# Supplementary material for: Distinct Extracellular Matrix Protein Signatures of Cortical and Cancellous Bone Allografts Following Processing for Clinical Use
Source: Cells. 2026 May 4;15(9):842. doi: 10.3390/cells15090842 (PMC13163088; doi:10.3390/cells15090842)
Supplement: Supplementary file 1 [file cells-15-00842-s001.zip]

Archive with 44 entries (41 files):
- Excel_Data/
- Excel_Data/Annotations.xlsx
- Excel_Data/Biological Processes_all Data.xlsx
- Excel_Data/Counts.xlsx
- Excel_Data/GO Term Analysis.xlsx
- Excel_Data/GO_Term_Analysis.xlsx
- Excel_Data/Meta Data.xlsx
- Excel_Data/Raw LFQ Data.xlsx
- Excel_Data/submission.px
- Excel_Data/Table S1 Significantly differential proteins between cortical and cancellous allografts in DBG, PHT, and PGI samples.xlsx
- GoTerm_Lists/
- GoTerm_Lists/Angiogenesis_DBG.numbers
- GoTerm_Lists/Angiogenesis_PHT.numbers
- GoTerm_Lists/Blood Coagulation_DBG.numbers
- GoTerm_Lists/Blood Coagulation_PHT.numbers
- GoTerm_Lists/Bone Development_DBG.numbers
- GoTerm_Lists/Bone Development_PHT.numbers
- GoTerm_Lists/Cytokine Stimulus_PHT.numbers
- GoTerm_Lists/DBG_Biological Processes_all Data.numbers
- GoTerm_Lists/Extracell. Matrix Organization_DBG.numbers
- GoTerm_Lists/Extracell. Matrix Organization_PHT.numbers
- GoTerm_Lists/Immune System Process_DBG.numbers
- GoTerm_Lists/Immune System Process_PGI.numbers
- GoTerm_Lists/Immune System Process_PHT.numbers
- GoTerm_Lists/Inflammatory Response_DBG.numbers
- GoTerm_Lists/Inflammatory Response_PHT.numbers
- GoTerm_Lists/Ossification_DBG.numbers
- GoTerm_Lists/Ossification_PGI.numbers
- GoTerm_Lists/Ossification_PHT.numbers
- GoTerm_Lists/Osteoblast Differentiation_DBG.numbers
- GoTerm_Lists/Osteoblast Differentiation_PHT.numbers
- GoTerm_Lists/PGI_Biological Processes_all Data.numbers
- GoTerm_Lists/PHT_Biological Processes_all Data.numbers
- GoTerm_Lists/Platelet Activation_DBG.numbers
- GoTerm_Lists/Platelet Activation_PGI.numbers
- GoTerm_Lists/Platelet Activation_PHT.numbers
- RStudio_Scripts/
- RStudio_Scripts/GO_TERM_FDR.R
- RStudio_Scripts/HEATMAP.R
- RStudio_Scripts/HEATMAP_GO_TERM_Range adapted.R
- RStudio_Scripts/RDA_GENERAL.R
- RStudio_Scripts/RDA_GO TERM.R
- RStudio_Scripts/VOLCANO.R
- Figure S1 Schematic illustration of the anatomical source regions used for cortical and cancellous allograft preparation..jpg
