# Supplementary material for: Distinct Extracellular Matrix Protein Signatures of Cortical and Cancellous Bone Allografts Following Processing for Clinical Use
Source: Cells. 2026 May 4;15(9):842. doi: 10.3390/cells15090842 (PMC13163088; doi:10.3390/cells15090842)
Supplement: Supplementary file 1 [file cells-15-00842-s001.zip › Excel_Data/Annotations.xlsx]

## Sheet: Sheet1
ProteinID	ProteinDescription	GeneID
A0A075B6S2	Immunoglobulin kappa variable 2D-29;Immunoglobulin kappa variable 2-29	IGKV2D-29
A0FGR8-2	Isoform 2 of Extended synaptotagmin-2	ESYT2
A5YKK6	CCR4-NOT transcription complex subunit 1;Isoform 2 of CCR4-NOT transcription complex subunit 1;Isoform 3 of CCR4-NOT transcription complex subunit 1	CNOT1
B5ME19	Eukaryotic translation initiation factor 3 subunit C-like protein;Eukaryotic translation initiation factor 3 subunit C;Isoform 2 of Eukaryotic translation initiation factor 3 subunit C	EIF3CL
E9PAV3	Nascent polypeptide-associated complex subunit alpha, muscle-specific form;Isoform skNAC-2 of Nascent polypeptide-associated complex subunit alpha, muscle-specific form;Nascent polypeptide-associated complex subunit alpha	NACA
L0R6Q1	SLC35A4 upstream open reading frame protein	SLC35A4
O00142	Thymidine kinase 2, mitochondrial;Isoform 2 of Thymidine kinase 2, mitochondrial;Isoform 3 of Thymidine kinase 2, mitochondrial;Isoform 4 of Thymidine kinase 2, mitochondrial;Isoform 5 of Thymidine kinase 2, mitochondrial;Isoform 6 of Thymidine kinase 2, mitochondrial	TK2
O00159	Unconventional myosin-Ic;Isoform 2 of Unconventional myosin-Ic;Isoform 3 of Unconventional myosin-Ic	MYO1C
O00160	Unconventional myosin-If	MYO1F
O00161	Synaptosomal-associated protein 23;Isoform SNAP-23b of Synaptosomal-associated protein 23	SNAP23
O00203	AP-3 complex subunit beta-1;Isoform 2 of AP-3 complex subunit beta-1	AP3B1
O00217	NADH dehydrogenase [ubiquinone] iron-sulfur protein 8, mitochondrial	NDUFS8
O00231	26S proteasome non-ATPase regulatory subunit 11;Isoform 2 of 26S proteasome non-ATPase regulatory subunit 11	PSMD11
O00232	26S proteasome non-ATPase regulatory subunit 12;Isoform 2 of 26S proteasome non-ATPase regulatory subunit 12	PSMD12
O00264	Membrane-associated progesterone receptor component 1	PGRMC1
O00299	Chloride intracellular channel protein 1	CLIC1
O00303	Eukaryotic translation initiation factor 3 subunit F	EIF3F
O00391	Sulfhydryl oxidase 1;Isoform 2 of Sulfhydryl oxidase 1	QSOX1
O00410	Importin-5;Isoform 2 of Importin-5;Isoform 3 of Importin-5	IPO5
O00468	Agrin;Isoform 2 of Agrin;Isoform 3 of Agrin;Isoform 4 of Agrin;Isoform 5 of Agrin;Isoform 6 of Agrin;Isoform 7 of Agrin	AGRN
O00469	Procollagen-lysine,2-oxoglutarate 5-dioxygenase 2;Isoform 2 of Procollagen-lysine,2-oxoglutarate 5-dioxygenase 2;Isoform 3 of Procollagen-lysine,2-oxoglutarate 5-dioxygenase 2	PLOD2
O00483	Cytochrome c oxidase subunit NDUFA4	NDUFA4
O00560	Syntenin-1;Isoform 2 of Syntenin-1;Isoform 3 of Syntenin-1	SDCBP
O00571	ATP-dependent RNA helicase DDX3X;Isoform 2 of ATP-dependent RNA helicase DDX3X	DDX3X
O00584	Ribonuclease T2	RNASET2
O00629	Importin subunit alpha-3	KPNA4
O00712	Nuclear factor 1 B-type;Isoform 3 of Nuclear factor 1 B-type;Isoform 4 of Nuclear factor 1 B-type;Isoform 5 of Nuclear factor 1 B-type;Nuclear factor 1 C-type;Isoform 1 of Nuclear factor 1 C-type;Isoform 2 of Nuclear factor 1 C-type;Isoform 3 of Nuclear factor 1 C-type;Isoform 5 of Nuclear factor 1 C-type;Isoform 6 of Nuclear factor 1 C-type;Nuclear factor 1 A-type;Isoform 2 of Nuclear factor 1 A…	NFIB
O00763	Acetyl-CoA carboxylase 2;Isoform 2 of Acetyl-CoA carboxylase 2;Isoform 3 of Acetyl-CoA carboxylase 2	ACACB
O00764	Pyridoxal kinase;Isoform 3 of Pyridoxal kinase	PDXK
O14579	Coatomer subunit epsilon	COPE
O14617	AP-3 complex subunit delta-1;Isoform 4 of AP-3 complex subunit delta-1;Isoform 5 of AP-3 complex subunit delta-1	AP3D1
O14656	Torsin-1A	TOR1A
O14735	CDP-diacylglycerol--inositol 3-phosphatidyltransferase;Isoform 3 of CDP-diacylglycerol--inositol 3-phosphatidyltransferase	CDIPT
O14786	Neuropilin-1;Isoform 2 of Neuropilin-1;Isoform 3 of Neuropilin-1	NRP1
O14791	Apolipoprotein L1;Isoform 2 of Apolipoprotein L1;Isoform 3 of Apolipoprotein L1	APOL1
O14818	Proteasome subunit alpha type-7	PSMA7
O14950	Myosin regulatory light chain 12B;Myosin regulatory light chain 12A	MYL12B
O14958	Calsequestrin-2	CASQ2
O14980	Exportin-1	XPO1
O15031	Plexin-B2	PLXNB2
O15061	Synemin;Isoform 2 of Synemin;Isoform 3 of Synemin	SYNM
O15144	Actin-related protein 2/3 complex subunit 2	ARPC2
O15145	Actin-related protein 2/3 complex subunit 3	ARPC3
O15162	Phospholipid scramblase 1;Isoform 2 of Phospholipid scramblase 1	PLSCR1
O15173	Membrane-associated progesterone receptor component 2;Isoform 2 of Membrane-associated progesterone receptor component 2	PGRMC2
O15230	Laminin subunit alpha-5	LAMA5
O15232	Matrilin-3;Isoform 2 of Matrilin-3	MATN3
O15335	Chondroadherin	CHAD
O15460	Prolyl 4-hydroxylase subunit alpha-2;Isoform IIa of Prolyl 4-hydroxylase subunit alpha-2	P4HA2
O15511	Actin-related protein 2/3 complex subunit 5;Isoform 2 of Actin-related protein 2/3 complex subunit 5	ARPC5
O43143	Pre-mRNA-splicing factor ATP-dependent RNA helicase DHX15	DHX15
O43169	Cytochrome b5 type B	CYB5B
O43175	D-3-phosphoglycerate dehydrogenase	PHGDH
O43242	26S proteasome non-ATPase regulatory subunit 3	PSMD3
O43301	Heat shock 70 kDa protein 12A	HSPA12A
O43390	Heterogeneous nuclear ribonucleoprotein R;Isoform 2 of Heterogeneous nuclear ribonucleoprotein R;Isoform 4 of Heterogeneous nuclear ribonucleoprotein R	HNRNPR
O43396	Thioredoxin-like protein 1	TXNL1
O43491	Band 4.1-like protein 2	EPB41L2
O43592	Exportin-T	XPOT
O43615	Mitochondrial import inner membrane translocase subunit TIM44	TIMM44
O43676	NADH dehydrogenase [ubiquinone] 1 beta subcomplex subunit 3	NDUFB3
O43681	ATPase GET3	GET3
O43684	Mitotic checkpoint protein BUB3;Isoform 2 of Mitotic checkpoint protein BUB3	BUB3
O43707	Alpha-actinin-4	ACTN4
O43747	AP-1 complex subunit gamma-1;Isoform 2 of AP-1 complex subunit gamma-1	AP1G1
O43772	Mitochondrial carnitine/acylcarnitine carrier protein	SLC25A20
O43776	Asparagine--tRNA ligase, cytoplasmic	NARS1
O43790	Keratin, type II cuticular Hb6;Keratin, type II cuticular Hb3;Keratin, type II cuticular Hb5	KRT86
O43795	Unconventional myosin-Ib;Isoform 2 of Unconventional myosin-Ib	MYO1B
O43813	Glutathione S-transferase LANCL1	LANCL1
O43852	Calumenin;Isoform 3 of Calumenin	CALU
O60240	Perilipin-1	PLIN1
O60245	Protocadherin-7;Isoform B of Protocadherin-7	PCDH7
O60313	Dynamin-like 120 kDa protein, mitochondrial;Isoform 4 of Dynamin-like 120 kDa protein, mitochondrial;Isoform 5 of Dynamin-like 120 kDa protein, mitochondrial;Isoform 7 of Dynamin-like 120 kDa protein, mitochondrial;Isoform 2 of Dynamin-like 120 kDa protein, mitochondrial;Isoform 3 of Dynamin-like 120 kDa protein, mitochondrial	OPA1
O60493	Sorting nexin-3	SNX3
O60506	Heterogeneous nuclear ribonucleoprotein Q;Isoform 2 of Heterogeneous nuclear ribonucleoprotein Q;Isoform 3 of Heterogeneous nuclear ribonucleoprotein Q;Isoform 4 of Heterogeneous nuclear ribonucleoprotein Q	SYNCRIP
O60547	GDP-mannose 4,6 dehydratase;Isoform 2 of GDP-mannose 4,6 dehydratase	GMDS
O60568	Multifunctional procollagen lysine hydroxylase and glycosyltransferase LH3	PLOD3
O60687	Sushi repeat-containing protein SRPX2	SRPX2
O60763	General vesicular transport factor p115;Isoform 2 of General vesicular transport factor p115	USO1
O60826	Coiled-coil domain-containing protein 22	CCDC22
O60936	Nucleolar protein 3;Isoform 1 of Nucleolar protein 3;Isoform 3 of Nucleolar protein 3	NOL3
O75054	Immunoglobulin superfamily member 3;Isoform 2 of Immunoglobulin superfamily member 3	IGSF3
O75083	WD repeat-containing protein 1	WDR1
O75106	Retina-specific copper amine oxidase	AOC2
O75116	Rho-associated protein kinase 2	ROCK2
O75131	Copine-3	CPNE3
O75165	DnaJ homolog subfamily C member 13	DNAJC13
O75208	Ubiquinone biosynthesis protein COQ9, mitochondrial	COQ9
O75306	NADH dehydrogenase [ubiquinone] iron-sulfur protein 2, mitochondrial;Isoform 2 of NADH dehydrogenase [ubiquinone] iron-sulfur protein 2, mitochondrial	NDUFS2
O75339	Cartilage intermediate layer protein 1	CILP
O75340	Programmed cell death protein 6;Isoform 2 of Programmed cell death protein 6	PDCD6
O75355	Ectonucleoside triphosphate diphosphohydrolase 3;Isoform 2 of Ectonucleoside triphosphate diphosphohydrolase 3	ENTPD3
O75367	Core histone macro-H2A.1;Isoform 3 of Core histone macro-H2A.1	MACROH2A1
O75368	SH3 domain-binding glutamic acid-rich-like protein	SH3BGRL
O75369	Filamin-B;Isoform 2 of Filamin-B;Isoform 3 of Filamin-B;Isoform 6 of Filamin-B;Isoform 8 of Filamin-B;Isoform 9 of Filamin-B	FLNB
O75390	Citrate synthase, mitochondrial	CS
O75396	Vesicle-trafficking protein SEC22b	SEC22B
O75436	Vacuolar protein sorting-associated protein 26A;Isoform 2 of Vacuolar protein sorting-associated protein 26A	VPS26A
O75477	Erlin-1	ERLIN1
O75489	NADH dehydrogenase [ubiquinone] iron-sulfur protein 3, mitochondrial	NDUFS3
O75533	Splicing factor 3B subunit 1	SF3B1
O75578	Integrin alpha-10;Isoform 3 of Integrin alpha-10	ITGA10
O75596	C-type lectin domain family 3 member A	CLEC3A
O75643	U5 small nuclear ribonucleoprotein 200 kDa helicase	SNRNP200
O75694	Nuclear pore complex protein Nup155;Isoform 2 of Nuclear pore complex protein Nup155	NUP155
O75718	Cartilage-associated protein	CRTAP
O75746	Calcium-binding mitochondrial carrier protein Aralar1	SLC25A12
O75874	Isocitrate dehydrogenase [NADP] cytoplasmic	IDH1
O75891	Cytosolic 10-formyltetrahydrofolate dehydrogenase;Isoform 2 of Cytosolic 10-formyltetrahydrofolate dehydrogenase;Isoform 3 of Cytosolic 10-formyltetrahydrofolate dehydrogenase	ALDH1L1
O75923	Dysferlin;Isoform 10 of Dysferlin;Isoform 11 of Dysferlin;Isoform 12 of Dysferlin;Isoform 13 of Dysferlin;Isoform 14 of Dysferlin;Isoform 15 of Dysferlin;Isoform 2 of Dysferlin;Isoform 3 of Dysferlin;Isoform 4 of Dysferlin;Isoform 5 of Dysferlin;Isoform 6 of Dysferlin;Isoform 7 of Dysferlin;Isoform 8 of Dysferlin;Isoform 9 of Dysferlin	DYSF
O75935	Dynactin subunit 3	DCTN3
O75947	ATP synthase subunit d, mitochondrial	ATP5PD
O75955	Flotillin-1	FLOT1
O75964	ATP synthase subunit g, mitochondrial	ATP5MG
O76003	Glutaredoxin-3	GLRX3
O76094	Signal recognition particle subunit SRP72	SRP72
O94769	Extracellular matrix protein 2;Isoform 2 of Extracellular matrix protein 2	ECM2
O94826	Mitochondrial import receptor subunit TOM70	TOMM70
O94832	Unconventional myosin-Id	MYO1D
O94874	E3 UFM1-protein ligase 1;Isoform 2 of E3 UFM1-protein ligase 1;Isoform 3 of E3 UFM1-protein ligase 1	UFL1
O94901	SUN domain-containing protein 1;Isoform 5 of SUN domain-containing protein 1;Isoform 6 of SUN domain-containing protein 1;Isoform 8 of SUN domain-containing protein 1;Isoform 9 of SUN domain-containing protein 1	SUN1
O94905	Erlin-2	ERLIN2
O94911	ABC-type organic anion transporter ABCA8;Isoform 1 of ABC-type organic anion transporter ABCA8	ABCA8
O94973	AP-2 complex subunit alpha-2;Isoform 2 of AP-2 complex subunit alpha-2;Isoform 3 of AP-2 complex subunit alpha-2	AP2A2
O94979	Protein transport protein Sec31A;Isoform 10 of Protein transport protein Sec31A;Isoform 2 of Protein transport protein Sec31A;Isoform 3 of Protein transport protein Sec31A;Isoform 4 of Protein transport protein Sec31A;Isoform 6 of Protein transport protein Sec31A;Isoform 8 of Protein transport protein Sec31A;Isoform 9 of Protein transport protein Sec31A	SEC31A
O95202	Mitochondrial proton/calcium exchanger protein	LETM1
O95299	NADH dehydrogenase [ubiquinone] 1 alpha subcomplex subunit 10, mitochondrial;Isoform 2 of NADH dehydrogenase [ubiquinone] 1 alpha subcomplex subunit 10, mitochondrial	NDUFA10
O95302	Peptidyl-prolyl cis-trans isomerase FKBP9;Isoform 3 of Peptidyl-prolyl cis-trans isomerase FKBP9	FKBP9
O95336	6-phosphogluconolactonase	PGLS
O95373	Importin-7	IPO7
O95394	Phosphoacetylglucosamine mutase;Isoform 2 of Phosphoacetylglucosamine mutase;Isoform 3 of Phosphoacetylglucosamine mutase	PGM3
O95433	Activator of 90 kDa heat shock protein ATPase homolog 1;Isoform 2 of Activator of 90 kDa heat shock protein ATPase homolog 1	AHSA1
O95445	Apolipoprotein M	APOM
O95479	GDH/6PGL endoplasmic bifunctional protein;Isoform 2 of GDH/6PGL endoplasmic bifunctional protein	H6PD
O95747	Serine/threonine-protein kinase OSR1	OXSR1
O95777	U6 snRNA-associated Sm-like protein LSm8	LSM8
O95782	AP-2 complex subunit alpha-1;Isoform B of AP-2 complex subunit alpha-1	AP2A1
O95810	Caveolae-associated protein 2	CAVIN2
O95831	Apoptosis-inducing factor 1, mitochondrial;Isoform 3 of Apoptosis-inducing factor 1, mitochondrial	AIFM1
O95881	Thioredoxin domain-containing protein 12	TXNDC12
O95967	EGF-containing fibulin-like extracellular matrix protein 2	EFEMP2
O95989	Diphosphoinositol polyphosphate phosphohydrolase 1	NUDT3
O96008	Mitochondrial import receptor subunit TOM40 homolog	TOMM40
P00167	Cytochrome b5;Isoform 2 of Cytochrome b5	CYB5A
P00325	All-trans-retinol dehydrogenase [NAD(+)] ADH1B	ADH1B
P00338	L-lactate dehydrogenase A chain;Isoform 3 of L-lactate dehydrogenase A chain	LDHA
P00352	Retinal dehydrogenase 1	ALDH1A1
P00367	Glutamate dehydrogenase 1, mitochondrial	GLUD1
P00387	NADH-cytochrome b5 reductase 3;Isoform 2 of NADH-cytochrome b5 reductase 3;Isoform 3 of NADH-cytochrome b5 reductase 3	CYB5R3
P00390	Glutathione reductase, mitochondrial;Isoform Cytoplasmic of Glutathione reductase, mitochondrial;Isoform 2 of Glutathione reductase, mitochondrial	GSR
P00403	Cytochrome c oxidase subunit 2	MT-CO2
P00441	Superoxide dismutase [Cu-Zn]	SOD1
P00450	Ceruloplasmin	CP
P00488	Coagulation factor XIII A chain	F13A1
P00491	Purine nucleoside phosphorylase	PNP
P00505	Aspartate aminotransferase, mitochondrial	GOT2
P00558	Phosphoglycerate kinase 1;Isoform 2 of Phosphoglycerate kinase 1	PGK1
P00568	Adenylate kinase isoenzyme 1	AK1
P00734	Prothrombin	F2
P00736	Complement C1r subcomponent	C1R
P00738	Haptoglobin	HP
P00740	Coagulation factor IX;Isoform 2 of Coagulation factor IX	F9
P00742	Coagulation factor X	F10
P00747	Plasminogen	PLG
P00750	Tissue-type plasminogen activator;Isoform 3 of Tissue-type plasminogen activator;Isoform 4 of Tissue-type plasminogen activator	PLAT
P00751	Complement factor B	CFB
P00915	Carbonic anhydrase 1	CA1
P00918	Carbonic anhydrase 2	CA2
P00966	Argininosuccinate synthase	ASS1
P01008	Antithrombin-III	SERPINC1
P01009	Alpha-1-antitrypsin	SERPINA1
P01011	Alpha-1-antichymotrypsin	SERPINA3
P01019	Angiotensinogen	AGT
P01023	Alpha-2-macroglobulin	A2M
P01024	Complement C3	C3
P01031	Complement C5	C5
P01040	Cystatin-A	CSTA
P01042-2	Isoform LMW of Kininogen-1	KNG1
P01111	GTPase NRas	NRAS
P01137	Transforming growth factor beta-1 proprotein	TGFB1
P01275	Pro-glucagon	GCG
P01619	Immunoglobulin kappa variable 3-20	IGKV3-20
P01780	Immunoglobulin heavy variable 3-7	IGHV3-7
P01857	Immunoglobulin heavy constant gamma 1;Immunoglobulin gamma-1 heavy chain	IGHG1
P01859	Immunoglobulin heavy constant gamma 2	IGHG2
P01861	Immunoglobulin heavy constant gamma 4	IGHG4
P01871	Immunoglobulin heavy constant mu;Isoform 2 of Immunoglobulin heavy constant mu	IGHM
P01876	Immunoglobulin heavy constant alpha 1	IGHA1
P01877	Immunoglobulin heavy constant alpha 2	IGHA2
P01903	HLA class II histocompatibility antigen, DR alpha chain	HLA-DRA
P01911	HLA class II histocompatibility antigen, DRB1 beta chain	HLA-DRB1
P02042	Hemoglobin subunit delta	HBD
P02144	Myoglobin	MB
P02452	Collagen alpha-1(I) chain	COL1A1
P02458	Collagen alpha-1(II) chain;Isoform 1 of Collagen alpha-1(II) chain	COL2A1
P02461	Collagen alpha-1(III) chain	COL3A1
P02462	Collagen alpha-1(IV) chain	COL4A1
P02511	Alpha-crystallin B chain	CRYAB
P02533	Keratin, type I cytoskeletal 14	KRT14
P02538	Keratin, type II cytoskeletal 6A	KRT6A
P02545	Prelamin-A/C;Isoform C of Prelamin-A/C;Isoform 6 of Prelamin-A/C	LMNA
P02549	Spectrin alpha chain, erythrocytic 1	SPTA1
P02647	Apolipoprotein A-I	APOA1
P02649	Apolipoprotein E	APOE
P02654	Apolipoprotein C-I	APOC1
P02655	Apolipoprotein C-II	APOC2
P02656	Apolipoprotein C-III	APOC3
P02671	Fibrinogen alpha chain;Isoform 2 of Fibrinogen alpha chain	FGA
P02675	Fibrinogen beta chain	FGB
P02679	Fibrinogen gamma chain;Isoform Gamma-A of Fibrinogen gamma chain	FGG
P02730	Band 3 anion transport protein	SLC4A1
P02741	C-reactive protein	CRP
P02743	Serum amyloid P-component	APCS
P02745	Complement C1q subcomponent subunit A	C1QA
P02746	Complement C1q subcomponent subunit B	C1QB
P02747	Complement C1q subcomponent subunit C	C1QC
P02748	Complement component C9	C9
P02750	Leucine-rich alpha-2-glycoprotein	LRG1
P02751-1	Isoform 1 of Fibronectin;Isoform 3 of Fibronectin	FN1
P02753	Retinol-binding protein 4	RBP4
P02763	Alpha-1-acid glycoprotein 1	ORM1
P02765	Alpha-2-HS-glycoprotein	AHSG
P02766	Transthyretin	TTR
P02768	Albumin	ALB
P02774	Vitamin D-binding protein;Isoform 3 of Vitamin D-binding protein	GC
P02786	Transferrin receptor protein 1	TFRC
P02787	Serotransferrin	TF
P02788	Lactotransferrin	LTF
P02790	Hemopexin	HPX
P02792	Ferritin light chain	FTL
P02794	Ferritin heavy chain	FTH1
P02818	Osteocalcin	BGLAP
P03952	Plasma kallikrein	KLKB1
P04003	C4b-binding protein alpha chain	C4BPA
P04004	Vitronectin	VTN
P04040	Catalase	CAT
P04066	Tissue alpha-L-fucosidase	FUCA1
P04070	Vitamin K-dependent protein C;Isoform 2 of Vitamin K-dependent protein C	PROC
P04075	Fructose-bisphosphate aldolase A;Isoform 2 of Fructose-bisphosphate aldolase A	ALDOA
P04080	Cystatin-B	CSTB
P04083	Annexin A1	ANXA1
P04114	Apolipoprotein B-100	APOB
P04179	Superoxide dismutase [Mn], mitochondrial;Isoform 2 of Superoxide dismutase [Mn], mitochondrial;Isoform 4 of Superoxide dismutase [Mn], mitochondrial	SOD2
P04181	Ornithine aminotransferase, mitochondrial	OAT
P04196	Histidine-rich glycoprotein	HRG
P04216	Thy-1 membrane glycoprotein	THY1
P04217	Alpha-1B-glycoprotein	A1BG
P04259	Keratin, type II cytoskeletal 6B	KRT6B
P04264	Keratin, type II cytoskeletal 1	KRT1
P04275	von Willebrand factor	VWF
P04406	Glyceraldehyde-3-phosphate dehydrogenase	GAPDH
P04439	HLA class I histocompatibility antigen, A alpha chain;Isoform 2 of HLA class I histocompatibility antigen, A alpha chain	HLA-A
P04632	Calpain small subunit 1	CAPNS1
P04792	Heat shock protein beta-1	HSPB1
P04843	Dolichyl-diphosphooligosaccharide--protein glycosyltransferase subunit 1	RPN1
P04844	Dolichyl-diphosphooligosaccharide--protein glycosyltransferase subunit 2;Isoform 2 of Dolichyl-diphosphooligosaccharide--protein glycosyltransferase subunit 2	RPN2
P04899	Guanine nucleotide-binding protein G(i) subunit alpha-2;Isoform 2 of Guanine nucleotide-binding protein G(i) subunit alpha-2;Isoform 3 of Guanine nucleotide-binding protein G(i) subunit alpha-2;Isoform sGi2 of Guanine nucleotide-binding protein G(i) subunit alpha-2;Isoform 5 of Guanine nucleotide-binding protein G(i) subunit alpha-2;Isoform 6 of Guanine nucleotide-binding protein G(i) subunit alp…	GNAI2
P05023	Sodium/potassium-transporting ATPase subunit alpha-1;Isoform 3 of Sodium/potassium-transporting ATPase subunit alpha-1;Isoform 4 of Sodium/potassium-transporting ATPase subunit alpha-1	ATP1A1
P05067	Amyloid-beta precursor protein;Isoform 11 of Amyloid-beta precursor protein;Isoform L-APP733 of Amyloid-beta precursor protein;Isoform APP751 of Amyloid-beta precursor protein;Isoform L-APP752 of Amyloid-beta precursor protein	APP
P05089	Arginase-1;Isoform 2 of Arginase-1	ARG1
P05090	Apolipoprotein D	APOD
P05091	Aldehyde dehydrogenase, mitochondrial	ALDH2
P05106	Integrin beta-3;Isoform Beta-3B of Integrin beta-3;Isoform Beta-3C of Integrin beta-3	ITGB3
P05107	Integrin beta-2	ITGB2
P05109	Protein S100-A8	S100A8
P05141	ADP/ATP translocase 2	SLC25A5
P05154	Plasma serine protease inhibitor	SERPINA5
P05155	Plasma protease C1 inhibitor;Isoform 2 of Plasma protease C1 inhibitor;Isoform 3 of Plasma protease C1 inhibitor	SERPING1
P05156	Complement factor I	CFI
P05164	Myeloperoxidase;Isoform H14 of Myeloperoxidase;Isoform H7 of Myeloperoxidase	MPO
P05186	Alkaline phosphatase, tissue-nonspecific isozyme	ALPL
P05198	Eukaryotic translation initiation factor 2 subunit 1	EIF2S1
P05388	60S acidic ribosomal protein P0;Isoform 2 of 60S acidic ribosomal protein P0	RPLP0
P05452	Tetranectin	CLEC3B
P05455	Lupus La protein	SSB
P05543	Thyroxine-binding globulin	SERPINA7
P05546	Heparin cofactor 2	SERPIND1
P05556	Integrin beta-1;Isoform 2 of Integrin beta-1;Isoform 3 of Integrin beta-1;Isoform 4 of Integrin beta-1;Isoform 5 of Integrin beta-1	ITGB1
P05783	Keratin, type I cytoskeletal 18	KRT18
P05787	Keratin, type II cytoskeletal 8;Isoform 2 of Keratin, type II cytoskeletal 8	KRT8
P05976	Myosin light chain 1/3, skeletal muscle isoform;Isoform MLC3 of Myosin light chain 1/3, skeletal muscle isoform	MYL1
P05997	Collagen alpha-2(V) chain	COL5A2
P06312	Immunoglobulin kappa variable 4-1	IGKV4-1
P06396	Gelsolin	GSN
P06576	ATP synthase subunit beta, mitochondrial	ATP5F1B
P06681	Complement C2;Isoform 2 of Complement C2;Isoform 3 of Complement C2	C2
P06702	Protein S100-A9	S100A9
P06727	Apolipoprotein A-IV	APOA4
P06732	Creatine kinase M-type	CKM
P06733	Alpha-enolase	ENO1
P06737	Glycogen phosphorylase, liver form;Isoform 2 of Glycogen phosphorylase, liver form	PYGL
P06744	Glucose-6-phosphate isomerase	GPI
P06748	Nucleophosmin;Isoform 2 of Nucleophosmin	NPM1
P06753-4	Isoform 4 of Tropomyosin alpha-3 chain;Isoform 5 of Tropomyosin alpha-3 chain	TPM3
P06756	Integrin alpha-V;Isoform 3 of Integrin alpha-V	ITGAV
P06865	Beta-hexosaminidase subunit alpha	HEXA
P06899	Histone H2B type 1-J;Histone H2B type 1-O;Histone H2B type 1-B;Histone H2B type 2-E;Histone H2B type 3-B	H2BC11
P07093	Glia-derived nexin;Isoform 2 of Glia-derived nexin;Isoform 3 of Glia-derived nexin	SERPINE2
P07099	Epoxide hydrolase 1	EPHX1
P07195	L-lactate dehydrogenase B chain	LDHB
P07203	Glutathione peroxidase 1	GPX1
P07225	Vitamin K-dependent protein S	PROS1
P07237	Protein disulfide-isomerase	P4HB
P07339	Cathepsin D	CTSD
P07355	Annexin A2;Isoform 2 of Annexin A2	ANXA2
P07357	Complement component C8 alpha chain	C8A
P07358	Complement component C8 beta chain	C8B
P07360	Complement component C8 gamma chain	C8G
P07384	Calpain-1 catalytic subunit	CAPN1
P07437	Tubulin beta chain	TUBB
P07451	Carbonic anhydrase 3	CA3
P07585	Decorin	DCN
P07686	Beta-hexosaminidase subunit beta	HEXB
P07737	Profilin-1	PFN1
P07741	Adenine phosphoribosyltransferase	APRT
P07858	Cathepsin B	CTSB
P07900	Heat shock protein HSP 90-alpha;Isoform 2 of Heat shock protein HSP 90-alpha	HSP90AA1
P07910-2	Isoform C1 of Heterogeneous nuclear ribonucleoproteins C1/C2	HNRNPC
P07942	Laminin subunit beta-1	LAMB1
P07951-2	Isoform 2 of Tropomyosin beta chain	TPM2
P07954	Fumarate hydratase, mitochondrial;Isoform Cytoplasmic of Fumarate hydratase, mitochondrial	FH
P07996	Thrombospondin-1	THBS1
P08123	Collagen alpha-2(I) chain	COL1A2
P08133	Annexin A6	ANXA6
P08185	Corticosteroid-binding globulin	SERPINA6
P08195	4F2 cell-surface antigen heavy chain;Isoform 2 of 4F2 cell-surface antigen heavy chain;Isoform 3 of 4F2 cell-surface antigen heavy chain;Isoform 4 of 4F2 cell-surface antigen heavy chain	SLC3A2
P08236	Beta-glucuronidase;Isoform 2 of Beta-glucuronidase;Isoform 3 of Beta-glucuronidase	GUSB
P08237	ATP-dependent 6-phosphofructokinase, muscle type;Isoform 3 of ATP-dependent 6-phosphofructokinase, muscle type	PFKM
P08238	Heat shock protein HSP 90-beta	HSP90AB1
P08253	72 kDa type IV collagenase;Isoform 2 of 72 kDa type IV collagenase;Isoform 3 of 72 kDa type IV collagenase	MMP2
P08254	Stromelysin-1	MMP3
P08294	Extracellular superoxide dismutase [Cu-Zn]	SOD3
P08311	Cathepsin G	CTSG
P08473	Neprilysin	MME
P08476	Inhibin beta A chain	INHBA
P08493	Matrix Gla protein;Isoform 2 of Matrix Gla protein	MGP
P08514	Integrin alpha-IIb	ITGA2B
P08572	Collagen alpha-2(IV) chain	COL4A2
P08574	Cytochrome c1, heme protein, mitochondrial	CYC1
P08575	Receptor-type tyrosine-protein phosphatase C;Isoform 8 of Receptor-type tyrosine-protein phosphatase C;Isoform 2 of Receptor-type tyrosine-protein phosphatase C;Isoform 3 of Receptor-type tyrosine-protein phosphatase C;Isoform 4 of Receptor-type tyrosine-protein phosphatase C;Isoform 5 of Receptor-type tyrosine-protein phosphatase C;Isoform 6 of Receptor-type tyrosine-protein phosphatase C;Isofor…	PTPRC
P08590	Myosin light chain 3	MYL3
P08603	Complement factor H	CFH
P08670	Vimentin	VIM
P08697	Alpha-2-antiplasmin;Isoform 2 of Alpha-2-antiplasmin	SERPINF2
P08708	40S ribosomal protein S17	RPS17
P08709	Coagulation factor VII;Isoform B of Coagulation factor VII	F7
P08729	Keratin, type II cytoskeletal 7	KRT7
P08758	Annexin A5	ANXA5
P08779	Keratin, type I cytoskeletal 16	KRT16
P08865	40S ribosomal protein SA	RPSA
P08962	CD63 antigen;Isoform 2 of CD63 antigen;Isoform 3 of CD63 antigen	CD63
P09104	Gamma-enolase	ENO2
P09110	3-ketoacyl-CoA thiolase, peroxisomal;Isoform 2 of 3-ketoacyl-CoA thiolase, peroxisomal	ACAA1
P09211	Glutathione S-transferase P	GSTP1
P09382	Galectin-1	LGALS1
P09486	SPARC	SPARC
P09488	Glutathione S-transferase Mu 1;Isoform 2 of Glutathione S-transferase Mu 1	GSTM1
P09493-3	Isoform 3 of Tropomyosin alpha-1 chain	TPM1
P09525	Annexin A4	ANXA4
P09543	2',3'-cyclic-nucleotide 3'-phosphodiesterase;Isoform CNPI of 2',3'-cyclic-nucleotide 3'-phosphodiesterase	CNP
P09601	Heme oxygenase 1	HMOX1
P09622	Dihydrolipoyl dehydrogenase, mitochondrial;Isoform 2 of Dihydrolipoyl dehydrogenase, mitochondrial;Isoform 3 of Dihydrolipoyl dehydrogenase, mitochondrial	DLD
P09651	Heterogeneous nuclear ribonucleoprotein A1;Isoform A1-A of Heterogeneous nuclear ribonucleoprotein A1;Isoform 2 of Heterogeneous nuclear ribonucleoprotein A1	HNRNPA1
P09871	Complement C1s subcomponent	C1S
P09874	Poly [ADP-ribose] polymerase 1	PARP1
P09917	Polyunsaturated fatty acid 5-lipoxygenase;Isoform 2 of Polyunsaturated fatty acid 5-lipoxygenase;Isoform 3 of Polyunsaturated fatty acid 5-lipoxygenase;Isoform 5 of Polyunsaturated fatty acid 5-lipoxygenase	ALOX5
P09960	Leukotriene A-4 hydrolase;Isoform 2 of Leukotriene A-4 hydrolase;Isoform 3 of Leukotriene A-4 hydrolase;Isoform 4 of Leukotriene A-4 hydrolase	LTA4H
P0C0L4	Complement C4-A	C4A
P0C0L5	Complement C4-B	C4B
P0CG47	Polyubiquitin-B;Polyubiquitin-C;Ubiquitin-40S ribosomal protein S27a;Ubiquitin-60S ribosomal protein L40	UBB
P0DMM9	Sulfotransferase 1A3;Isoform 3 of Sulfotransferase 1A3;Sulfotransferase 1A4	SULT1A3
P0DMV8	Heat shock 70 kDa protein 1A;Heat shock 70 kDa protein 1B	HSPA1A
P0DOX7	Immunoglobulin kappa light chain
P0DP23	Calmodulin-1;Calmodulin-2;Calmodulin-3	CALM1
P10155	60 kDa SS-A/Ro ribonucleoprotein;Isoform 3 of 60 kDa SS-A/Ro ribonucleoprotein;Isoform 4 of 60 kDa SS-A/Ro ribonucleoprotein;Isoform 5 of 60 kDa SS-A/Ro ribonucleoprotein	RO60
P10253	Lysosomal alpha-glucosidase	GAA
P10301	Ras-related protein R-Ras	RRAS
P10412	Histone H1.4;Histone H1.3;Histone H1.2	H1-4
P10451	Osteopontin;Isoform 3 of Osteopontin;Isoform 4 of Osteopontin	SPP1
P10515	Dihydrolipoyllysine-residue acetyltransferase component of pyruvate dehydrogenase complex, mitochondrial	DLAT
P10599	Thioredoxin	TXN
P10606	Cytochrome c oxidase subunit 5B, mitochondrial	COX5B
P10619	Lysosomal protective protein;Isoform 2 of Lysosomal protective protein	CTSA
P10643	Complement component C7	C7
P10645	Chromogranin-A	CHGA
P10809	60 kDa heat shock protein, mitochondrial	HSPD1
P10909	Clusterin;Isoform 2 of Clusterin;Isoform 4 of Clusterin;Isoform 5 of Clusterin;Isoform 6 of Clusterin	CLU
P10915	Hyaluronan and proteoglycan link protein 1	HAPLN1
P11021	Endoplasmic reticulum chaperone BiP	HSPA5
P11047	Laminin subunit gamma-1	LAMC1
P11142	Heat shock cognate 71 kDa protein	HSPA8
P11166	Solute carrier family 2, facilitated glucose transporter member 1	SLC2A1
P11172	Uridine 5'-monophosphate synthase	UMPS
P11177	Pyruvate dehydrogenase E1 component subunit beta, mitochondrial;Isoform 2 of Pyruvate dehydrogenase E1 component subunit beta, mitochondrial;Isoform 3 of Pyruvate dehydrogenase E1 component subunit beta, mitochondrial	PDHB
P11182	Lipoamide acyltransferase component of branched-chain alpha-keto acid dehydrogenase complex, mitochondrial	DBT
P11215	Integrin alpha-M;Isoform 2 of Integrin alpha-M	ITGAM
P11216	Glycogen phosphorylase, brain form	PYGB
P11233	Ras-related protein Ral-A	RALA
P11234	Ras-related protein Ral-B;Isoform 2 of Ras-related protein Ral-B;Isoform 3 of Ras-related protein Ral-B	RALB
P11277	Spectrin beta chain, erythrocytic;Isoform 2 of Spectrin beta chain, erythrocytic;Isoform 3 of Spectrin beta chain, erythrocytic	SPTB
P11279	Lysosome-associated membrane glycoprotein 1	LAMP1
P11310	Medium-chain specific acyl-CoA dehydrogenase, mitochondrial;Isoform 2 of Medium-chain specific acyl-CoA dehydrogenase, mitochondrial	ACADM
P11362	Fibroblast growth factor receptor 1;Isoform 7 of Fibroblast growth factor receptor 1;Isoform 9 of Fibroblast growth factor receptor 1;Isoform 11 of Fibroblast growth factor receptor 1;Isoform 13 of Fibroblast growth factor receptor 1;Isoform 15 of Fibroblast growth factor receptor 1;Isoform 4 of Fibroblast growth factor receptor 1;Isoform 20 of Fibroblast growth factor receptor 1;Isoform 21 of Fi…	FGFR1
P11413	Glucose-6-phosphate 1-dehydrogenase;Isoform Long of Glucose-6-phosphate 1-dehydrogenase	G6PD
P11498	Pyruvate carboxylase, mitochondrial	PC
P11586	C-1-tetrahydrofolate synthase, cytoplasmic	MTHFD1
P11678	Eosinophil peroxidase	EPX
P11717	Cation-independent mannose-6-phosphate receptor	IGF2R
P11766	Alcohol dehydrogenase class-3	ADH5
P11940	Polyadenylate-binding protein 1;Isoform 2 of Polyadenylate-binding protein 1	PABPC1
P12004	Proliferating cell nuclear antigen	PCNA
P12035	Keratin, type II cytoskeletal 3	KRT3
P12081	Histidine--tRNA ligase, cytoplasmic;Isoform 2 of Histidine--tRNA ligase, cytoplasmic;Isoform 3 of Histidine--tRNA ligase, cytoplasmic;Isoform 4 of Histidine--tRNA ligase, cytoplasmic	HARS1
P12107	Collagen alpha-1(XI) chain;Isoform B of Collagen alpha-1(XI) chain;Isoform C of Collagen alpha-1(XI) chain;Isoform 4 of Collagen alpha-1(XI) chain	COL11A1
P12109	Collagen alpha-1(VI) chain	COL6A1
P12110	Collagen alpha-2(VI) chain	COL6A2
P12111	Collagen alpha-3(VI) chain	COL6A3
P12235	ADP/ATP translocase 1	SLC25A4
P12268	Inosine-5'-monophosphate dehydrogenase 2	IMPDH2
P12270	Nucleoprotein TPR	TPR
P12277	Creatine kinase B-type	CKB
P12429	Annexin A3	ANXA3
P12814	Alpha-actinin-1;Isoform 2 of Alpha-actinin-1;Isoform 3 of Alpha-actinin-1	ACTN1
P12883	Myosin-7	MYH7
P12931	Proto-oncogene tyrosine-protein kinase Src;Isoform 2 of Proto-oncogene tyrosine-protein kinase Src	SRC
P12956	X-ray repair cross-complementing protein 6	XRCC6
P13010	X-ray repair cross-complementing protein 5	XRCC5
P13073	Cytochrome c oxidase subunit 4 isoform 1, mitochondrial	COX4I1
P13473	Lysosome-associated membrane glycoprotein 2;Isoform LAMP-2B of Lysosome-associated membrane glycoprotein 2;Isoform LAMP-2C of Lysosome-associated membrane glycoprotein 2	LAMP2
P13489	Ribonuclease inhibitor	RNH1
P13497	Bone morphogenetic protein 1;Isoform BMP1-1 of Bone morphogenetic protein 1;Isoform BMP1-6 of Bone morphogenetic protein 1;Isoform BMP1-7 of Bone morphogenetic protein 1	BMP1
P13591	Neural cell adhesion molecule 1;Isoform 2 of Neural cell adhesion molecule 1;Isoform 3 of Neural cell adhesion molecule 1;Isoform 4 of Neural cell adhesion molecule 1	NCAM1
P13611	Versican core protein;Isoform V1 of Versican core protein;Isoform Vint of Versican core protein	VCAN
P13639	Elongation factor 2	EEF2
P13645	Keratin, type I cytoskeletal 10	KRT10
P13646	Keratin, type I cytoskeletal 13;Isoform 3 of Keratin, type I cytoskeletal 13	KRT13
P13647	Keratin, type II cytoskeletal 5	KRT5
P13667	Protein disulfide-isomerase A4	PDIA4
P13671	Complement component C6	C6
P13674	Prolyl 4-hydroxylase subunit alpha-1;Isoform 2 of Prolyl 4-hydroxylase subunit alpha-1;Isoform 3 of Prolyl 4-hydroxylase subunit alpha-1	P4HA1
P13688	Carcinoembryonic antigen-related cell adhesion molecule 1;Isoform 10 of Carcinoembryonic antigen-related cell adhesion molecule 1;Isoform 2 of Carcinoembryonic antigen-related cell adhesion molecule 1;Isoform 8 of Carcinoembryonic antigen-related cell adhesion molecule 1	CEACAM1
P13693	Translationally-controlled tumor protein	TPT1
P13716	Delta-aminolevulinic acid dehydratase;Isoform 2 of Delta-aminolevulinic acid dehydratase	ALAD
P13796	Plastin-2	LCP1
P13797	Plastin-3;Isoform 2 of Plastin-3;Isoform 3 of Plastin-3	PLS3
P13798	Acylamino-acid-releasing enzyme	APEH
P13804	Electron transfer flavoprotein subunit alpha, mitochondrial;Isoform 2 of Electron transfer flavoprotein subunit alpha, mitochondrial	ETFA
P13807	Glycogen [starch] synthase, muscle;Isoform 2 of Glycogen [starch] synthase, muscle	GYS1
P13861	cAMP-dependent protein kinase type II-alpha regulatory subunit;Isoform 2 of cAMP-dependent protein kinase type II-alpha regulatory subunit	PRKAR2A
P13942	Collagen alpha-2(XI) chain;Isoform 2 of Collagen alpha-2(XI) chain;Isoform 3 of Collagen alpha-2(XI) chain;Isoform 4 of Collagen alpha-2(XI) chain;Isoform 5 of Collagen alpha-2(XI) chain;Isoform 6 of Collagen alpha-2(XI) chain;Isoform 7 of Collagen alpha-2(XI) chain;Isoform 8 of Collagen alpha-2(XI) chain	COL11A2
P14174	Macrophage migration inhibitory factor	MIF
P14314	Glucosidase 2 subunit beta;Isoform 2 of Glucosidase 2 subunit beta	PRKCSH
P14384	Carboxypeptidase M	CPM
P14543	Nidogen-1	NID1
P14618	Pyruvate kinase PKM	PKM
P14625	Endoplasmin	HSP90B1
P14780	Matrix metalloproteinase-9	MMP9
P14866	Heterogeneous nuclear ribonucleoprotein L	HNRNPL
P14868	Aspartate--tRNA ligase, cytoplasmic	DARS1
P14923	Junction plakoglobin	JUP
P15088	Mast cell carboxypeptidase A	CPA3
P15090	Fatty acid-binding protein, adipocyte	FABP4
P15121	Aldo-keto reductase family 1 member B1	AKR1B1
P15144	Aminopeptidase N	ANPEP
P15170	Eukaryotic peptide chain release factor GTP-binding subunit ERF3A;Isoform 2 of Eukaryotic peptide chain release factor GTP-binding subunit ERF3A;Isoform 3 of Eukaryotic peptide chain release factor GTP-binding subunit ERF3A	GSPT1
P15291	Beta-1,4-galactosyltransferase 1;Isoform Short of Beta-1,4-galactosyltransferase 1	B4GALT1
P15311	Ezrin	EZR
P15531	Nucleoside diphosphate kinase A;Isoform 2 of Nucleoside diphosphate kinase A;Isoform 3 of Nucleoside diphosphate kinase B	NME1
P15559	NAD(P)H dehydrogenase [quinone] 1;Isoform 2 of NAD(P)H dehydrogenase [quinone] 1;Isoform 3 of NAD(P)H dehydrogenase [quinone] 1	NQO1
P15586	N-acetylglucosamine-6-sulfatase;Isoform 2 of N-acetylglucosamine-6-sulfatase	GNS
P15880	40S ribosomal protein S2	RPS2
P15924	Desmoplakin	DSP
P16070	CD44 antigen;Isoform 10 of CD44 antigen;Isoform 11 of CD44 antigen;Isoform 12 of CD44 antigen;Isoform 13 of CD44 antigen;Isoform 14 of CD44 antigen;Isoform 16 of CD44 antigen;Isoform 17 of CD44 antigen;Isoform 18 of CD44 antigen;Isoform 3 of CD44 antigen;Isoform 4 of CD44 antigen;Isoform 5 of CD44 antigen;Isoform 6 of CD44 antigen;Isoform 7 of CD44 antigen;Isoform 8 of CD44 antigen	CD44
P16104	Histone H2AX;Histone H2A type 2-B;Histone H2A type 1-A	H2AX
P16112	Aggrecan core protein;Isoform 2 of Aggrecan core protein;Isoform 3 of Aggrecan core protein	ACAN
P16152	Carbonyl reductase [NADPH] 1;Isoform 2 of Carbonyl reductase [NADPH] 1	CBR1
P16157	Ankyrin-1;Isoform Er9 of Ankyrin-1;Isoform Er10 of Ankyrin-1;Isoform Er11 of Ankyrin-1;Isoform Er12 of Ankyrin-1;Isoform Er13 of Ankyrin-1;Isoform Er14 of Ankyrin-1;Isoform Er15 of Ankyrin-1;Isoform Er16 of Ankyrin-1;Isoform Br21 of Ankyrin-1;Isoform Er5 of Ankyrin-1;Isoform Er2 of Ankyrin-1;Isoform Er3 of Ankyrin-1;Isoform Er4 of Ankyrin-1;Isoform Er6 of Ankyrin-1;Isoform Er7 of Ankyrin-1;Isofor…	ANK1
P16219	Short-chain specific acyl-CoA dehydrogenase, mitochondrial	ACADS
P16284	Platelet endothelial cell adhesion molecule;Isoform Delta12 of Platelet endothelial cell adhesion molecule;Isoform Delta13 of Platelet endothelial cell adhesion molecule;Isoform Delta14 of Platelet endothelial cell adhesion molecule;Isoform Delta14-15 of Platelet endothelial cell adhesion molecule;Isoform Delta15 of Platelet endothelial cell adhesion molecule	PECAM1
P16435	NADPH--cytochrome P450 reductase	POR
P16615	Sarcoplasmic/endoplasmic reticulum calcium ATPase 2;Isoform 2 of Sarcoplasmic/endoplasmic reticulum calcium ATPase 2;Isoform 3 of Sarcoplasmic/endoplasmic reticulum calcium ATPase 2;Isoform 4 of Sarcoplasmic/endoplasmic reticulum calcium ATPase 2;Isoform 5 of Sarcoplasmic/endoplasmic reticulum calcium ATPase 2	ATP2A2
P16671	Platelet glycoprotein 4;Isoform 3 of Platelet glycoprotein 4	CD36
P16870	Carboxypeptidase E;Isoform 2 of Carboxypeptidase E	CPE
P17213	Bactericidal permeability-increasing protein	BPI
P17252	Protein kinase C alpha type	PRKCA
P17612	cAMP-dependent protein kinase catalytic subunit alpha;Isoform 2 of cAMP-dependent protein kinase catalytic subunit alpha	PRKACA
P17655	Calpain-2 catalytic subunit;Isoform 2 of Calpain-2 catalytic subunit	CAPN2
P17661	Desmin	DES
P17844	Probable ATP-dependent RNA helicase DDX5	DDX5
P17858	ATP-dependent 6-phosphofructokinase, liver type;Isoform 2 of ATP-dependent 6-phosphofructokinase, liver type	PFKL
P17931	Galectin-3	LGALS3
P17936	Insulin-like growth factor-binding protein 3;Isoform 2 of Insulin-like growth factor-binding protein 3	IGFBP3
P17980	26S proteasome regulatory subunit 6A	PSMC3
P17987	T-complex protein 1 subunit alpha	TCP1
P18031	Tyrosine-protein phosphatase non-receptor type 1	PTPN1
P18084	Integrin beta-5	ITGB5
P18085	ADP-ribosylation factor 4	ARF4
P18124	60S ribosomal protein L7	RPL7
P18206	Vinculin;Isoform 1 of Vinculin	VCL
P18428	Lipopolysaccharide-binding protein	LBP
P18433	Receptor-type tyrosine-protein phosphatase alpha;Isoform 2 of Receptor-type tyrosine-protein phosphatase alpha	PTPRA
P18669	Phosphoglycerate mutase 1	PGAM1
P19013	Keratin, type II cytoskeletal 4	KRT4
P19021	Peptidyl-glycine alpha-amidating monooxygenase;Isoform 2 of Peptidyl-glycine alpha-amidating monooxygenase;Isoform 3 of Peptidyl-glycine alpha-amidating monooxygenase;Isoform 4 of Peptidyl-glycine alpha-amidating monooxygenase;Isoform 5 of Peptidyl-glycine alpha-amidating monooxygenase;Isoform 6 of Peptidyl-glycine alpha-amidating monooxygenase	PAM
P19022	Cadherin-2	CDH2
P19338	Nucleolin	NCL
P19367	Hexokinase-1;Isoform 2 of Hexokinase-1;Isoform 3 of Hexokinase-1;Isoform 4 of Hexokinase-1	HK1
P19404	NADH dehydrogenase [ubiquinone] flavoprotein 2, mitochondrial	NDUFV2
P19525	Interferon-induced, double-stranded RNA-activated protein kinase;Isoform 2 of Interferon-induced, double-stranded RNA-activated protein kinase	EIF2AK2
P19623	Spermidine synthase	SRM
P19652	Alpha-1-acid glycoprotein 2	ORM2
P19784	Casein kinase II subunit alpha'	CSNK2A2
P19823	Inter-alpha-trypsin inhibitor heavy chain H2	ITIH2
P19827	Inter-alpha-trypsin inhibitor heavy chain H1	ITIH1
P19971	Thymidine phosphorylase;Isoform 2 of Thymidine phosphorylase	TYMP
P20073	Annexin A7;Isoform 2 of Annexin A7	ANXA7
P20160	Azurocidin	AZU1
P20231	Tryptase beta-2;Tryptase alpha/beta-1;Isoform 2 of Tryptase alpha/beta-1	TPSB2
P20292	Arachidonate 5-lipoxygenase-activating protein	ALOX5AP
P20339	Ras-related protein Rab-5A;Isoform 2 of Ras-related protein Rab-5A	RAB5A
P20340-2	Isoform 2 of Ras-related protein Rab-6A	RAB6A
P20618	Proteasome subunit beta type-1	PSMB1
P20700	Lamin-B1	LMNB1
P20742	Pregnancy zone protein	PZP
P20774	Mimecan	OGN
P20849	Collagen alpha-1(IX) chain	COL9A1
P20908	Collagen alpha-1(V) chain	COL5A1
P21266	Glutathione S-transferase Mu 3	GSTM3
P21281	V-type proton ATPase subunit B, brain isoform	ATP6V1B2
P21283	V-type proton ATPase subunit C 1	ATP6V1C1
P21333	Filamin-A;Isoform 2 of Filamin-A	FLNA
P21397	Amine oxidase [flavin-containing] A	MAOA
P21399	Cytoplasmic aconitate hydratase	ACO1
P21589	5'-nucleotidase;Isoform 2 of 5'-nucleotidase	NT5E
P21695	Glycerol-3-phosphate dehydrogenase [NAD(+)], cytoplasmic	GPD1
P21796	Voltage-dependent anion-selective channel protein 1	VDAC1
P21810	Biglycan	BGN
P21912	Succinate dehydrogenase [ubiquinone] iron-sulfur subunit, mitochondrial	SDHB
P21980	Protein-glutamine gamma-glutamyltransferase 2	TGM2
P22033	Methylmalonyl-CoA mutase, mitochondrial	MMUT
P22061	Protein-L-isoaspartate(D-aspartate) O-methyltransferase;Isoform 2 of Protein-L-isoaspartate(D-aspartate) O-methyltransferase	PCMT1
P22087	rRNA 2'-O-methyltransferase fibrillarin	FBL
P22105	Tenascin-X;Isoform 3 of Tenascin-X;Isoform 5 of Tenascin-X	TNXB
P22307	Sterol carrier protein 2;Isoform 7 of Sterol carrier protein 2;Isoform 8 of Sterol carrier protein 2	SCP2
P22314	Ubiquitin-like modifier-activating enzyme 1;Isoform 2 of Ubiquitin-like modifier-activating enzyme 1	UBA1
P22352	Glutathione peroxidase 3	GPX3
P22413	Ectonucleotide pyrophosphatase/phosphodiesterase family member 1	ENPP1
P22626	Heterogeneous nuclear ribonucleoproteins A2/B1;Isoform A2 of Heterogeneous nuclear ribonucleoproteins A2/B1	HNRNPA2B1
P22695	Cytochrome b-c1 complex subunit 2, mitochondrial	UQCRC2
P22891	Vitamin K-dependent protein Z;Isoform 2 of Vitamin K-dependent protein Z	PROZ
P22894	Neutrophil collagenase	MMP8
P22897	Macrophage mannose receptor 1	MRC1
P23141	Liver carboxylesterase 1;Isoform 2 of Liver carboxylesterase 1	CES1
P23142	Fibulin-1	FBLN1
P23229	Integrin alpha-6;Isoform Alpha-6X1A of Integrin alpha-6;Isoform Alpha-6X1B of Integrin alpha-6;Isoform Alpha-6X2A of Integrin alpha-6;Isoform Alpha-6X2B of Integrin alpha-6;Isoform Alpha-6X1X2A of Integrin alpha-6;Isoform 7 of Integrin alpha-6;Isoform 9 of Integrin alpha-6	ITGA6
P23246	Splicing factor, proline- and glutamine-rich;Isoform Short of Splicing factor, proline- and glutamine-rich	SFPQ
P23284	Peptidyl-prolyl cis-trans isomerase B	PPIB
P23297	Protein S100-A1	S100A1
P23368	NAD-dependent malic enzyme, mitochondrial	ME2
P23381	Tryptophan--tRNA ligase, cytoplasmic;Isoform 2 of Tryptophan--tRNA ligase, cytoplasmic	WARS1
P23396	40S ribosomal protein S3	RPS3
P23526	Adenosylhomocysteinase	AHCY
P23528	Cofilin-1	CFL1
P23634	Plasma membrane calcium-transporting ATPase 4;Isoform XA of Plasma membrane calcium-transporting ATPase 4;Isoform ZA of Plasma membrane calcium-transporting ATPase 4;Isoform XK of Plasma membrane calcium-transporting ATPase 4;Isoform ZK of Plasma membrane calcium-transporting ATPase 4;Isoform XB of Plasma membrane calcium-transporting ATPase 4;Isoform ZB of Plasma membrane calcium-transporting AT…	ATP2B4
P23786	Carnitine O-palmitoyltransferase 2, mitochondrial	CPT2
P23921	Ribonucleoside-diphosphate reductase large subunit	RRM1
P24158	Myeloblastin	PRTN3
P24534	Elongation factor 1-beta	EEF1B2
P24539	ATP synthase F(0) complex subunit B1, mitochondrial	ATP5PB
P24593	Insulin-like growth factor-binding protein 5	IGFBP5
P24752	Acetyl-CoA acetyltransferase, mitochondrial	ACAT1
P24821	Tenascin;Isoform 4 of Tenascin	TNC
P25067	Collagen alpha-2(VIII) chain	COL8A2
P25311	Zinc-alpha-2-glycoprotein	AZGP1
P25705	ATP synthase subunit alpha, mitochondrial	ATP5F1A
P25786	Proteasome subunit alpha type-1;Isoform Long of Proteasome subunit alpha type-1	PSMA1
P25787	Proteasome subunit alpha type-2	PSMA2
P25788	Proteasome subunit alpha type-3;Isoform 2 of Proteasome subunit alpha type-3	PSMA3
P25940	Collagen alpha-3(V) chain	COL5A3
P26022	Pentraxin-related protein PTX3	PTX3
P26038	Moesin	MSN
P26368	Splicing factor U2AF 65 kDa subunit;Isoform 2 of Splicing factor U2AF 65 kDa subunit	U2AF2
P26373	60S ribosomal protein L13;Isoform 2 of 60S ribosomal protein L13	RPL13
P26440	Isovaleryl-CoA dehydrogenase, mitochondrial;Isoform 2 of Isovaleryl-CoA dehydrogenase, mitochondrial	IVD
P26447	Protein S100-A4	S100A4
P26599	Polypyrimidine tract-binding protein 1;Isoform 2 of Polypyrimidine tract-binding protein 1;Isoform 3 of Polypyrimidine tract-binding protein 1	PTBP1
P26639	Threonine--tRNA ligase 1, cytoplasmic;Isoform 2 of Threonine--tRNA ligase 1, cytoplasmic	TARS1
P26640	Valine--tRNA ligase	VARS1
P26641	Elongation factor 1-gamma;Isoform 2 of Elongation factor 1-gamma	EEF1G
P27105	Stomatin	STOM
P27169	Serum paraoxonase/arylesterase 1	PON1
P27348	14-3-3 protein theta	YWHAQ
P27487	Dipeptidyl peptidase 4	DPP4
P27658	Collagen alpha-1(VIII) chain	COL8A1
P27695	DNA-(apurinic or apyrimidinic site) endonuclease	APEX1
P27701	CD82 antigen;Isoform 2 of CD82 antigen	CD82
P27708	CAD protein	CAD
P27797	Calreticulin	CALR
P27824	Calnexin;Isoform 2 of Calnexin	CANX
P28065	Proteasome subunit beta type-9;Isoform LMP2.S of Proteasome subunit beta type-9	PSMB9
P28066	Proteasome subunit alpha type-5	PSMA5
P28070	Proteasome subunit beta type-4	PSMB4
P28072	Proteasome subunit beta type-6	PSMB6
P28161	Glutathione S-transferase Mu 2;Isoform 2 of Glutathione S-transferase Mu 2	GSTM2
P28331	NADH-ubiquinone oxidoreductase 75 kDa subunit, mitochondrial;Isoform 2 of NADH-ubiquinone oxidoreductase 75 kDa subunit, mitochondrial;Isoform 3 of NADH-ubiquinone oxidoreductase 75 kDa subunit, mitochondrial;Isoform 4 of NADH-ubiquinone oxidoreductase 75 kDa subunit, mitochondrial;Isoform 5 of NADH-ubiquinone oxidoreductase 75 kDa subunit, mitochondrial	NDUFS1
P28676	Grancalcin	GCA
P28838	Cytosol aminopeptidase;Isoform 2 of Cytosol aminopeptidase	LAP3
P29350	Tyrosine-protein phosphatase non-receptor type 6;Isoform 3 of Tyrosine-protein phosphatase non-receptor type 6;Isoform 2 of Tyrosine-protein phosphatase non-receptor type 6;Isoform 4 of Tyrosine-protein phosphatase non-receptor type 6	PTPN6
P29401	Transketolase;Isoform 2 of Transketolase	TKT
P29622	Kallistatin	SERPINA4
P29692	Elongation factor 1-delta;Isoform 3 of Elongation factor 1-delta	EEF1D
P29992	Guanine nucleotide-binding protein subunit alpha-11	GNA11
P30038	Delta-1-pyrroline-5-carboxylate dehydrogenase, mitochondrial;Isoform 2 of Delta-1-pyrroline-5-carboxylate dehydrogenase, mitochondrial	ALDH4A1
P30040	Endoplasmic reticulum resident protein 29	ERP29
P30041	Peroxiredoxin-6	PRDX6
P30043	Flavin reductase (NADPH)	BLVRB
P30044	Peroxiredoxin-5, mitochondrial;Isoform Cytoplasmic+peroxisomal of Peroxiredoxin-5, mitochondrial	PRDX5
P30048	Thioredoxin-dependent peroxide reductase, mitochondrial;Isoform 2 of Thioredoxin-dependent peroxide reductase, mitochondrial	PRDX3
P30050	60S ribosomal protein L12	RPL12
P30084	Enoyl-CoA hydratase, mitochondrial	ECHS1
P30085	UMP-CMP kinase;Isoform 3 of UMP-CMP kinase	CMPK1
P30086	Phosphatidylethanolamine-binding protein 1	PEBP1
P30101	Protein disulfide-isomerase A3	PDIA3
P30153	Serine/threonine-protein phosphatase 2A 65 kDa regulatory subunit A alpha isoform	PPP2R1A
P30419	Glycylpeptide N-tetradecanoyltransferase 1;Isoform Short of Glycylpeptide N-tetradecanoyltransferase 1	NMT1
P30626	Sorcin;Isoform 2 of Sorcin;Isoform 3 of Sorcin	SRI
P30740	Leukocyte elastase inhibitor	SERPINB1
P31040	Succinate dehydrogenase [ubiquinone] flavoprotein subunit, mitochondrial;Isoform 2 of Succinate dehydrogenase [ubiquinone] flavoprotein subunit, mitochondrial;Isoform 3 of Succinate dehydrogenase [ubiquinone] flavoprotein subunit, mitochondrial	SDHA
P31146	Coronin-1A	CORO1A
P31150	Rab GDP dissociation inhibitor alpha	GDI1
P31323	cAMP-dependent protein kinase type II-beta regulatory subunit	PRKAR2B
P31327	Carbamoyl-phosphate synthase [ammonia], mitochondrial;Isoform 2 of Carbamoyl-phosphate synthase [ammonia], mitochondrial;Isoform 3 of Carbamoyl-phosphate synthase [ammonia], mitochondrial	CPS1
P31415	Calsequestrin-1	CASQ1
P31937	3-hydroxyisobutyrate dehydrogenase, mitochondrial	HIBADH
P31939	Bifunctional purine biosynthesis protein ATIC;Isoform 2 of Bifunctional purine biosynthesis protein ATIC	ATIC
P31943	Heterogeneous nuclear ribonucleoprotein H	HNRNPH1
P31946	14-3-3 protein beta/alpha;Isoform Short of 14-3-3 protein beta/alpha	YWHAB
P31948	Stress-induced-phosphoprotein 1;Isoform 2 of Stress-induced-phosphoprotein 1	STIP1
P31949	Protein S100-A11	S100A11
P32119	Peroxiredoxin-2	PRDX2
P32969	60S ribosomal protein L9	RPL9
P33121	Long-chain-fatty-acid--CoA ligase 1;Isoform 3 of Long-chain-fatty-acid--CoA ligase 1	ACSL1
P33176	Kinesin-1 heavy chain	KIF5B
P33993	DNA replication licensing factor MCM7;Isoform 3 of DNA replication licensing factor MCM7	MCM7
P34820	Bone morphogenetic protein 8B;Bone morphogenetic protein 8A	BMP8B
P34897	Serine hydroxymethyltransferase, mitochondrial;Isoform 3 of Serine hydroxymethyltransferase, mitochondrial	SHMT2
P34932	Heat shock 70 kDa protein 4	HSPA4
P35030	Trypsin-3;Isoform 2 of Trypsin-3;Isoform 3 of Trypsin-3;Isoform 4 of Trypsin-3;Isoform 5 of Trypsin-3	PRSS3
P35080-2	Isoform IIb of Profilin-2	PFN2
P35221	Catenin alpha-1;Isoform 2 of Catenin alpha-1	CTNNA1
P35222	Catenin beta-1	CTNNB1
P35232	Prohibitin	PHB
P35237	Serpin B6	SERPINB6
P35241	Radixin;Isoform 5 of Radixin	RDX
P35268	60S ribosomal protein L22	RPL22
P35443	Thrombospondin-4	THBS4
P35527	Keratin, type I cytoskeletal 9	KRT9
P35542	Serum amyloid A-4 protein	SAA4
P35555	Fibrillin-1	FBN1
P35573	Glycogen debranching enzyme	AGL
P35579	Myosin-9	MYH9
P35580	Myosin-10;Isoform 2 of Myosin-10;Isoform 3 of Myosin-10;Isoform 4 of Myosin-10;Isoform 5 of Myosin-10	MYH10
P35606-2	Isoform 2 of Coatomer subunit beta'	COPB2
P35609	Alpha-actinin-2;Isoform 2 of Alpha-actinin-2	ACTN2
P35637	RNA-binding protein FUS;Isoform Short of RNA-binding protein FUS	FUS
P35749	Myosin-11;Isoform 4 of Myosin-11	MYH11
P35858	Insulin-like growth factor-binding protein complex acid labile subunit;Isoform 2 of Insulin-like growth factor-binding protein complex acid labile subunit	IGFALS
P35908	Keratin, type II cytoskeletal 2 epidermal	KRT2
P35998	26S proteasome regulatory subunit 7	PSMC2
P36269	Glutathione hydrolase 5 proenzyme;Isoform 2 of Glutathione hydrolase 5 proenzyme;Isoform 3 of Glutathione hydrolase 5 proenzyme	GGT5
P36404	ADP-ribosylation factor-like protein 2	ARL2
P36405	ADP-ribosylation factor-like protein 3	ARL3
P36542-2	Isoform Heart of ATP synthase subunit gamma, mitochondrial	ATP5F1C
P36543	V-type proton ATPase subunit E 1	ATP6V1E1
P36551	Oxygen-dependent coproporphyrinogen-III oxidase, mitochondrial	CPOX
P36578	60S ribosomal protein L4	RPL4
P36776	Lon protease homolog, mitochondrial;Isoform 2 of Lon protease homolog, mitochondrial;Isoform 3 of Lon protease homolog, mitochondrial	LONP1
P36871	Phosphoglucomutase-1	PGM1
P36873	Serine/threonine-protein phosphatase PP1-gamma catalytic subunit;Isoform 2 of Serine/threonine-protein phosphatase PP1-gamma catalytic subunit	PPP1CC
P36955	Pigment epithelium-derived factor	SERPINF1
P36957	Dihydrolipoyllysine-residue succinyltransferase component of 2-oxoglutarate dehydrogenase complex, mitochondrial	DLST
P37802	Transgelin-2;Isoform 2 of Transgelin-2	TAGLN2
P37837	Transaldolase	TALDO1
P38117	Electron transfer flavoprotein subunit beta;Isoform 2 of Electron transfer flavoprotein subunit beta	ETFB
P38606	V-type proton ATPase catalytic subunit A;Isoform 2 of V-type proton ATPase catalytic subunit A	ATP6V1A
P38646	Stress-70 protein, mitochondrial	HSPA9
P38919	Eukaryotic initiation factor 4A-III	EIF4A3
P39019	40S ribosomal protein S19	RPS19
P39023	60S ribosomal protein L3	RPL3
P39059	Collagen alpha-1(XV) chain	COL15A1
P39060	Collagen alpha-1(XVIII) chain;Isoform 2 of Collagen alpha-1(XVIII) chain;Isoform 3 of Collagen alpha-1(XVIII) chain	COL18A1
P39656	Dolichyl-diphosphooligosaccharide--protein glycosyltransferase 48 kDa subunit;Isoform 3 of Dolichyl-diphosphooligosaccharide--protein glycosyltransferase 48 kDa subunit	DDOST
P39687	Acidic leucine-rich nuclear phosphoprotein 32 family member A	ANP32A
P40199	Carcinoembryonic antigen-related cell adhesion molecule 6	CEACAM6
P40227	T-complex protein 1 subunit zeta	CCT6A
P40261	Nicotinamide N-methyltransferase	NNMT
P40925	Malate dehydrogenase, cytoplasmic;Isoform 2 of Malate dehydrogenase, cytoplasmic;Isoform 3 of Malate dehydrogenase, cytoplasmic	MDH1
P40926	Malate dehydrogenase, mitochondrial	MDH2
P40939	Trifunctional enzyme subunit alpha, mitochondrial	HADHA
P41091	Eukaryotic translation initiation factor 2 subunit 3;Eukaryotic translation initiation factor 2 subunit 3B;Isoform 2 of Eukaryotic translation initiation factor 2 subunit 3B	EIF2S3
P41250	Glycine--tRNA ligase;Isoform 2 of Glycine--tRNA ligase	GARS1
P41252	Isoleucine--tRNA ligase, cytoplasmic	IARS1
P42126	Enoyl-CoA delta isomerase 1, mitochondrial;Isoform 2 of Enoyl-CoA delta isomerase 1, mitochondrial	ECI1
P42224	Signal transducer and activator of transcription 1-alpha/beta;Isoform Beta of Signal transducer and activator of transcription 1-alpha/beta	STAT1
P42702	Leukemia inhibitory factor receptor	LIFR
P42704	Leucine-rich PPR motif-containing protein, mitochondrial	LRPPRC
P42765	3-ketoacyl-CoA thiolase, mitochondrial	ACAA2
P42785	Lysosomal Pro-X carboxypeptidase;Isoform 2 of Lysosomal Pro-X carboxypeptidase	PRCP
P43034	Platelet-activating factor acetylhydrolase IB subunit beta	PAFAH1B1
P43121	Cell surface glycoprotein MUC18	MCAM
P43155	Carnitine O-acetyltransferase;Isoform 2 of Carnitine O-acetyltransferase;Isoform 3 of Carnitine O-acetyltransferase	CRAT
P43243	Matrin-3;Isoform 2 of Matrin-3	MATR3
P43246	DNA mismatch repair protein Msh2;Isoform 2 of DNA mismatch repair protein Msh2	MSH2
P43251	Biotinidase;Isoform 2 of Biotinidase;Isoform 3 of Biotinidase;Isoform 4 of Biotinidase	BTD
P43304	Glycerol-3-phosphate dehydrogenase, mitochondrial;Isoform 2 of Glycerol-3-phosphate dehydrogenase, mitochondrial	GPD2
P43307	Translocon-associated protein subunit alpha;Isoform 2 of Translocon-associated protein subunit alpha	SSR1
P43652	Afamin	AFM
P45452	Collagenase 3	MMP13
P45880	Voltage-dependent anion-selective channel protein 2;Isoform 1 of Voltage-dependent anion-selective channel protein 2;Isoform 2 of Voltage-dependent anion-selective channel protein 2	VDAC2
P45974	Ubiquitin carboxyl-terminal hydrolase 5;Isoform Short of Ubiquitin carboxyl-terminal hydrolase 5	USP5
P46108	Adapter molecule crk;Isoform Crk-I of Adapter molecule crk	CRK
P46109	Crk-like protein	CRKL
P46459	Vesicle-fusing ATPase;Isoform 2 of Vesicle-fusing ATPase	NSF
P46776	60S ribosomal protein L27a	RPL27A
P46781	40S ribosomal protein S9	RPS9
P46782	40S ribosomal protein S5	RPS5
P46783	40S ribosomal protein S10	RPS10
P46821	Microtubule-associated protein 1B	MAP1B
P46926	Glucosamine-6-phosphate isomerase 1	GNPDA1
P46939	Utrophin;Isoform 2 of Utrophin;Isoform Up140 of Utrophin	UTRN
P46940	Ras GTPase-activating-like protein IQGAP1	IQGAP1
P46977	Dolichyl-diphosphooligosaccharide--protein glycosyltransferase subunit STT3A;Isoform 2 of Dolichyl-diphosphooligosaccharide--protein glycosyltransferase subunit STT3A	STT3A
P47755	F-actin-capping protein subunit alpha-2	CAPZA2
P47756	F-actin-capping protein subunit beta;Isoform 2 of F-actin-capping protein subunit beta	CAPZB
P47895	Aldehyde dehydrogenase family 1 member A3	ALDH1A3
P47972	Neuronal pentraxin-2	NPTX2
P47985	Cytochrome b-c1 complex subunit Rieske, mitochondrial	UQCRFS1
P48047	ATP synthase subunit O, mitochondrial	ATP5PO
P48061	Stromal cell-derived factor 1;Isoform Alpha of Stromal cell-derived factor 1;Isoform Gamma of Stromal cell-derived factor 1;Isoform Delta of Stromal cell-derived factor 1;Isoform Epsilon of Stromal cell-derived factor 1;Isoform Theta of Stromal cell-derived factor 1	CXCL12
P48163	NADP-dependent malic enzyme	ME1
P48444	Coatomer subunit delta	ARCN1
P48449	Lanosterol synthase;Isoform 2 of Lanosterol synthase;Isoform 3 of Lanosterol synthase	LSS
P48506	Glutamate--cysteine ligase catalytic subunit	GCLC
P48556	26S proteasome non-ATPase regulatory subunit 8	PSMD8
P48595	Serpin B10	SERPINB10
P48637	Glutathione synthetase;Isoform 2 of Glutathione synthetase	GSS
P48643	T-complex protein 1 subunit epsilon;Isoform 2 of T-complex protein 1 subunit epsilon	CCT5
P48723	Heat shock 70 kDa protein 13	HSPA13
P48729	Casein kinase I isoform alpha;Isoform 3 of Casein kinase I isoform alpha	CSNK1A1
P48735	Isocitrate dehydrogenase [NADP], mitochondrial;Isoform 2 of Isocitrate dehydrogenase [NADP], mitochondrial	IDH2
P48960	Adhesion G protein-coupled receptor E5;Isoform 2 of Adhesion G protein-coupled receptor E5;Isoform 3 of Adhesion G protein-coupled receptor E5	ADGRE5
P49189	4-trimethylaminobutyraldehyde dehydrogenase;Isoform 3 of 4-trimethylaminobutyraldehyde dehydrogenase	ALDH9A1
P49207	60S ribosomal protein L34	RPL34
P49257	Protein ERGIC-53	LMAN1
P49327	Fatty acid synthase	FASN
P49354	Protein farnesyltransferase/geranylgeranyltransferase type-1 subunit alpha;Isoform 2 of Protein farnesyltransferase/geranylgeranyltransferase type-1 subunit alpha	FNTA
P49368	T-complex protein 1 subunit gamma;Isoform 2 of T-complex protein 1 subunit gamma	CCT3
P49411	Elongation factor Tu, mitochondrial	TUFM
P49419	Alpha-aminoadipic semialdehyde dehydrogenase;Isoform 2 of Alpha-aminoadipic semialdehyde dehydrogenase;Isoform 4 of Alpha-aminoadipic semialdehyde dehydrogenase	ALDH7A1
P49588	Alanine--tRNA ligase, cytoplasmic;Isoform 2 of Alanine--tRNA ligase, cytoplasmic	AARS1
P49589	Cysteine--tRNA ligase, cytoplasmic;Isoform 2 of Cysteine--tRNA ligase, cytoplasmic;Isoform 3 of Cysteine--tRNA ligase, cytoplasmic	CARS1
P49591	Serine--tRNA ligase, cytoplasmic	SARS1
P49593	Protein phosphatase 1F;Isoform 2 of Protein phosphatase 1F	PPM1F
P49720	Proteasome subunit beta type-3	PSMB3
P49721	Proteasome subunit beta type-2	PSMB2
P49747	Cartilage oligomeric matrix protein;Isoform 2 of Cartilage oligomeric matrix protein	COMP
P49748	Very long-chain specific acyl-CoA dehydrogenase, mitochondrial;Isoform 2 of Very long-chain specific acyl-CoA dehydrogenase, mitochondrial;Isoform 3 of Very long-chain specific acyl-CoA dehydrogenase, mitochondrial	ACADVL
P49755	Transmembrane emp24 domain-containing protein 10	TMED10
P49840	Glycogen synthase kinase-3 alpha	GSK3A
P49913	Cathelicidin antimicrobial peptide	CAMP
P49915	GMP synthase [glutamine-hydrolyzing]	GMPS
P49961	Ectonucleoside triphosphate diphosphohydrolase 1;Isoform 2 of Ectonucleoside triphosphate diphosphohydrolase 1;Isoform 3 of Ectonucleoside triphosphate diphosphohydrolase 1;Isoform 4 of Ectonucleoside triphosphate diphosphohydrolase 1;Isoform 5 of Ectonucleoside triphosphate diphosphohydrolase 1;Isoform 6 of Ectonucleoside triphosphate diphosphohydrolase 1	ENTPD1
P50148	Guanine nucleotide-binding protein G(q) subunit alpha	GNAQ
P50213	Isocitrate dehydrogenase [NAD] subunit alpha, mitochondrial	IDH3A
P50225	Sulfotransferase 1A1;Sulfotransferase 1A2	SULT1A1
P50281	Matrix metalloproteinase-14	MMP14
P50395	Rab GDP dissociation inhibitor beta	GDI2
P50402	Emerin	EMD
P50416	Carnitine O-palmitoyltransferase 1, liver isoform;Isoform 2 of Carnitine O-palmitoyltransferase 1, liver isoform	CPT1A
P50453	Serpin B9	SERPINB9
P50454	Serpin H1	SERPINH1
P50502	Hsc70-interacting protein;Putative protein FAM10A4	ST13
P50552	Vasodilator-stimulated phosphoprotein	VASP
P50570	Dynamin-2;Isoform 2 of Dynamin-2;Isoform 5 of Dynamin-2	DNM2
P50914	60S ribosomal protein L14	RPL14
P50990	T-complex protein 1 subunit theta;Isoform 2 of T-complex protein 1 subunit theta	CCT8
P50991	T-complex protein 1 subunit delta;Isoform 2 of T-complex protein 1 subunit delta	CCT4
P50995	Annexin A11;Isoform 2 of Annexin A11	ANXA11
P51148	Ras-related protein Rab-5C;Isoform 2 of Ras-related protein Rab-5C	RAB5C
P51149	Ras-related protein Rab-7a	RAB7A
P51159	Ras-related protein Rab-27A;Isoform Short of Ras-related protein Rab-27A	RAB27A
P51178	1-phosphatidylinositol 4,5-bisphosphate phosphodiesterase delta-1;Isoform 2 of 1-phosphatidylinositol 4,5-bisphosphate phosphodiesterase delta-1	PLCD1
P51553	Isocitrate dehydrogenase [NAD] subunit gamma, mitochondrial;Isoform 2 of Isocitrate dehydrogenase [NAD] subunit gamma, mitochondrial	IDH3G
P51571	Translocon-associated protein subunit delta	SSR4
P51572	B-cell receptor-associated protein 31;Isoform 2 of B-cell receptor-associated protein 31	BCAP31
P51648	Aldehyde dehydrogenase family 3 member A2;Isoform 2 of Aldehyde dehydrogenase family 3 member A2	ALDH3A2
P51659	Peroxisomal multifunctional enzyme type 2	HSD17B4
P51665	26S proteasome non-ATPase regulatory subunit 7	PSMD7
P51692	Signal transducer and activator of transcription 5B	STAT5B
P51812	Ribosomal protein S6 kinase alpha-3	RPS6KA3
P51884	Lumican	LUM
P51888	Prolargin	PRELP
P51991	Heterogeneous nuclear ribonucleoprotein A3;Isoform 2 of Heterogeneous nuclear ribonucleoprotein A3	HNRNPA3
P52209	6-phosphogluconate dehydrogenase, decarboxylating;Isoform 2 of 6-phosphogluconate dehydrogenase, decarboxylating	PGD
P52272	Heterogeneous nuclear ribonucleoprotein M;Isoform 2 of Heterogeneous nuclear ribonucleoprotein M	HNRNPM
P52565	Rho GDP-dissociation inhibitor 1	ARHGDIA
P52566	Rho GDP-dissociation inhibitor 2	ARHGDIB
P52788	Spermine synthase;Isoform 2 of Spermine synthase	SMS
P52790	Hexokinase-3	HK3
P52895	Aldo-keto reductase family 1 member C2;Aldo-keto reductase family 1 member C1	AKR1C2
P52907	F-actin-capping protein subunit alpha-1	CAPZA1
P53004	Biliverdin reductase A	BLVRA
P53007	Tricarboxylate transport protein, mitochondrial	SLC25A1
P53367	Arfaptin-1;Isoform A of Arfaptin-1	ARFIP1
P53396	ATP-citrate synthase;Isoform 2 of ATP-citrate synthase	ACLY
P53618	Coatomer subunit beta	COPB1
P53621	Coatomer subunit alpha;Isoform 2 of Coatomer subunit alpha	COPA
P53680	AP-2 complex subunit sigma;Isoform 2 of AP-2 complex subunit sigma	AP2S1
P53999	Activated RNA polymerase II transcriptional coactivator p15	SUB1
P54136	Arginine--tRNA ligase, cytoplasmic	RARS1
P54289	Voltage-dependent calcium channel subunit alpha-2/delta-1;Isoform 2 of Voltage-dependent calcium channel subunit alpha-2/delta-1;Isoform 3 of Voltage-dependent calcium channel subunit alpha-2/delta-1;Isoform 4 of Voltage-dependent calcium channel subunit alpha-2/delta-1;Isoform 5 of Voltage-dependent calcium channel subunit alpha-2/delta-1	CACNA2D1
P54577	Tyrosine--tRNA ligase, cytoplasmic	YARS1
P54619	5'-AMP-activated protein kinase subunit gamma-1;Isoform 2 of 5'-AMP-activated protein kinase subunit gamma-1;Isoform 3 of 5'-AMP-activated protein kinase subunit gamma-1	PRKAG1
P54652	Heat shock-related 70 kDa protein 2	HSPA2
P54709	Sodium/potassium-transporting ATPase subunit beta-3	ATP1B3
P54727	UV excision repair protein RAD23 homolog B	RAD23B
P54802	Alpha-N-acetylglucosaminidase	NAGLU
P54819	Adenylate kinase 2, mitochondrial;Isoform 2 of Adenylate kinase 2, mitochondrial;Isoform 3 of Adenylate kinase 2, mitochondrial;Isoform 5 of Adenylate kinase 2, mitochondrial	AK2
P54886	Delta-1-pyrroline-5-carboxylate synthase;Isoform Short of Delta-1-pyrroline-5-carboxylate synthase	ALDH18A1
P54920	Alpha-soluble NSF attachment protein	NAPA
P55010	Eukaryotic translation initiation factor 5	EIF5
P55036	26S proteasome non-ATPase regulatory subunit 4;Isoform Rpn10E of 26S proteasome non-ATPase regulatory subunit 4	PSMD4
P55058	Phospholipid transfer protein;Isoform 2 of Phospholipid transfer protein;Isoform 3 of Phospholipid transfer protein	PLTP
P55060	Exportin-2;Isoform 3 of Exportin-2	CSE1L
P55072	Transitional endoplasmic reticulum ATPase	VCP
P55084	Trifunctional enzyme subunit beta, mitochondrial;Isoform 2 of Trifunctional enzyme subunit beta, mitochondrial	HADHB
P55263	Adenosine kinase;Isoform 2 of Adenosine kinase;Isoform 3 of Adenosine kinase	ADK
P55268	Laminin subunit beta-2	LAMB2
P55290	Cadherin-13;Isoform 4 of Cadherin-13;Isoform 5 of Cadherin-13	CDH13
P55786	Puromycin-sensitive aminopeptidase;Isoform 2 of Puromycin-sensitive aminopeptidase	NPEPPS
P55809	Succinyl-CoA:3-ketoacid coenzyme A transferase 1, mitochondrial	OXCT1
P55884	Eukaryotic translation initiation factor 3 subunit B;Isoform 2 of Eukaryotic translation initiation factor 3 subunit B	EIF3B
P56199	Integrin alpha-1	ITGA1
P57103	Sodium/calcium exchanger 3;Isoform 2 of Sodium/calcium exchanger 3;Isoform 7 of Sodium/calcium exchanger 3	SLC8A3
P59998	Actin-related protein 2/3 complex subunit 4;Isoform 2 of Actin-related protein 2/3 complex subunit 4;Isoform 3 of Actin-related protein 2/3 complex subunit 4	ARPC4
P60174	Triosephosphate isomerase;Isoform 2 of Triosephosphate isomerase	TPI1
P60228	Eukaryotic translation initiation factor 3 subunit E	EIF3E
P60660	Myosin light polypeptide 6;Isoform Smooth muscle of Myosin light polypeptide 6	MYL6
P60709	Actin, cytoplasmic 1;Actin, cytoplasmic 2	ACTB
P60842	Eukaryotic initiation factor 4A-I	EIF4A1
P60866	40S ribosomal protein S20;Isoform 2 of 40S ribosomal protein S20	RPS20
P60900	Proteasome subunit alpha type-6	PSMA6
P60953	Cell division control protein 42 homolog	CDC42
P61009	Signal peptidase complex subunit 3	SPCS3
P61019	Ras-related protein Rab-2A	RAB2A
P61026	Ras-related protein Rab-10	RAB10
P61088	Ubiquitin-conjugating enzyme E2 N;Putative ubiquitin-conjugating enzyme E2 N-like	UBE2N
P61106	Ras-related protein Rab-14	RAB14
P61158	Actin-related protein 3	ACTR3
P61160	Actin-related protein 2;Isoform 2 of Actin-related protein 2	ACTR2
P61163	Alpha-centractin	ACTR1A
P61204	ADP-ribosylation factor 3;ADP-ribosylation factor 1	ARF3
P61221	ATP-binding cassette sub-family E member 1	ABCE1
P61224	Ras-related protein Rap-1b;Isoform 3 of Ras-related protein Rap-1b	RAP1B
P61225	Ras-related protein Rap-2b	RAP2B
P61313	60S ribosomal protein L15	RPL15
P61586	Transforming protein RhoA	RHOA
P61604	10 kDa heat shock protein, mitochondrial	HSPE1
P61626	Lysozyme C	LYZ
P61803	Dolichyl-diphosphooligosaccharide--protein glycosyltransferase subunit DAD1	DAD1
P61812	Transforming growth factor beta-2 proprotein;Isoform B of Transforming growth factor beta-2 proprotein	TGFB2
P61923	Coatomer subunit zeta-1;Isoform 4 of Coatomer subunit zeta-1;Isoform 5 of Coatomer subunit zeta-1	COPZ1
P61970	Nuclear transport factor 2	NUTF2
P61978	Heterogeneous nuclear ribonucleoprotein K;Isoform 2 of Heterogeneous nuclear ribonucleoprotein K;Isoform 3 of Heterogeneous nuclear ribonucleoprotein K	HNRNPK
P61981	14-3-3 protein gamma	YWHAG
P62081	40S ribosomal protein S7	RPS7
P62136	Serine/threonine-protein phosphatase PP1-alpha catalytic subunit;Isoform 2 of Serine/threonine-protein phosphatase PP1-alpha catalytic subunit	PPP1CA
P62191	26S proteasome regulatory subunit 4	PSMC1
P62195	26S proteasome regulatory subunit 8;Isoform 2 of 26S proteasome regulatory subunit 8	PSMC5
P62249	40S ribosomal protein S16	RPS16
P62258	14-3-3 protein epsilon	YWHAE
P62269	40S ribosomal protein S18	RPS18
P62277	40S ribosomal protein S13	RPS13
P62310	U6 snRNA-associated Sm-like protein LSm3	LSM3
P62314	Small nuclear ribonucleoprotein Sm D1	SNRPD1
P62318	Small nuclear ribonucleoprotein Sm D3;Isoform 2 of Small nuclear ribonucleoprotein Sm D3	SNRPD3
P62330	ADP-ribosylation factor 6	ARF6
P62495	Eukaryotic peptide chain release factor subunit 1;Isoform 2 of Eukaryotic peptide chain release factor subunit 1	ETF1
P62701	40S ribosomal protein S4, X isoform	RPS4X
P62714	Serine/threonine-protein phosphatase 2A catalytic subunit beta isoform;Serine/threonine-protein phosphatase 2A catalytic subunit alpha isoform	PPP2CB
P62750	60S ribosomal protein L23a	RPL23A
P62753	40S ribosomal protein S6	RPS6
P62805	Histone H4	H4C1
P62820	Ras-related protein Rab-1A	RAB1A
P62826	GTP-binding nuclear protein Ran	RAN
P62851	40S ribosomal protein S25	RPS25
P62879	Guanine nucleotide-binding protein G(I)/G(S)/G(T) subunit beta-2	GNB2
P62906	60S ribosomal protein L10a	RPL10A
P62913	60S ribosomal protein L11;Isoform 2 of 60S ribosomal protein L11	RPL11
P62917	60S ribosomal protein L8	RPL8
P62937	Peptidyl-prolyl cis-trans isomerase A	PPIA
P63010	AP-2 complex subunit beta;Isoform 2 of AP-2 complex subunit beta;Isoform 3 of AP-2 complex subunit beta	AP2B1
P63092	Guanine nucleotide-binding protein G(s) subunit alpha isoforms short;Isoform Gnas-2 of Guanine nucleotide-binding protein G(s) subunit alpha isoforms short;Isoform 3 of Guanine nucleotide-binding protein G(s) subunit alpha isoforms short;Isoform 4 of Guanine nucleotide-binding protein G(s) subunit alpha isoforms short;Guanine nucleotide-binding protein G(s) subunit alpha isoforms XLas;Isoform XLa…	GNAS
P63098	Calcineurin subunit B type 1	PPP3R1
P63104	14-3-3 protein zeta/delta	YWHAZ
P63151	Serine/threonine-protein phosphatase 2A 55 kDa regulatory subunit B alpha isoform;Isoform 2 of Serine/threonine-protein phosphatase 2A 55 kDa regulatory subunit B alpha isoform	PPP2R2A
P63173	60S ribosomal protein L38	RPL38
P63208	S-phase kinase-associated protein 1	SKP1
P63241	Eukaryotic translation initiation factor 5A-1;Isoform 2 of Eukaryotic translation initiation factor 5A-1	EIF5A
P63244	Receptor of activated protein C kinase 1	RACK1
P63316	Troponin C, slow skeletal and cardiac muscles	TNNC1
P67812	Signal peptidase complex catalytic subunit SEC11A;Isoform 2 of Signal peptidase complex catalytic subunit SEC11A;Isoform 3 of Signal peptidase complex catalytic subunit SEC11A;Isoform 4 of Signal peptidase complex catalytic subunit SEC11A	SEC11A
P67936	Tropomyosin alpha-4 chain	TPM4
P68032	Actin, alpha cardiac muscle 1;Actin, alpha skeletal muscle	ACTC1
P68036	Ubiquitin-conjugating enzyme E2 L3;Isoform 3 of Ubiquitin-conjugating enzyme E2 L3	UBE2L3
P68104	Elongation factor 1-alpha 1;Putative elongation factor 1-alpha-like 3	EEF1A1
P68363	Tubulin alpha-1B chain	TUBA1B
P68371	Tubulin beta-4B chain	TUBB4B
P68871	Hemoglobin subunit beta	HBB
P69849	Nodal modulator 3;Nodal modulator 1;Nodal modulator 2;Isoform 2 of Nodal modulator 2;Isoform 3 of Nodal modulator 2	NOMO3
P69891	Hemoglobin subunit gamma-1;Hemoglobin subunit gamma-2	HBG1
P69905	Hemoglobin subunit alpha	HBA1
P78344	Eukaryotic translation initiation factor 4 gamma 2;Isoform 2 of Eukaryotic translation initiation factor 4 gamma 2	EIF4G2
P78347	General transcription factor II-I;Isoform 2 of General transcription factor II-I;Isoform 3 of General transcription factor II-I;Isoform 4 of General transcription factor II-I	GTF2I
P78371	T-complex protein 1 subunit beta;Isoform 2 of T-complex protein 1 subunit beta	CCT2
P78417	Glutathione S-transferase omega-1;Isoform 3 of Glutathione S-transferase omega-1	GSTO1
P78527	DNA-dependent protein kinase catalytic subunit;Isoform 2 of DNA-dependent protein kinase catalytic subunit	PRKDC
P78539	Sushi repeat-containing protein SRPX;Isoform 2 of Sushi repeat-containing protein SRPX;Isoform 3 of Sushi repeat-containing protein SRPX;Isoform 5 of Sushi repeat-containing protein SRPX	SRPX
P78559	Microtubule-associated protein 1A;Isoform 2 of Microtubule-associated protein 1A	MAP1A
P78562	Phosphate-regulating neutral endopeptidase PHEX	PHEX
P79483	HLA class II histocompatibility antigen, DR beta 3 chain	HLA-DRB3
P80108	Phosphatidylinositol-glycan-specific phospholipase D	GPLD1
P80188	Neutrophil gelatinase-associated lipocalin;Isoform 2 of Neutrophil gelatinase-associated lipocalin	LCN2
P80303	Nucleobindin-2;Isoform 2 of Nucleobindin-2	NUCB2
P80511	Protein S100-A12	S100A12
P80748	Immunoglobulin lambda variable 3-21	IGLV3-21
P82650	28S ribosomal protein S22, mitochondrial	MRPS22
P98095	Fibulin-2;Isoform 2 of Fibulin-2	FBLN2
P98160	Basement membrane-specific heparan sulfate proteoglycan core protein	HSPG2
Q00325	Phosphate carrier protein, mitochondrial;Isoform B of Phosphate carrier protein, mitochondrial	SLC25A3
Q00341	Vigilin	HDLBP
Q00577	Transcriptional activator protein Pur-alpha	PURA
Q00610	Clathrin heavy chain 1;Isoform 2 of Clathrin heavy chain 1	CLTC
Q00839	Heterogeneous nuclear ribonucleoprotein U;Isoform 2 of Heterogeneous nuclear ribonucleoprotein U	HNRNPU
Q01082	Spectrin beta chain, non-erythrocytic 1	SPTBN1
Q01105	Protein SET;Isoform 2 of Protein SET;Isoform 3 of Protein SET;Isoform 4 of Protein SET	SET
Q01469	Fatty acid-binding protein 5	FABP5
Q01518	Adenylyl cyclase-associated protein 1	CAP1
Q01546	Keratin, type II cytoskeletal 2 oral	KRT76
Q01813	ATP-dependent 6-phosphofructokinase, platelet type;Isoform 2 of ATP-dependent 6-phosphofructokinase, platelet type	PFKP
Q01995	Transgelin	TAGLN
Q02218	2-oxoglutarate dehydrogenase, mitochondrial;Isoform 2 of 2-oxoglutarate dehydrogenase, mitochondrial	OGDH
Q02252	Methylmalonate-semialdehyde dehydrogenase [acylating], mitochondrial;Isoform 2 of Methylmalonate-semialdehyde dehydrogenase [acylating], mitochondrial	ALDH6A1
Q02413	Desmoglein-1	DSG1
Q02543	60S ribosomal protein L18a	RPL18A
Q02790	Peptidyl-prolyl cis-trans isomerase FKBP4	FKBP4
Q02809	Procollagen-lysine,2-oxoglutarate 5-dioxygenase 1;Isoform 2 of Procollagen-lysine,2-oxoglutarate 5-dioxygenase 1	PLOD1
Q02818	Nucleobindin-1	NUCB1
Q02878	60S ribosomal protein L6	RPL6
Q02880	DNA topoisomerase 2-beta;Isoform Beta-1 of DNA topoisomerase 2-beta	TOP2B
Q02952	A-kinase anchor protein 12;Isoform 2 of A-kinase anchor protein 12;Isoform 3 of A-kinase anchor protein 12	AKAP12
Q02978	Mitochondrial 2-oxoglutarate/malate carrier protein	SLC25A11
Q03135	Caveolin-1;Isoform 2 of Caveolin-1	CAV1
Q03252	Lamin-B2	LMNB2
Q03692	Collagen alpha-1(X) chain	COL10A1
Q04446	1,4-alpha-glucan-branching enzyme	GBE1
Q04637	Eukaryotic translation initiation factor 4 gamma 1;Isoform B of Eukaryotic translation initiation factor 4 gamma 1;Isoform C of Eukaryotic translation initiation factor 4 gamma 1;Isoform D of Eukaryotic translation initiation factor 4 gamma 1;Isoform E of Eukaryotic translation initiation factor 4 gamma 1;Isoform 7 of Eukaryotic translation initiation factor 4 gamma 1;Isoform 8 of Eukaryotic tran…	EIF4G1
Q04695	Keratin, type I cytoskeletal 17	KRT17
Q04760	Lactoylglutathione lyase;Isoform 2 of Lactoylglutathione lyase	GLO1
Q04837	Single-stranded DNA-binding protein, mitochondrial	SSBP1
Q04917	14-3-3 protein eta	YWHAH
Q05469	Hormone-sensitive lipase;Isoform 2 of Hormone-sensitive lipase	LIPE
Q05682	Caldesmon;Isoform 2 of Caldesmon;Isoform 3 of Caldesmon;Isoform 4 of Caldesmon;Isoform 5 of Caldesmon;Isoform 6 of Caldesmon	CALD1
Q05707	Collagen alpha-1(XIV) chain;Isoform 2 of Collagen alpha-1(XIV) chain	COL14A1
Q06033	Inter-alpha-trypsin inhibitor heavy chain H3;Isoform 2 of Inter-alpha-trypsin inhibitor heavy chain H3	ITIH3
Q06210	Glutamine--fructose-6-phosphate aminotransferase [isomerizing] 1;Isoform 2 of Glutamine--fructose-6-phosphate aminotransferase [isomerizing] 1	GFPT1
Q06323	Proteasome activator complex subunit 1	PSME1
Q06828	Fibromodulin	FMOD
Q06830	Peroxiredoxin-1	PRDX1
Q07020	60S ribosomal protein L18;Isoform 2 of 60S ribosomal protein L18	RPL18
Q07021	Complement component 1 Q subcomponent-binding protein, mitochondrial	C1QBP
Q07065	Cytoskeleton-associated protein 4	CKAP4
Q07075	Glutamyl aminopeptidase	ENPEP
Q07157	Tight junction protein ZO-1;Isoform Short of Tight junction protein ZO-1	TJP1
Q07507	Dermatopontin	DPT
Q07954	Prolow-density lipoprotein receptor-related protein 1	LRP1
Q07955	Serine/arginine-rich splicing factor 1;Isoform ASF-2 of Serine/arginine-rich splicing factor 1;Isoform ASF-3 of Serine/arginine-rich splicing factor 1	SRSF1
Q07960	Rho GTPase-activating protein 1	ARHGAP1
Q08188	Protein-glutamine gamma-glutamyltransferase E	TGM3
Q08209	Serine/threonine-protein phosphatase 2B catalytic subunit alpha isoform;Isoform 2 of Serine/threonine-protein phosphatase 2B catalytic subunit alpha isoform;Isoform 3 of Serine/threonine-protein phosphatase 2B catalytic subunit alpha isoform	PPP3CA
Q08211	ATP-dependent RNA helicase A	DHX9
Q08380	Galectin-3-binding protein	LGALS3BP
Q08431	Lactadherin;Isoform 4 of Lactadherin	MFGE8
Q08752	Peptidyl-prolyl cis-trans isomerase D	PPID
Q08945	FACT complex subunit SSRP1	SSRP1
Q09028	Histone-binding protein RBBP4;Isoform 2 of Histone-binding protein RBBP4;Isoform 3 of Histone-binding protein RBBP4;Isoform 4 of Histone-binding protein RBBP4	RBBP4
Q09666	Neuroblast differentiation-associated protein AHNAK	AHNAK
Q10471	Polypeptide N-acetylgalactosaminyltransferase 2	GALNT2
Q10567	AP-1 complex subunit beta-1;Isoform B of AP-1 complex subunit beta-1;Isoform C of AP-1 complex subunit beta-1	AP1B1
Q12797	Aspartyl/asparaginyl beta-hydroxylase;Isoform 10 of Aspartyl/asparaginyl beta-hydroxylase	ASPH
Q12805	EGF-containing fibulin-like extracellular matrix protein 1;Isoform 2 of EGF-containing fibulin-like extracellular matrix protein 1;Isoform 3 of EGF-containing fibulin-like extracellular matrix protein 1;Isoform 4 of EGF-containing fibulin-like extracellular matrix protein 1;Isoform 5 of EGF-containing fibulin-like extracellular matrix protein 1	EFEMP1
Q12874	Splicing factor 3A subunit 3	SF3A3
Q12905	Interleukin enhancer-binding factor 2	ILF2
Q12907	Vesicular integral-membrane protein VIP36	LMAN2
Q12931	Heat shock protein 75 kDa, mitochondrial;Isoform 2 of Heat shock protein 75 kDa, mitochondrial	TRAP1
Q12959-2	Isoform 2 of Disks large homolog 1;Isoform 4 of Disks large homolog 1	DLG1
Q12965	Unconventional myosin-Ie	MYO1E
Q13011	Delta(3,5)-Delta(2,4)-dienoyl-CoA isomerase, mitochondrial	ECH1
Q13045	Protein flightless-1 homolog;Isoform 2 of Protein flightless-1 homolog;Isoform 3 of Protein flightless-1 homolog	FLII
Q13085	Acetyl-CoA carboxylase 1;Isoform 2 of Acetyl-CoA carboxylase 1;Isoform 3 of Acetyl-CoA carboxylase 1;Isoform 4 of Acetyl-CoA carboxylase 1	ACACA
Q13103	Secreted phosphoprotein 24	SPP2
Q13131	5'-AMP-activated protein kinase catalytic subunit alpha-1;Isoform 2 of 5'-AMP-activated protein kinase catalytic subunit alpha-1	PRKAA1
Q13148	TAR DNA-binding protein 43;Isoform 2 of TAR DNA-binding protein 43	TARDBP
Q13151	Heterogeneous nuclear ribonucleoprotein A0	HNRNPA0
Q13162	Peroxiredoxin-4	PRDX4
Q13200	26S proteasome non-ATPase regulatory subunit 2;Isoform 3 of 26S proteasome non-ATPase regulatory subunit 2	PSMD2
Q13201	Multimerin-1	MMRN1
Q13217	DnaJ homolog subfamily C member 3	DNAJC3
Q13228	Methanethiol oxidase;Isoform 2 of Methanethiol oxidase;Isoform 4 of Methanethiol oxidase	SELENBP1
Q13263	Transcription intermediary factor 1-beta;Isoform 2 of Transcription intermediary factor 1-beta	TRIM28
Q13310	Polyadenylate-binding protein 4;Isoform 2 of Polyadenylate-binding protein 4;Isoform 3 of Polyadenylate-binding protein 4	PABPC4
Q13316	Dentin matrix acidic phosphoprotein 1;Isoform 2 of Dentin matrix acidic phosphoprotein 1	DMP1
Q13404	Ubiquitin-conjugating enzyme E2 variant 1;Isoform 1 of Ubiquitin-conjugating enzyme E2 variant 1;Isoform 2 of Ubiquitin-conjugating enzyme E2 variant 1;Isoform 5 of Ubiquitin-conjugating enzyme E2 variant 1;Isoform 6 of Ubiquitin-conjugating enzyme E2 variant 1;Ubiquitin-conjugating enzyme E2 variant 2	UBE2V1
Q13418	Integrin-linked protein kinase;Isoform 2 of Integrin-linked protein kinase;Isoform 3 of Integrin-linked protein kinase	ILK
Q13423	NAD(P) transhydrogenase, mitochondrial	NNT
Q13425	Beta-2-syntrophin;Isoform 2 of Beta-2-syntrophin	SNTB2
Q13438	Protein OS-9;Isoform 2 of Protein OS-9;Isoform 5 of Protein OS-9;Isoform 6 of Protein OS-9;Isoform 7 of Protein OS-9	OS9
Q13488	V-type proton ATPase 116 kDa subunit a3	TCIRG1
Q13492	Phosphatidylinositol-binding clathrin assembly protein;Isoform 2 of Phosphatidylinositol-binding clathrin assembly protein;Isoform 3 of Phosphatidylinositol-binding clathrin assembly protein;Isoform 4 of Phosphatidylinositol-binding clathrin assembly protein;Isoform 5 of Phosphatidylinositol-binding clathrin assembly protein	PICALM
Q13510	Acid ceramidase;Isoform 2 of Acid ceramidase	ASAH1
Q13557	Calcium/calmodulin-dependent protein kinase type II subunit delta;Isoform Delta 10 of Calcium/calmodulin-dependent protein kinase type II subunit delta;Isoform Delta 11 of Calcium/calmodulin-dependent protein kinase type II subunit delta;Isoform Delta 12 of Calcium/calmodulin-dependent protein kinase type II subunit delta;Isoform Delta 3 of Calcium/calmodulin-dependent protein kinase type II subu…	CAMK2D
Q13596	Sorting nexin-1;Isoform 1A of Sorting nexin-1	SNX1
Q13609	Deoxyribonuclease gamma	DNASE1L3
Q13617	Cullin-2;Isoform 2 of Cullin-2	CUL2
Q13618	Cullin-3;Isoform 2 of Cullin-3	CUL3
Q13637	Ras-related protein Rab-32	RAB32
Q13641	Trophoblast glycoprotein	TPBG
Q13642	Four and a half LIM domains protein 1;Isoform 1 of Four and a half LIM domains protein 1;Isoform 3 of Four and a half LIM domains protein 1;Isoform 4 of Four and a half LIM domains protein 1;Isoform 5 of Four and a half LIM domains protein 1	FHL1
Q13683	Integrin alpha-7;Isoform Alpha-7X1X2A of Integrin alpha-7;Isoform Alpha-7X1B of Integrin alpha-7;Isoform Alpha-7X2B of Integrin alpha-7;Isoform Alpha-7X2DB of Integrin alpha-7	ITGA7
Q13724	Mannosyl-oligosaccharide glucosidase;Isoform 2 of Mannosyl-oligosaccharide glucosidase	MOGS
Q13813	Spectrin alpha chain, non-erythrocytic 1;Isoform 2 of Spectrin alpha chain, non-erythrocytic 1;Isoform 3 of Spectrin alpha chain, non-erythrocytic 1	SPTAN1
Q13822	Ectonucleotide pyrophosphatase/phosphodiesterase family member 2;Isoform 2 of Ectonucleotide pyrophosphatase/phosphodiesterase family member 2;Isoform 3 of Ectonucleotide pyrophosphatase/phosphodiesterase family member 2	ENPP2
Q13838	Spliceosome RNA helicase DDX39B;Isoform 2 of Spliceosome RNA helicase DDX39B	DDX39B
Q13867	Bleomycin hydrolase	BLMH
Q13885	Tubulin beta-2A chain	TUBB2A
Q14011	Cold-inducible RNA-binding protein;Isoform 2 of Cold-inducible RNA-binding protein	CIRBP
Q14012	Calcium/calmodulin-dependent protein kinase type 1	CAMK1
Q14019	Coactosin-like protein	COTL1
Q14103	Heterogeneous nuclear ribonucleoprotein D0;Isoform 2 of Heterogeneous nuclear ribonucleoprotein D0;Isoform 3 of Heterogeneous nuclear ribonucleoprotein D0;Isoform 4 of Heterogeneous nuclear ribonucleoprotein D0	HNRNPD
Q14108	Lysosome membrane protein 2	SCARB2
Q14112	Nidogen-2;Isoform 2 of Nidogen-2	NID2
Q14118	Dystroglycan	DAG1
Q14152	Eukaryotic translation initiation factor 3 subunit A;Isoform 2 of Eukaryotic translation initiation factor 3 subunit A	EIF3A
Q14165	Malectin	MLEC
Q14166	Tubulin--tyrosine ligase-like protein 12	TTLL12
Q14185	Dedicator of cytokinesis protein 1	DOCK1
Q14195	Dihydropyrimidinase-related protein 3;Isoform LCRMP-4 of Dihydropyrimidinase-related protein 3	DPYSL3
Q14204	Cytoplasmic dynein 1 heavy chain 1	DYNC1H1
Q14240	Eukaryotic initiation factor 4A-II;Isoform 2 of Eukaryotic initiation factor 4A-II	EIF4A2
Q14254	Flotillin-2	FLOT2
Q14257	Reticulocalbin-2;Isoform 2 of Reticulocalbin-2	RCN2
Q14393	Growth arrest-specific protein 6;Isoform 2 of Growth arrest-specific protein 6;Isoform 3 of Growth arrest-specific protein 6;Isoform 4 of Growth arrest-specific protein 6;Isoform 5 of Growth arrest-specific protein 6	GAS6
Q14517	Protocadherin Fat 1	FAT1
Q14554	Protein disulfide-isomerase A5	PDIA5
Q14624	Inter-alpha-trypsin inhibitor heavy chain H4;Isoform 2 of Inter-alpha-trypsin inhibitor heavy chain H4;Isoform 3 of Inter-alpha-trypsin inhibitor heavy chain H4	ITIH4
Q14696	LRP chaperone MESD	MESD
Q14697-2	Isoform 2 of Neutral alpha-glucosidase AB	GANAB
Q14699	Raftlin	RFTN1
Q14764	Major vault protein	MVP
Q14847	LIM and SH3 domain protein 1;Isoform 2 of LIM and SH3 domain protein 1	LASP1
Q14956	Transmembrane glycoprotein NMB;Isoform 2 of Transmembrane glycoprotein NMB	GPNMB
Q14974	Importin subunit beta-1	KPNB1
Q14980	Nuclear mitotic apparatus protein 1;Isoform 2 of Nuclear mitotic apparatus protein 1;Isoform 3 of Nuclear mitotic apparatus protein 1;Isoform 4 of Nuclear mitotic apparatus protein 1	NUMA1
Q15006	ER membrane protein complex subunit 2	EMC2
Q15008	26S proteasome non-ATPase regulatory subunit 6;Isoform 4 of 26S proteasome non-ATPase regulatory subunit 6	PSMD6
Q15019	Septin-2;Isoform 2 of Septin-2;Isoform 3 of Septin-2	SEPTIN2
Q15029	116 kDa U5 small nuclear ribonucleoprotein component;Isoform 2 of 116 kDa U5 small nuclear ribonucleoprotein component;Isoform 3 of 116 kDa U5 small nuclear ribonucleoprotein component	EFTUD2
Q15063	Periostin;Isoform 3 of Periostin;Isoform 5 of Periostin	POSTN
Q15067	Peroxisomal acyl-coenzyme A oxidase 1;Isoform 2 of Peroxisomal acyl-coenzyme A oxidase 1;Isoform 3 of Peroxisomal acyl-coenzyme A oxidase 1	ACOX1
Q15075	Early endosome antigen 1	EEA1
Q15080	Neutrophil cytosol factor 4;Isoform 3 of Neutrophil cytosol factor 4	NCF4
Q15084	Protein disulfide-isomerase A6;Isoform 2 of Protein disulfide-isomerase A6;Isoform 3 of Protein disulfide-isomerase A6;Isoform 4 of Protein disulfide-isomerase A6;Isoform 5 of Protein disulfide-isomerase A6	PDIA6
Q15113	Procollagen C-endopeptidase enhancer 1	PCOLCE
Q15118	[Pyruvate dehydrogenase (acetyl-transferring)] kinase isozyme 1, mitochondrial	PDK1
Q15149	Plectin;Isoform 2 of Plectin;Isoform 3 of Plectin;Isoform 4 of Plectin;Isoform 5 of Plectin;Isoform 6 of Plectin;Isoform 7 of Plectin;Isoform 8 of Plectin;Isoform 9 of Plectin	PLEC
Q15165	Serum paraoxonase/arylesterase 2;Isoform 1 of Serum paraoxonase/arylesterase 2;Isoform 3 of Serum paraoxonase/arylesterase 2	PON2
Q15198	Platelet-derived growth factor receptor-like protein	PDGFRL
Q15233	Non-POU domain-containing octamer-binding protein;Isoform 2 of Non-POU domain-containing octamer-binding protein	NONO
Q15293	Reticulocalbin-1	RCN1
Q15365	Poly(rC)-binding protein 1	PCBP1
Q15366-2	Isoform 2 of Poly(rC)-binding protein 2;Isoform 3 of Poly(rC)-binding protein 2;Isoform 4 of Poly(rC)-binding protein 2;Isoform 5 of Poly(rC)-binding protein 2	PCBP2
Q15382	GTP-binding protein Rheb	RHEB
Q15393	Splicing factor 3B subunit 3	SF3B3
Q15404	Ras suppressor protein 1	RSU1
Q15435	Protein phosphatase 1 regulatory subunit 7;Isoform 2 of Protein phosphatase 1 regulatory subunit 7	PPP1R7
Q15582	Transforming growth factor-beta-induced protein ig-h3	TGFBI
Q15629	Translocating chain-associated membrane protein 1;Isoform 2 of Translocating chain-associated membrane protein 1	TRAM1
Q15631	Translin;Isoform 2 of Translin	TSN
Q15691	Microtubule-associated protein RP/EB family member 1	MAPRE1
Q15746	Myosin light chain kinase, smooth muscle;Isoform 9 of Myosin light chain kinase, smooth muscle;Isoform 2 of Myosin light chain kinase, smooth muscle;Isoform 3A of Myosin light chain kinase, smooth muscle;Isoform 3B of Myosin light chain kinase, smooth muscle;Isoform 4 of Myosin light chain kinase, smooth muscle;Isoform Del-1790 of Myosin light chain kinase, smooth muscle;Isoform 5 of Myosin light…	MYLK
Q15758	Neutral amino acid transporter B(0)	SLC1A5
Q15904	V-type proton ATPase subunit S1	ATP6AP1
Q15907	Ras-related protein Rab-11B;Isoform 2 of Ras-related protein Rab-11B	RAB11B
Q16134	Electron transfer flavoprotein-ubiquinone oxidoreductase, mitochondrial;Isoform 2 of Electron transfer flavoprotein-ubiquinone oxidoreductase, mitochondrial	ETFDH
Q16181	Septin-7;Isoform 2 of Septin-7	SEPTIN7
Q16222	UDP-N-acetylhexosamine pyrophosphorylase;Isoform AGX1 of UDP-N-acetylhexosamine pyrophosphorylase;Isoform 3 of UDP-N-acetylhexosamine pyrophosphorylase	UAP1
Q16363	Laminin subunit alpha-4;Isoform 2 of Laminin subunit alpha-4	LAMA4
Q16401	26S proteasome non-ATPase regulatory subunit 5;Isoform 2 of 26S proteasome non-ATPase regulatory subunit 5	PSMD5
Q16531	DNA damage-binding protein 1	DDB1
Q16543	Hsp90 co-chaperone Cdc37	CDC37
Q16555	Dihydropyrimidinase-related protein 2	DPYSL2
Q16563-2	Isoform 2 of Synaptophysin-like protein 1	SYPL1
Q16610	Extracellular matrix protein 1;Isoform 4 of Extracellular matrix protein 1	ECM1
Q16629	Serine/arginine-rich splicing factor 7;Isoform 2 of Serine/arginine-rich splicing factor 7;Isoform 3 of Serine/arginine-rich splicing factor 7;Isoform 4 of Serine/arginine-rich splicing factor 7	SRSF7
Q16658	Fascin	FSCN1
Q16666	Gamma-interferon-inducible protein 16;Isoform 2 of Gamma-interferon-inducible protein 16;Isoform 3 of Gamma-interferon-inducible protein 16;Isoform 4 of Gamma-interferon-inducible protein 16	IFI16
Q16698	2,4-dienoyl-CoA reductase [(3E)-enoyl-CoA-producing], mitochondrial;Isoform 2 of 2,4-dienoyl-CoA reductase [(3E)-enoyl-CoA-producing], mitochondrial	DECR1
Q16762	Thiosulfate sulfurtransferase	TST
Q16795	NADH dehydrogenase [ubiquinone] 1 alpha subcomplex subunit 9, mitochondrial	NDUFA9
Q16822	Phosphoenolpyruvate carboxykinase [GTP], mitochondrial	PCK2
Q16836	Hydroxyacyl-coenzyme A dehydrogenase, mitochondrial;Isoform 2 of Hydroxyacyl-coenzyme A dehydrogenase, mitochondrial;Isoform 3 of Hydroxyacyl-coenzyme A dehydrogenase, mitochondrial	HADH
Q16851	UTP--glucose-1-phosphate uridylyltransferase;Isoform 2 of UTP--glucose-1-phosphate uridylyltransferase	UGP2
Q16853	Membrane primary amine oxidase	AOC3
Q16891	MICOS complex subunit MIC60;Isoform 2 of MICOS complex subunit MIC60;Isoform 3 of MICOS complex subunit MIC60;Isoform 4 of MICOS complex subunit MIC60	IMMT
Q1KMD3	Heterogeneous nuclear ribonucleoprotein U-like protein 2	HNRNPUL2
Q32P28	Prolyl 3-hydroxylase 1;Isoform 3 of Prolyl 3-hydroxylase 1;Isoform 4 of Prolyl 3-hydroxylase 1	P3H1
Q3LXA3	Triokinase/FMN cyclase;Isoform 2 of Triokinase/FMN cyclase	TKFC
Q3SY69	Mitochondrial 10-formyltetrahydrofolate dehydrogenase	ALDH1L2
Q3SY84	Keratin, type II cytoskeletal 71	KRT71
Q4G0N4	NAD kinase 2, mitochondrial;Isoform 2 of NAD kinase 2, mitochondrial	NADK2
Q4G0P3	Hydrocephalus-inducing protein homolog	HYDIN
Q4KMQ2	Anoctamin-6;Isoform 2 of Anoctamin-6;Isoform 3 of Anoctamin-6;Isoform 4 of Anoctamin-6	ANO6
Q4V9L6	Transmembrane protein 119	TMEM119
Q4ZHG4	Fibronectin type III domain-containing protein 1	FNDC1
Q53GQ0	Very-long-chain 3-oxoacyl-CoA reductase	HSD17B12
Q53H12	Acylglycerol kinase, mitochondrial	AGK
Q58EX2	Protein sidekick-2;Isoform 3 of Protein sidekick-2;Isoform 4 of Protein sidekick-2	SDK2
Q5D862	Filaggrin-2	FLG2
Q5EB52	Mesoderm-specific transcript homolog protein;Isoform 2 of Mesoderm-specific transcript homolog protein;Isoform 3 of Mesoderm-specific transcript homolog protein	MEST
Q5NDL2	EGF domain-specific O-linked N-acetylglucosamine transferase;Isoform 3 of EGF domain-specific O-linked N-acetylglucosamine transferase	EOGT
Q5SSJ5	Heterochromatin protein 1-binding protein 3;Isoform 2 of Heterochromatin protein 1-binding protein 3;Isoform 3 of Heterochromatin protein 1-binding protein 3	HP1BP3
Q5T0N1	Cilia- and flagella-associated protein 70;Isoform 2 of Cilia- and flagella-associated protein 70	CFAP70
Q5T4S7	E3 ubiquitin-protein ligase UBR4;Isoform 2 of E3 ubiquitin-protein ligase UBR4;Isoform 3 of E3 ubiquitin-protein ligase UBR4;Isoform 4 of E3 ubiquitin-protein ligase UBR4	UBR4
Q63ZY3	KN motif and ankyrin repeat domain-containing protein 2;Isoform 2 of KN motif and ankyrin repeat domain-containing protein 2;Isoform 3 of KN motif and ankyrin repeat domain-containing protein 2	KANK2
Q66K79	Carboxypeptidase Z;Isoform 2 of Carboxypeptidase Z;Isoform 3 of Carboxypeptidase Z	CPZ
Q687X5	Metalloreductase STEAP4;Isoform 2 of Metalloreductase STEAP4	STEAP4
Q6B0K9	Hemoglobin subunit mu	HBM
Q6DD88	Atlastin-3	ATL3
Q6IBS0	Twinfilin-2	TWF2
Q6NUK1	Calcium-binding mitochondrial carrier protein SCaMC-1	SLC25A24
Q6NVY1	3-hydroxyisobutyryl-CoA hydrolase, mitochondrial;Isoform 2 of 3-hydroxyisobutyryl-CoA hydrolase, mitochondrial	HIBCH
Q6NZI2	Caveolae-associated protein 1	CAVIN1
Q6P179	Endoplasmic reticulum aminopeptidase 2;Isoform 3 of Endoplasmic reticulum aminopeptidase 2	ERAP2
Q6P1A2	Lysophospholipid acyltransferase 5;Isoform 2 of Lysophospholipid acyltransferase 5	LPCAT3
Q6P2Q9	Pre-mRNA-processing-splicing factor 8	PRPF8
Q6P4A8	Phospholipase B-like 1	PLBD1
Q6PCB0	von Willebrand factor A domain-containing protein 1	VWA1
Q6UVK1	Chondroitin sulfate proteoglycan 4	CSPG4
Q6UWY5	Olfactomedin-like protein 1	OLFML1
Q6UX06	Olfactomedin-4	OLFM4
Q6UXI7	Vitrin	VIT
Q6UXX5	Inter-alpha-trypsin inhibitor heavy chain H6	ITIH6
Q6XQN6	Nicotinate phosphoribosyltransferase;Isoform 2 of Nicotinate phosphoribosyltransferase;Isoform 3 of Nicotinate phosphoribosyltransferase	NAPRT
Q6YHK3	CD109 antigen	CD109
Q6ZMZ3	Nesprin-3;Isoform 2 of Nesprin-3	SYNE3
Q709C8	Vacuolar protein sorting-associated protein 13C;Isoform 2 of Vacuolar protein sorting-associated protein 13C;Isoform 3 of Vacuolar protein sorting-associated protein 13C;Isoform 4 of Vacuolar protein sorting-associated protein 13C	VPS13C
Q70UQ0	Inhibitor of nuclear factor kappa-B kinase-interacting protein;Isoform 2 of Inhibitor of nuclear factor kappa-B kinase-interacting protein	IKBIP
Q75V66	Anoctamin-5	ANO5
Q76M96	Coiled-coil domain-containing protein 80;Isoform 2 of Coiled-coil domain-containing protein 80	CCDC80
Q7KZF4	Staphylococcal nuclease domain-containing protein 1	SND1
Q7L014	Probable ATP-dependent RNA helicase DDX46	DDX46
Q7L1Q6	Basic leucine zipper and W2 domain-containing protein 1;Isoform 3 of Basic leucine zipper and W2 domain-containing protein 1;Isoform 4 of Basic leucine zipper and W2 domain-containing protein 1	BZW1
Q7L576	Cytoplasmic FMR1-interacting protein 1	CYFIP1
Q7Z2W9-2	Isoform 2 of 39S ribosomal protein L21, mitochondrial	MRPL21
Q7Z304	MAM domain-containing protein 2	MAMDC2
Q7Z3Y8	Keratin, type I cytoskeletal 27	KRT27
Q7Z4H8	Protein O-glucosyltransferase 3;Isoform 2 of Protein O-glucosyltransferase 3;Isoform 3 of Protein O-glucosyltransferase 3	POGLUT3
Q7Z4W1	L-xylulose reductase	DCXR
Q7Z5L7	Podocan;Isoform 2 of Podocan;Isoform 3 of Podocan	PODN
Q7Z6Z7	E3 ubiquitin-protein ligase HUWE1;Isoform 2 of E3 ubiquitin-protein ligase HUWE1;Isoform 3 of E3 ubiquitin-protein ligase HUWE1	HUWE1
Q7Z794	Keratin, type II cytoskeletal 1b	KRT77
Q7Z7G0	Target of Nesh-SH3	ABI3BP
Q7Z7H5	Transmembrane emp24 domain-containing protein 4	TMED4
Q86TX2	Acyl-coenzyme A thioesterase 1	ACOT1
Q86UD1	Out at first protein homolog	OAF
Q86UX7	Fermitin family homolog 3;Isoform 2 of Fermitin family homolog 3	FERMT3
Q86VP6	Cullin-associated NEDD8-dissociated protein 1	CAND1
Q86X55	Histone-arginine methyltransferase CARM1;Isoform 1 of Histone-arginine methyltransferase CARM1;Isoform 2 of Histone-arginine methyltransferase CARM1	CARM1
Q86X76	Deaminated glutathione amidase;Isoform 1 of Deaminated glutathione amidase;Isoform 4 of Deaminated glutathione amidase;Isoform 5 of Deaminated glutathione amidase	NIT1
Q86YZ3	Hornerin	HRNR
Q8IUL8	Cartilage intermediate layer protein 2	CILP2
Q8IUX7	Adipocyte enhancer-binding protein 1	AEBP1
Q8IV08	5'-3' exonuclease PLD3	PLD3
Q8IVF7	Formin-like protein 3;Isoform 2 of Formin-like protein 3;Isoform 3 of Formin-like protein 3	FMNL3
Q8IVT5	Kinase suppressor of Ras 1;Isoform 2 of Kinase suppressor of Ras 1;Isoform 3 of Kinase suppressor of Ras 1;Isoform 4 of Kinase suppressor of Ras 1	KSR1
Q8IWA5	Choline transporter-like protein 2;Isoform 2 of Choline transporter-like protein 2;Isoform 3 of Choline transporter-like protein 2	SLC44A2
Q8IXL6	Extracellular serine/threonine protein kinase FAM20C	FAM20C
Q8IZP0	Abl interactor 1;Isoform 10 of Abl interactor 1;Isoform 11 of Abl interactor 1;Isoform 12 of Abl interactor 1;Isoform 2 of Abl interactor 1;Isoform 3 of Abl interactor 1;Isoform 4 of Abl interactor 1;Isoform 5 of Abl interactor 1;Isoform 6 of Abl interactor 1;Isoform 7 of Abl interactor 1;Isoform 8 of Abl interactor 1;Isoform 9 of Abl interactor 1	ABI1
Q8N1F7	Nuclear pore complex protein Nup93	NUP93
Q8N1N4	Keratin, type II cytoskeletal 78	KRT78
Q8N684	Cleavage and polyadenylation specificity factor subunit 7;Isoform 2 of Cleavage and polyadenylation specificity factor subunit 7;Isoform 3 of Cleavage and polyadenylation specificity factor subunit 7	CPSF7
Q8N6Y2	Leucine-rich repeat-containing protein 17;Isoform 2 of Leucine-rich repeat-containing protein 17	LRRC17
Q8N766	ER membrane protein complex subunit 1;Isoform 2 of ER membrane protein complex subunit 1;Isoform 3 of ER membrane protein complex subunit 1;Isoform 4 of ER membrane protein complex subunit 1	EMC1
Q8NBJ5	Procollagen galactosyltransferase 1	COLGALT1
Q8NBJ7	Inactive C-alpha-formylglycine-generating enzyme 2;Isoform 3 of Inactive C-alpha-formylglycine-generating enzyme 2	SUMF2
Q8NBS9	Thioredoxin domain-containing protein 5	TXNDC5
Q8NBU5	Outer mitochondrial transmembrane helix translocase;Isoform 2 of Outer mitochondrial transmembrane helix translocase	ATAD1
Q8NCN5	Pyruvate dehydrogenase phosphatase regulatory subunit, mitochondrial	PDPR
Q8NFW1	Collagen alpha-1(XXII) chain;Isoform 2 of Collagen alpha-1(XXII) chain	COL22A1
Q8TBQ9	Protein kish-A	TMEM167A
Q8TC07	TBC1 domain family member 15;Isoform 2 of TBC1 domain family member 15;Isoform 3 of TBC1 domain family member 15	TBC1D15
Q8TCJ2	Dolichyl-diphosphooligosaccharide--protein glycosyltransferase subunit STT3B	STT3B
Q8TCT1	Phosphoethanolamine/phosphocholine phosphatase;Isoform 2 of Phosphoethanolamine/phosphocholine phosphatase;Isoform 3 of Phosphoethanolamine/phosphocholine phosphatase	PHOSPHO1
Q8TCT9	Minor histocompatibility antigen H13;Isoform 2 of Minor histocompatibility antigen H13;Isoform 4 of Minor histocompatibility antigen H13;Isoform 5 of Minor histocompatibility antigen H13	HM13
Q8TDN6	Ribosome biogenesis protein BRX1 homolog	BRIX1
Q8TEM1	Nuclear pore membrane glycoprotein 210;Isoform 2 of Nuclear pore membrane glycoprotein 210	NUP210
Q8WUM4	Programmed cell death 6-interacting protein	PDCD6IP
Q8WUY1	Protein THEM6	THEM6
Q8WW59	SPRY domain-containing protein 4	SPRYD4
Q8WZ42	Titin;Isoform 10 of Titin;Isoform 11 of Titin;Isoform 12 of Titin;Isoform 13 of Titin;Isoform 2 of Titin;Isoform 3 of Titin;Isoform 4 of Titin;Isoform 5 of Titin;Isoform 7 of Titin;Isoform 8 of Titin;Isoform 9 of Titin	TTN
Q8WZA0	Protein LZIC;Isoform 2 of Protein LZIC	LZIC
Q92499	ATP-dependent RNA helicase DDX1;Isoform 2 of ATP-dependent RNA helicase DDX1;Isoform 3 of ATP-dependent RNA helicase DDX1	DDX1
Q92542	Nicastrin;Isoform 2 of Nicastrin	NCSTN
Q92598	Heat shock protein 105 kDa;Isoform Beta of Heat shock protein 105 kDa;Isoform 3 of Heat shock protein 105 kDa;Isoform 4 of Heat shock protein 105 kDa	HSPH1
Q92608	Dedicator of cytokinesis protein 2	DOCK2
Q92621	Nuclear pore complex protein Nup205	NUP205
Q92643	GPI-anchor transamidase	PIGK
Q92734	Protein TFG;Isoform 2 of Protein TFG;Isoform 3 of Protein TFG;Isoform 4 of Protein TFG	TFG
Q92743	Serine protease HTRA1	HTRA1
Q92765	Secreted frizzled-related protein 3	FRZB
Q92791	Endoplasmic reticulum protein SC65	P3H4
Q92820	Gamma-glutamyl hydrolase	GGH
Q92841	Probable ATP-dependent RNA helicase DDX17;Isoform 2 of Probable ATP-dependent RNA helicase DDX17;Isoform 3 of Probable ATP-dependent RNA helicase DDX17;Isoform 4 of Probable ATP-dependent RNA helicase DDX17	DDX17
Q92882	Osteoclast-stimulating factor 1	OSTF1
Q92896	Golgi apparatus protein 1;Isoform 2 of Golgi apparatus protein 1;Isoform 3 of Golgi apparatus protein 1	GLG1
Q92900	Regulator of nonsense transcripts 1;Isoform 2 of Regulator of nonsense transcripts 1	UPF1
Q92905	COP9 signalosome complex subunit 5	COPS5
Q92954	Proteoglycan 4;Isoform B of Proteoglycan 4;Isoform C of Proteoglycan 4;Isoform D of Proteoglycan 4;Isoform E of Proteoglycan 4;Isoform F of Proteoglycan 4	PRG4
Q92973	Transportin-1;Isoform 2 of Transportin-1	TNPO1
Q969G5	Caveolae-associated protein 3	CAVIN3
Q969H8	Myeloid-derived growth factor	MYDGF
Q969P0	Immunoglobulin superfamily member 8;Isoform 3 of Immunoglobulin superfamily member 8	IGSF8
Q969V3	Nicalin;Isoform 2 of Nicalin	NCLN
Q969X5	Endoplasmic reticulum-Golgi intermediate compartment protein 1;Isoform 2 of Endoplasmic reticulum-Golgi intermediate compartment protein 1	ERGIC1
Q96A72	Protein mago nashi homolog 2	MAGOHB
Q96AC1	Fermitin family homolog 2;Isoform 3 of Fermitin family homolog 2	FERMT2
Q96AE4	Far upstream element-binding protein 1;Isoform 2 of Far upstream element-binding protein 1	FUBP1
Q96AQ6	Pre-B-cell leukemia transcription factor-interacting protein 1;Isoform 2 of Pre-B-cell leukemia transcription factor-interacting protein 1	PBXIP1
Q96AY3	Peptidyl-prolyl cis-trans isomerase FKBP10	FKBP10
Q96BJ3	Axin interactor, dorsalization-associated protein	AIDA
Q96CG8	Collagen triple helix repeat-containing protein 1;Isoform 3 of Collagen triple helix repeat-containing protein 1	CTHRC1
Q96CN7	Isochorismatase domain-containing protein 1	ISOC1
Q96CW1	AP-2 complex subunit mu;Isoform 2 of AP-2 complex subunit mu	AP2M1
Q96CX2	BTB/POZ domain-containing protein KCTD12	KCTD12
Q96D15	Reticulocalbin-3	RCN3
Q96DB5	Regulator of microtubule dynamics protein 1;Isoform 2 of Regulator of microtubule dynamics protein 1	RMDN1
Q96DG6	Carboxymethylenebutenolidase homolog	CMBL
Q96F85	CB1 cannabinoid receptor-interacting protein 1	CNRIP1
Q96FN4	Copine-2	CPNE2
Q96G03	Phosphoglucomutase-2	PGM2
Q96HE7	ERO1-like protein alpha	ERO1A
Q96I82	Kazal-type serine protease inhibitor domain-containing protein 1	KAZALD1
Q96I99	Succinate--CoA ligase [GDP-forming] subunit beta, mitochondrial;Isoform 2 of Succinate--CoA ligase [GDP-forming] subunit beta, mitochondrial	SUCLG2
Q96IU4	Protein ABHD14B	ABHD14B
Q96IX5	ATP synthase membrane subunit K, mitochondrial	ATP5MK
Q96IY4	Carboxypeptidase B2	CPB2
Q96JB6	Lysyl oxidase homolog 4	LOXL4
Q96JJ7	Protein disulfide-isomerase TMX3	TMX3
Q96K17	Transcription factor BTF3 homolog 4;Isoform 2 of Transcription factor BTF3 homolog 4	BTF3L4
Q96KP4	Cytosolic non-specific dipeptidase	CNDP2
Q96M27	Protein PRRC1;Isoform 2 of Protein PRRC1;Isoform 3 of Protein PRRC1	PRRC1
Q96P44	Collagen alpha-1(XXI) chain;Isoform 3 of Collagen alpha-1(XXI) chain	COL21A1
Q96P63	Serpin B12;Isoform 2 of Serpin B12	SERPINB12
Q96P70	Importin-9	IPO9
Q96PC5	Melanoma inhibitory activity protein 2;Isoform 9 of Melanoma inhibitory activity protein 2;Isoform 10 of Melanoma inhibitory activity protein 2;Isoform 11 of Melanoma inhibitory activity protein 2;Isoform 12 of Melanoma inhibitory activity protein 2;Isoform 13 of Melanoma inhibitory activity protein 2;Isoform 4 of Melanoma inhibitory activity protein 2;Isoform 5 of Melanoma inhibitory activity pr…	MIA2
Q96Q06	Perilipin-4;Isoform 2 of Perilipin-4	PLIN4
Q96QK1	Vacuolar protein sorting-associated protein 35	VPS35
Q96S86	Hyaluronan and proteoglycan link protein 3	HAPLN3
Q96SM3	Probable carboxypeptidase X1	CPXM1
Q96T51	RUN and FYVE domain-containing protein 1;Isoform 2 of RUN and FYVE domain-containing protein 1;Isoform 3 of RUN and FYVE domain-containing protein 1	RUFY1
Q96TA1	Protein Niban 2;Isoform 2 of Protein Niban 2	NIBAN2
Q99436	Proteasome subunit beta type-7	PSMB7
Q99497	Parkinson disease protein 7	PARK7
Q99523	Sortilin	SORT1
Q99536	Synaptic vesicle membrane protein VAT-1 homolog;Isoform 2 of Synaptic vesicle membrane protein VAT-1 homolog;Isoform 3 of Synaptic vesicle membrane protein VAT-1 homolog	VAT1
Q99584	Protein S100-A13	S100A13
Q99623	Prohibitin-2	PHB2
Q99653	Calcineurin B homologous protein 1	CHP1
Q99685	Monoglyceride lipase;Isoform 2 of Monoglyceride lipase	MGLL
Q99714	3-hydroxyacyl-CoA dehydrogenase type-2;Isoform 2 of 3-hydroxyacyl-CoA dehydrogenase type-2	HSD17B10
Q99715	Collagen alpha-1(XII) chain;Isoform 4 of Collagen alpha-1(XII) chain	COL12A1
Q99729-2	Isoform 2 of Heterogeneous nuclear ribonucleoprotein A/B;Isoform 3 of Heterogeneous nuclear ribonucleoprotein A/B	HNRNPAB
Q99733	Nucleosome assembly protein 1-like 4;Isoform 2 of Nucleosome assembly protein 1-like 4	NAP1L4
Q99798	Aconitate hydratase, mitochondrial	ACO2
Q99829	Copine-1	CPNE1
Q99832	T-complex protein 1 subunit eta;Isoform 3 of T-complex protein 1 subunit eta	CCT7
Q99873	Protein arginine N-methyltransferase 1;Isoform 2 of Protein arginine N-methyltransferase 1;Isoform 3 of Protein arginine N-methyltransferase 1	PRMT1
Q99983	Osteomodulin	OMD
Q9BPX5	Actin-related protein 2/3 complex subunit 5-like protein	ARPC5L
Q9BQA1	Methylosome protein 50;Isoform 2 of Methylosome protein 50	WDR77
Q9BQE3	Tubulin alpha-1C chain	TUBA1C
Q9BRA2	Thioredoxin domain-containing protein 17	TXNDC17
Q9BRK3	Matrix remodeling-associated protein 8;Isoform 2 of Matrix remodeling-associated protein 8;Isoform 3 of Matrix remodeling-associated protein 8	MXRA8
Q9BRQ8	Ferroptosis suppressor protein 1	AIFM2
Q9BRX8	Peroxiredoxin-like 2A;Isoform 2 of Peroxiredoxin-like 2A	PRXL2A
Q9BS26	Endoplasmic reticulum resident protein 44	ERP44
Q9BSJ8	Extended synaptotagmin-1;Isoform 2 of Extended synaptotagmin-1	ESYT1
Q9BTT0	Acidic leucine-rich nuclear phosphoprotein 32 family member E	ANP32E
Q9BTV4	Transmembrane protein 43	TMEM43
Q9BUF5	Tubulin beta-6 chain	TUBB6
Q9BUL8	Programmed cell death protein 10	PDCD10
Q9BUT1	3-hydroxybutyrate dehydrogenase type 2	BDH2
Q9BVC6	Transmembrane protein 109	TMEM109
Q9BVK6	Transmembrane emp24 domain-containing protein 9	TMED9
Q9BWS9	Chitinase domain-containing protein 1;Isoform 2 of Chitinase domain-containing protein 1	CHID1
Q9BX66	Sorbin and SH3 domain-containing protein 1;Isoform 11 of Sorbin and SH3 domain-containing protein 1;Isoform 12 of Sorbin and SH3 domain-containing protein 1;Isoform 2 of Sorbin and SH3 domain-containing protein 1;Isoform 3 of Sorbin and SH3 domain-containing protein 1;Isoform 5 of Sorbin and SH3 domain-containing protein 1;Isoform 6 of Sorbin and SH3 domain-containing protein 1;Isoform 8 of Sorbi…	SORBS1
Q9BX68	Histidine triad nucleotide-binding protein 2, mitochondrial	HINT2
Q9BXJ0	Complement C1q tumor necrosis factor-related protein 5	C1QTNF5
Q9BXN1	Asporin	ASPN
Q9BXS5	AP-1 complex subunit mu-1;Isoform 2 of AP-1 complex subunit mu-1	AP1M1
Q9BY50	Signal peptidase complex catalytic subunit SEC11C	SEC11C
Q9BZG1	Ras-related protein Rab-34;Isoform 2 of Ras-related protein Rab-34	RAB34
Q9BZV1	UBX domain-containing protein 6;Isoform 2 of UBX domain-containing protein 6	UBXN6
Q9GZM7	Tubulointerstitial nephritis antigen-like;Isoform 3 of Tubulointerstitial nephritis antigen-like	TINAGL1
Q9GZP4	PITH domain-containing protein 1;Isoform 2 of PITH domain-containing protein 1	PITHD1
Q9GZS3	WD repeat-containing protein 61	WDR61
Q9H1E5	Thioredoxin-related transmembrane protein 4	TMX4
Q9H1Z8	Augurin	ECRG4
Q9H223	EH domain-containing protein 4	EHD4
Q9H299	SH3 domain-binding glutamic acid-rich-like protein 3	SH3BGRL3
Q9H2U2	Inorganic pyrophosphatase 2, mitochondrial;Isoform 2 of Inorganic pyrophosphatase 2, mitochondrial;Isoform 3 of Inorganic pyrophosphatase 2, mitochondrial	PPA2
Q9H3G5	Probable serine carboxypeptidase CPVL	CPVL
Q9H446	RWD domain-containing protein 1;Isoform 2 of RWD domain-containing protein 1	RWDD1
Q9H4A4	Aminopeptidase B	RNPEP
Q9H4M9	EH domain-containing protein 1	EHD1
Q9H7Z7	Prostaglandin E synthase 2	PTGES2
Q9H845	Complex I assembly factor ACAD9, mitochondrial	ACAD9
Q9H8L6	Multimerin-2	MMRN2
Q9H9A6	Leucine-rich repeat-containing protein 40	LRRC40
Q9H9B4	Sideroflexin-1	SFXN1
Q9HAB8	Phosphopantothenate--cysteine ligase;Isoform 2 of Phosphopantothenate--cysteine ligase	PPCS
Q9HB21	Pleckstrin homology domain-containing family A member 1;Isoform 2 of Pleckstrin homology domain-containing family A member 1	PLEKHA1
Q9HB40	Retinoid-inducible serine carboxypeptidase;Isoform 2 of Retinoid-inducible serine carboxypeptidase	SCPEP1
Q9HB71	Calcyclin-binding protein;Isoform 3 of Calcyclin-binding protein	CACYBP
Q9HBL0	Tensin-1	TNS1
Q9HC35	Echinoderm microtubule-associated protein-like 4;Isoform 2 of Echinoderm microtubule-associated protein-like 4	EML4
Q9HC38	Glyoxalase domain-containing protein 4;Isoform 2 of Glyoxalase domain-containing protein 4	GLOD4
Q9HCB6	Spondin-1	SPON1
Q9HCC0	Methylcrotonoyl-CoA carboxylase beta chain, mitochondrial;Isoform 2 of Methylcrotonoyl-CoA carboxylase beta chain, mitochondrial	MCCC2
Q9HD45	Transmembrane 9 superfamily member 3	TM9SF3
Q9HD67	Unconventional myosin-X	MYO10
Q9HDC9	Adipocyte plasma membrane-associated protein	APMAP
Q9NP72	Ras-related protein Rab-18	RAB18
Q9NP79	Vacuolar protein sorting-associated protein VTA1 homolog	VTA1
Q9NQ76	Matrix extracellular phosphoglycoprotein;Isoform 2 of Matrix extracellular phosphoglycoprotein	MEPE
Q9NQ79	Cartilage acidic protein 1;Isoform 2 of Cartilage acidic protein 1;Isoform 3 of Cartilage acidic protein 1	CRTAC1
Q9NQ84	G-protein coupled receptor family C group 5 member C;Isoform 2 of G-protein coupled receptor family C group 5 member C	GPRC5C
Q9NQR4	Omega-amidase NIT2	NIT2
Q9NR12	PDZ and LIM domain protein 7;Isoform 2 of PDZ and LIM domain protein 7	PDLIM7
Q9NR31	GTP-binding protein SAR1a	SAR1A
Q9NRF8	CTP synthase 2	CTPS2
Q9NRN5	Olfactomedin-like protein 3	OLFML3
Q9NS69	Mitochondrial import receptor subunit TOM22 homolog	TOMM22
Q9NSE4	Isoleucine--tRNA ligase, mitochondrial	IARS2
Q9NTJ5	Phosphatidylinositol-3-phosphatase SAC1	SACM1L
Q9NTK5	Obg-like ATPase 1	OLA1
Q9NTX5	Ethylmalonyl-CoA decarboxylase;Isoform 2 of Ethylmalonyl-CoA decarboxylase;Isoform 3 of Ethylmalonyl-CoA decarboxylase;Isoform 6 of Ethylmalonyl-CoA decarboxylase	ECHDC1
Q9NUJ1	Palmitoyl-protein thioesterase ABHD10, mitochondrial;Isoform 2 of Palmitoyl-protein thioesterase ABHD10, mitochondrial	ABHD10
Q9NUQ9	CYFIP-related Rac1 interactor B	CYRIB
Q9NVA2	Septin-11;Isoform 2 of Septin-11	SEPTIN11
Q9NVD7	Alpha-parvin	PARVA
Q9NVI7	ATPase family AAA domain-containing protein 3A;Isoform 2 of ATPase family AAA domain-containing protein 3A;Isoform 3 of ATPase family AAA domain-containing protein 3A	ATAD3A
Q9NVJ2	ADP-ribosylation factor-like protein 8B	ARL8B
Q9NVP1	ATP-dependent RNA helicase DDX18	DDX18
Q9NX63	MICOS complex subunit MIC19	CHCHD3
Q9NY15	Stabilin-1;Isoform 2 of Stabilin-1	STAB1
Q9NY33	Dipeptidyl peptidase 3;Isoform 4 of Dipeptidyl peptidase 3	DPP3
Q9NY65	Tubulin alpha-8 chain;Isoform 2 of Tubulin alpha-8 chain	TUBA8
Q9NYU2	UDP-glucose:glycoprotein glucosyltransferase 1;Isoform 2 of UDP-glucose:glycoprotein glucosyltransferase 1	UGGT1
Q9NZ08	Endoplasmic reticulum aminopeptidase 1;Isoform 2 of Endoplasmic reticulum aminopeptidase 1	ERAP1
Q9NZD4	Alpha-hemoglobin-stabilizing protein	AHSP
Q9NZL4	Hsp70-binding protein 1;Isoform 3 of Hsp70-binding protein 1	HSPBP1
Q9NZM1	Myoferlin;Isoform 2 of Myoferlin;Isoform 3 of Myoferlin;Isoform 6 of Myoferlin	MYOF
Q9NZN4	EH domain-containing protein 2	EHD2
Q9NZT1	Calmodulin-like protein 5	CALML5
Q9P035	Very-long-chain (3R)-3-hydroxyacyl-CoA dehydratase 3	HACD3
Q9P0J0	NADH dehydrogenase [ubiquinone] 1 alpha subcomplex subunit 13;Isoform 2 of NADH dehydrogenase [ubiquinone] 1 alpha subcomplex subunit 13	NDUFA13
Q9P258	Protein RCC2	RCC2
Q9P299	Coatomer subunit zeta-2	COPZ2
Q9P2B2	Prostaglandin F2 receptor negative regulator	PTGFRN
Q9P2E9	Ribosome-binding protein 1;Isoform 2 of Ribosome-binding protein 1	RRBP1
Q9P2J5	Leucine--tRNA ligase, cytoplasmic;Isoform 2 of Leucine--tRNA ligase, cytoplasmic;Isoform 3 of Leucine--tRNA ligase, cytoplasmic	LARS1
Q9P2P1	Protein NYNRIN	NYNRIN
Q9P2R7	Succinate--CoA ligase [ADP-forming] subunit beta, mitochondrial;Isoform 2 of Succinate--CoA ligase [ADP-forming] subunit beta, mitochondrial	SUCLA2
Q9UBB4	Ataxin-10;Isoform 2 of Ataxin-10	ATXN10
Q9UBG0	C-type mannose receptor 2	MRC2
Q9UBQ0	Vacuolar protein sorting-associated protein 29;Isoform 2 of Vacuolar protein sorting-associated protein 29	VPS29
Q9UBQ5	Eukaryotic translation initiation factor 3 subunit K;Isoform 2 of Eukaryotic translation initiation factor 3 subunit K	EIF3K
Q9UBQ7	Glyoxylate reductase/hydroxypyruvate reductase	GRHPR
Q9UBR2	Cathepsin Z	CTSZ
Q9UBS4	DnaJ homolog subfamily B member 11	DNAJB11
Q9UBV8	Peflin	PEF1
Q9UBW8	COP9 signalosome complex subunit 7a	COPS7A
Q9UBX1	Cathepsin F	CTSF
Q9UBX5	Fibulin-5	FBLN5
Q9UEY8	Gamma-adducin;Isoform 1 of Gamma-adducin	ADD3
Q9UFN0	Protein NipSnap homolog 3A	NIPSNAP3A
Q9UGT4	Sushi domain-containing protein 2	SUSD2
Q9UHD8	Septin-9;Isoform 2 of Septin-9;Isoform 3 of Septin-9;Isoform 4 of Septin-9;Isoform 5 of Septin-9;Isoform 7 of Septin-9;Isoform 8 of Septin-9;Isoform 9 of Septin-9	SEPTIN9
Q9UHG3	Prenylcysteine oxidase 1;Isoform 2 of Prenylcysteine oxidase 1	PCYOX1
Q9UHL4	Dipeptidyl peptidase 2	DPP7
Q9UI12	V-type proton ATPase subunit H;Isoform 2 of V-type proton ATPase subunit H	ATP6V1H
Q9UIA9	Exportin-7	XPO7
Q9UIJ7	GTP:AMP phosphotransferase AK3, mitochondrial	AK3
Q9UIQ6	Leucyl-cystinyl aminopeptidase;Isoform 2 of Leucyl-cystinyl aminopeptidase;Isoform 3 of Leucyl-cystinyl aminopeptidase	LNPEP
Q9UJ70	N-acetyl-D-glucosamine kinase;Isoform 2 of N-acetyl-D-glucosamine kinase	NAGK
Q9UJS0	Calcium-binding mitochondrial carrier protein Aralar2;Isoform 2 of Calcium-binding mitochondrial carrier protein Aralar2	SLC25A13
Q9UJZ1	Stomatin-like protein 2, mitochondrial;Isoform 2 of Stomatin-like protein 2, mitochondrial	STOML2
Q9UK55	Protein Z-dependent protease inhibitor	SERPINA10
Q9UKK9	ADP-sugar pyrophosphatase	NUDT5
Q9UKM7	Endoplasmic reticulum mannosyl-oligosaccharide 1,2-alpha-mannosidase	MAN1B1
Q9UKM9	RNA-binding protein Raly;Isoform 1 of RNA-binding protein Raly	RALY
Q9UKU9	Angiopoietin-related protein 2	ANGPTL2
Q9UKX2	Myosin-2	MYH2
Q9UKX5	Integrin alpha-11;Isoform 2 of Integrin alpha-11	ITGA11
Q9UKZ9	Procollagen C-endopeptidase enhancer 2	PCOLCE2
Q9UL46	Proteasome activator complex subunit 2	PSME2
Q9ULZ3	Apoptosis-associated speck-like protein containing a CARD;Isoform 2 of Apoptosis-associated speck-like protein containing a CARD;Isoform 3 of Apoptosis-associated speck-like protein containing a CARD	PYCARD
Q9UM22	Mammalian ependymin-related protein 1	EPDR1
Q9UM54	Unconventional myosin-VI;Isoform 1 of Unconventional myosin-VI;Isoform 2 of Unconventional myosin-VI;Isoform 4 of Unconventional myosin-VI;Isoform 5 of Unconventional myosin-VI;Isoform 6 of Unconventional myosin-VI	MYO6
Q9UMS0	NFU1 iron-sulfur cluster scaffold homolog, mitochondrial;Isoform 3 of NFU1 iron-sulfur cluster scaffold homolog, mitochondrial	NFU1
Q9UMS4	Pre-mRNA-processing factor 19	PRPF19
Q9UNF0	Protein kinase C and casein kinase substrate in neurons protein 2;Isoform 2 of Protein kinase C and casein kinase substrate in neurons protein 2	PACSIN2
Q9UNH7	Sorting nexin-6	SNX6
Q9UNM6	26S proteasome non-ATPase regulatory subunit 13	PSMD13
Q9UNZ2	NSFL1 cofactor p47;Isoform 3 of NSFL1 cofactor p47	NSFL1C
Q9UPN3	Microtubule-actin cross-linking factor 1, isoforms 1/2/3/5;Isoform 2 of Microtubule-actin cross-linking factor 1, isoforms 1/2/3/5;Isoform 3 of Microtubule-actin cross-linking factor 1, isoforms 1/2/3/5;Isoform 5 of Microtubule-actin cross-linking factor 1, isoforms 1/2/3/5	MACF1
Q9UQ13	Leucine-rich repeat protein SHOC-2;Isoform 2 of Leucine-rich repeat protein SHOC-2	SHOC2
Q9UQ80	Proliferation-associated protein 2G4	PA2G4
Q9UQE7	Structural maintenance of chromosomes protein 3	SMC3
Q9Y224	RNA transcription, translation and transport factor protein	RTRAF
Q9Y230	RuvB-like 2	RUVBL2
Q9Y240	C-type lectin domain family 11 member A	CLEC11A
Q9Y262	Eukaryotic translation initiation factor 3 subunit L;Isoform 2 of Eukaryotic translation initiation factor 3 subunit L	EIF3L
Q9Y265	RuvB-like 1	RUVBL1
Q9Y266	Nuclear migration protein nudC	NUDC
Q9Y277	Voltage-dependent anion-selective channel protein 3;Isoform 2 of Voltage-dependent anion-selective channel protein 3	VDAC3
Q9Y287	Integral membrane protein 2B	ITM2B
Q9Y2A7	Nck-associated protein 1;Isoform 2 of Nck-associated protein 1	NCKAP1
Q9Y2Q3	Glutathione S-transferase kappa 1	GSTK1
Q9Y2Q9	28S ribosomal protein S28, mitochondrial	MRPS28
Q9Y2S2	Lambda-crystallin homolog;Isoform 2 of Lambda-crystallin homolog	CRYL1
Q9Y315	Deoxyribose-phosphate aldolase	DERA
Q9Y376	Calcium-binding protein 39	CAB39
Q9Y3A5	Ribosome maturation protein SBDS	SBDS
Q9Y3A6	Transmembrane emp24 domain-containing protein 5	TMED5
Q9Y3D9	28S ribosomal protein S23, mitochondrial	MRPS23
Q9Y3Z3	Deoxynucleoside triphosphate triphosphohydrolase SAMHD1;Isoform 3 of Deoxynucleoside triphosphate triphosphohydrolase SAMHD1;Isoform 4 of Deoxynucleoside triphosphate triphosphohydrolase SAMHD1	SAMHD1
Q9Y490	Talin-1	TLN1
Q9Y4E8	Ubiquitin carboxyl-terminal hydrolase 15;Isoform 2 of Ubiquitin carboxyl-terminal hydrolase 15;Isoform 3 of Ubiquitin carboxyl-terminal hydrolase 15	USP15
Q9Y4F1	FERM, ARHGEF and pleckstrin domain-containing protein 1;Isoform 2 of FERM, ARHGEF and pleckstrin domain-containing protein 1	FARP1
Q9Y4G6	Talin-2	TLN2
Q9Y4L1	Hypoxia up-regulated protein 1	HYOU1
Q9Y4W6	AFG3-like protein 2	AFG3L2
Q9Y512	Sorting and assembly machinery component 50 homolog	SAMM50
Q9Y570	Protein phosphatase methylesterase 1;Isoform 2 of Protein phosphatase methylesterase 1;Isoform 4 of Protein phosphatase methylesterase 1	PPME1
Q9Y5B9	FACT complex subunit SPT16	SUPT16H
Q9Y5S9	RNA-binding protein 8A;Isoform 2 of RNA-binding protein 8A	RBM8A
Q9Y5Z4	Heme-binding protein 2;Isoform 2 of Heme-binding protein 2	HEBP2
Q9Y617	Phosphoserine aminotransferase	PSAT1
Q9Y646	Carboxypeptidase Q	CPQ
Q9Y678	Coatomer subunit gamma-1	COPG1
Q9Y680	Peptidyl-prolyl cis-trans isomerase FKBP7;Isoform 3 of Peptidyl-prolyl cis-trans isomerase FKBP7	FKBP7
Q9Y696	Chloride intracellular channel protein 4	CLIC4
Q9Y6B6	GTP-binding protein SAR1b	SAR1B
Q9Y6C2	EMILIN-1	EMILIN1
Q9Y6N5	Sulfide:quinone oxidoreductase, mitochondrial	SQOR
Q9Y6V0	Protein piccolo;Isoform 6 of Protein piccolo	PCLO
