# Supplementary material for: Distinct Extracellular Matrix Protein Signatures of Cortical and Cancellous Bone Allografts Following Processing for Clinical Use
Source: Cells. 2026 May 4;15(9):842. doi: 10.3390/cells15090842 (PMC13163088; doi:10.3390/cells15090842)
Supplement: Supplementary file 1 [file cells-15-00842-s001.zip › Excel_Data/Biological Processes_all Data.xlsx]

## Sheet: DBG
#term ID	term description	observed gene count	background gene count	strength	signal	false discovery rate	matching proteins in your network (IDs)	matching proteins in your network (labels)
GO:0007596	Blood coagulation	21	173	1.2	2.63	2.8e-14	9606,ENSP00000211998,9606,ENSP00000216336,9606,ENSP00000218099,9606,ENSP00000232003,9606,ENSP00000234071,9606,ENSP00000261994,9606,ENSP00000306099,9606,ENSP00000308541,9606,ENSP00000331831,9606,ENSP00000336829,9606,ENSP00000344458,9606,ENSP00000346839,9606,ENSP00000356671,9606,ENSP00000364709,9606,ENSP00000364731,9606,ENSP00000377783,9606,ENSP00000415743,9606,ENSP00000415786,9606,ENSP00000416066,…	VCL,CTSG,F9,HRG,PROC,SERPINA10,FGB,F2,GAS6,FGG,PROZ,FN1,SERPINC1,F10,F7,PROS1,CD36,SERPINE2,SERPINA1,KNG1,FGA
GO:0030193	Regulation of blood coagulation	16	70	1.47	3.09	2.8e-14	9606,ENSP00000232003,9606,ENSP00000234071,9606,ENSP00000252244,9606,ENSP00000260356,9606,ENSP00000306099,9606,ENSP00000308541,9606,ENSP00000336829,9606,ENSP00000346032,9606,ENSP00000356671,9606,ENSP00000364731,9606,ENSP00000369677,9606,ENSP00000377783,9606,ENSP00000415743,9606,ENSP00000415786,9606,ENSP00000493985,9606,ENSP00000498441	HRG,PROC,KRT1,THBS1,FGB,F2,FGG,ANXA2,SERPINC1,F7,EMILIN1,PROS1,CD36,SERPINE2,KNG1,FGA
GO:0042060	Wound healing	26	336	1	2.23	2.8e-14	9606,ENSP00000211998,9606,ENSP00000216336,9606,ENSP00000218099,9606,ENSP00000221930,9606,ENSP00000225964,9606,ENSP00000232003,9606,ENSP00000234071,9606,ENSP00000261994,9606,ENSP00000302621,9606,ENSP00000306099,9606,ENSP00000308541,9606,ENSP00000331831,9606,ENSP00000336829,9606,ENSP00000344458,9606,ENSP00000346839,9606,ENSP00000356671,9606,ENSP00000360882,9606,ENSP00000364709,9606,ENSP00000364731,…	VCL,CTSG,F9,TGFB1,COL1A1,HRG,PROC,SERPINA10,LRG1,FGB,F2,GAS6,FGG,PROZ,FN1,SERPINC1,COL5A1,F10,F7,PROS1,CD44,CD36,SERPINE2,SERPINA1,KNG1,FGA
GO:0009611	Response to wounding	28	444	0.92	2.01	4.75e-14	9606,ENSP00000211998,9606,ENSP00000216336,9606,ENSP00000218099,9606,ENSP00000219070,9606,ENSP00000221930,9606,ENSP00000225964,9606,ENSP00000232003,9606,ENSP00000234071,9606,ENSP00000261994,9606,ENSP00000265131,9606,ENSP00000302621,9606,ENSP00000306099,9606,ENSP00000308541,9606,ENSP00000331831,9606,ENSP00000336829,9606,ENSP00000344458,9606,ENSP00000346839,9606,ENSP00000356671,9606,ENSP00000360882,…	VCL,CTSG,F9,MMP2,TGFB1,COL1A1,HRG,PROC,SERPINA10,TNC,LRG1,FGB,F2,GAS6,FGG,PROZ,FN1,SERPINC1,COL5A1,F10,F7,PROS1,CD44,CD36,SERPINE2,SERPINA1,KNG1,FGA
GO:0050878	Regulation of body fluid levels	26	371	0.96	2.1	6.01e-14	9606,ENSP00000211998,9606,ENSP00000216336,9606,ENSP00000218099,9606,ENSP00000232003,9606,ENSP00000234071,9606,ENSP00000252244,9606,ENSP00000260356,9606,ENSP00000261994,9606,ENSP00000301653,9606,ENSP00000306099,9606,ENSP00000308541,9606,ENSP00000331831,9606,ENSP00000336829,9606,ENSP00000344458,9606,ENSP00000346032,9606,ENSP00000346839,9606,ENSP00000356671,9606,ENSP00000364709,9606,ENSP00000364731,…	VCL,CTSG,F9,HRG,PROC,KRT1,THBS1,SERPINA10,KRT16,FGB,F2,GAS6,FGG,PROZ,ANXA2,FN1,SERPINC1,F10,F7,EMILIN1,PROS1,CD36,SERPINE2,SERPINA1,KNG1,FGA
GO:0030198	Extracellular matrix organization	23	278	1.03	2.22	1.41e-13	9606,ENSP00000216336,9606,ENSP00000219070,9606,ENSP00000221930,9606,ENSP00000225964,9606,ENSP00000264187,9606,ENSP00000266718,9606,ENSP00000297268,9606,ENSP00000303153,9606,ENSP00000308208,9606,ENSP00000323696,9606,ENSP00000325146,9606,ENSP00000331831,9606,ENSP00000344758,9606,ENSP00000346032,9606,ENSP00000349790,9606,ENSP00000356791,9606,ENSP00000357448,9606,ENSP00000360882,9606,ENSP00000363840,…	CTSG,MMP2,TGFB1,COL1A1,NID1,LUM,COL1A2,COL22A1,MMP14,CRTAP,COL12A1,GAS6,ECM2,ANXA2,COL9A1,DPT,PBXIP1,COL5A1,COL11A2,COL15A1,COL4A1,VIT,EMILIN1
GO:0032501	Multicellular organismal process	100	6490	0.3	0.82	1.41e-13	9606,ENSP00000167586,9606,ENSP00000168148,9606,ENSP00000211998,9606,ENSP00000216336,9606,ENSP00000218099,9606,ENSP00000219070,9606,ENSP00000221930,9606,ENSP00000225275,9606,ENSP00000225964,9606,ENSP00000232003,9606,ENSP00000233146,9606,ENSP00000233242,9606,ENSP00000234071,9606,ENSP00000246662,9606,ENSP00000250340,9606,ENSP00000252242,9606,ENSP00000252244,9606,ENSP00000252252,9606,ENSP00000253799,…	KRT14,SPP2,VCL,CTSG,F9,MMP2,TGFB1,MPO,COL1A1,HRG,MSH2,APOB,PROC,KRT9,CLEC11A,KRT5,KRT1,KRT6B,AOC2,SERPINF1,CRP,CHAD,THBS1,ITGAV,SERPINA10,NID1,VCAN,TNC,LUM,MFGE8,CDH2,AHSG,CD109,FRZB,CPA3,CLEC3B,COL1A2,KRT16,KRT27,LRG1,COL22A1,FGB,CAVIN3,MMP14,F2,KRT2,CSPG4,CLU,CRTAP,COL12A1,FBN1,BGN,CTHRC1,GAS6,PCLO,FGG,PRELP,PROZ,ANXA2,FN1,MB,PRSS3,SERPINC1,BGLAP,LMNA,PBXIP1,HTRA1,COL5A1,GSN,HSPG2,COL11A2,ALPL,…
GO:0061041	Regulation of wound healing	17	130	1.23	2.45	1.38e-12	9606,ENSP00000232003,9606,ENSP00000234071,9606,ENSP00000252244,9606,ENSP00000260356,9606,ENSP00000287097,9606,ENSP00000306099,9606,ENSP00000308541,9606,ENSP00000336829,9606,ENSP00000346032,9606,ENSP00000356671,9606,ENSP00000364731,9606,ENSP00000369677,9606,ENSP00000377783,9606,ENSP00000415743,9606,ENSP00000415786,9606,ENSP00000493985,9606,ENSP00000498441	HRG,PROC,KRT1,THBS1,CD109,FGB,F2,FGG,ANXA2,SERPINC1,F7,EMILIN1,PROS1,CD36,SERPINE2,KNG1,FGA
GO:0007155	Cell adhesion	34	965	0.66	1.3	1.05e-10	9606,ENSP00000199448,9606,ENSP00000211998,9606,ENSP00000260356,9606,ENSP00000261023,9606,ENSP00000262776,9606,ENSP00000264187,9606,ENSP00000265077,9606,ENSP00000265131,9606,ENSP00000268150,9606,ENSP00000269141,9606,ENSP00000302621,9606,ENSP00000306099,9606,ENSP00000325146,9606,ENSP00000325527,9606,ENSP00000331831,9606,ENSP00000336829,9606,ENSP00000344758,9606,ENSP00000346032,9606,ENSP00000346839,…	EPDR1,VCL,THBS1,ITGAV,LGALS3BP,NID1,VCAN,TNC,MFGE8,CDH2,LRG1,FGB,COL12A1,FBN1,GAS6,FGG,ECM2,ANXA2,FN1,DPT,BGLAP,PBXIP1,COL5A1,COL15A1,OMD,SRPX,EMILIN1,CD44,MXRA8,CD36,IGFALS,CD63,NCAM1,FGA
GO:0010951	Negative regulation of endopeptidase activity	19	240	1.01	1.86	1.05e-10	9606,ENSP00000168148,9606,ENSP00000232003,9606,ENSP00000238508,9606,ENSP00000254722,9606,ENSP00000260356,9606,ENSP00000261994,9606,ENSP00000273784,9606,ENSP00000287097,9606,ENSP00000331831,9606,ENSP00000346032,9606,ENSP00000356671,9606,ENSP00000377783,9606,ENSP00000380070,9606,ENSP00000398632,9606,ENSP00000415786,9606,ENSP00000416066,9606,ENSP00000433560,9606,ENSP00000450540,9606,ENSP00000493985	SPP2,HRG,SERPINB10,SERPINF1,THBS1,SERPINA10,AHSG,CD109,GAS6,ANXA2,SERPINC1,PROS1,GAPDH,CD44,SERPINE2,SERPINA1,CRYAB,SERPINA3,KNG1
GO:0009888	Tissue development	45	1723	0.53	1.09	1.44e-10	9606,ENSP00000167586,9606,ENSP00000211998,9606,ENSP00000219070,9606,ENSP00000221930,9606,ENSP00000225964,9606,ENSP00000246635,9606,ENSP00000246662,9606,ENSP00000252242,9606,ENSP00000252244,9606,ENSP00000252252,9606,ENSP00000261023,9606,ENSP00000265131,9606,ENSP00000269141,9606,ENSP00000269576,9606,ENSP00000287097,9606,ENSP00000295113,9606,ENSP00000296130,9606,ENSP00000297268,9606,ENSP00000301653,…	KRT14,VCL,MMP2,TGFB1,COL1A1,KRT13,KRT9,KRT5,KRT1,KRT6B,ITGAV,TNC,CDH2,KRT10,CD109,FRZB,CLEC3B,COL1A2,KRT16,KRT27,LRG1,COL22A1,MMP14,KRT2,COL12A1,BGN,CTHRC1,FN1,BGLAP,LMNA,PBXIP1,COL5A1,HSPG2,COL11A2,ALPL,COL15A1,ASPN,OGN,COL4A1,TMEM119,MEPE,CD44,KRT3,SERPINE2,UBB
GO:0030195	Negative regulation of blood coagulation	11	46	1.49	2.31	3.66e-10	9606,ENSP00000232003,9606,ENSP00000234071,9606,ENSP00000252244,9606,ENSP00000306099,9606,ENSP00000308541,9606,ENSP00000336829,9606,ENSP00000346032,9606,ENSP00000377783,9606,ENSP00000415786,9606,ENSP00000493985,9606,ENSP00000498441	HRG,PROC,KRT1,FGB,F2,FGG,ANXA2,PROS1,SERPINE2,KNG1,FGA
GO:0061045	Negative regulation of wound healing	12	69	1.36	2.13	7.41e-10	9606,ENSP00000232003,9606,ENSP00000234071,9606,ENSP00000252244,9606,ENSP00000287097,9606,ENSP00000306099,9606,ENSP00000308541,9606,ENSP00000336829,9606,ENSP00000346032,9606,ENSP00000377783,9606,ENSP00000415786,9606,ENSP00000493985,9606,ENSP00000498441	HRG,PROC,KRT1,CD109,FGB,F2,FGG,ANXA2,PROS1,SERPINE2,KNG1,FGA
GO:0032502	Developmental process	85	5657	0.29	0.73	1.14e-09	9606,ENSP00000052754,9606,ENSP00000167586,9606,ENSP00000168148,9606,ENSP00000211998,9606,ENSP00000219070,9606,ENSP00000221930,9606,ENSP00000225275,9606,ENSP00000225964,9606,ENSP00000232003,9606,ENSP00000233146,9606,ENSP00000233242,9606,ENSP00000246635,9606,ENSP00000246662,9606,ENSP00000252242,9606,ENSP00000252244,9606,ENSP00000252252,9606,ENSP00000254722,9606,ENSP00000256104,9606,ENSP00000258969,…	DCN,KRT14,SPP2,VCL,MMP2,TGFB1,MPO,COL1A1,HRG,MSH2,APOB,KRT13,KRT9,KRT5,KRT1,KRT6B,SERPINF1,FABP4,CHAD,THBS1,ITGAV,SERPINA10,NID1,VCAN,TNC,MFGE8,CDH2,KRT10,AHSG,CD109,FRZB,CLEC3B,COL1A2,KRT16,KRT27,LRG1,COL22A1,MMP14,KRT2,CSPG4,CLU,CRTAP,COL12A1,FBN1,BGN,CTHRC1,GAS6,PCLO,FGG,PRELP,ANXA2,FN1,COL9A1,MB,BGLAP,LMNA,PBXIP1,HTRA1,COL5A1,GSN,HSPG2,COL11A2,ALPL,COL15A1,ASPN,OGN,F7,COL4A1,VIT,EMILIN1,IGFBP…
GO:0045861	Negative regulation of proteolysis	20	339	0.89	1.52	2.52e-09	9606,ENSP00000168148,9606,ENSP00000232003,9606,ENSP00000238508,9606,ENSP00000254722,9606,ENSP00000260356,9606,ENSP00000261994,9606,ENSP00000273784,9606,ENSP00000287097,9606,ENSP00000308541,9606,ENSP00000331831,9606,ENSP00000346032,9606,ENSP00000356671,9606,ENSP00000377783,9606,ENSP00000380070,9606,ENSP00000398632,9606,ENSP00000415786,9606,ENSP00000416066,9606,ENSP00000433560,9606,ENSP00000450540,…	SPP2,HRG,SERPINB10,SERPINF1,THBS1,SERPINA10,AHSG,CD109,F2,GAS6,ANXA2,SERPINC1,PROS1,GAPDH,CD44,SERPINE2,SERPINA1,CRYAB,SERPINA3,KNG1
GO:0048856	Anatomical structure development	79	5117	0.3	0.73	3.79e-09	9606,ENSP00000052754,9606,ENSP00000167586,9606,ENSP00000168148,9606,ENSP00000211998,9606,ENSP00000219070,9606,ENSP00000221930,9606,ENSP00000225964,9606,ENSP00000232003,9606,ENSP00000233146,9606,ENSP00000233242,9606,ENSP00000246635,9606,ENSP00000246662,9606,ENSP00000252242,9606,ENSP00000252244,9606,ENSP00000252252,9606,ENSP00000254722,9606,ENSP00000258969,9606,ENSP00000260356,9606,ENSP00000261023,…	DCN,KRT14,SPP2,VCL,MMP2,TGFB1,COL1A1,HRG,MSH2,APOB,KRT13,KRT9,KRT5,KRT1,KRT6B,SERPINF1,CHAD,THBS1,ITGAV,SERPINA10,NID1,VCAN,TNC,MFGE8,CDH2,KRT10,AHSG,CD109,FRZB,CLEC3B,COL1A2,KRT16,KRT27,LRG1,COL22A1,MMP14,KRT2,CSPG4,CLU,COL12A1,FBN1,BGN,CTHRC1,GAS6,PCLO,FGG,PRELP,ANXA2,FN1,COL9A1,MB,BGLAP,LMNA,PBXIP1,HTRA1,COL5A1,GSN,HSPG2,COL11A2,ALPL,COL15A1,ASPN,OGN,F7,COL4A1,VIT,EMILIN1,SLC8A3,TMEM119,MEPE,C…
GO:0052547	Regulation of peptidase activity	22	446	0.81	1.39	5.2e-09	9606,ENSP00000168148,9606,ENSP00000223061,9606,ENSP00000232003,9606,ENSP00000238508,9606,ENSP00000254722,9606,ENSP00000260356,9606,ENSP00000261994,9606,ENSP00000273784,9606,ENSP00000287097,9606,ENSP00000331831,9606,ENSP00000346032,9606,ENSP00000346839,9606,ENSP00000356671,9606,ENSP00000362924,9606,ENSP00000377783,9606,ENSP00000380070,9606,ENSP00000398632,9606,ENSP00000415786,9606,ENSP00000416066,…	SPP2,PCOLCE,HRG,SERPINB10,SERPINF1,THBS1,SERPINA10,AHSG,CD109,GAS6,ANXA2,FN1,SERPINC1,GSN,PROS1,GAPDH,CD44,SERPINE2,SERPINA1,CRYAB,SERPINA3,KNG1
GO:0042730	Fibrinolysis	8	19	1.74	2.11	9.88e-09	9606,ENSP00000232003,9606,ENSP00000252244,9606,ENSP00000306099,9606,ENSP00000308541,9606,ENSP00000336829,9606,ENSP00000346032,9606,ENSP00000377783,9606,ENSP00000498441	HRG,KRT1,FGB,F2,FGG,ANXA2,PROS1,FGA
GO:0001503	Ossification	18	287	0.91	1.48	1.04e-08	9606,ENSP00000219070,9606,ENSP00000221930,9606,ENSP00000225964,9606,ENSP00000250340,9606,ENSP00000265077,9606,ENSP00000265131,9606,ENSP00000273784,9606,ENSP00000296130,9606,ENSP00000297268,9606,ENSP00000308208,9606,ENSP00000330523,9606,ENSP00000357255,9606,ENSP00000363840,9606,ENSP00000363973,9606,ENSP00000364694,9606,ENSP00000370473,9606,ENSP00000376553,9606,ENSP00000479606	MMP2,TGFB1,COL1A1,CLEC11A,VCAN,TNC,AHSG,CLEC3B,COL1A2,MMP14,CTHRC1,BGLAP,COL11A2,ALPL,ASPN,IGFBP3,TMEM119,CLTC
GO:0030162	Regulation of proteolysis	27	739	0.68	1.18	1.24e-08	9606,ENSP00000168148,9606,ENSP00000223061,9606,ENSP00000232003,9606,ENSP00000238508,9606,ENSP00000254722,9606,ENSP00000260356,9606,ENSP00000261994,9606,ENSP00000273784,9606,ENSP00000287097,9606,ENSP00000296130,9606,ENSP00000308208,9606,ENSP00000308541,9606,ENSP00000315130,9606,ENSP00000331831,9606,ENSP00000346032,9606,ENSP00000346839,9606,ENSP00000356671,9606,ENSP00000362924,9606,ENSP00000377783,…	SPP2,PCOLCE,HRG,SERPINB10,SERPINF1,THBS1,SERPINA10,AHSG,CD109,CLEC3B,MMP14,F2,CLU,GAS6,ANXA2,FN1,SERPINC1,GSN,PROS1,GAPDH,CD44,SERPINE2,SERPINA1,CRYAB,SERPINA3,UBB,KNG1
GO:0072378	Blood coagulation, fibrin clot formation	8	24	1.64	1.93	3.98e-08	9606,ENSP00000218099,9606,ENSP00000306099,9606,ENSP00000308541,9606,ENSP00000336829,9606,ENSP00000346839,9606,ENSP00000364709,9606,ENSP00000364731,9606,ENSP00000498441	F9,FGB,F2,FGG,FN1,F10,F7,FGA
GO:0051248	Negative regulation of protein metabolic process	31	1038	0.59	1.03	4.31e-08	9606,ENSP00000168148,9606,ENSP00000221930,9606,ENSP00000232003,9606,ENSP00000238508,9606,ENSP00000254722,9606,ENSP00000256104,9606,ENSP00000260356,9606,ENSP00000261023,9606,ENSP00000261994,9606,ENSP00000273784,9606,ENSP00000287097,9606,ENSP00000308541,9606,ENSP00000315130,9606,ENSP00000323696,9606,ENSP00000331831,9606,ENSP00000346032,9606,ENSP00000356671,9606,ENSP00000363827,9606,ENSP00000369677,…	SPP2,TGFB1,HRG,SERPINB10,SERPINF1,FABP4,THBS1,ITGAV,SERPINA10,AHSG,CD109,F2,CLU,CRTAP,GAS6,ANXA2,SERPINC1,HSPG2,EMILIN1,IGFBP3,SLC8A3,PROS1,GAPDH,CD44,SERPINE2,SERPINA1,CRYAB,SERPINA3,KNG1,ITM2B,FGA
GO:0031638	Zymogen activation	10	59	1.34	1.76	4.99e-08	9606,ENSP00000218099,9606,ENSP00000306099,9606,ENSP00000308208,9606,ENSP00000308541,9606,ENSP00000336829,9606,ENSP00000348170,9606,ENSP00000354280,9606,ENSP00000364709,9606,ENSP00000364731,9606,ENSP00000498441	F9,FGB,MMP14,F2,FGG,HP,PRSS3,F10,F7,FGA
GO:0001501	Skeletal system development	22	513	0.75	1.21	5.15e-08	9606,ENSP00000168148,9606,ENSP00000219070,9606,ENSP00000221930,9606,ENSP00000225964,9606,ENSP00000258969,9606,ENSP00000265077,9606,ENSP00000273784,9606,ENSP00000295113,9606,ENSP00000297268,9606,ENSP00000308208,9606,ENSP00000325527,9606,ENSP00000327336,9606,ENSP00000343924,9606,ENSP00000346032,9606,ENSP00000357255,9606,ENSP00000357448,9606,ENSP00000363840,9606,ENSP00000363973,9606,ENSP00000364711,…	SPP2,MMP2,TGFB1,COL1A1,CHAD,VCAN,AHSG,FRZB,COL1A2,MMP14,FBN1,BGN,PRELP,ANXA2,BGLAP,PBXIP1,COL11A2,ALPL,OGN,TMEM119,MEPE,CD44
GO:0052548	Regulation of endopeptidase activity	20	414	0.8	1.27	5.16e-08	9606,ENSP00000168148,9606,ENSP00000232003,9606,ENSP00000238508,9606,ENSP00000254722,9606,ENSP00000260356,9606,ENSP00000261994,9606,ENSP00000273784,9606,ENSP00000287097,9606,ENSP00000331831,9606,ENSP00000346032,9606,ENSP00000356671,9606,ENSP00000362924,9606,ENSP00000377783,9606,ENSP00000380070,9606,ENSP00000398632,9606,ENSP00000415786,9606,ENSP00000416066,9606,ENSP00000433560,9606,ENSP00000450540,…	SPP2,HRG,SERPINB10,SERPINF1,THBS1,SERPINA10,AHSG,CD109,GAS6,ANXA2,SERPINC1,GSN,PROS1,GAPDH,CD44,SERPINE2,SERPINA1,CRYAB,SERPINA3,KNG1
GO:0097435	Supramolecular fiber organization	23	570	0.72	1.18	5.62e-08	9606,ENSP00000167586,9606,ENSP00000225964,9606,ENSP00000246635,9606,ENSP00000246662,9606,ENSP00000252242,9606,ENSP00000252244,9606,ENSP00000252252,9606,ENSP00000266718,9606,ENSP00000297268,9606,ENSP00000301653,9606,ENSP00000301656,9606,ENSP00000310861,9606,ENSP00000323696,9606,ENSP00000325146,9606,ENSP00000346032,9606,ENSP00000356791,9606,ENSP00000360882,9606,ENSP00000362924,9606,ENSP00000363840,…	KRT14,COL1A1,KRT13,KRT9,KRT5,KRT1,KRT6B,LUM,COL1A2,KRT16,KRT27,KRT2,CRTAP,COL12A1,ANXA2,DPT,COL5A1,GSN,COL11A2,EMILIN1,MYO1B,KRT3,CD36
GO:0006953	Acute-phase response	9	42	1.45	1.8	6.09e-08	9606,ENSP00000255030,9606,ENSP00000259396,9606,ENSP00000273784,9606,ENSP00000278222,9606,ENSP00000308541,9606,ENSP00000346839,9606,ENSP00000348170,9606,ENSP00000416066,9606,ENSP00000450540	CRP,ORM1,AHSG,SAA4,F2,FN1,HP,SERPINA1,SERPINA3
GO:0010810	Regulation of cell-substrate adhesion	15	217	0.96	1.39	1.11e-07	9606,ENSP00000211998,9606,ENSP00000225964,9606,ENSP00000232003,9606,ENSP00000260356,9606,ENSP00000264187,9606,ENSP00000306099,9606,ENSP00000308208,9606,ENSP00000336829,9606,ENSP00000344758,9606,ENSP00000346839,9606,ENSP00000367154,9606,ENSP00000368544,9606,ENSP00000369677,9606,ENSP00000415743,9606,ENSP00000498441	VCL,COL1A1,HRG,THBS1,NID1,FGB,MMP14,FGG,ECM2,FN1,RSU1,VIT,EMILIN1,CD36,FGA
GO:0006950	Response to stress	58	3358	0.35	0.73	1.63e-07	9606,ENSP00000211998,9606,ENSP00000216336,9606,ENSP00000218099,9606,ENSP00000219070,9606,ENSP00000221930,9606,ENSP00000225275,9606,ENSP00000225371,9606,ENSP00000225964,9606,ENSP00000232003,9606,ENSP00000233146,9606,ENSP00000234071,9606,ENSP00000246635,9606,ENSP00000252244,9606,ENSP00000255030,9606,ENSP00000259396,9606,ENSP00000260356,9606,ENSP00000261994,9606,ENSP00000262776,9606,ENSP00000265131,…	VCL,CTSG,F9,MMP2,TGFB1,MPO,EPX,COL1A1,HRG,MSH2,PROC,KRT13,KRT1,CRP,ORM1,THBS1,SERPINA10,LGALS3BP,TNC,RALB,AHSG,SAA4,KRT16,LRG1,FGB,MMP14,F2,CLU,GAS6,FGG,PRELP,PROZ,FN1,HP,MB,PRSS3,C4BPA,SERPINC1,LMNA,PBXIP1,COL5A1,GSN,HSPG2,F10,F7,SRPX,SLC8A3,SOD3,PROS1,GAPDH,CD44,CD36,SERPINE2,SERPINA1,CRYAB,SERPINA3,KNG1,FGA
GO:0045109	Intermediate filament organization	10	69	1.28	1.62	1.63e-07	9606,ENSP00000167586,9606,ENSP00000246635,9606,ENSP00000246662,9606,ENSP00000252242,9606,ENSP00000252244,9606,ENSP00000252252,9606,ENSP00000301653,9606,ENSP00000301656,9606,ENSP00000310861,9606,ENSP00000413479	KRT14,KRT13,KRT9,KRT5,KRT1,KRT6B,KRT16,KRT27,KRT2,KRT3
GO:0007160	Cell-matrix adhesion	12	136	1.06	1.38	5.17e-07	9606,ENSP00000199448,9606,ENSP00000211998,9606,ENSP00000261023,9606,ENSP00000264187,9606,ENSP00000306099,9606,ENSP00000336829,9606,ENSP00000344758,9606,ENSP00000346839,9606,ENSP00000369677,9606,ENSP00000398632,9606,ENSP00000447730,9606,ENSP00000498441	EPDR1,VCL,ITGAV,NID1,FGB,FGG,ECM2,FN1,EMILIN1,CD44,CD63,FGA
GO:0002526	Acute inflammatory response	10	80	1.21	1.47	5.69e-07	9606,ENSP00000255030,9606,ENSP00000259396,9606,ENSP00000273784,9606,ENSP00000278222,9606,ENSP00000308541,9606,ENSP00000346839,9606,ENSP00000348170,9606,ENSP00000364731,9606,ENSP00000416066,9606,ENSP00000450540	CRP,ORM1,AHSG,SAA4,F2,FN1,HP,F7,SERPINA1,SERPINA3
GO:0030199	Collagen fibril organization	9	59	1.3	1.49	7.69e-07	9606,ENSP00000225964,9606,ENSP00000266718,9606,ENSP00000297268,9606,ENSP00000323696,9606,ENSP00000325146,9606,ENSP00000346032,9606,ENSP00000356791,9606,ENSP00000360882,9606,ENSP00000363840	COL1A1,LUM,COL1A2,CRTAP,COL12A1,ANXA2,DPT,COL5A1,COL11A2
GO:0009653	Anatomical structure morphogenesis	44	2229	0.41	0.75	9.21e-07	9606,ENSP00000052754,9606,ENSP00000211998,9606,ENSP00000219070,9606,ENSP00000221930,9606,ENSP00000225964,9606,ENSP00000232003,9606,ENSP00000233242,9606,ENSP00000260356,9606,ENSP00000261023,9606,ENSP00000265131,9606,ENSP00000268150,9606,ENSP00000269141,9606,ENSP00000269576,9606,ENSP00000287097,9606,ENSP00000295113,9606,ENSP00000297268,9606,ENSP00000301653,9606,ENSP00000301656,9606,ENSP00000302621,…	DCN,VCL,MMP2,TGFB1,COL1A1,HRG,APOB,THBS1,ITGAV,TNC,MFGE8,CDH2,KRT10,CD109,FRZB,COL1A2,KRT16,KRT27,LRG1,COL22A1,MMP14,CSPG4,CLU,COL12A1,FBN1,CTHRC1,ANXA2,FN1,COL9A1,BGLAP,HTRA1,COL5A1,HSPG2,COL11A2,ALPL,COL15A1,COL4A1,EMILIN1,TMEM119,CD44,SERPINE2,CRYAB,UBB,NCAM1
GO:0048513	Animal organ development	55	3246	0.34	0.69	1.06e-06	9606,ENSP00000052754,9606,ENSP00000219070,9606,ENSP00000221930,9606,ENSP00000225964,9606,ENSP00000233146,9606,ENSP00000246662,9606,ENSP00000252242,9606,ENSP00000252244,9606,ENSP00000252252,9606,ENSP00000254722,9606,ENSP00000258969,9606,ENSP00000261994,9606,ENSP00000264187,9606,ENSP00000265131,9606,ENSP00000269141,9606,ENSP00000269576,9606,ENSP00000287097,9606,ENSP00000295113,9606,ENSP00000296130,…	DCN,MMP2,TGFB1,COL1A1,MSH2,KRT9,KRT5,KRT1,KRT6B,SERPINF1,CHAD,SERPINA10,NID1,TNC,CDH2,KRT10,CD109,FRZB,CLEC3B,COL1A2,KRT16,KRT27,MMP14,KRT2,FBN1,BGN,CTHRC1,GAS6,ANXA2,FN1,COL9A1,MB,BGLAP,LMNA,PBXIP1,HTRA1,COL5A1,HSPG2,COL11A2,ALPL,ASPN,OGN,F7,COL4A1,VIT,EMILIN1,SLC8A3,TMEM119,MEPE,CD44,KRT3,SERPINE2,C1QTNF5,CRYAB,UBB
GO:0051246	Regulation of protein metabolic process	48	2622	0.38	0.71	1.41e-06	9606,ENSP00000168148,9606,ENSP00000221930,9606,ENSP00000223061,9606,ENSP00000232003,9606,ENSP00000238508,9606,ENSP00000246635,9606,ENSP00000254722,9606,ENSP00000256104,9606,ENSP00000259486,9606,ENSP00000260356,9606,ENSP00000261023,9606,ENSP00000261994,9606,ENSP00000272519,9606,ENSP00000273784,9606,ENSP00000287097,9606,ENSP00000296130,9606,ENSP00000308208,9606,ENSP00000308541,9606,ENSP00000312506,…	SPP2,TGFB1,PCOLCE,HRG,SERPINB10,KRT13,SERPINF1,FABP4,ENPP2,THBS1,ITGAV,SERPINA10,RALB,AHSG,CD109,CLEC3B,MMP14,F2,CSPG4,CLU,CRTAP,FBN1,GAS6,ANXA2,FN1,C4BPA,SERPINC1,LMNA,GSN,HSPG2,EMILIN1,IGFBP3,SLC8A3,RPS9,TMEM119,PROS1,GAPDH,KSR1,CD44,CD36,SERPINE2,SERPINA1,CRYAB,SERPINA3,UBB,KNG1,ITM2B,FGA
GO:0031589	Cell-substrate adhesion	13	195	0.94	1.19	2.13e-06	9606,ENSP00000199448,9606,ENSP00000211998,9606,ENSP00000261023,9606,ENSP00000264187,9606,ENSP00000306099,9606,ENSP00000331831,9606,ENSP00000336829,9606,ENSP00000344758,9606,ENSP00000346839,9606,ENSP00000369677,9606,ENSP00000398632,9606,ENSP00000447730,9606,ENSP00000498441	EPDR1,VCL,ITGAV,NID1,FGB,GAS6,FGG,ECM2,FN1,EMILIN1,CD44,CD63,FGA
GO:0051239	Regulation of multicellular organismal process	49	2749	0.37	0.69	2.13e-06	9606,ENSP00000052754,9606,ENSP00000211998,9606,ENSP00000219070,9606,ENSP00000221930,9606,ENSP00000225371,9606,ENSP00000225964,9606,ENSP00000232003,9606,ENSP00000233146,9606,ENSP00000234071,9606,ENSP00000252244,9606,ENSP00000254722,9606,ENSP00000255030,9606,ENSP00000256104,9606,ENSP00000259396,9606,ENSP00000259486,9606,ENSP00000260356,9606,ENSP00000261023,9606,ENSP00000266718,9606,ENSP00000273784,…	DCN,VCL,MMP2,TGFB1,EPX,COL1A1,HRG,MSH2,PROC,KRT1,SERPINF1,CRP,FABP4,ORM1,ENPP2,THBS1,ITGAV,LUM,AHSG,CD109,FRZB,LRG1,FGB,MMP14,F2,CLU,FBN1,GAS6,FGG,ANXA2,FN1,SERPINC1,BGLAP,LMNA,HSPG2,ALPL,ASPN,OMD,F7,EMILIN1,SLC8A3,TMEM119,PROS1,GAPDH,S100A13,CD36,SERPINE2,KNG1,FGA
GO:0051241	Negative regulation of multicellular organismal process	28	1035	0.55	0.86	2.14e-06	9606,ENSP00000052754,9606,ENSP00000219070,9606,ENSP00000221930,9606,ENSP00000225371,9606,ENSP00000232003,9606,ENSP00000234071,9606,ENSP00000252244,9606,ENSP00000254722,9606,ENSP00000259396,9606,ENSP00000260356,9606,ENSP00000273784,9606,ENSP00000295113,9606,ENSP00000306099,9606,ENSP00000308541,9606,ENSP00000325527,9606,ENSP00000331831,9606,ENSP00000336829,9606,ENSP00000346032,9606,ENSP00000346839,…	DCN,MMP2,TGFB1,EPX,HRG,PROC,KRT1,SERPINF1,ORM1,THBS1,AHSG,FRZB,FGB,F2,FBN1,GAS6,FGG,ANXA2,FN1,LMNA,HSPG2,ASPN,EMILIN1,TMEM119,PROS1,SERPINE2,KNG1,FGA
GO:0010811	Positive regulation of cell-substrate adhesion	11	128	1.05	1.25	2.65e-06	9606,ENSP00000232003,9606,ENSP00000264187,9606,ENSP00000306099,9606,ENSP00000336829,9606,ENSP00000344758,9606,ENSP00000346839,9606,ENSP00000367154,9606,ENSP00000368544,9606,ENSP00000369677,9606,ENSP00000415743,9606,ENSP00000498441	HRG,NID1,FGB,FGG,ECM2,FN1,RSU1,VIT,EMILIN1,CD36,FGA
GO:0001568	Blood vessel development	19	505	0.69	0.95	5.22e-06	9606,ENSP00000219070,9606,ENSP00000221930,9606,ENSP00000225964,9606,ENSP00000232003,9606,ENSP00000233242,9606,ENSP00000260356,9606,ENSP00000261023,9606,ENSP00000268150,9606,ENSP00000269141,9606,ENSP00000297268,9606,ENSP00000303153,9606,ENSP00000308208,9606,ENSP00000312506,9606,ENSP00000346032,9606,ENSP00000346839,9606,ENSP00000360882,9606,ENSP00000363827,9606,ENSP00000364140,9606,ENSP00000364979	MMP2,TGFB1,COL1A1,HRG,APOB,THBS1,ITGAV,MFGE8,CDH2,COL1A2,COL22A1,MMP14,CSPG4,ANXA2,FN1,COL5A1,HSPG2,COL15A1,COL4A1
GO:0050896	Response to stimulus	94	7835	0.19	0.53	6.45e-06	9606,ENSP00000211998,9606,ENSP00000216336,9606,ENSP00000218099,9606,ENSP00000219070,9606,ENSP00000221930,9606,ENSP00000222381,9606,ENSP00000225275,9606,ENSP00000225371,9606,ENSP00000225964,9606,ENSP00000232003,9606,ENSP00000233146,9606,ENSP00000233242,9606,ENSP00000234071,9606,ENSP00000246635,9606,ENSP00000250340,9606,ENSP00000252242,9606,ENSP00000252244,9606,ENSP00000253799,9606,ENSP00000254722,…	VCL,CTSG,F9,MMP2,TGFB1,PON1,MPO,EPX,COL1A1,HRG,MSH2,APOB,PROC,KRT13,CLEC11A,KRT5,KRT1,AOC2,SERPINF1,CRP,FABP4,ORM1,ENPP2,THBS1,ITGAV,SERPINA10,LGALS3BP,TNC,CDH2,RALB,AHSG,SAA4,FRZB,CLEC3B,COL1A2,KRT16,LRG1,FGB,MMP14,F2,CSPG4,CLU,OLFML3,FBN1,CTHRC1,GAS6,OLFML1,PCLO,FGG,PRELP,PROZ,FN1,HP,MB,PRSS3,C4BPA,SERPINC1,BGLAP,LMNA,PBXIP1,COL5A1,GSN,HSPG2,ALPL,COL15A1,ASPN,F10,OGN,F7,COL4A1,RSU1,SRPX,RPS16,I…
GO:0032101	Regulation of response to external stimulus	26	964	0.55	0.81	7.89e-06	9606,ENSP00000221930,9606,ENSP00000232003,9606,ENSP00000234071,9606,ENSP00000252244,9606,ENSP00000254722,9606,ENSP00000256104,9606,ENSP00000260356,9606,ENSP00000265131,9606,ENSP00000273784,9606,ENSP00000287097,9606,ENSP00000306099,9606,ENSP00000308541,9606,ENSP00000325527,9606,ENSP00000331831,9606,ENSP00000336829,9606,ENSP00000346032,9606,ENSP00000356671,9606,ENSP00000357980,9606,ENSP00000364731,…	TGFB1,HRG,PROC,KRT1,SERPINF1,FABP4,THBS1,TNC,AHSG,CD109,FGB,F2,FBN1,GAS6,FGG,ANXA2,SERPINC1,HTRA1,F7,EMILIN1,PROS1,CD36,SERPINE2,NUCB2,KNG1,FGA
GO:0048731	System development	59	3867	0.3	0.6	8.66e-06	9606,ENSP00000168148,9606,ENSP00000211998,9606,ENSP00000219070,9606,ENSP00000221930,9606,ENSP00000225964,9606,ENSP00000232003,9606,ENSP00000233146,9606,ENSP00000233242,9606,ENSP00000254722,9606,ENSP00000258969,9606,ENSP00000260356,9606,ENSP00000261023,9606,ENSP00000261994,9606,ENSP00000264187,9606,ENSP00000265077,9606,ENSP00000265131,9606,ENSP00000268150,9606,ENSP00000269141,9606,ENSP00000273784,…	SPP2,VCL,MMP2,TGFB1,COL1A1,HRG,MSH2,APOB,SERPINF1,CHAD,THBS1,ITGAV,SERPINA10,NID1,VCAN,TNC,MFGE8,CDH2,AHSG,CD109,FRZB,COL1A2,COL22A1,MMP14,CSPG4,CLU,FBN1,BGN,CTHRC1,GAS6,PCLO,PRELP,ANXA2,FN1,MB,BGLAP,LMNA,PBXIP1,HTRA1,COL5A1,GSN,HSPG2,COL11A2,ALPL,COL15A1,OGN,COL4A1,VIT,EMILIN1,SLC8A3,TMEM119,MEPE,CD44,MXRA8,SERPINE2,CRYAB,UBB,NCAM1,ITM2B
GO:0018149	Peptide cross-linking	7	37	1.39	1.28	9.98e-06	9606,ENSP00000052754,9606,ENSP00000252244,9606,ENSP00000260356,9606,ENSP00000269576,9606,ENSP00000310861,9606,ENSP00000327336,9606,ENSP00000346839	DCN,KRT1,THBS1,KRT10,KRT2,BGN,FN1
GO:0030155	Regulation of cell adhesion	23	784	0.58	0.82	1.19e-05	9606,ENSP00000211998,9606,ENSP00000216336,9606,ENSP00000219070,9606,ENSP00000221930,9606,ENSP00000225964,9606,ENSP00000232003,9606,ENSP00000260356,9606,ENSP00000261023,9606,ENSP00000264187,9606,ENSP00000265131,9606,ENSP00000306099,9606,ENSP00000308208,9606,ENSP00000336829,9606,ENSP00000344758,9606,ENSP00000346839,9606,ENSP00000367154,9606,ENSP00000368544,9606,ENSP00000369677,9606,ENSP00000398632,…	VCL,CTSG,MMP2,TGFB1,COL1A1,HRG,THBS1,ITGAV,NID1,TNC,FGB,MMP14,FGG,ECM2,FN1,RSU1,VIT,EMILIN1,CD44,CD36,SERPINE2,KNG1,FGA
GO:0006954	Inflammatory response	19	538	0.66	0.88	1.22e-05	9606,ENSP00000221930,9606,ENSP00000255030,9606,ENSP00000259396,9606,ENSP00000260356,9606,ENSP00000273784,9606,ENSP00000278222,9606,ENSP00000301653,9606,ENSP00000308541,9606,ENSP00000315130,9606,ENSP00000346839,9606,ENSP00000348170,9606,ENSP00000357448,9606,ENSP00000363827,9606,ENSP00000364731,9606,ENSP00000398632,9606,ENSP00000415743,9606,ENSP00000416066,9606,ENSP00000450540,9606,ENSP00000493985	TGFB1,CRP,ORM1,THBS1,AHSG,SAA4,KRT16,F2,CLU,FN1,HP,PBXIP1,HSPG2,F7,CD44,CD36,SERPINA1,SERPINA3,KNG1
GO:0060429	Epithelium development	27	1069	0.52	0.77	1.39e-05	9606,ENSP00000167586,9606,ENSP00000211998,9606,ENSP00000219070,9606,ENSP00000221930,9606,ENSP00000246635,9606,ENSP00000246662,9606,ENSP00000252242,9606,ENSP00000252244,9606,ENSP00000252252,9606,ENSP00000265131,9606,ENSP00000269141,9606,ENSP00000269576,9606,ENSP00000287097,9606,ENSP00000295113,9606,ENSP00000301653,9606,ENSP00000301656,9606,ENSP00000302621,9606,ENSP00000303153,9606,ENSP00000308208,…	KRT14,VCL,MMP2,TGFB1,KRT13,KRT9,KRT5,KRT1,KRT6B,TNC,CDH2,KRT10,CD109,FRZB,KRT16,KRT27,LRG1,COL22A1,MMP14,KRT2,CTHRC1,COL5A1,COL15A1,COL4A1,CD44,KRT3,SERPINE2
GO:0048585	Negative regulation of response to stimulus	34	1612	0.44	0.7	1.49e-05	9606,ENSP00000052754,9606,ENSP00000221930,9606,ENSP00000232003,9606,ENSP00000234071,9606,ENSP00000252244,9606,ENSP00000254722,9606,ENSP00000260356,9606,ENSP00000261023,9606,ENSP00000269141,9606,ENSP00000273784,9606,ENSP00000287097,9606,ENSP00000295113,9606,ENSP00000306099,9606,ENSP00000307292,9606,ENSP00000308208,9606,ENSP00000308541,9606,ENSP00000315130,9606,ENSP00000325527,9606,ENSP00000330523,…	DCN,TGFB1,HRG,PROC,KRT1,SERPINF1,THBS1,ITGAV,CDH2,AHSG,CD109,FRZB,FGB,CAVIN3,MMP14,F2,CLU,FBN1,CTHRC1,GAS6,FGG,ANXA2,C4BPA,LMNA,HTRA1,ASPN,EMILIN1,IGFBP3,PROS1,CD44,SERPINE2,NUCB2,KNG1,FGA
GO:0050793	Regulation of developmental process	44	2492	0.36	0.64	1.78e-05	9606,ENSP00000052754,9606,ENSP00000211998,9606,ENSP00000221930,9606,ENSP00000225964,9606,ENSP00000232003,9606,ENSP00000233146,9606,ENSP00000233242,9606,ENSP00000234071,9606,ENSP00000252244,9606,ENSP00000254722,9606,ENSP00000255030,9606,ENSP00000258969,9606,ENSP00000259486,9606,ENSP00000260356,9606,ENSP00000261023,9606,ENSP00000264187,9606,ENSP00000269141,9606,ENSP00000269576,9606,ENSP00000273784,…	DCN,VCL,TGFB1,COL1A1,HRG,MSH2,APOB,PROC,KRT1,SERPINF1,CRP,CHAD,ENPP2,THBS1,ITGAV,NID1,CDH2,KRT10,AHSG,CD109,FRZB,LRG1,FGB,MMP14,F2,KRT2,FBN1,CTHRC1,GAS6,FGG,ANXA2,FN1,BGLAP,COL5A1,HSPG2,ASPN,OMD,EMILIN1,IGFBP3,TMEM119,CD44,CD36,SERPINE2,FGA
GO:0032102	Negative regulation of response to external stimulus	16	387	0.73	0.91	1.83e-05	9606,ENSP00000232003,9606,ENSP00000234071,9606,ENSP00000252244,9606,ENSP00000254722,9606,ENSP00000260356,9606,ENSP00000287097,9606,ENSP00000306099,9606,ENSP00000308541,9606,ENSP00000336829,9606,ENSP00000346032,9606,ENSP00000357980,9606,ENSP00000377783,9606,ENSP00000415786,9606,ENSP00000436455,9606,ENSP00000493985,9606,ENSP00000498441	HRG,PROC,KRT1,SERPINF1,THBS1,CD109,FGB,F2,FGG,ANXA2,HTRA1,PROS1,SERPINE2,NUCB2,KNG1,FGA
GO:0065008	Regulation of biological quality	56	3654	0.3	0.59	1.83e-05	9606,ENSP00000052754,9606,ENSP00000211998,9606,ENSP00000216336,9606,ENSP00000218099,9606,ENSP00000219070,9606,ENSP00000221930,9606,ENSP00000232003,9606,ENSP00000233242,9606,ENSP00000234071,9606,ENSP00000252244,9606,ENSP00000254722,9606,ENSP00000255030,9606,ENSP00000256104,9606,ENSP00000260356,9606,ENSP00000261023,9606,ENSP00000261994,9606,ENSP00000269141,9606,ENSP00000296046,9606,ENSP00000297268,…	DCN,VCL,CTSG,F9,MMP2,TGFB1,HRG,APOB,PROC,KRT1,SERPINF1,CRP,FABP4,THBS1,ITGAV,SERPINA10,CDH2,CPA3,COL1A2,KRT16,FGB,F2,CLU,CRTAP,FBN1,GAS6,PCLO,FGG,PROZ,ANXA2,FN1,MB,SERPINC1,BGLAP,LMNA,GSN,COL11A2,ALPL,F10,F7,EMILIN1,SLC8A3,SOD3,RPS9,TMEM119,PROS1,GAPDH,CD36,SERPINE2,SERPINA1,CRYAB,NUCB2,SERPINA3,UBB,KNG1,FGA
GO:0006952	Defense response	31	1394	0.46	0.71	1.94e-05	9606,ENSP00000216336,9606,ENSP00000221930,9606,ENSP00000225275,9606,ENSP00000225371,9606,ENSP00000232003,9606,ENSP00000252244,9606,ENSP00000255030,9606,ENSP00000259396,9606,ENSP00000260356,9606,ENSP00000262776,9606,ENSP00000273784,9606,ENSP00000278222,9606,ENSP00000301653,9606,ENSP00000306099,9606,ENSP00000308541,9606,ENSP00000315130,9606,ENSP00000346839,9606,ENSP00000348170,9606,ENSP00000354280,…	CTSG,TGFB1,MPO,EPX,HRG,KRT1,CRP,ORM1,THBS1,LGALS3BP,AHSG,SAA4,KRT16,FGB,F2,CLU,FN1,HP,PRSS3,C4BPA,PBXIP1,GSN,HSPG2,F7,GAPDH,CD44,CD36,SERPINA1,SERPINA3,KNG1,FGA
GO:0016485	Protein processing	12	202	0.89	1	2.04e-05	9606,ENSP00000216336,9606,ENSP00000218099,9606,ENSP00000296046,9606,ENSP00000306099,9606,ENSP00000308208,9606,ENSP00000308541,9606,ENSP00000336829,9606,ENSP00000348170,9606,ENSP00000354280,9606,ENSP00000364709,9606,ENSP00000364731,9606,ENSP00000498441	CTSG,F9,CPA3,FGB,MMP14,F2,FGG,HP,PRSS3,F10,F7,FGA
GO:0030168	Platelet activation	9	97	1.08	1.08	2.6e-05	9606,ENSP00000211998,9606,ENSP00000216336,9606,ENSP00000232003,9606,ENSP00000306099,9606,ENSP00000308541,9606,ENSP00000336829,9606,ENSP00000346839,9606,ENSP00000415786,9606,ENSP00000498441	VCL,CTSG,HRG,FGB,F2,FGG,FN1,SERPINE2,FGA
GO:0048519	Negative regulation of biological process	71	5313	0.24	0.53	2.76e-05	9606,ENSP00000052754,9606,ENSP00000168148,9606,ENSP00000211998,9606,ENSP00000216336,9606,ENSP00000219070,9606,ENSP00000221930,9606,ENSP00000223357,9606,ENSP00000225275,9606,ENSP00000225371,9606,ENSP00000225964,9606,ENSP00000232003,9606,ENSP00000233146,9606,ENSP00000234071,9606,ENSP00000238508,9606,ENSP00000252244,9606,ENSP00000254722,9606,ENSP00000255030,9606,ENSP00000256104,9606,ENSP00000258969,…	DCN,SPP2,VCL,CTSG,MMP2,TGFB1,AEBP1,MPO,EPX,COL1A1,HRG,MSH2,PROC,SERPINB10,KRT1,SERPINF1,CRP,FABP4,CHAD,ORM1,THBS1,ITGAV,SERPINA10,CDH2,AHSG,CD109,FRZB,KRT16,FGB,CAVIN3,MMP14,F2,CLU,CRTAP,FBN1,LMNB2,CTHRC1,GAS6,FGG,ANXA2,FN1,HP,C4BPA,SERPINC1,DPT,LMNA,PBXIP1,HTRA1,COL5A1,GSN,HSPG2,ASPN,OGN,SRPX,EMILIN1,IGFBP3,SLC8A3,TMEM119,PROS1,GAPDH,CD44,CD36,SERPINE2,SERPINA1,CRYAB,NUCB2,SERPINA3,CLTC,KNG1,ITM…
GO:0043086	Negative regulation of catalytic activity	22	771	0.57	0.77	3.26e-05	9606,ENSP00000168148,9606,ENSP00000232003,9606,ENSP00000238508,9606,ENSP00000254722,9606,ENSP00000256104,9606,ENSP00000260356,9606,ENSP00000261994,9606,ENSP00000273784,9606,ENSP00000287097,9606,ENSP00000331831,9606,ENSP00000346032,9606,ENSP00000348170,9606,ENSP00000356671,9606,ENSP00000370669,9606,ENSP00000377783,9606,ENSP00000380070,9606,ENSP00000398632,9606,ENSP00000415786,9606,ENSP00000416066,…	SPP2,HRG,SERPINB10,SERPINF1,FABP4,THBS1,SERPINA10,AHSG,CD109,GAS6,ANXA2,HP,SERPINC1,SLC8A3,PROS1,GAPDH,CD44,SERPINE2,SERPINA1,CRYAB,SERPINA3,KNG1
GO:0031214	Biomineral tissue development	9	102	1.06	1.04	3.72e-05	9606,ENSP00000221930,9606,ENSP00000225964,9606,ENSP00000296130,9606,ENSP00000297268,9606,ENSP00000357255,9606,ENSP00000363973,9606,ENSP00000364694,9606,ENSP00000376553,9606,ENSP00000378534	TGFB1,COL1A1,CLEC3B,COL1A2,BGLAP,ALPL,ASPN,TMEM119,MEPE
GO:0030194	Positive regulation of blood coagulation	6	28	1.45	1.15	4.14e-05	9606,ENSP00000232003,9606,ENSP00000260356,9606,ENSP00000308541,9606,ENSP00000364731,9606,ENSP00000369677,9606,ENSP00000415743	HRG,THBS1,F2,F7,EMILIN1,CD36
GO:0048514	Blood vessel morphogenesis	16	419	0.7	0.84	4.49e-05	9606,ENSP00000219070,9606,ENSP00000221930,9606,ENSP00000232003,9606,ENSP00000233242,9606,ENSP00000260356,9606,ENSP00000261023,9606,ENSP00000268150,9606,ENSP00000269141,9606,ENSP00000303153,9606,ENSP00000308208,9606,ENSP00000312506,9606,ENSP00000346032,9606,ENSP00000346839,9606,ENSP00000363827,9606,ENSP00000364140,9606,ENSP00000364979	MMP2,TGFB1,HRG,APOB,THBS1,ITGAV,MFGE8,CDH2,COL22A1,MMP14,CSPG4,ANXA2,FN1,HSPG2,COL15A1,COL4A1
GO:0043588	Skin development	13	266	0.8	0.9	4.52e-05	9606,ENSP00000225964,9606,ENSP00000246662,9606,ENSP00000252242,9606,ENSP00000252244,9606,ENSP00000252252,9606,ENSP00000269576,9606,ENSP00000287097,9606,ENSP00000297268,9606,ENSP00000301653,9606,ENSP00000301656,9606,ENSP00000310861,9606,ENSP00000360882,9606,ENSP00000413479	COL1A1,KRT9,KRT5,KRT1,KRT6B,KRT10,CD109,COL1A2,KRT16,KRT27,KRT2,COL5A1,KRT3
GO:0001649	Osteoblast differentiation	10	141	0.97	0.98	4.79e-05	9606,ENSP00000225964,9606,ENSP00000265077,9606,ENSP00000265131,9606,ENSP00000330523,9606,ENSP00000357255,9606,ENSP00000363840,9606,ENSP00000363973,9606,ENSP00000370473,9606,ENSP00000376553,9606,ENSP00000479606	COL1A1,VCAN,TNC,CTHRC1,BGLAP,COL11A2,ALPL,IGFBP3,TMEM119,CLTC
GO:0007275	Multicellular organism development	60	4209	0.27	0.54	5.36e-05	9606,ENSP00000168148,9606,ENSP00000211998,9606,ENSP00000219070,9606,ENSP00000221930,9606,ENSP00000225964,9606,ENSP00000232003,9606,ENSP00000233146,9606,ENSP00000233242,9606,ENSP00000254722,9606,ENSP00000258969,9606,ENSP00000260356,9606,ENSP00000261023,9606,ENSP00000261994,9606,ENSP00000264187,9606,ENSP00000265077,9606,ENSP00000265131,9606,ENSP00000268150,9606,ENSP00000269141,9606,ENSP00000273784,…	SPP2,VCL,MMP2,TGFB1,COL1A1,HRG,MSH2,APOB,SERPINF1,CHAD,THBS1,ITGAV,SERPINA10,NID1,VCAN,TNC,MFGE8,CDH2,AHSG,CD109,FRZB,COL1A2,COL22A1,MMP14,CSPG4,CLU,COL12A1,FBN1,BGN,CTHRC1,GAS6,PCLO,PRELP,ANXA2,FN1,MB,BGLAP,LMNA,PBXIP1,HTRA1,COL5A1,GSN,HSPG2,COL11A2,ALPL,COL15A1,OGN,COL4A1,VIT,EMILIN1,SLC8A3,TMEM119,MEPE,CD44,MXRA8,SERPINE2,CRYAB,UBB,NCAM1,ITM2B
GO:0009605	Response to external stimulus	41	2355	0.36	0.59	6.74e-05	9606,ENSP00000216336,9606,ENSP00000219070,9606,ENSP00000221930,9606,ENSP00000222381,9606,ENSP00000225275,9606,ENSP00000225371,9606,ENSP00000225964,9606,ENSP00000232003,9606,ENSP00000233242,9606,ENSP00000252242,9606,ENSP00000252244,9606,ENSP00000255030,9606,ENSP00000256104,9606,ENSP00000259486,9606,ENSP00000260356,9606,ENSP00000261023,9606,ENSP00000269141,9606,ENSP00000272519,9606,ENSP00000301653,…	CTSG,MMP2,TGFB1,PON1,MPO,EPX,COL1A1,HRG,APOB,KRT5,KRT1,CRP,FABP4,ENPP2,THBS1,ITGAV,CDH2,RALB,KRT16,LRG1,FGB,MMP14,F2,CLU,FBN1,GAS6,HP,PRSS3,C4BPA,BGLAP,GSN,ALPL,F7,GAPDH,CD36,SERPINE2,NUCB2,CD63,NCAM1,KNG1,FGA
GO:0048583	Regulation of response to stimulus	57	3931	0.28	0.54	7.1e-05	9606,ENSP00000052754,9606,ENSP00000216336,9606,ENSP00000221930,9606,ENSP00000225964,9606,ENSP00000232003,9606,ENSP00000233146,9606,ENSP00000234071,9606,ENSP00000252244,9606,ENSP00000254722,9606,ENSP00000256104,9606,ENSP00000260356,9606,ENSP00000261023,9606,ENSP00000264187,9606,ENSP00000265131,9606,ENSP00000269141,9606,ENSP00000273784,9606,ENSP00000287097,9606,ENSP00000295113,9606,ENSP00000302621,…	DCN,CTSG,TGFB1,COL1A1,HRG,MSH2,PROC,KRT1,SERPINF1,FABP4,THBS1,ITGAV,NID1,TNC,CDH2,AHSG,CD109,FRZB,LRG1,FGB,CAVIN3,MMP14,F2,CSPG4,CLU,FBN1,CTHRC1,GAS6,FGG,ANXA2,FN1,C4BPA,SERPINC1,BGLAP,LMNA,PBXIP1,HTRA1,ASPN,F10,F7,SRPX,EMILIN1,IGFBP3,SLC8A3,PROS1,GAPDH,KSR1,S100A13,CD44,CD36,SERPINE2,NUCB2,CD63,UBB,NCAM1,KNG1,FGA
GO:0072359	Circulatory system development	23	901	0.52	0.69	9.61e-05	9606,ENSP00000219070,9606,ENSP00000221930,9606,ENSP00000225964,9606,ENSP00000232003,9606,ENSP00000233242,9606,ENSP00000260356,9606,ENSP00000261023,9606,ENSP00000268150,9606,ENSP00000269141,9606,ENSP00000297268,9606,ENSP00000303153,9606,ENSP00000308208,9606,ENSP00000312506,9606,ENSP00000325527,9606,ENSP00000346032,9606,ENSP00000346839,9606,ENSP00000352835,9606,ENSP00000357283,9606,ENSP00000360882,…	MMP2,TGFB1,COL1A1,HRG,APOB,THBS1,ITGAV,MFGE8,CDH2,COL1A2,COL22A1,MMP14,CSPG4,FBN1,ANXA2,FN1,MB,LMNA,COL5A1,HSPG2,COL15A1,COL4A1,EMILIN1
GO:0030154	Cell differentiation	52	3507	0.29	0.52	0.00015	9606,ENSP00000167586,9606,ENSP00000211998,9606,ENSP00000219070,9606,ENSP00000221930,9606,ENSP00000225964,9606,ENSP00000233146,9606,ENSP00000246635,9606,ENSP00000246662,9606,ENSP00000252242,9606,ENSP00000252244,9606,ENSP00000252252,9606,ENSP00000256104,9606,ENSP00000261023,9606,ENSP00000265077,9606,ENSP00000265131,9606,ENSP00000269141,9606,ENSP00000269576,9606,ENSP00000287097,9606,ENSP00000295113,…	KRT14,VCL,MMP2,TGFB1,COL1A1,MSH2,KRT13,KRT9,KRT5,KRT1,KRT6B,FABP4,ITGAV,VCAN,TNC,CDH2,KRT10,CD109,FRZB,KRT16,LRG1,COL22A1,MMP14,KRT2,CSPG4,CLU,COL12A1,CTHRC1,GAS6,FGG,ANXA2,FN1,MB,BGLAP,LMNA,PBXIP1,HTRA1,HSPG2,COL11A2,ALPL,COL15A1,COL4A1,IGFBP3,SLC8A3,TMEM119,MXRA8,KRT3,SERPINE2,CD63,UBB,CLTC,NCAM1
GO:0010035	Response to inorganic substance	17	532	0.62	0.72	0.00018	9606,ENSP00000219070,9606,ENSP00000222381,9606,ENSP00000225275,9606,ENSP00000225964,9606,ENSP00000233242,9606,ENSP00000254722,9606,ENSP00000256104,9606,ENSP00000260356,9606,ENSP00000306099,9606,ENSP00000336829,9606,ENSP00000348170,9606,ENSP00000357255,9606,ENSP00000363973,9606,ENSP00000364694,9606,ENSP00000371554,9606,ENSP00000433560,9606,ENSP00000498441	MMP2,PON1,MPO,COL1A1,APOB,SERPINF1,FABP4,THBS1,FGB,FGG,HP,BGLAP,ALPL,ASPN,SOD3,CRYAB,FGA
GO:0051336	Regulation of hydrolase activity	24	1011	0.49	0.64	0.00018	9606,ENSP00000168148,9606,ENSP00000223061,9606,ENSP00000232003,9606,ENSP00000238508,9606,ENSP00000254722,9606,ENSP00000260356,9606,ENSP00000261994,9606,ENSP00000273784,9606,ENSP00000287097,9606,ENSP00000331831,9606,ENSP00000346032,9606,ENSP00000346839,9606,ENSP00000356671,9606,ENSP00000357448,9606,ENSP00000362924,9606,ENSP00000367154,9606,ENSP00000377783,9606,ENSP00000380070,9606,ENSP00000398632,…	SPP2,PCOLCE,HRG,SERPINB10,SERPINF1,THBS1,SERPINA10,AHSG,CD109,GAS6,ANXA2,FN1,SERPINC1,PBXIP1,GSN,RSU1,PROS1,GAPDH,CD44,SERPINE2,SERPINA1,CRYAB,SERPINA3,KNG1
GO:0009612	Response to mechanical stimulus	11	214	0.83	0.8	0.00022	9606,ENSP00000219070,9606,ENSP00000221930,9606,ENSP00000225275,9606,ENSP00000225964,9606,ENSP00000252242,9606,ENSP00000260356,9606,ENSP00000269141,9606,ENSP00000308208,9606,ENSP00000357255,9606,ENSP00000362924,9606,ENSP00000415786	MMP2,TGFB1,MPO,COL1A1,KRT5,THBS1,CDH2,MMP14,BGLAP,GSN,SERPINE2
GO:0048518	Positive regulation of biological process	76	6207	0.2	0.46	0.00022	9606,ENSP00000052754,9606,ENSP00000216336,9606,ENSP00000219070,9606,ENSP00000221930,9606,ENSP00000222381,9606,ENSP00000223061,9606,ENSP00000225371,9606,ENSP00000225964,9606,ENSP00000232003,9606,ENSP00000233146,9606,ENSP00000233242,9606,ENSP00000234071,9606,ENSP00000250340,9606,ENSP00000252244,9606,ENSP00000254722,9606,ENSP00000255030,9606,ENSP00000256104,9606,ENSP00000259396,9606,ENSP00000259486,…	DCN,CTSG,MMP2,TGFB1,PON1,PCOLCE,EPX,COL1A1,HRG,MSH2,APOB,PROC,CLEC11A,KRT1,SERPINF1,CRP,FABP4,ORM1,ENPP2,THBS1,ITGAV,NID1,TNC,LUM,MFGE8,CDH2,KRT10,RALB,AHSG,FRZB,CLEC3B,LRG1,LMAN2,FGB,CAVIN3,MMP14,F2,KRT2,CSPG4,CLU,FBN1,CTHRC1,GAS6,FGG,ECM2,ANXA2,FN1,HP,CAVIN1,C4BPA,LMNA,PBXIP1,HTRA1,GSN,ALPL,F10,F7,RSU1,AHNAK,SRPX,VIT,EMILIN1,IGFBP3,SLC8A3,RPS9,TMEM119,GAPDH,KSR1,S100A13,CD44,CD36,SERPINE2,CD63,…
GO:0048584	Positive regulation of response to stimulus	37	2131	0.36	0.54	0.00029	9606,ENSP00000052754,9606,ENSP00000216336,9606,ENSP00000221930,9606,ENSP00000225964,9606,ENSP00000232003,9606,ENSP00000233146,9606,ENSP00000252244,9606,ENSP00000256104,9606,ENSP00000260356,9606,ENSP00000261023,9606,ENSP00000264187,9606,ENSP00000269141,9606,ENSP00000302621,9606,ENSP00000306099,9606,ENSP00000307292,9606,ENSP00000308541,9606,ENSP00000312506,9606,ENSP00000315130,9606,ENSP00000325527,…	DCN,CTSG,TGFB1,COL1A1,HRG,MSH2,KRT1,FABP4,THBS1,ITGAV,NID1,CDH2,LRG1,FGB,CAVIN3,F2,CSPG4,CLU,FBN1,GAS6,FGG,FN1,C4BPA,PBXIP1,F10,F7,SRPX,EMILIN1,IGFBP3,GAPDH,KSR1,S100A13,CD44,CD36,CD63,UBB,FGA
GO:0023056	Positive regulation of signaling	32	1698	0.39	0.56	0.00032	9606,ENSP00000052754,9606,ENSP00000221930,9606,ENSP00000225964,9606,ENSP00000260356,9606,ENSP00000261023,9606,ENSP00000264187,9606,ENSP00000269141,9606,ENSP00000302621,9606,ENSP00000306099,9606,ENSP00000307292,9606,ENSP00000308541,9606,ENSP00000312506,9606,ENSP00000315130,9606,ENSP00000331831,9606,ENSP00000336829,9606,ENSP00000346032,9606,ENSP00000346839,9606,ENSP00000357448,9606,ENSP00000364709,…	DCN,TGFB1,COL1A1,THBS1,ITGAV,NID1,CDH2,LRG1,FGB,CAVIN3,F2,CSPG4,CLU,GAS6,FGG,ANXA2,FN1,PBXIP1,F10,F7,SRPX,IGFBP3,SLC8A3,GAPDH,KSR1,S100A13,CD44,CD36,SERPINE2,CD63,UBB,FGA
GO:0001525	Angiogenesis	13	325	0.72	0.73	0.00033	9606,ENSP00000219070,9606,ENSP00000232003,9606,ENSP00000260356,9606,ENSP00000261023,9606,ENSP00000268150,9606,ENSP00000303153,9606,ENSP00000308208,9606,ENSP00000312506,9606,ENSP00000346032,9606,ENSP00000346839,9606,ENSP00000363827,9606,ENSP00000364140,9606,ENSP00000364979	MMP2,HRG,THBS1,ITGAV,MFGE8,COL22A1,MMP14,CSPG4,ANXA2,FN1,HSPG2,COL15A1,COL4A1
GO:0016477	Cell migration	22	903	0.5	0.62	0.00033	9606,ENSP00000216336,9606,ENSP00000219070,9606,ENSP00000221930,9606,ENSP00000225371,9606,ENSP00000260356,9606,ENSP00000261023,9606,ENSP00000265077,9606,ENSP00000269141,9606,ENSP00000301653,9606,ENSP00000302621,9606,ENSP00000308208,9606,ENSP00000310861,9606,ENSP00000312506,9606,ENSP00000330523,9606,ENSP00000331831,9606,ENSP00000346839,9606,ENSP00000354280,9606,ENSP00000357448,9606,ENSP00000360882,…	CTSG,MMP2,TGFB1,EPX,THBS1,ITGAV,VCAN,CDH2,KRT16,LRG1,MMP14,KRT2,CSPG4,CTHRC1,GAS6,FN1,PRSS3,PBXIP1,COL5A1,EMILIN1,CD44,CD63
GO:0048870	Cell motility	24	1061	0.47	0.6	0.00037	9606,ENSP00000216336,9606,ENSP00000219070,9606,ENSP00000221930,9606,ENSP00000225371,9606,ENSP00000233242,9606,ENSP00000259486,9606,ENSP00000260356,9606,ENSP00000261023,9606,ENSP00000265077,9606,ENSP00000269141,9606,ENSP00000301653,9606,ENSP00000302621,9606,ENSP00000308208,9606,ENSP00000310861,9606,ENSP00000312506,9606,ENSP00000330523,9606,ENSP00000331831,9606,ENSP00000346839,9606,ENSP00000354280,…	CTSG,MMP2,TGFB1,EPX,APOB,ENPP2,THBS1,ITGAV,VCAN,CDH2,KRT16,LRG1,MMP14,KRT2,CSPG4,CTHRC1,GAS6,FN1,PRSS3,PBXIP1,COL5A1,EMILIN1,CD44,CD63
GO:2000145	Regulation of cell motility	23	988	0.48	0.6	0.00039	9606,ENSP00000052754,9606,ENSP00000211998,9606,ENSP00000219070,9606,ENSP00000221930,9606,ENSP00000225964,9606,ENSP00000232003,9606,ENSP00000252242,9606,ENSP00000254722,9606,ENSP00000259486,9606,ENSP00000260356,9606,ENSP00000261023,9606,ENSP00000265131,9606,ENSP00000301653,9606,ENSP00000308208,9606,ENSP00000331831,9606,ENSP00000346839,9606,ENSP00000349541,9606,ENSP00000357283,9606,ENSP00000364709,…	DCN,VCL,MMP2,TGFB1,COL1A1,HRG,KRT5,SERPINF1,ENPP2,THBS1,ITGAV,TNC,KRT16,MMP14,GAS6,FN1,CAVIN1,LMNA,F10,F7,EMILIN1,IGFBP3,SERPINE2
GO:1902533	Positive regulation of intracellular signal transduction	23	997	0.48	0.59	0.00044	9606,ENSP00000052754,9606,ENSP00000221930,9606,ENSP00000260356,9606,ENSP00000261023,9606,ENSP00000269141,9606,ENSP00000306099,9606,ENSP00000307292,9606,ENSP00000308541,9606,ENSP00000312506,9606,ENSP00000315130,9606,ENSP00000331831,9606,ENSP00000336829,9606,ENSP00000346839,9606,ENSP00000364709,9606,ENSP00000364731,9606,ENSP00000370473,9606,ENSP00000380070,9606,ENSP00000381958,9606,ENSP00000392767,…	DCN,TGFB1,THBS1,ITGAV,CDH2,FGB,CAVIN3,F2,CSPG4,CLU,GAS6,FGG,FN1,F10,F7,IGFBP3,GAPDH,KSR1,S100A13,CD44,CD36,UBB,FGA
GO:0030334	Regulation of cell migration	22	927	0.49	0.6	0.00048	9606,ENSP00000052754,9606,ENSP00000211998,9606,ENSP00000219070,9606,ENSP00000221930,9606,ENSP00000225964,9606,ENSP00000232003,9606,ENSP00000252242,9606,ENSP00000254722,9606,ENSP00000259486,9606,ENSP00000260356,9606,ENSP00000261023,9606,ENSP00000265131,9606,ENSP00000301653,9606,ENSP00000308208,9606,ENSP00000331831,9606,ENSP00000346839,9606,ENSP00000357283,9606,ENSP00000364709,9606,ENSP00000364731,…	DCN,VCL,MMP2,TGFB1,COL1A1,HRG,KRT5,SERPINF1,ENPP2,THBS1,ITGAV,TNC,KRT16,MMP14,GAS6,FN1,LMNA,F10,F7,EMILIN1,IGFBP3,SERPINE2
GO:0065007	Biological regulation	121	12385	0.11	0.39	0.00057	9606,ENSP00000052754,9606,ENSP00000168148,9606,ENSP00000211998,9606,ENSP00000216336,9606,ENSP00000218099,9606,ENSP00000219070,9606,ENSP00000221930,9606,ENSP00000222381,9606,ENSP00000223061,9606,ENSP00000223357,9606,ENSP00000225275,9606,ENSP00000225371,9606,ENSP00000225964,9606,ENSP00000232003,9606,ENSP00000233146,9606,ENSP00000233242,9606,ENSP00000234071,9606,ENSP00000238508,9606,ENSP00000246635,…	DCN,SPP2,VCL,CTSG,F9,MMP2,TGFB1,PON1,PCOLCE,AEBP1,MPO,EPX,COL1A1,HRG,MSH2,APOB,PROC,SERPINB10,KRT13,CLEC11A,KRT5,KRT1,SERPINF1,CRP,FABP4,CHAD,ORM1,ENPP2,THBS1,ITGAV,ALDH2,SERPINA10,LGALS3BP,NID1,TNC,LUM,MFGE8,CDH2,KRT10,RALB,AHSG,CD109,FRZB,CPA3,CLEC3B,COL1A2,KRT16,LRG1,LMAN2,FGB,CAVIN3,MMP14,F2,KRT2,CSPG4,CLU,OLFML3,CRTAP,FBN1,LMNB2,CTHRC1,GAS6,OLFML1,PCLO,FGG,PROZ,ECM2,ANXA2,FN1,HP,CAVIN1,MB,C4…
GO:0008015	Blood circulation	14	403	0.66	0.66	0.00058	9606,ENSP00000216336,9606,ENSP00000219070,9606,ENSP00000221930,9606,ENSP00000255030,9606,ENSP00000296046,9606,ENSP00000297268,9606,ENSP00000306099,9606,ENSP00000331831,9606,ENSP00000336829,9606,ENSP00000362924,9606,ENSP00000369677,9606,ENSP00000371554,9606,ENSP00000493985,9606,ENSP00000498441	CTSG,MMP2,TGFB1,CRP,CPA3,COL1A2,FGB,GAS6,FGG,GSN,EMILIN1,SOD3,KNG1,FGA
GO:0042127	Regulation of cell population proliferation	31	1669	0.38	0.53	0.00058	9606,ENSP00000219070,9606,ENSP00000221930,9606,ENSP00000232003,9606,ENSP00000250340,9606,ENSP00000254722,9606,ENSP00000255030,9606,ENSP00000260356,9606,ENSP00000261023,9606,ENSP00000265131,9606,ENSP00000269141,9606,ENSP00000287097,9606,ENSP00000295113,9606,ENSP00000302621,9606,ENSP00000308541,9606,ENSP00000315130,9606,ENSP00000330523,9606,ENSP00000331831,9606,ENSP00000346839,9606,ENSP00000356791,…	MMP2,TGFB1,HRG,CLEC11A,SERPINF1,CRP,THBS1,ITGAV,TNC,CDH2,CD109,FRZB,LRG1,F2,CLU,CTHRC1,GAS6,FN1,DPT,LMNA,PBXIP1,HTRA1,OGN,SRPX,EMILIN1,IGFBP3,RPS9,TMEM119,KSR1,S100A13,SERPINE2
GO:0010647	Positive regulation of cell communication	31	1693	0.38	0.52	0.00076	9606,ENSP00000052754,9606,ENSP00000221930,9606,ENSP00000225964,9606,ENSP00000260356,9606,ENSP00000261023,9606,ENSP00000264187,9606,ENSP00000269141,9606,ENSP00000302621,9606,ENSP00000306099,9606,ENSP00000307292,9606,ENSP00000308541,9606,ENSP00000312506,9606,ENSP00000315130,9606,ENSP00000331831,9606,ENSP00000336829,9606,ENSP00000346839,9606,ENSP00000357448,9606,ENSP00000364709,9606,ENSP00000364731,…	DCN,TGFB1,COL1A1,THBS1,ITGAV,NID1,CDH2,LRG1,FGB,CAVIN3,F2,CSPG4,CLU,GAS6,FGG,FN1,PBXIP1,F10,F7,SRPX,IGFBP3,SLC8A3,GAPDH,KSR1,S100A13,CD44,CD36,SERPINE2,CD63,UBB,FGA
GO:0009967	Positive regulation of signal transduction	29	1525	0.39	0.53	0.00079	9606,ENSP00000052754,9606,ENSP00000221930,9606,ENSP00000225964,9606,ENSP00000260356,9606,ENSP00000261023,9606,ENSP00000264187,9606,ENSP00000269141,9606,ENSP00000302621,9606,ENSP00000306099,9606,ENSP00000307292,9606,ENSP00000308541,9606,ENSP00000312506,9606,ENSP00000315130,9606,ENSP00000331831,9606,ENSP00000336829,9606,ENSP00000346839,9606,ENSP00000357448,9606,ENSP00000364709,9606,ENSP00000364731,…	DCN,TGFB1,COL1A1,THBS1,ITGAV,NID1,CDH2,LRG1,FGB,CAVIN3,F2,CSPG4,CLU,GAS6,FGG,FN1,PBXIP1,F10,F7,SRPX,IGFBP3,GAPDH,KSR1,S100A13,CD44,CD36,CD63,UBB,FGA
GO:0045785	Positive regulation of cell adhesion	15	485	0.61	0.61	0.00097	9606,ENSP00000216336,9606,ENSP00000221930,9606,ENSP00000232003,9606,ENSP00000261023,9606,ENSP00000264187,9606,ENSP00000306099,9606,ENSP00000336829,9606,ENSP00000344758,9606,ENSP00000346839,9606,ENSP00000367154,9606,ENSP00000368544,9606,ENSP00000369677,9606,ENSP00000398632,9606,ENSP00000415743,9606,ENSP00000498441	CTSG,TGFB1,HRG,ITGAV,NID1,FGB,FGG,ECM2,FN1,RSU1,VIT,EMILIN1,CD44,CD36,FGA
GO:0003013	Circulatory system process	15	493	0.6	0.59	0.0012	9606,ENSP00000216336,9606,ENSP00000219070,9606,ENSP00000221930,9606,ENSP00000255030,9606,ENSP00000296046,9606,ENSP00000297268,9606,ENSP00000306099,9606,ENSP00000331831,9606,ENSP00000336829,9606,ENSP00000362924,9606,ENSP00000369677,9606,ENSP00000371554,9606,ENSP00000415743,9606,ENSP00000493985,9606,ENSP00000498441	CTSG,MMP2,TGFB1,CRP,CPA3,COL1A2,FGB,GAS6,FGG,GSN,EMILIN1,SOD3,CD36,KNG1,FGA
GO:0044092	Negative regulation of molecular function	24	1143	0.44	0.53	0.0012	9606,ENSP00000168148,9606,ENSP00000232003,9606,ENSP00000238508,9606,ENSP00000254722,9606,ENSP00000256104,9606,ENSP00000260356,9606,ENSP00000261023,9606,ENSP00000261994,9606,ENSP00000272519,9606,ENSP00000273784,9606,ENSP00000287097,9606,ENSP00000331831,9606,ENSP00000346032,9606,ENSP00000348170,9606,ENSP00000356671,9606,ENSP00000370669,9606,ENSP00000377783,9606,ENSP00000380070,9606,ENSP00000398632,…	SPP2,HRG,SERPINB10,SERPINF1,FABP4,THBS1,ITGAV,SERPINA10,RALB,AHSG,CD109,GAS6,ANXA2,HP,SERPINC1,SLC8A3,PROS1,GAPDH,CD44,SERPINE2,SERPINA1,CRYAB,SERPINA3,KNG1
GO:0050789	Regulation of biological process	115	11655	0.11	0.37	0.0013	9606,ENSP00000052754,9606,ENSP00000168148,9606,ENSP00000211998,9606,ENSP00000216336,9606,ENSP00000219070,9606,ENSP00000221930,9606,ENSP00000222381,9606,ENSP00000223061,9606,ENSP00000223357,9606,ENSP00000225275,9606,ENSP00000225371,9606,ENSP00000225964,9606,ENSP00000232003,9606,ENSP00000233146,9606,ENSP00000233242,9606,ENSP00000234071,9606,ENSP00000238508,9606,ENSP00000246635,9606,ENSP00000250340,…	DCN,SPP2,VCL,CTSG,MMP2,TGFB1,PON1,PCOLCE,AEBP1,MPO,EPX,COL1A1,HRG,MSH2,APOB,PROC,SERPINB10,KRT13,CLEC11A,KRT5,KRT1,SERPINF1,CRP,FABP4,CHAD,ORM1,ENPP2,THBS1,ITGAV,ALDH2,SERPINA10,LGALS3BP,NID1,TNC,LUM,MFGE8,CDH2,KRT10,RALB,AHSG,CD109,FRZB,CLEC3B,COL1A2,KRT16,LRG1,LMAN2,FGB,CAVIN3,MMP14,F2,KRT2,CSPG4,CLU,OLFML3,CRTAP,FBN1,LMNB2,CTHRC1,GAS6,OLFML1,PCLO,FGG,ECM2,ANXA2,FN1,HP,CAVIN1,C4BPA,SERPINC1,DPT…
GO:0060348	Bone development	10	216	0.78	0.65	0.0013	9606,ENSP00000221930,9606,ENSP00000225964,9606,ENSP00000258969,9606,ENSP00000308208,9606,ENSP00000327336,9606,ENSP00000346032,9606,ENSP00000357255,9606,ENSP00000363973,9606,ENSP00000364711,9606,ENSP00000376553	TGFB1,COL1A1,CHAD,MMP14,BGN,ANXA2,BGLAP,ALPL,OGN,TMEM119
GO:0006959	Humoral immune response	11	268	0.73	0.63	0.0014	9606,ENSP00000216336,9606,ENSP00000232003,9606,ENSP00000252244,9606,ENSP00000306099,9606,ENSP00000308541,9606,ENSP00000315130,9606,ENSP00000354280,9606,ENSP00000356037,9606,ENSP00000380070,9606,ENSP00000493985,9606,ENSP00000498441	CTSG,HRG,KRT1,FGB,F2,CLU,PRSS3,C4BPA,GAPDH,KNG1,FGA
GO:0007568	Aging	9	172	0.83	0.66	0.0014	9606,ENSP00000167586,9606,ENSP00000219070,9606,ENSP00000221930,9606,ENSP00000225275,9606,ENSP00000254722,9606,ENSP00000301653,9606,ENSP00000357255,9606,ENSP00000363973,9606,ENSP00000433560	KRT14,MMP2,TGFB1,MPO,SERPINF1,KRT16,BGLAP,ALPL,CRYAB
GO:0032963	Collagen metabolic process	6	61	1.11	0.71	0.0016	9606,ENSP00000219070,9606,ENSP00000223061,9606,ENSP00000225964,9606,ENSP00000297268,9606,ENSP00000308208,9606,ENSP00000360882	MMP2,PCOLCE,COL1A1,COL1A2,MMP14,COL5A1
GO:0034116	Positive regulation of heterotypic cell-cell adhesion	4	15	1.54	0.76	0.0016	9606,ENSP00000306099,9606,ENSP00000336829,9606,ENSP00000398632,9606,ENSP00000498441	FGB,FGG,CD44,FGA
GO:0051094	Positive regulation of developmental process	26	1332	0.41	0.5	0.0016	9606,ENSP00000052754,9606,ENSP00000221930,9606,ENSP00000225964,9606,ENSP00000233146,9606,ENSP00000233242,9606,ENSP00000234071,9606,ENSP00000254722,9606,ENSP00000259486,9606,ENSP00000260356,9606,ENSP00000264187,9606,ENSP00000269576,9606,ENSP00000295113,9606,ENSP00000302621,9606,ENSP00000306099,9606,ENSP00000308208,9606,ENSP00000310861,9606,ENSP00000330523,9606,ENSP00000331831,9606,ENSP00000336829,…	DCN,TGFB1,COL1A1,MSH2,APOB,PROC,SERPINF1,ENPP2,THBS1,NID1,KRT10,FRZB,LRG1,FGB,MMP14,KRT2,CTHRC1,GAS6,FGG,FN1,EMILIN1,IGFBP3,TMEM119,CD36,SERPINE2,FGA
GO:0051240	Positive regulation of multicellular organismal process	28	1505	0.39	0.49	0.0016	9606,ENSP00000221930,9606,ENSP00000225371,9606,ENSP00000225964,9606,ENSP00000232003,9606,ENSP00000233146,9606,ENSP00000254722,9606,ENSP00000256104,9606,ENSP00000259396,9606,ENSP00000260356,9606,ENSP00000266718,9606,ENSP00000302621,9606,ENSP00000306099,9606,ENSP00000308208,9606,ENSP00000308541,9606,ENSP00000315130,9606,ENSP00000331831,9606,ENSP00000336829,9606,ENSP00000346032,9606,ENSP00000346839,…	TGFB1,EPX,COL1A1,HRG,MSH2,SERPINF1,FABP4,ORM1,THBS1,LUM,LRG1,FGB,MMP14,F2,CLU,GAS6,FGG,ANXA2,FN1,ALPL,F7,EMILIN1,TMEM119,GAPDH,S100A13,CD36,SERPINE2,FGA
GO:0002009	Morphogenesis of an epithelium	14	457	0.6	0.56	0.002	9606,ENSP00000211998,9606,ENSP00000219070,9606,ENSP00000221930,9606,ENSP00000265131,9606,ENSP00000269576,9606,ENSP00000295113,9606,ENSP00000301653,9606,ENSP00000301656,9606,ENSP00000302621,9606,ENSP00000308208,9606,ENSP00000330523,9606,ENSP00000360882,9606,ENSP00000364979,9606,ENSP00000398632	VCL,MMP2,TGFB1,TNC,KRT10,FRZB,KRT16,KRT27,LRG1,MMP14,CTHRC1,COL5A1,COL4A1,CD44
GO:0017015	Regulation of transforming growth factor beta receptor signaling pathway	8	140	0.87	0.63	0.0023	9606,ENSP00000221930,9606,ENSP00000260356,9606,ENSP00000287097,9606,ENSP00000302621,9606,ENSP00000325527,9606,ENSP00000357980,9606,ENSP00000364694,9606,ENSP00000369677	TGFB1,THBS1,CD109,LRG1,FBN1,HTRA1,ASPN,EMILIN1
GO:0070167	Regulation of biomineral tissue development	7	100	0.96	0.65	0.0023	9606,ENSP00000221930,9606,ENSP00000273784,9606,ENSP00000331831,9606,ENSP00000357255,9606,ENSP00000364694,9606,ENSP00000364700,9606,ENSP00000376553	TGFB1,AHSG,GAS6,BGLAP,ASPN,OMD,TMEM119
GO:0010605	Negative regulation of macromolecule metabolic process	41	2760	0.29	0.43	0.0024	9606,ENSP00000168148,9606,ENSP00000221930,9606,ENSP00000223357,9606,ENSP00000225371,9606,ENSP00000232003,9606,ENSP00000233146,9606,ENSP00000238508,9606,ENSP00000254722,9606,ENSP00000256104,9606,ENSP00000259396,9606,ENSP00000260356,9606,ENSP00000261023,9606,ENSP00000261994,9606,ENSP00000273784,9606,ENSP00000287097,9606,ENSP00000308541,9606,ENSP00000315130,9606,ENSP00000323696,9606,ENSP00000327054,…	SPP2,TGFB1,AEBP1,EPX,HRG,MSH2,SERPINB10,SERPINF1,FABP4,ORM1,THBS1,ITGAV,SERPINA10,AHSG,CD109,F2,CLU,CRTAP,LMNB2,GAS6,ANXA2,FN1,SERPINC1,LMNA,PBXIP1,HSPG2,EMILIN1,IGFBP3,SLC8A3,PROS1,GAPDH,CD44,CD36,SERPINE2,SERPINA1,CRYAB,SERPINA3,CLTC,KNG1,ITM2B,FGA
GO:0035239	Tube morphogenesis	17	669	0.52	0.52	0.0024	9606,ENSP00000219070,9606,ENSP00000221930,9606,ENSP00000232003,9606,ENSP00000233242,9606,ENSP00000260356,9606,ENSP00000261023,9606,ENSP00000268150,9606,ENSP00000269141,9606,ENSP00000303153,9606,ENSP00000308208,9606,ENSP00000312506,9606,ENSP00000330523,9606,ENSP00000346032,9606,ENSP00000346839,9606,ENSP00000363827,9606,ENSP00000364140,9606,ENSP00000364979	MMP2,TGFB1,HRG,APOB,THBS1,ITGAV,MFGE8,CDH2,COL22A1,MMP14,CSPG4,CTHRC1,ANXA2,FN1,HSPG2,COL15A1,COL4A1
GO:0010755	Regulation of plasminogen activation	4	18	1.46	0.7	0.0026	9606,ENSP00000260356,9606,ENSP00000296130,9606,ENSP00000346032,9606,ENSP00000415786	THBS1,CLEC3B,ANXA2,SERPINE2
GO:0009966	Regulation of signal transduction	43	2978	0.28	0.42	0.0027	9606,ENSP00000052754,9606,ENSP00000221930,9606,ENSP00000225964,9606,ENSP00000232003,9606,ENSP00000260356,9606,ENSP00000261023,9606,ENSP00000264187,9606,ENSP00000269141,9606,ENSP00000273784,9606,ENSP00000287097,9606,ENSP00000295113,9606,ENSP00000302621,9606,ENSP00000306099,9606,ENSP00000307292,9606,ENSP00000308208,9606,ENSP00000308541,9606,ENSP00000312506,9606,ENSP00000315130,9606,ENSP00000325527,…	DCN,TGFB1,COL1A1,HRG,THBS1,ITGAV,NID1,CDH2,AHSG,CD109,FRZB,LRG1,FGB,CAVIN3,MMP14,F2,CSPG4,CLU,FBN1,CTHRC1,GAS6,FGG,FN1,LMNA,PBXIP1,HTRA1,ASPN,F10,F7,SRPX,EMILIN1,IGFBP3,SLC8A3,GAPDH,KSR1,S100A13,CD44,CD36,SERPINE2,CD63,UBB,NCAM1,FGA
GO:0009892	Negative regulation of metabolic process	43	2982	0.27	0.42	0.0028	9606,ENSP00000168148,9606,ENSP00000221930,9606,ENSP00000223357,9606,ENSP00000225371,9606,ENSP00000232003,9606,ENSP00000233146,9606,ENSP00000238508,9606,ENSP00000254722,9606,ENSP00000256104,9606,ENSP00000259396,9606,ENSP00000260356,9606,ENSP00000261023,9606,ENSP00000261994,9606,ENSP00000273784,9606,ENSP00000287097,9606,ENSP00000307292,9606,ENSP00000308541,9606,ENSP00000315130,9606,ENSP00000323696,…	SPP2,TGFB1,AEBP1,EPX,HRG,MSH2,SERPINB10,SERPINF1,FABP4,ORM1,THBS1,ITGAV,SERPINA10,AHSG,CD109,CAVIN3,F2,CLU,CRTAP,LMNB2,GAS6,ANXA2,FN1,HP,SERPINC1,LMNA,PBXIP1,HSPG2,EMILIN1,IGFBP3,SLC8A3,PROS1,GAPDH,CD44,CD36,SERPINE2,SERPINA1,CRYAB,SERPINA3,CLTC,KNG1,ITM2B,FGA
GO:0050764	Regulation of phagocytosis	7	104	0.94	0.63	0.0028	9606,ENSP00000221930,9606,ENSP00000261023,9606,ENSP00000268150,9606,ENSP00000273784,9606,ENSP00000303366,9606,ENSP00000331831,9606,ENSP00000415743	TGFB1,ITGAV,MFGE8,AHSG,LMAN2,GAS6,CD36
GO:0061975	Articular cartilage development	3	5	1.89	0.71	0.0028	9606,ENSP00000327336,9606,ENSP00000357448,9606,ENSP00000364711	BGN,PBXIP1,OGN
GO:0070613	Regulation of protein processing	6	69	1.05	0.65	0.0028	9606,ENSP00000260356,9606,ENSP00000296130,9606,ENSP00000308208,9606,ENSP00000346032,9606,ENSP00000362924,9606,ENSP00000415786	THBS1,CLEC3B,MMP14,ANXA2,GSN,SERPINE2
GO:0072377	Blood coagulation, common pathway	3	5	1.89	0.71	0.0028	9606,ENSP00000308541,9606,ENSP00000364709,9606,ENSP00000498441	F2,F10,FGA
GO:1902617	Response to fluoride	3	5	1.89	0.71	0.0028	9606,ENSP00000222381,9606,ENSP00000225964,9606,ENSP00000364694	PON1,COL1A1,ASPN
GO:2000026	Regulation of multicellular organismal development	26	1389	0.39	0.46	0.0028	9606,ENSP00000052754,9606,ENSP00000211998,9606,ENSP00000221930,9606,ENSP00000232003,9606,ENSP00000234071,9606,ENSP00000252244,9606,ENSP00000254722,9606,ENSP00000259486,9606,ENSP00000260356,9606,ENSP00000273784,9606,ENSP00000287097,9606,ENSP00000295113,9606,ENSP00000302621,9606,ENSP00000308208,9606,ENSP00000308541,9606,ENSP00000325527,9606,ENSP00000331831,9606,ENSP00000346032,9606,ENSP00000346839,…	DCN,VCL,TGFB1,HRG,PROC,KRT1,SERPINF1,ENPP2,THBS1,AHSG,CD109,FRZB,LRG1,MMP14,F2,FBN1,GAS6,ANXA2,FN1,BGLAP,HSPG2,ASPN,OMD,EMILIN1,TMEM119,SERPINE2
GO:0010628	Positive regulation of gene expression	23	1146	0.42	0.47	0.003	9606,ENSP00000221930,9606,ENSP00000225371,9606,ENSP00000233146,9606,ENSP00000233242,9606,ENSP00000255030,9606,ENSP00000259396,9606,ENSP00000260356,9606,ENSP00000265131,9606,ENSP00000266718,9606,ENSP00000296130,9606,ENSP00000308208,9606,ENSP00000315130,9606,ENSP00000331831,9606,ENSP00000346032,9606,ENSP00000346839,9606,ENSP00000357283,9606,ENSP00000362924,9606,ENSP00000369677,9606,ENSP00000375632,…	TGFB1,EPX,MSH2,APOB,CRP,ORM1,THBS1,TNC,LUM,CLEC3B,MMP14,CLU,GAS6,ANXA2,FN1,LMNA,GSN,EMILIN1,RPS9,TMEM119,GAPDH,S100A13,CD36
GO:0019730	Antimicrobial humoral response	8	149	0.85	0.6	0.0031	9606,ENSP00000216336,9606,ENSP00000232003,9606,ENSP00000306099,9606,ENSP00000308541,9606,ENSP00000354280,9606,ENSP00000380070,9606,ENSP00000493985,9606,ENSP00000498441	CTSG,HRG,FGB,F2,PRSS3,GAPDH,KNG1,FGA
GO:0030855	Epithelial cell differentiation	16	617	0.53	0.51	0.0031	9606,ENSP00000167586,9606,ENSP00000221930,9606,ENSP00000246635,9606,ENSP00000246662,9606,ENSP00000252242,9606,ENSP00000252244,9606,ENSP00000252252,9606,ENSP00000269141,9606,ENSP00000269576,9606,ENSP00000295113,9606,ENSP00000301653,9606,ENSP00000303153,9606,ENSP00000310861,9606,ENSP00000364140,9606,ENSP00000364979,9606,ENSP00000413479	KRT14,TGFB1,KRT13,KRT9,KRT5,KRT1,KRT6B,CDH2,KRT10,FRZB,KRT16,COL22A1,KRT2,COL15A1,COL4A1,KRT3
GO:0044419	Biological process involved in interspecies interaction between organisms	27	1490	0.37	0.45	0.0032	9606,ENSP00000216336,9606,ENSP00000221930,9606,ENSP00000225275,9606,ENSP00000225371,9606,ENSP00000232003,9606,ENSP00000233242,9606,ENSP00000252244,9606,ENSP00000255030,9606,ENSP00000256104,9606,ENSP00000261023,9606,ENSP00000301653,9606,ENSP00000302621,9606,ENSP00000306099,9606,ENSP00000308541,9606,ENSP00000315130,9606,ENSP00000331831,9606,ENSP00000346839,9606,ENSP00000348170,9606,ENSP00000354280,…	CTSG,TGFB1,MPO,EPX,HRG,APOB,KRT1,CRP,FABP4,ITGAV,KRT16,LRG1,FGB,F2,CLU,GAS6,FN1,HP,PRSS3,C4BPA,GSN,ALPL,GAPDH,CD36,NCAM1,KNG1,FGA
GO:0045595	Regulation of cell differentiation	28	1582	0.36	0.45	0.0032	9606,ENSP00000211998,9606,ENSP00000221930,9606,ENSP00000225964,9606,ENSP00000233242,9606,ENSP00000234071,9606,ENSP00000254722,9606,ENSP00000255030,9606,ENSP00000261023,9606,ENSP00000264187,9606,ENSP00000287097,9606,ENSP00000295113,9606,ENSP00000302621,9606,ENSP00000306099,9606,ENSP00000308208,9606,ENSP00000308541,9606,ENSP00000325527,9606,ENSP00000330523,9606,ENSP00000331831,9606,ENSP00000336829,…	VCL,TGFB1,COL1A1,APOB,PROC,SERPINF1,CRP,ITGAV,NID1,CD109,FRZB,LRG1,FGB,MMP14,F2,FBN1,CTHRC1,GAS6,FGG,ANXA2,FN1,BGLAP,COL5A1,IGFBP3,TMEM119,CD36,SERPINE2,FGA
GO:0071840	Cellular component organization or biogenesis	67	5639	0.19	0.38	0.0033	9606,ENSP00000167586,9606,ENSP00000211998,9606,ENSP00000216336,9606,ENSP00000219070,9606,ENSP00000221930,9606,ENSP00000225275,9606,ENSP00000225964,9606,ENSP00000233146,9606,ENSP00000233242,9606,ENSP00000246635,9606,ENSP00000246662,9606,ENSP00000252242,9606,ENSP00000252244,9606,ENSP00000252252,9606,ENSP00000260356,9606,ENSP00000264187,9606,ENSP00000265131,9606,ENSP00000266718,9606,ENSP00000268150,…	KRT14,VCL,CTSG,MMP2,TGFB1,MPO,COL1A1,MSH2,APOB,KRT13,KRT9,KRT5,KRT1,KRT6B,THBS1,NID1,TNC,LUM,MFGE8,CDH2,KRT10,COL1A2,KRT16,KRT27,COL22A1,LMAN2,FGB,CAVIN3,MMP14,KRT2,CSPG4,CLU,CRTAP,COL12A1,LMNB2,CTHRC1,GAS6,PCLO,FGG,ECM2,ANXA2,FN1,COL9A1,DPT,LMNA,PBXIP1,COL5A1,GSN,COL11A2,COL15A1,COL4A1,SRPX,RPS16,VIT,EMILIN1,SLC8A3,MYO1B,RPL14,GAPDH,KRT3,CD36,SERPINE2,CRYAB,UBB,CLTC,NCAM1,FGA
GO:0070527	Platelet aggregation	5	43	1.18	0.65	0.0034	9606,ENSP00000211998,9606,ENSP00000306099,9606,ENSP00000336829,9606,ENSP00000346839,9606,ENSP00000498441	VCL,FGB,FGG,FN1,FGA
GO:0009968	Negative regulation of signal transduction	24	1252	0.4	0.45	0.0038	9606,ENSP00000052754,9606,ENSP00000232003,9606,ENSP00000260356,9606,ENSP00000261023,9606,ENSP00000269141,9606,ENSP00000273784,9606,ENSP00000287097,9606,ENSP00000295113,9606,ENSP00000306099,9606,ENSP00000307292,9606,ENSP00000308208,9606,ENSP00000315130,9606,ENSP00000325527,9606,ENSP00000330523,9606,ENSP00000331831,9606,ENSP00000336829,9606,ENSP00000357283,9606,ENSP00000357980,9606,ENSP00000364694,…	DCN,HRG,THBS1,ITGAV,CDH2,AHSG,CD109,FRZB,FGB,CAVIN3,MMP14,CLU,FBN1,CTHRC1,GAS6,FGG,LMNA,HTRA1,ASPN,EMILIN1,IGFBP3,CD44,SERPINE2,FGA
GO:0016043	Cellular component organization	65	5436	0.19	0.37	0.0038	9606,ENSP00000167586,9606,ENSP00000211998,9606,ENSP00000216336,9606,ENSP00000219070,9606,ENSP00000221930,9606,ENSP00000225275,9606,ENSP00000225964,9606,ENSP00000233146,9606,ENSP00000233242,9606,ENSP00000246635,9606,ENSP00000246662,9606,ENSP00000252242,9606,ENSP00000252244,9606,ENSP00000252252,9606,ENSP00000260356,9606,ENSP00000264187,9606,ENSP00000265131,9606,ENSP00000266718,9606,ENSP00000268150,…	KRT14,VCL,CTSG,MMP2,TGFB1,MPO,COL1A1,MSH2,APOB,KRT13,KRT9,KRT5,KRT1,KRT6B,THBS1,NID1,TNC,LUM,MFGE8,CDH2,KRT10,COL1A2,KRT16,KRT27,COL22A1,LMAN2,FGB,CAVIN3,MMP14,KRT2,CSPG4,CLU,CRTAP,COL12A1,LMNB2,CTHRC1,GAS6,PCLO,FGG,ECM2,ANXA2,FN1,COL9A1,DPT,LMNA,PBXIP1,COL5A1,GSN,COL11A2,COL15A1,COL4A1,SRPX,VIT,EMILIN1,SLC8A3,MYO1B,GAPDH,KRT3,CD36,SERPINE2,CRYAB,UBB,CLTC,NCAM1,FGA
GO:0035987	Endodermal cell differentiation	5	44	1.17	0.63	0.0038	9606,ENSP00000219070,9606,ENSP00000261023,9606,ENSP00000308208,9606,ENSP00000325146,9606,ENSP00000346839	MMP2,ITGAV,MMP14,COL12A1,FN1
GO:0043277	Apoptotic cell clearance	5	44	1.17	0.63	0.0038	9606,ENSP00000260356,9606,ENSP00000261023,9606,ENSP00000268150,9606,ENSP00000331831,9606,ENSP00000415743	THBS1,ITGAV,MFGE8,GAS6,CD36
GO:0051546	Keratinocyte migration	3	6	1.81	0.68	0.0038	9606,ENSP00000301653,9606,ENSP00000302621,9606,ENSP00000310861	KRT16,LRG1,KRT2
GO:0090287	Regulation of cellular response to growth factor stimulus	11	314	0.66	0.53	0.0042	9606,ENSP00000052754,9606,ENSP00000221930,9606,ENSP00000232003,9606,ENSP00000260356,9606,ENSP00000287097,9606,ENSP00000302621,9606,ENSP00000325527,9606,ENSP00000357980,9606,ENSP00000364694,9606,ENSP00000369677,9606,ENSP00000447730	DCN,TGFB1,HRG,THBS1,CD109,LRG1,FBN1,HTRA1,ASPN,EMILIN1,CD63
GO:0033273	Response to vitamin	6	78	1	0.59	0.0046	9606,ENSP00000221930,9606,ENSP00000225964,9606,ENSP00000331831,9606,ENSP00000357255,9606,ENSP00000363973,9606,ENSP00000364731	TGFB1,COL1A1,GAS6,BGLAP,ALPL,F7
GO:0050790	Regulation of catalytic activity	36	2370	0.3	0.4	0.0047	9606,ENSP00000168148,9606,ENSP00000221930,9606,ENSP00000223061,9606,ENSP00000232003,9606,ENSP00000233146,9606,ENSP00000238508,9606,ENSP00000254722,9606,ENSP00000256104,9606,ENSP00000260356,9606,ENSP00000261994,9606,ENSP00000272519,9606,ENSP00000273784,9606,ENSP00000287097,9606,ENSP00000308541,9606,ENSP00000315130,9606,ENSP00000325527,9606,ENSP00000331831,9606,ENSP00000346032,9606,ENSP00000346839,…	SPP2,TGFB1,PCOLCE,HRG,MSH2,SERPINB10,SERPINF1,FABP4,THBS1,SERPINA10,RALB,AHSG,CD109,F2,CLU,FBN1,GAS6,ANXA2,FN1,HP,SERPINC1,PBXIP1,GSN,RSU1,IGFBP3,SLC8A3,PROS1,GAPDH,KSR1,CD44,SERPINE2,SERPINA1,CRYAB,NUCB2,SERPINA3,KNG1
GO:0070482	Response to oxygen levels	11	318	0.65	0.52	0.0047	9606,ENSP00000219070,9606,ENSP00000221930,9606,ENSP00000225964,9606,ENSP00000260356,9606,ENSP00000308208,9606,ENSP00000352835,9606,ENSP00000357283,9606,ENSP00000364731,9606,ENSP00000370669,9606,ENSP00000371554,9606,ENSP00000433560	MMP2,TGFB1,COL1A1,THBS1,MMP14,MB,LMNA,F7,SLC8A3,SOD3,CRYAB
GO:0008544	Epidermis development	11	320	0.65	0.51	0.0049	9606,ENSP00000167586,9606,ENSP00000246662,9606,ENSP00000252242,9606,ENSP00000252244,9606,ENSP00000252252,9606,ENSP00000269576,9606,ENSP00000287097,9606,ENSP00000301653,9606,ENSP00000301656,9606,ENSP00000310861,9606,ENSP00000413479	KRT14,KRT9,KRT5,KRT1,KRT6B,KRT10,CD109,KRT16,KRT27,KRT2,KRT3
GO:0032571	Response to vitamin K	3	7	1.75	0.64	0.0051	9606,ENSP00000331831,9606,ENSP00000357255,9606,ENSP00000364731	GAS6,BGLAP,F7
GO:0045597	Positive regulation of cell differentiation	19	876	0.45	0.45	0.0051	9606,ENSP00000221930,9606,ENSP00000225964,9606,ENSP00000233242,9606,ENSP00000234071,9606,ENSP00000254722,9606,ENSP00000264187,9606,ENSP00000295113,9606,ENSP00000302621,9606,ENSP00000306099,9606,ENSP00000308208,9606,ENSP00000330523,9606,ENSP00000331831,9606,ENSP00000336829,9606,ENSP00000346839,9606,ENSP00000370473,9606,ENSP00000376553,9606,ENSP00000415743,9606,ENSP00000415786,9606,ENSP00000498441	TGFB1,COL1A1,APOB,PROC,SERPINF1,NID1,FRZB,LRG1,FGB,MMP14,CTHRC1,GAS6,FGG,FN1,IGFBP3,TMEM119,CD36,SERPINE2,FGA
GO:0007492	Endoderm development	6	81	0.99	0.57	0.0054	9606,ENSP00000219070,9606,ENSP00000221930,9606,ENSP00000261023,9606,ENSP00000308208,9606,ENSP00000325146,9606,ENSP00000346839	MMP2,TGFB1,ITGAV,MMP14,COL12A1,FN1
GO:0035295	Tube development	19	880	0.45	0.45	0.0054	9606,ENSP00000219070,9606,ENSP00000221930,9606,ENSP00000232003,9606,ENSP00000233242,9606,ENSP00000260356,9606,ENSP00000261023,9606,ENSP00000268150,9606,ENSP00000269141,9606,ENSP00000303153,9606,ENSP00000308208,9606,ENSP00000312506,9606,ENSP00000330523,9606,ENSP00000346032,9606,ENSP00000346839,9606,ENSP00000363827,9606,ENSP00000364140,9606,ENSP00000364979,9606,ENSP00000415786,9606,ENSP00000478771	MMP2,TGFB1,HRG,APOB,THBS1,ITGAV,MFGE8,CDH2,COL22A1,MMP14,CSPG4,CTHRC1,ANXA2,FN1,HSPG2,COL15A1,COL4A1,SERPINE2,UBB
GO:0080134	Regulation of response to stress	25	1373	0.38	0.42	0.0054	9606,ENSP00000232003,9606,ENSP00000234071,9606,ENSP00000252244,9606,ENSP00000254722,9606,ENSP00000256104,9606,ENSP00000260356,9606,ENSP00000265131,9606,ENSP00000273784,9606,ENSP00000287097,9606,ENSP00000306099,9606,ENSP00000308541,9606,ENSP00000315130,9606,ENSP00000336829,9606,ENSP00000346032,9606,ENSP00000356671,9606,ENSP00000357283,9606,ENSP00000357980,9606,ENSP00000364731,9606,ENSP00000369677,…	HRG,PROC,KRT1,SERPINF1,FABP4,THBS1,TNC,AHSG,CD109,FGB,F2,CLU,FGG,ANXA2,SERPINC1,LMNA,HTRA1,F7,EMILIN1,PROS1,CD44,CD36,SERPINE2,KNG1,FGA
GO:0010941	Regulation of cell death	28	1651	0.34	0.41	0.0059	9606,ENSP00000219070,9606,ENSP00000221930,9606,ENSP00000225275,9606,ENSP00000232003,9606,ENSP00000233146,9606,ENSP00000234071,9606,ENSP00000238508,9606,ENSP00000254722,9606,ENSP00000260356,9606,ENSP00000261023,9606,ENSP00000295113,9606,ENSP00000306099,9606,ENSP00000315130,9606,ENSP00000331831,9606,ENSP00000336829,9606,ENSP00000348170,9606,ENSP00000357283,9606,ENSP00000357980,9606,ENSP00000362924,…	MMP2,TGFB1,MPO,HRG,MSH2,PROC,SERPINB10,SERPINF1,THBS1,ITGAV,FRZB,FGB,CLU,GAS6,FGG,HP,LMNA,HTRA1,GSN,HSPG2,SRPX,IGFBP3,CD44,CD36,CRYAB,UBB,KNG1,FGA
GO:0031424	Keratinization	6	83	0.97	0.56	0.0059	9606,ENSP00000252242,9606,ENSP00000252244,9606,ENSP00000252252,9606,ENSP00000301653,9606,ENSP00000310861,9606,ENSP00000413479	KRT5,KRT1,KRT6B,KRT16,KRT2,KRT3
GO:0051172	Negative regulation of nitrogen compound metabolic process	36	2403	0.29	0.39	0.0059	9606,ENSP00000168148,9606,ENSP00000221930,9606,ENSP00000223357,9606,ENSP00000232003,9606,ENSP00000233146,9606,ENSP00000238508,9606,ENSP00000254722,9606,ENSP00000256104,9606,ENSP00000260356,9606,ENSP00000261023,9606,ENSP00000261994,9606,ENSP00000273784,9606,ENSP00000287097,9606,ENSP00000308541,9606,ENSP00000315130,9606,ENSP00000323696,9606,ENSP00000331831,9606,ENSP00000346032,9606,ENSP00000356671,…	SPP2,TGFB1,AEBP1,HRG,MSH2,SERPINB10,SERPINF1,FABP4,THBS1,ITGAV,SERPINA10,AHSG,CD109,F2,CLU,CRTAP,GAS6,ANXA2,SERPINC1,PBXIP1,HSPG2,EMILIN1,IGFBP3,SLC8A3,PROS1,GAPDH,CD44,CD36,SERPINE2,SERPINA1,CRYAB,SERPINA3,CLTC,KNG1,ITM2B,FGA
GO:2000351	Regulation of endothelial cell apoptotic process	5	51	1.11	0.57	0.0064	9606,ENSP00000260356,9606,ENSP00000306099,9606,ENSP00000331831,9606,ENSP00000336829,9606,ENSP00000498441	THBS1,FGB,GAS6,FGG,FGA
GO:0061448	Connective tissue development	9	222	0.72	0.5	0.0068	9606,ENSP00000221930,9606,ENSP00000225964,9606,ENSP00000327336,9606,ENSP00000357448,9606,ENSP00000360882,9606,ENSP00000363840,9606,ENSP00000364711,9606,ENSP00000398632,9606,ENSP00000478771	TGFB1,COL1A1,BGN,PBXIP1,COL5A1,COL11A2,OGN,CD44,UBB
GO:0001666	Response to hypoxia	10	278	0.67	0.49	0.007	9606,ENSP00000219070,9606,ENSP00000221930,9606,ENSP00000260356,9606,ENSP00000308208,9606,ENSP00000352835,9606,ENSP00000357283,9606,ENSP00000364731,9606,ENSP00000370669,9606,ENSP00000371554,9606,ENSP00000433560	MMP2,TGFB1,THBS1,MMP14,MB,LMNA,F7,SLC8A3,SOD3,CRYAB
GO:0010543	Regulation of platelet activation	5	53	1.09	0.55	0.0075	9606,ENSP00000216336,9606,ENSP00000232003,9606,ENSP00000308541,9606,ENSP00000336829,9606,ENSP00000415786	CTSG,HRG,F2,FGG,SERPINE2
GO:0010596	Negative regulation of endothelial cell migration	5	53	1.09	0.55	0.0075	9606,ENSP00000052754,9606,ENSP00000221930,9606,ENSP00000232003,9606,ENSP00000254722,9606,ENSP00000260356	DCN,TGFB1,HRG,SERPINF1,THBS1
GO:0010954	Positive regulation of protein processing	4	27	1.29	0.56	0.008	9606,ENSP00000296130,9606,ENSP00000308208,9606,ENSP00000346032,9606,ENSP00000362924	CLEC3B,MMP14,ANXA2,GSN
GO:0001958	Endochondral ossification	4	28	1.27	0.55	0.009	9606,ENSP00000225964,9606,ENSP00000308208,9606,ENSP00000363973,9606,ENSP00000376553	COL1A1,MMP14,ALPL,TMEM119
GO:0070168	Negative regulation of biomineral tissue development	4	28	1.27	0.55	0.009	9606,ENSP00000221930,9606,ENSP00000273784,9606,ENSP00000331831,9606,ENSP00000364694	TGFB1,AHSG,GAS6,ASPN
GO:0007162	Negative regulation of cell adhesion	10	289	0.65	0.47	0.0091	9606,ENSP00000216336,9606,ENSP00000219070,9606,ENSP00000221930,9606,ENSP00000225964,9606,ENSP00000232003,9606,ENSP00000260356,9606,ENSP00000308208,9606,ENSP00000336829,9606,ENSP00000415786,9606,ENSP00000493985	CTSG,MMP2,TGFB1,COL1A1,HRG,THBS1,MMP14,FGG,SERPINE2,KNG1
GO:0043410	Positive regulation of MAPK cascade	13	481	0.55	0.44	0.0095	9606,ENSP00000221930,9606,ENSP00000260356,9606,ENSP00000269141,9606,ENSP00000306099,9606,ENSP00000307292,9606,ENSP00000312506,9606,ENSP00000331831,9606,ENSP00000336829,9606,ENSP00000370473,9606,ENSP00000381958,9606,ENSP00000398632,9606,ENSP00000415743,9606,ENSP00000498441	TGFB1,THBS1,CDH2,FGB,CAVIN3,CSPG4,GAS6,FGG,IGFBP3,KSR1,CD44,CD36,FGA
GO:0030282	Bone mineralization	5	57	1.06	0.52	0.0096	9606,ENSP00000296130,9606,ENSP00000297268,9606,ENSP00000357255,9606,ENSP00000363973,9606,ENSP00000364694	CLEC3B,COL1A2,BGLAP,ALPL,ASPN
GO:0060627	Regulation of vesicle-mediated transport	14	551	0.52	0.43	0.0096	9606,ENSP00000221930,9606,ENSP00000261023,9606,ENSP00000268150,9606,ENSP00000273784,9606,ENSP00000303366,9606,ENSP00000306099,9606,ENSP00000315130,9606,ENSP00000331831,9606,ENSP00000334319,9606,ENSP00000336829,9606,ENSP00000346032,9606,ENSP00000415743,9606,ENSP00000447730,9606,ENSP00000498441	TGFB1,ITGAV,MFGE8,AHSG,LMAN2,FGB,CLU,GAS6,PCLO,FGG,ANXA2,CD36,CD63,FGA
GO:0051873	Killing by host of symbiont cells	4	29	1.26	0.54	0.0097	9606,ENSP00000216336,9606,ENSP00000232003,9606,ENSP00000308541,9606,ENSP00000380070	CTSG,HRG,F2,GAPDH
GO:0032964	Collagen biosynthetic process	3	10	1.59	0.55	0.01	9606,ENSP00000223061,9606,ENSP00000225964,9606,ENSP00000360882	PCOLCE,COL1A1,COL5A1
GO:0030216	Keratinocyte differentiation	7	138	0.82	0.48	0.0105	9606,ENSP00000252242,9606,ENSP00000252244,9606,ENSP00000252252,9606,ENSP00000269576,9606,ENSP00000301653,9606,ENSP00000310861,9606,ENSP00000413479	KRT5,KRT1,KRT6B,KRT10,KRT16,KRT2,KRT3
GO:0048646	Anatomical structure formation involved in morphogenesis	19	938	0.42	0.4	0.0105	9606,ENSP00000219070,9606,ENSP00000221930,9606,ENSP00000225964,9606,ENSP00000232003,9606,ENSP00000260356,9606,ENSP00000261023,9606,ENSP00000268150,9606,ENSP00000287097,9606,ENSP00000303153,9606,ENSP00000308208,9606,ENSP00000312506,9606,ENSP00000325146,9606,ENSP00000330523,9606,ENSP00000346032,9606,ENSP00000346839,9606,ENSP00000357980,9606,ENSP00000363827,9606,ENSP00000364140,9606,ENSP00000364979	MMP2,TGFB1,COL1A1,HRG,THBS1,ITGAV,MFGE8,CD109,COL22A1,MMP14,CSPG4,COL12A1,CTHRC1,ANXA2,FN1,HTRA1,HSPG2,COL15A1,COL4A1
GO:0070372	Regulation of ERK1 and ERK2 cascade	10	299	0.64	0.45	0.011	9606,ENSP00000221930,9606,ENSP00000306099,9606,ENSP00000307292,9606,ENSP00000331831,9606,ENSP00000336829,9606,ENSP00000346839,9606,ENSP00000369677,9606,ENSP00000398632,9606,ENSP00000415743,9606,ENSP00000498441	TGFB1,FGB,CAVIN3,GAS6,FGG,FN1,EMILIN1,CD44,CD36,FGA
GO:0097746	Blood vessel diameter maintenance	7	140	0.81	0.48	0.0113	9606,ENSP00000219070,9606,ENSP00000255030,9606,ENSP00000306099,9606,ENSP00000336829,9606,ENSP00000371554,9606,ENSP00000493985,9606,ENSP00000498441	MMP2,CRP,FGB,FGG,SOD3,KNG1,FGA
GO:2001237	Negative regulation of extrinsic apoptotic signaling pathway	6	97	0.91	0.49	0.0113	9606,ENSP00000260356,9606,ENSP00000261023,9606,ENSP00000306099,9606,ENSP00000336829,9606,ENSP00000357283,9606,ENSP00000498441	THBS1,ITGAV,FGB,FGG,LMNA,FGA
GO:0010743	Regulation of macrophage derived foam cell differentiation	4	31	1.23	0.52	0.0115	9606,ENSP00000233242,9606,ENSP00000255030,9606,ENSP00000261023,9606,ENSP00000415743	APOB,CRP,ITGAV,CD36
GO:2000352	Negative regulation of endothelial cell apoptotic process	4	31	1.23	0.52	0.0115	9606,ENSP00000306099,9606,ENSP00000331831,9606,ENSP00000336829,9606,ENSP00000498441	FGB,GAS6,FGG,FGA
GO:0009607	Response to biotic stimulus	24	1375	0.36	0.38	0.0117	9606,ENSP00000216336,9606,ENSP00000221930,9606,ENSP00000225275,9606,ENSP00000225371,9606,ENSP00000232003,9606,ENSP00000233242,9606,ENSP00000252244,9606,ENSP00000255030,9606,ENSP00000256104,9606,ENSP00000301653,9606,ENSP00000302621,9606,ENSP00000306099,9606,ENSP00000308541,9606,ENSP00000315130,9606,ENSP00000348170,9606,ENSP00000354280,9606,ENSP00000356037,9606,ENSP00000362924,9606,ENSP00000363973,…	CTSG,TGFB1,MPO,EPX,HRG,APOB,KRT1,CRP,FABP4,KRT16,LRG1,FGB,F2,CLU,HP,PRSS3,C4BPA,GSN,ALPL,SRPX,GAPDH,CD36,KNG1,FGA
GO:0031639	Plasminogen activation	3	11	1.55	0.53	0.0118	9606,ENSP00000306099,9606,ENSP00000336829,9606,ENSP00000498441	FGB,FGG,FGA
GO:2000377	Regulation of reactive oxygen species metabolic process	7	143	0.81	0.47	0.0121	9606,ENSP00000221930,9606,ENSP00000255030,9606,ENSP00000260356,9606,ENSP00000308541,9606,ENSP00000348170,9606,ENSP00000415743,9606,ENSP00000433560	TGFB1,CRP,THBS1,F2,HP,CD36,CRYAB
GO:0050832	Defense response to fungus	5	62	1.02	0.49	0.0125	9606,ENSP00000216336,9606,ENSP00000221930,9606,ENSP00000225275,9606,ENSP00000232003,9606,ENSP00000380070	CTSG,TGFB1,MPO,HRG,GAPDH
GO:0048771	Tissue remodeling	6	101	0.89	0.47	0.0133	9606,ENSP00000168148,9606,ENSP00000219070,9606,ENSP00000221930,9606,ENSP00000308208,9606,ENSP00000312506,9606,ENSP00000330523	SPP2,MMP2,TGFB1,MMP14,CSPG4,CTHRC1
GO:0060284	Regulation of cell development	13	506	0.53	0.41	0.0135	9606,ENSP00000211998,9606,ENSP00000221930,9606,ENSP00000234071,9606,ENSP00000254722,9606,ENSP00000295113,9606,ENSP00000306099,9606,ENSP00000308541,9606,ENSP00000325527,9606,ENSP00000336829,9606,ENSP00000346032,9606,ENSP00000346839,9606,ENSP00000415786,9606,ENSP00000498441	VCL,TGFB1,PROC,SERPINF1,FRZB,FGB,F2,FBN1,FGG,ANXA2,FN1,SERPINE2,FGA
GO:0023051	Regulation of signaling	44	3367	0.23	0.33	0.0144	9606,ENSP00000052754,9606,ENSP00000221930,9606,ENSP00000225964,9606,ENSP00000232003,9606,ENSP00000260356,9606,ENSP00000261023,9606,ENSP00000264187,9606,ENSP00000269141,9606,ENSP00000273784,9606,ENSP00000287097,9606,ENSP00000295113,9606,ENSP00000302621,9606,ENSP00000306099,9606,ENSP00000307292,9606,ENSP00000308208,9606,ENSP00000308541,9606,ENSP00000312506,9606,ENSP00000315130,9606,ENSP00000325527,…	DCN,TGFB1,COL1A1,HRG,THBS1,ITGAV,NID1,CDH2,AHSG,CD109,FRZB,LRG1,FGB,CAVIN3,MMP14,F2,CSPG4,CLU,FBN1,CTHRC1,GAS6,FGG,ANXA2,FN1,LMNA,PBXIP1,HTRA1,ASPN,F10,F7,SRPX,EMILIN1,IGFBP3,SLC8A3,GAPDH,KSR1,S100A13,CD44,CD36,SERPINE2,CD63,UBB,NCAM1,FGA
GO:0016525	Negative regulation of angiogenesis	6	103	0.88	0.46	0.0145	9606,ENSP00000052754,9606,ENSP00000232003,9606,ENSP00000254722,9606,ENSP00000260356,9606,ENSP00000363827,9606,ENSP00000369677	DCN,HRG,SERPINF1,THBS1,HSPG2,EMILIN1
GO:0090288	Negative regulation of cellular response to growth factor stimulus	6	103	0.88	0.46	0.0145	9606,ENSP00000052754,9606,ENSP00000232003,9606,ENSP00000260356,9606,ENSP00000325527,9606,ENSP00000357980,9606,ENSP00000369677	DCN,HRG,THBS1,FBN1,HTRA1,EMILIN1
GO:0009617	Response to bacterium	15	663	0.47	0.38	0.0161	9606,ENSP00000216336,9606,ENSP00000221930,9606,ENSP00000225275,9606,ENSP00000225371,9606,ENSP00000233242,9606,ENSP00000255030,9606,ENSP00000256104,9606,ENSP00000302621,9606,ENSP00000306099,9606,ENSP00000308541,9606,ENSP00000348170,9606,ENSP00000356037,9606,ENSP00000363973,9606,ENSP00000415743,9606,ENSP00000498441	CTSG,TGFB1,MPO,EPX,APOB,CRP,FABP4,LRG1,FGB,F2,HP,C4BPA,ALPL,CD36,FGA
GO:0010942	Positive regulation of cell death	14	590	0.49	0.39	0.0163	9606,ENSP00000219070,9606,ENSP00000221930,9606,ENSP00000232003,9606,ENSP00000260356,9606,ENSP00000295113,9606,ENSP00000315130,9606,ENSP00000348170,9606,ENSP00000357980,9606,ENSP00000362924,9606,ENSP00000367794,9606,ENSP00000370473,9606,ENSP00000415743,9606,ENSP00000478771,9606,ENSP00000493985	MMP2,TGFB1,HRG,THBS1,FRZB,CLU,HP,HTRA1,GSN,SRPX,IGFBP3,CD36,UBB,KNG1
GO:0085029	Extracellular matrix assembly	4	35	1.17	0.48	0.0163	9606,ENSP00000221930,9606,ENSP00000297268,9606,ENSP00000331831,9606,ENSP00000369677	TGFB1,COL1A2,GAS6,EMILIN1
GO:1904035	Regulation of epithelial cell apoptotic process	6	106	0.87	0.45	0.0163	9606,ENSP00000260356,9606,ENSP00000306099,9606,ENSP00000331831,9606,ENSP00000336829,9606,ENSP00000362924,9606,ENSP00000498441	THBS1,FGB,GAS6,FGG,GSN,FGA
GO:0033690	Positive regulation of osteoblast proliferation	3	13	1.48	0.49	0.0168	9606,ENSP00000261023,9606,ENSP00000330523,9606,ENSP00000376553	ITGAV,CTHRC1,TMEM119
GO:0043408	Regulation of MAPK cascade	15	668	0.47	0.38	0.0168	9606,ENSP00000221930,9606,ENSP00000260356,9606,ENSP00000269141,9606,ENSP00000306099,9606,ENSP00000307292,9606,ENSP00000312506,9606,ENSP00000331831,9606,ENSP00000336829,9606,ENSP00000346839,9606,ENSP00000369677,9606,ENSP00000370473,9606,ENSP00000381958,9606,ENSP00000398632,9606,ENSP00000415743,9606,ENSP00000498441	TGFB1,THBS1,CDH2,FGB,CAVIN3,CSPG4,GAS6,FGG,FN1,EMILIN1,IGFBP3,KSR1,CD44,CD36,FGA
GO:0051707	Response to other organism	23	1328	0.35	0.35	0.0168	9606,ENSP00000216336,9606,ENSP00000221930,9606,ENSP00000225275,9606,ENSP00000225371,9606,ENSP00000232003,9606,ENSP00000233242,9606,ENSP00000252244,9606,ENSP00000255030,9606,ENSP00000256104,9606,ENSP00000301653,9606,ENSP00000302621,9606,ENSP00000306099,9606,ENSP00000308541,9606,ENSP00000315130,9606,ENSP00000348170,9606,ENSP00000354280,9606,ENSP00000356037,9606,ENSP00000362924,9606,ENSP00000363973,…	CTSG,TGFB1,MPO,EPX,HRG,APOB,KRT1,CRP,FABP4,KRT16,LRG1,FGB,F2,CLU,HP,PRSS3,C4BPA,GSN,ALPL,GAPDH,CD36,KNG1,FGA
GO:0051918	Negative regulation of fibrinolysis	3	13	1.48	0.49	0.0168	9606,ENSP00000232003,9606,ENSP00000260356,9606,ENSP00000308541	HRG,THBS1,F2
GO:1905907	Negative regulation of amyloid fibril formation	3	13	1.48	0.49	0.0168	9606,ENSP00000315130,9606,ENSP00000363827,9606,ENSP00000433560	CLU,HSPG2,CRYAB
GO:2001236	Regulation of extrinsic apoptotic signaling pathway	7	153	0.78	0.43	0.0168	9606,ENSP00000260356,9606,ENSP00000261023,9606,ENSP00000306099,9606,ENSP00000336829,9606,ENSP00000357283,9606,ENSP00000367794,9606,ENSP00000498441	THBS1,ITGAV,FGB,FGG,LMNA,SRPX,FGA
GO:0003018	Vascular process in circulatory system	9	262	0.65	0.42	0.0169	9606,ENSP00000219070,9606,ENSP00000221930,9606,ENSP00000255030,9606,ENSP00000306099,9606,ENSP00000336829,9606,ENSP00000371554,9606,ENSP00000415743,9606,ENSP00000493985,9606,ENSP00000498441	MMP2,TGFB1,CRP,FGB,FGG,SOD3,CD36,KNG1,FGA
GO:0065009	Regulation of molecular function	41	3085	0.24	0.32	0.0169	9606,ENSP00000168148,9606,ENSP00000221930,9606,ENSP00000222381,9606,ENSP00000223061,9606,ENSP00000232003,9606,ENSP00000233146,9606,ENSP00000238508,9606,ENSP00000254722,9606,ENSP00000256104,9606,ENSP00000260356,9606,ENSP00000261023,9606,ENSP00000261994,9606,ENSP00000272519,9606,ENSP00000273784,9606,ENSP00000287097,9606,ENSP00000308541,9606,ENSP00000315130,9606,ENSP00000325527,9606,ENSP00000330523,…	SPP2,TGFB1,PON1,PCOLCE,HRG,MSH2,SERPINB10,SERPINF1,FABP4,THBS1,ITGAV,SERPINA10,RALB,AHSG,CD109,F2,CLU,FBN1,CTHRC1,GAS6,ANXA2,FN1,HP,SERPINC1,PBXIP1,GSN,RSU1,AHNAK,IGFBP3,SLC8A3,PROS1,GAPDH,KSR1,CD44,CD36,SERPINE2,SERPINA1,CRYAB,NUCB2,SERPINA3,KNG1
GO:0098542	Defense response to other organism	19	989	0.4	0.36	0.017	9606,ENSP00000216336,9606,ENSP00000221930,9606,ENSP00000225275,9606,ENSP00000225371,9606,ENSP00000232003,9606,ENSP00000252244,9606,ENSP00000255030,9606,ENSP00000301653,9606,ENSP00000306099,9606,ENSP00000308541,9606,ENSP00000315130,9606,ENSP00000348170,9606,ENSP00000354280,9606,ENSP00000356037,9606,ENSP00000362924,9606,ENSP00000380070,9606,ENSP00000415743,9606,ENSP00000493985,9606,ENSP00000498441	CTSG,TGFB1,MPO,EPX,HRG,KRT1,CRP,KRT16,FGB,F2,CLU,HP,PRSS3,C4BPA,GSN,GAPDH,CD36,KNG1,FGA
GO:0048523	Negative regulation of cellular process	56	4736	0.19	0.31	0.0177	9606,ENSP00000052754,9606,ENSP00000211998,9606,ENSP00000216336,9606,ENSP00000219070,9606,ENSP00000221930,9606,ENSP00000223357,9606,ENSP00000225275,9606,ENSP00000225964,9606,ENSP00000232003,9606,ENSP00000233146,9606,ENSP00000234071,9606,ENSP00000238508,9606,ENSP00000254722,9606,ENSP00000255030,9606,ENSP00000256104,9606,ENSP00000260356,9606,ENSP00000261023,9606,ENSP00000269141,9606,ENSP00000273784,…	DCN,VCL,CTSG,MMP2,TGFB1,AEBP1,MPO,COL1A1,HRG,MSH2,PROC,SERPINB10,SERPINF1,CRP,FABP4,THBS1,ITGAV,CDH2,AHSG,CD109,FRZB,KRT16,FGB,CAVIN3,MMP14,F2,CLU,FBN1,CTHRC1,GAS6,FGG,ANXA2,HP,DPT,LMNA,PBXIP1,HTRA1,COL5A1,GSN,HSPG2,ASPN,OGN,SRPX,EMILIN1,IGFBP3,SLC8A3,TMEM119,GAPDH,CD44,CD36,SERPINE2,CRYAB,CLTC,KNG1,ITM2B,FGA
GO:2000379	Positive regulation of reactive oxygen species metabolic process	5	69	0.98	0.45	0.0178	9606,ENSP00000221930,9606,ENSP00000255030,9606,ENSP00000260356,9606,ENSP00000308541,9606,ENSP00000415743	TGFB1,CRP,THBS1,F2,CD36
GO:0009887	Animal organ morphogenesis	19	997	0.4	0.36	0.0185	9606,ENSP00000052754,9606,ENSP00000219070,9606,ENSP00000221930,9606,ENSP00000225964,9606,ENSP00000265131,9606,ENSP00000269141,9606,ENSP00000295113,9606,ENSP00000297268,9606,ENSP00000308208,9606,ENSP00000325527,9606,ENSP00000330523,9606,ENSP00000349790,9606,ENSP00000357255,9606,ENSP00000357980,9606,ENSP00000360882,9606,ENSP00000363827,9606,ENSP00000363840,9606,ENSP00000363973,9606,ENSP00000376553	DCN,MMP2,TGFB1,COL1A1,TNC,CDH2,FRZB,COL1A2,MMP14,FBN1,CTHRC1,COL9A1,BGLAP,HTRA1,COL5A1,HSPG2,COL11A2,ALPL,TMEM119
GO:0022603	Regulation of anatomical structure morphogenesis	18	920	0.41	0.36	0.0198	9606,ENSP00000052754,9606,ENSP00000221930,9606,ENSP00000232003,9606,ENSP00000252244,9606,ENSP00000254722,9606,ENSP00000259486,9606,ENSP00000260356,9606,ENSP00000269141,9606,ENSP00000302621,9606,ENSP00000306099,9606,ENSP00000308541,9606,ENSP00000330523,9606,ENSP00000336829,9606,ENSP00000346839,9606,ENSP00000363827,9606,ENSP00000369677,9606,ENSP00000398632,9606,ENSP00000498441	DCN,TGFB1,HRG,KRT1,SERPINF1,ENPP2,THBS1,CDH2,LRG1,FGB,F2,CTHRC1,FGG,FN1,HSPG2,EMILIN1,CD44,FGA
GO:0070374	Positive regulation of ERK1 and ERK2 cascade	8	213	0.69	0.4	0.0206	9606,ENSP00000221930,9606,ENSP00000306099,9606,ENSP00000307292,9606,ENSP00000331831,9606,ENSP00000336829,9606,ENSP00000398632,9606,ENSP00000415743,9606,ENSP00000498441	TGFB1,FGB,CAVIN3,GAS6,FGG,CD44,CD36,FGA
GO:0071634	Regulation of transforming growth factor beta production	4	39	1.13	0.44	0.0219	9606,ENSP00000260356,9606,ENSP00000261023,9606,ENSP00000266718,9606,ENSP00000346839	THBS1,ITGAV,LUM,FN1
GO:0001775	Cell activation	15	693	0.45	0.35	0.023	9606,ENSP00000211998,9606,ENSP00000216336,9606,ENSP00000221930,9606,ENSP00000232003,9606,ENSP00000233146,9606,ENSP00000306099,9606,ENSP00000308541,9606,ENSP00000310861,9606,ENSP00000315130,9606,ENSP00000336829,9606,ENSP00000346839,9606,ENSP00000392767,9606,ENSP00000398632,9606,ENSP00000415786,9606,ENSP00000498441	VCL,CTSG,TGFB1,HRG,MSH2,FGB,F2,KRT2,CLU,FGG,FN1,S100A13,CD44,SERPINE2,FGA
GO:0051093	Negative regulation of developmental process	18	933	0.4	0.34	0.023	9606,ENSP00000052754,9606,ENSP00000221930,9606,ENSP00000232003,9606,ENSP00000254722,9606,ENSP00000255030,9606,ENSP00000258969,9606,ENSP00000260356,9606,ENSP00000261023,9606,ENSP00000273784,9606,ENSP00000295113,9606,ENSP00000308541,9606,ENSP00000325527,9606,ENSP00000331831,9606,ENSP00000360882,9606,ENSP00000363827,9606,ENSP00000364694,9606,ENSP00000369677,9606,ENSP00000376553	DCN,TGFB1,HRG,SERPINF1,CRP,CHAD,THBS1,ITGAV,AHSG,FRZB,F2,FBN1,GAS6,COL5A1,HSPG2,ASPN,EMILIN1,TMEM119
GO:0002376	Immune system process	31	2121	0.28	0.32	0.0233	9606,ENSP00000216336,9606,ENSP00000221930,9606,ENSP00000225275,9606,ENSP00000225371,9606,ENSP00000232003,9606,ENSP00000233146,9606,ENSP00000252244,9606,ENSP00000255030,9606,ENSP00000259486,9606,ENSP00000260356,9606,ENSP00000287097,9606,ENSP00000301653,9606,ENSP00000306099,9606,ENSP00000308541,9606,ENSP00000315130,9606,ENSP00000331831,9606,ENSP00000346032,9606,ENSP00000348170,9606,ENSP00000352835,…	CTSG,TGFB1,MPO,EPX,HRG,MSH2,KRT1,CRP,ENPP2,THBS1,CD109,KRT16,FGB,F2,CLU,GAS6,ANXA2,HP,MB,PRSS3,C4BPA,PBXIP1,GSN,SLC8A3,GAPDH,S100A13,CD44,PRG4,CD36,KNG1,FGA
GO:0042981	Regulation of apoptotic process	24	1462	0.33	0.33	0.024	9606,ENSP00000219070,9606,ENSP00000221930,9606,ENSP00000225275,9606,ENSP00000232003,9606,ENSP00000233146,9606,ENSP00000234071,9606,ENSP00000238508,9606,ENSP00000260356,9606,ENSP00000261023,9606,ENSP00000295113,9606,ENSP00000306099,9606,ENSP00000315130,9606,ENSP00000331831,9606,ENSP00000336829,9606,ENSP00000357283,9606,ENSP00000357980,9606,ENSP00000362924,9606,ENSP00000367794,9606,ENSP00000370473,…	MMP2,TGFB1,MPO,HRG,MSH2,PROC,SERPINB10,THBS1,ITGAV,FRZB,FGB,CLU,GAS6,FGG,LMNA,HTRA1,GSN,SRPX,IGFBP3,CD44,CRYAB,UBB,KNG1,FGA
GO:0001932	Regulation of protein phosphorylation	20	1108	0.37	0.33	0.0242	9606,ENSP00000221930,9606,ENSP00000232003,9606,ENSP00000256104,9606,ENSP00000259486,9606,ENSP00000260356,9606,ENSP00000272519,9606,ENSP00000287097,9606,ENSP00000308541,9606,ENSP00000312506,9606,ENSP00000315130,9606,ENSP00000325527,9606,ENSP00000331831,9606,ENSP00000346839,9606,ENSP00000369677,9606,ENSP00000370473,9606,ENSP00000370669,9606,ENSP00000376553,9606,ENSP00000381958,9606,ENSP00000398632,…	TGFB1,HRG,FABP4,ENPP2,THBS1,RALB,CD109,F2,CSPG4,CLU,FBN1,GAS6,FN1,EMILIN1,IGFBP3,SLC8A3,TMEM119,KSR1,CD44,CD36
GO:0050766	Positive regulation of phagocytosis	5	75	0.94	0.42	0.0243	9606,ENSP00000268150,9606,ENSP00000273784,9606,ENSP00000303366,9606,ENSP00000331831,9606,ENSP00000415743	MFGE8,AHSG,LMAN2,GAS6,CD36
GO:0051216	Cartilage development	7	167	0.74	0.39	0.0252	9606,ENSP00000221930,9606,ENSP00000225964,9606,ENSP00000327336,9606,ENSP00000357448,9606,ENSP00000363840,9606,ENSP00000364711,9606,ENSP00000398632	TGFB1,COL1A1,BGN,PBXIP1,COL11A2,OGN,CD44
GO:1905952	Regulation of lipid localization	7	167	0.74	0.39	0.0252	9606,ENSP00000222381,9606,ENSP00000233242,9606,ENSP00000255030,9606,ENSP00000260356,9606,ENSP00000261023,9606,ENSP00000346032,9606,ENSP00000415743	PON1,APOB,CRP,THBS1,ITGAV,ANXA2,CD36
GO:0032355	Response to estradiol	6	121	0.81	0.39	0.0281	9606,ENSP00000219070,9606,ENSP00000221930,9606,ENSP00000225964,9606,ENSP00000233242,9606,ENSP00000364731,9606,ENSP00000433560	MMP2,TGFB1,COL1A1,APOB,F7,CRYAB
GO:0006909	Phagocytosis	7	173	0.72	0.37	0.0302	9606,ENSP00000260356,9606,ENSP00000261023,9606,ENSP00000268150,9606,ENSP00000331831,9606,ENSP00000362924,9606,ENSP00000367794,9606,ENSP00000415743	THBS1,ITGAV,MFGE8,GAS6,GSN,SRPX,CD36
GO:0030336	Negative regulation of cell migration	9	288	0.61	0.36	0.0302	9606,ENSP00000052754,9606,ENSP00000211998,9606,ENSP00000221930,9606,ENSP00000232003,9606,ENSP00000254722,9606,ENSP00000260356,9606,ENSP00000301653,9606,ENSP00000369677,9606,ENSP00000370473	DCN,VCL,TGFB1,HRG,SERPINF1,THBS1,KRT16,EMILIN1,IGFBP3
GO:0045765	Regulation of angiogenesis	9	288	0.61	0.36	0.0302	9606,ENSP00000052754,9606,ENSP00000232003,9606,ENSP00000252244,9606,ENSP00000254722,9606,ENSP00000259486,9606,ENSP00000260356,9606,ENSP00000302621,9606,ENSP00000363827,9606,ENSP00000369677	DCN,HRG,KRT1,SERPINF1,ENPP2,THBS1,LRG1,HSPG2,EMILIN1
GO:0030500	Regulation of bone mineralization	5	80	0.91	0.39	0.0309	9606,ENSP00000221930,9606,ENSP00000273784,9606,ENSP00000357255,9606,ENSP00000364700,9606,ENSP00000376553	TGFB1,AHSG,BGLAP,OMD,TMEM119
GO:0051128	Regulation of cellular component organization	33	2365	0.26	0.3	0.0311	9606,ENSP00000052754,9606,ENSP00000211998,9606,ENSP00000221930,9606,ENSP00000223357,9606,ENSP00000232003,9606,ENSP00000254722,9606,ENSP00000259486,9606,ENSP00000260356,9606,ENSP00000261023,9606,ENSP00000264187,9606,ENSP00000265131,9606,ENSP00000269141,9606,ENSP00000272519,9606,ENSP00000295113,9606,ENSP00000308208,9606,ENSP00000308541,9606,ENSP00000315130,9606,ENSP00000346032,9606,ENSP00000346839,…	DCN,VCL,TGFB1,AEBP1,HRG,SERPINF1,ENPP2,THBS1,ITGAV,NID1,TNC,CDH2,RALB,FRZB,MMP14,F2,CLU,ANXA2,FN1,LMNA,COL5A1,GSN,HSPG2,AHNAK,EMILIN1,IGFBP3,CD44,CD36,SERPINE2,VDAC3,CRYAB,CD63,CLTC
GO:2001234	Negative regulation of apoptotic signaling pathway	8	230	0.66	0.36	0.0311	9606,ENSP00000260356,9606,ENSP00000261023,9606,ENSP00000306099,9606,ENSP00000315130,9606,ENSP00000336829,9606,ENSP00000357283,9606,ENSP00000398632,9606,ENSP00000498441	THBS1,ITGAV,FGB,CLU,FGG,LMNA,CD44,FGA
GO:0042476	Odontogenesis	6	126	0.79	0.37	0.033	9606,ENSP00000221930,9606,ENSP00000225964,9606,ENSP00000297268,9606,ENSP00000357255,9606,ENSP00000357980,9606,ENSP00000363973	TGFB1,COL1A1,COL1A2,BGLAP,HTRA1,ALPL
GO:1903729	Regulation of plasma membrane organization	3	18	1.34	0.41	0.033	9606,ENSP00000346032,9606,ENSP00000362924,9606,ENSP00000367263	ANXA2,GSN,AHNAK
GO:0033594	Response to hydroxyisoflavone	2	3	1.94	0.41	0.0355	9606,ENSP00000357255,9606,ENSP00000364731	BGLAP,F7
GO:0048522	Positive regulation of cellular process	62	5584	0.16	0.27	0.0355	9606,ENSP00000052754,9606,ENSP00000216336,9606,ENSP00000219070,9606,ENSP00000221930,9606,ENSP00000225964,9606,ENSP00000232003,9606,ENSP00000233146,9606,ENSP00000233242,9606,ENSP00000234071,9606,ENSP00000250340,9606,ENSP00000254722,9606,ENSP00000255030,9606,ENSP00000259486,9606,ENSP00000260356,9606,ENSP00000261023,9606,ENSP00000264187,9606,ENSP00000265131,9606,ENSP00000266718,9606,ENSP00000269141,…	DCN,CTSG,MMP2,TGFB1,COL1A1,HRG,MSH2,APOB,PROC,CLEC11A,SERPINF1,CRP,ENPP2,THBS1,ITGAV,NID1,TNC,LUM,CDH2,RALB,FRZB,LRG1,FGB,CAVIN3,MMP14,F2,CSPG4,CLU,FBN1,CTHRC1,GAS6,FGG,ECM2,ANXA2,FN1,HP,CAVIN1,LMNA,PBXIP1,HTRA1,GSN,F10,F7,RSU1,AHNAK,SRPX,VIT,EMILIN1,IGFBP3,SLC8A3,RPS9,TMEM119,GAPDH,KSR1,S100A13,CD44,CD36,SERPINE2,CD63,UBB,KNG1,FGA
GO:1905686	Positive regulation of plasma membrane repair	2	3	1.94	0.41	0.0355	9606,ENSP00000346032,9606,ENSP00000367263	ANXA2,AHNAK
GO:2000257	Regulation of protein activation cascade	2	3	1.94	0.41	0.0355	9606,ENSP00000356671,9606,ENSP00000498441	SERPINC1,FGA
GO:0010544	Negative regulation of platelet activation	3	19	1.31	0.39	0.0369	9606,ENSP00000308541,9606,ENSP00000336829,9606,ENSP00000415786	F2,FGG,SERPINE2
GO:0022617	Extracellular matrix disassembly	4	47	1.05	0.38	0.0374	9606,ENSP00000216336,9606,ENSP00000219070,9606,ENSP00000308208,9606,ENSP00000357448	CTSG,MMP2,MMP14,PBXIP1
GO:1902041	Regulation of extrinsic apoptotic signaling pathway via death domain receptors	4	47	1.05	0.38	0.0374	9606,ENSP00000260356,9606,ENSP00000306099,9606,ENSP00000336829,9606,ENSP00000498441	THBS1,FGB,FGG,FGA
GO:2001233	Regulation of apoptotic signaling pathway	10	365	0.55	0.33	0.0374	9606,ENSP00000260356,9606,ENSP00000261023,9606,ENSP00000306099,9606,ENSP00000315130,9606,ENSP00000336829,9606,ENSP00000357283,9606,ENSP00000367794,9606,ENSP00000398632,9606,ENSP00000478771,9606,ENSP00000498441	THBS1,ITGAV,FGB,CLU,FGG,LMNA,SRPX,CD44,UBB,FGA
GO:0006508	Proteolysis	21	1247	0.34	0.3	0.0379	9606,ENSP00000216336,9606,ENSP00000218099,9606,ENSP00000219070,9606,ENSP00000221930,9606,ENSP00000223061,9606,ENSP00000223357,9606,ENSP00000234071,9606,ENSP00000271064,9606,ENSP00000296046,9606,ENSP00000306099,9606,ENSP00000308208,9606,ENSP00000308541,9606,ENSP00000336829,9606,ENSP00000344458,9606,ENSP00000348170,9606,ENSP00000354280,9606,ENSP00000357980,9606,ENSP00000364709,9606,ENSP00000364731,…	CTSG,F9,MMP2,TGFB1,PCOLCE,AEBP1,PROC,TINAGL1,CPA3,FGB,MMP14,F2,FGG,PROZ,HP,PRSS3,HTRA1,F10,F7,UBB,FGA
GO:0043065	Positive regulation of apoptotic process	12	507	0.49	0.32	0.0381	9606,ENSP00000219070,9606,ENSP00000221930,9606,ENSP00000232003,9606,ENSP00000260356,9606,ENSP00000295113,9606,ENSP00000315130,9606,ENSP00000357980,9606,ENSP00000362924,9606,ENSP00000367794,9606,ENSP00000370473,9606,ENSP00000478771,9606,ENSP00000493985	MMP2,TGFB1,HRG,THBS1,FRZB,CLU,HTRA1,GSN,SRPX,IGFBP3,UBB,KNG1
GO:0006979	Response to oxidative stress	10	368	0.55	0.33	0.0389	9606,ENSP00000219070,9606,ENSP00000225275,9606,ENSP00000225371,9606,ENSP00000225964,9606,ENSP00000252244,9606,ENSP00000308208,9606,ENSP00000348170,9606,ENSP00000371554,9606,ENSP00000415743,9606,ENSP00000433560	MMP2,MPO,EPX,COL1A1,KRT1,MMP14,HP,SOD3,CD36,CRYAB
GO:0032879	Regulation of localization	30	2103	0.27	0.28	0.0389	9606,ENSP00000211998,9606,ENSP00000221930,9606,ENSP00000222381,9606,ENSP00000233242,9606,ENSP00000252242,9606,ENSP00000255030,9606,ENSP00000260356,9606,ENSP00000261023,9606,ENSP00000268150,9606,ENSP00000269141,9606,ENSP00000272519,9606,ENSP00000273784,9606,ENSP00000303366,9606,ENSP00000306099,9606,ENSP00000308208,9606,ENSP00000308541,9606,ENSP00000315130,9606,ENSP00000331831,9606,ENSP00000334319,…	VCL,TGFB1,PON1,APOB,KRT5,CRP,THBS1,ITGAV,MFGE8,CDH2,RALB,AHSG,LMAN2,FGB,MMP14,F2,CLU,GAS6,PCLO,FGG,ANXA2,LMNA,GSN,AHNAK,CD36,SERPINE2,CRYAB,CD63,CLTC,FGA
GO:0042742	Defense response to bacterium	9	306	0.58	0.33	0.0418	9606,ENSP00000216336,9606,ENSP00000225275,9606,ENSP00000225371,9606,ENSP00000255030,9606,ENSP00000306099,9606,ENSP00000308541,9606,ENSP00000348170,9606,ENSP00000415743,9606,ENSP00000498441	CTSG,MPO,EPX,CRP,FGB,F2,HP,CD36,FGA
GO:0010883	Regulation of lipid storage	4	50	1.02	0.36	0.045	9606,ENSP00000233242,9606,ENSP00000255030,9606,ENSP00000261023,9606,ENSP00000415743	APOB,CRP,ITGAV,CD36
GO:1900746	Regulation of vascular endothelial growth factor signaling pathway	3	21	1.27	0.37	0.0458	9606,ENSP00000052754,9606,ENSP00000232003,9606,ENSP00000447730	DCN,HRG,CD63
GO:0042063	Gliogenesis	8	248	0.62	0.32	0.0459	9606,ENSP00000221930,9606,ENSP00000265077,9606,ENSP00000269141,9606,ENSP00000308208,9606,ENSP00000312506,9606,ENSP00000315130,9606,ENSP00000370669,9606,ENSP00000399229	TGFB1,VCAN,CDH2,MMP14,CSPG4,CLU,SLC8A3,MXRA8
GO:0006911	Phagocytosis, engulfment	4	51	1.01	0.35	0.0475	9606,ENSP00000260356,9606,ENSP00000268150,9606,ENSP00000362924,9606,ENSP00000415743	THBS1,MFGE8,GSN,CD36
GO:0051664	Nuclear pore localization	2	4	1.81	0.37	0.0493	9606,ENSP00000327054,9606,ENSP00000357283	LMNB2,LMNA
GO:1900126	Negative regulation of hyaluronan biosynthetic process	2	4	1.81	0.37	0.0493	9606,ENSP00000221930,9606,ENSP00000479606	TGFB1,CLTC

## Sheet: PHT
#term ID	term description	observed gene count	background gene count	strength	signal	false discovery rate	matching proteins in your network (IDs)	matching proteins in your network (labels)
GO:0030198	Extracellular matrix organization	23	278	1.01	2.03	4.1e-12	9606,ENSP00000216336,9606,ENSP00000219070,9606,ENSP00000221930,9606,ENSP00000225964,9606,ENSP00000226218,9606,ENSP00000264828,9606,ENSP00000266718,9606,ENSP00000297268,9606,ENSP00000303153,9606,ENSP00000308208,9606,ENSP00000323696,9606,ENSP00000325146,9606,ENSP00000331831,9606,ENSP00000344758,9606,ENSP00000346032,9606,ENSP00000349790,9606,ENSP00000353654,9606,ENSP00000360882,9606,ENSP00000363840,…	CTSG,MMP2,TGFB1,COL1A1,VTN,COL5A3,LUM,COL1A2,COL22A1,MMP14,CRTAP,COL12A1,GAS6,ECM2,ANXA2,COL9A1,COL4A2,COL5A1,COL11A2,COL15A1,VIT,POSTN,EMILIN1
GO:0007155	Cell adhesion	36	965	0.67	1.33	5.64e-11	9606,ENSP00000226218,9606,ENSP00000248553,9606,ENSP00000260356,9606,ENSP00000262776,9606,ENSP00000264474,9606,ENSP00000264828,9606,ENSP00000265077,9606,ENSP00000265131,9606,ENSP00000268150,9606,ENSP00000269141,9606,ENSP00000284240,9606,ENSP00000306099,9606,ENSP00000312326,9606,ENSP00000325146,9606,ENSP00000325527,9606,ENSP00000331831,9606,ENSP00000336829,9606,ENSP00000344758,9606,ENSP00000346032,…	VTN,HSPB1,THBS1,LGALS3BP,CSTA,COL5A3,VCAN,TNC,MFGE8,CDH2,THY1,FGB,AOC3,COL12A1,FBN1,GAS6,FGG,ECM2,ANXA2,FN1,APOA4,BGLAP,COL5A1,COL15A1,OMD,SRPX,POSTN,EMILIN1,FLG2,CXCL12,CD44,MXRA8,IGFALS,CD63,NCAM1,FGA
GO:0010951	Negative regulation of endopeptidase activity	20	240	1.02	1.89	7.29e-11	9606,ENSP00000168148,9606,ENSP00000226218,9606,ENSP00000231751,9606,ENSP00000232003,9606,ENSP00000254722,9606,ENSP00000260356,9606,ENSP00000261994,9606,ENSP00000264474,9606,ENSP00000273784,9606,ENSP00000331831,9606,ENSP00000340278,9606,ENSP00000346032,9606,ENSP00000356671,9606,ENSP00000380070,9606,ENSP00000396688,9606,ENSP00000398632,9606,ENSP00000416066,9606,ENSP00000433560,9606,ENSP00000450540,…	SPP2,VTN,LTF,HRG,SERPINF1,THBS1,SERPINA10,CSTA,AHSG,GAS6,PARK7,ANXA2,SERPINC1,GAPDH,C4A,CD44,SERPINA1,CRYAB,SERPINA3,KNG1
GO:0009611	Response to wounding	25	444	0.85	1.6	1.16e-10	9606,ENSP00000216336,9606,ENSP00000218099,9606,ENSP00000219070,9606,ENSP00000221930,9606,ENSP00000225964,9606,ENSP00000232003,9606,ENSP00000238044,9606,ENSP00000248553,9606,ENSP00000261994,9606,ENSP00000265131,9606,ENSP00000306099,9606,ENSP00000308541,9606,ENSP00000331831,9606,ENSP00000336829,9606,ENSP00000344458,9606,ENSP00000346839,9606,ENSP00000350425,9606,ENSP00000356671,9606,ENSP00000360882,…	CTSG,F9,MMP2,TGFB1,COL1A1,HRG,ECRG4,HSPB1,SERPINA10,TNC,FGB,F2,GAS6,FGG,PROZ,FN1,APOA4,SERPINC1,COL5A1,F10,F7,CD44,SERPINA1,KNG1,FGA
GO:0007596	Blood coagulation	17	173	1.09	1.89	3.81e-10	9606,ENSP00000216336,9606,ENSP00000218099,9606,ENSP00000232003,9606,ENSP00000248553,9606,ENSP00000261994,9606,ENSP00000306099,9606,ENSP00000308541,9606,ENSP00000331831,9606,ENSP00000336829,9606,ENSP00000344458,9606,ENSP00000346839,9606,ENSP00000356671,9606,ENSP00000364709,9606,ENSP00000364731,9606,ENSP00000416066,9606,ENSP00000493985,9606,ENSP00000498441	CTSG,F9,HRG,HSPB1,SERPINA10,FGB,F2,GAS6,FGG,PROZ,FN1,SERPINC1,F10,F7,SERPINA1,KNG1,FGA
GO:0052547	Regulation of peptidase activity	24	446	0.83	1.5	6.11e-10	9606,ENSP00000168148,9606,ENSP00000223061,9606,ENSP00000226218,9606,ENSP00000231751,9606,ENSP00000232003,9606,ENSP00000233893,9606,ENSP00000254722,9606,ENSP00000260356,9606,ENSP00000261994,9606,ENSP00000264474,9606,ENSP00000273784,9606,ENSP00000331831,9606,ENSP00000340278,9606,ENSP00000346032,9606,ENSP00000346839,9606,ENSP00000356671,9606,ENSP00000362924,9606,ENSP00000380070,9606,ENSP00000396688,…	SPP2,PCOLCE,VTN,LTF,HRG,HSPE1,SERPINF1,THBS1,SERPINA10,CSTA,AHSG,GAS6,PARK7,ANXA2,FN1,SERPINC1,GSN,GAPDH,C4A,CD44,SERPINA1,CRYAB,SERPINA3,KNG1
GO:0050878	Regulation of body fluid levels	22	371	0.87	1.55	9.34e-10	9606,ENSP00000216336,9606,ENSP00000218099,9606,ENSP00000226218,9606,ENSP00000232003,9606,ENSP00000248553,9606,ENSP00000260356,9606,ENSP00000261994,9606,ENSP00000306099,9606,ENSP00000308541,9606,ENSP00000331831,9606,ENSP00000336829,9606,ENSP00000344458,9606,ENSP00000346032,9606,ENSP00000346839,9606,ENSP00000356671,9606,ENSP00000364709,9606,ENSP00000364731,9606,ENSP00000369677,9606,ENSP00000373370,…	CTSG,F9,VTN,HRG,HSPB1,THBS1,SERPINA10,FGB,F2,GAS6,FGG,PROZ,ANXA2,FN1,SERPINC1,F10,F7,EMILIN1,FLG2,SERPINA1,KNG1,FGA
GO:0032501	Multicellular organismal process	96	6490	0.27	0.7	1.15e-09	9606,ENSP00000168148,9606,ENSP00000216336,9606,ENSP00000218099,9606,ENSP00000219070,9606,ENSP00000221930,9606,ENSP00000225275,9606,ENSP00000225964,9606,ENSP00000226218,9606,ENSP00000231751,9606,ENSP00000232003,9606,ENSP00000233146,9606,ENSP00000233242,9606,ENSP00000233813,9606,ENSP00000233893,9606,ENSP00000238044,9606,ENSP00000248553,9606,ENSP00000250340,9606,ENSP00000253799,9606,ENSP00000254722,…	SPP2,CTSG,F9,MMP2,TGFB1,MPO,COL1A1,VTN,LTF,HRG,MSH2,APOB,IGFBP5,HSPE1,ECRG4,HSPB1,CLEC11A,AOC2,SERPINF1,CRP,CHAD,THBS1,SERPINA10,VCAN,TNC,ENPEP,LUM,MFGE8,CDH2,AHSG,THY1,FRZB,CPA3,CLEC3B,COL1A2,ANPEP,KRT27,COL22A1,FGB,CAVIN3,MMP14,F2,KRT2,CSPG4,CLU,CRTAP,COL12A1,FBN1,BGN,CTHRC1,GAS6,FGG,PARK7,PROZ,ANXA2,FN1,APOA4,MB,COL4A2,PRSS3,SERPINC1,BGLAP,LMNA,HTRA1,SLC25A5,COL5A1,GSN,HSPG2,COL11A2,ALPL,COL15…
GO:0042060	Wound healing	21	336	0.89	1.57	1.15e-09	9606,ENSP00000216336,9606,ENSP00000218099,9606,ENSP00000221930,9606,ENSP00000225964,9606,ENSP00000232003,9606,ENSP00000248553,9606,ENSP00000261994,9606,ENSP00000306099,9606,ENSP00000308541,9606,ENSP00000331831,9606,ENSP00000336829,9606,ENSP00000344458,9606,ENSP00000346839,9606,ENSP00000356671,9606,ENSP00000360882,9606,ENSP00000364709,9606,ENSP00000364731,9606,ENSP00000398632,9606,ENSP00000416066,…	CTSG,F9,TGFB1,COL1A1,HRG,HSPB1,SERPINA10,FGB,F2,GAS6,FGG,PROZ,FN1,SERPINC1,COL5A1,F10,F7,CD44,SERPINA1,KNG1,FGA
GO:0045861	Negative regulation of proteolysis	21	339	0.89	1.56	1.18e-09	9606,ENSP00000168148,9606,ENSP00000226218,9606,ENSP00000231751,9606,ENSP00000232003,9606,ENSP00000254722,9606,ENSP00000260356,9606,ENSP00000261994,9606,ENSP00000264474,9606,ENSP00000273784,9606,ENSP00000308541,9606,ENSP00000331831,9606,ENSP00000340278,9606,ENSP00000346032,9606,ENSP00000356671,9606,ENSP00000380070,9606,ENSP00000396688,9606,ENSP00000398632,9606,ENSP00000416066,9606,ENSP00000433560,…	SPP2,VTN,LTF,HRG,SERPINF1,THBS1,SERPINA10,CSTA,AHSG,F2,GAS6,PARK7,ANXA2,SERPINC1,GAPDH,C4A,CD44,SERPINA1,CRYAB,SERPINA3,KNG1
GO:0030193	Regulation of blood coagulation	12	70	1.33	2.02	2.12e-09	9606,ENSP00000226218,9606,ENSP00000232003,9606,ENSP00000260356,9606,ENSP00000306099,9606,ENSP00000308541,9606,ENSP00000336829,9606,ENSP00000346032,9606,ENSP00000356671,9606,ENSP00000364731,9606,ENSP00000369677,9606,ENSP00000493985,9606,ENSP00000498441	VTN,HRG,THBS1,FGB,F2,FGG,ANXA2,SERPINC1,F7,EMILIN1,KNG1,FGA
GO:0030162	Regulation of proteolysis	29	739	0.69	1.26	2.22e-09	9606,ENSP00000168148,9606,ENSP00000223061,9606,ENSP00000226218,9606,ENSP00000231751,9606,ENSP00000232003,9606,ENSP00000233893,9606,ENSP00000254722,9606,ENSP00000260356,9606,ENSP00000261994,9606,ENSP00000264474,9606,ENSP00000273784,9606,ENSP00000296130,9606,ENSP00000308208,9606,ENSP00000308541,9606,ENSP00000315130,9606,ENSP00000331831,9606,ENSP00000340278,9606,ENSP00000346032,9606,ENSP00000346839,…	SPP2,PCOLCE,VTN,LTF,HRG,HSPE1,SERPINF1,THBS1,SERPINA10,CSTA,AHSG,CLEC3B,MMP14,F2,CLU,GAS6,PARK7,ANXA2,FN1,SERPINC1,GSN,GAPDH,C4A,CD44,SERPINA1,CRYAB,SERPINA3,UBB,KNG1
GO:0001503	Ossification	19	287	0.92	1.54	3.82e-09	9606,ENSP00000219070,9606,ENSP00000221930,9606,ENSP00000225964,9606,ENSP00000231751,9606,ENSP00000233813,9606,ENSP00000233893,9606,ENSP00000250340,9606,ENSP00000265077,9606,ENSP00000265131,9606,ENSP00000273784,9606,ENSP00000296130,9606,ENSP00000297268,9606,ENSP00000308208,9606,ENSP00000330523,9606,ENSP00000357255,9606,ENSP00000363840,9606,ENSP00000363973,9606,ENSP00000364694,9606,ENSP00000370473	MMP2,TGFB1,COL1A1,LTF,IGFBP5,HSPE1,CLEC11A,VCAN,TNC,AHSG,CLEC3B,COL1A2,MMP14,CTHRC1,BGLAP,COL11A2,ALPL,ASPN,IGFBP3
GO:0052548	Regulation of endopeptidase activity	22	414	0.82	1.41	4.18e-09	9606,ENSP00000168148,9606,ENSP00000226218,9606,ENSP00000231751,9606,ENSP00000232003,9606,ENSP00000233893,9606,ENSP00000254722,9606,ENSP00000260356,9606,ENSP00000261994,9606,ENSP00000264474,9606,ENSP00000273784,9606,ENSP00000331831,9606,ENSP00000340278,9606,ENSP00000346032,9606,ENSP00000356671,9606,ENSP00000362924,9606,ENSP00000380070,9606,ENSP00000396688,9606,ENSP00000398632,9606,ENSP00000416066,…	SPP2,VTN,LTF,HRG,HSPE1,SERPINF1,THBS1,SERPINA10,CSTA,AHSG,GAS6,PARK7,ANXA2,SERPINC1,GSN,GAPDH,C4A,CD44,SERPINA1,CRYAB,SERPINA3,KNG1
GO:0050896	Response to stimulus	105	7835	0.22	0.63	9.92e-09	9606,ENSP00000216336,9606,ENSP00000218099,9606,ENSP00000219070,9606,ENSP00000221930,9606,ENSP00000225275,9606,ENSP00000225371,9606,ENSP00000225964,9606,ENSP00000226218,9606,ENSP00000231751,9606,ENSP00000232003,9606,ENSP00000233146,9606,ENSP00000233242,9606,ENSP00000233813,9606,ENSP00000233893,9606,ENSP00000237014,9606,ENSP00000237530,9606,ENSP00000238044,9606,ENSP00000248553,9606,ENSP00000250340,…	CTSG,F9,MMP2,TGFB1,MPO,EPX,COL1A1,VTN,LTF,HRG,MSH2,APOB,IGFBP5,HSPE1,TTR,RPN2,ECRG4,HSPB1,CLEC11A,AOC2,SERPINF1,CRP,ORM1,ENPP2,THBS1,BLMH,SERPINA10,LGALS3BP,TNC,ENPEP,CDH2,RALB,AHSG,THY1,CA3,FRZB,CLEC3B,COL1A2,ANPEP,UBXN6,FGB,MMP14,F2,AOC3,CSPG4,CLU,OLFML3,FBN1,CTHRC1,GAS6,OLFML1,EIF5A,FGG,PARK7,PROZ,FN1,HP,APOA4,MB,COL4A2,PRSS3,C4BPA,SERPINC1,BGLAP,LMNA,COL5A1,VDAC2,GSN,HSPG2,ALPL,COL15A1,ASPN,F…
GO:0032502	Developmental process	86	5657	0.28	0.69	1.01e-08	9606,ENSP00000052754,9606,ENSP00000168148,9606,ENSP00000219070,9606,ENSP00000221930,9606,ENSP00000225275,9606,ENSP00000225964,9606,ENSP00000226218,9606,ENSP00000231061,9606,ENSP00000231751,9606,ENSP00000232003,9606,ENSP00000233146,9606,ENSP00000233242,9606,ENSP00000233813,9606,ENSP00000233893,9606,ENSP00000237530,9606,ENSP00000238044,9606,ENSP00000254722,9606,ENSP00000258969,9606,ENSP00000260356,…	DCN,SPP2,MMP2,TGFB1,MPO,COL1A1,VTN,SPARC,LTF,HRG,MSH2,APOB,IGFBP5,HSPE1,RPN2,ECRG4,SERPINF1,CHAD,THBS1,SERPINA10,CSTA,COL5A3,VCAN,TNC,ENPEP,MFGE8,CDH2,KRT10,AHSG,THY1,FRZB,CLEC3B,COL1A2,ANPEP,KRT27,COL22A1,MMP14,KRT2,CSPG4,CLU,CRTAP,COL12A1,FBN1,BGN,CTHRC1,GAS6,FGG,ANXA2,FN1,COL9A1,APOA4,MB,COL4A2,BGLAP,LMNA,HTRA1,SLC25A5,COL5A1,GSN,HSPG2,COL11A2,ALPL,COL15A1,ASPN,OGN,F7,VIT,POSTN,EMILIN1,IGFBP3,…
GO:0051248	Negative regulation of protein metabolic process	33	1038	0.6	1.09	1.01e-08	9606,ENSP00000168148,9606,ENSP00000221930,9606,ENSP00000226218,9606,ENSP00000231751,9606,ENSP00000232003,9606,ENSP00000233813,9606,ENSP00000248553,9606,ENSP00000254722,9606,ENSP00000260356,9606,ENSP00000261994,9606,ENSP00000264474,9606,ENSP00000273784,9606,ENSP00000284240,9606,ENSP00000308541,9606,ENSP00000315130,9606,ENSP00000323696,9606,ENSP00000331831,9606,ENSP00000340278,9606,ENSP00000346032,…	SPP2,TGFB1,VTN,LTF,HRG,IGFBP5,HSPB1,SERPINF1,THBS1,SERPINA10,CSTA,AHSG,THY1,F2,CLU,CRTAP,GAS6,PARK7,ANXA2,SERPINC1,HSPG2,EMILIN1,IGFBP3,SLC8A3,GAPDH,C4A,CD44,SERPINA1,CRYAB,SERPINA3,KNG1,ITM2B,FGA
GO:0048856	Anatomical structure development	80	5117	0.29	0.7	2.41e-08	9606,ENSP00000052754,9606,ENSP00000168148,9606,ENSP00000219070,9606,ENSP00000221930,9606,ENSP00000225964,9606,ENSP00000226218,9606,ENSP00000231061,9606,ENSP00000231751,9606,ENSP00000232003,9606,ENSP00000233146,9606,ENSP00000233242,9606,ENSP00000233813,9606,ENSP00000238044,9606,ENSP00000254722,9606,ENSP00000258969,9606,ENSP00000260356,9606,ENSP00000261994,9606,ENSP00000264474,9606,ENSP00000264828,…	DCN,SPP2,MMP2,TGFB1,COL1A1,VTN,SPARC,LTF,HRG,MSH2,APOB,IGFBP5,ECRG4,SERPINF1,CHAD,THBS1,SERPINA10,CSTA,COL5A3,VCAN,TNC,ENPEP,MFGE8,CDH2,KRT10,AHSG,THY1,FRZB,CLEC3B,COL1A2,ANPEP,KRT27,COL22A1,MMP14,KRT2,CSPG4,CLU,COL12A1,FBN1,BGN,CTHRC1,GAS6,FGG,ANXA2,FN1,COL9A1,APOA4,MB,COL4A2,BGLAP,LMNA,HTRA1,SLC25A5,COL5A1,GSN,HSPG2,COL11A2,ALPL,COL15A1,ASPN,OGN,F7,VIT,POSTN,EMILIN1,SLC8A3,FLG2,DNASE1L3,MEPE,CX…
GO:0072378	Blood coagulation, fibrin clot formation	8	24	1.62	1.86	6.98e-08	9606,ENSP00000218099,9606,ENSP00000306099,9606,ENSP00000308541,9606,ENSP00000336829,9606,ENSP00000346839,9606,ENSP00000364709,9606,ENSP00000364731,9606,ENSP00000498441	F9,FGB,F2,FGG,FN1,F10,F7,FGA
GO:0031638	Zymogen activation	10	59	1.32	1.69	9.72e-08	9606,ENSP00000218099,9606,ENSP00000306099,9606,ENSP00000308208,9606,ENSP00000308541,9606,ENSP00000336829,9606,ENSP00000348170,9606,ENSP00000354280,9606,ENSP00000364709,9606,ENSP00000364731,9606,ENSP00000498441	F9,FGB,MMP14,F2,FGG,HP,PRSS3,F10,F7,FGA
GO:0051246	Regulation of protein metabolic process	52	2622	0.39	0.78	1.43e-07	9606,ENSP00000168148,9606,ENSP00000221930,9606,ENSP00000223061,9606,ENSP00000226218,9606,ENSP00000231751,9606,ENSP00000232003,9606,ENSP00000233813,9606,ENSP00000233893,9606,ENSP00000248553,9606,ENSP00000254722,9606,ENSP00000259486,9606,ENSP00000260356,9606,ENSP00000261994,9606,ENSP00000264474,9606,ENSP00000272519,9606,ENSP00000273784,9606,ENSP00000284240,9606,ENSP00000296130,9606,ENSP00000308208,…	SPP2,TGFB1,PCOLCE,VTN,LTF,HRG,IGFBP5,HSPE1,HSPB1,SERPINF1,ENPP2,THBS1,SERPINA10,CSTA,RALB,AHSG,THY1,CLEC3B,MMP14,F2,CSPG4,CLU,CRTAP,FBN1,GAS6,EIF5A,PARK7,ANXA2,FN1,C4BPA,SERPINC1,LMNA,GSN,HSPG2,EMILIN1,IGFBP3,SLC8A3,RPS9,GAPDH,KSR1,FGFR1,C4A,CD44,SERPINA1,ACSL1,CRYAB,VIM,SERPINA3,UBB,KNG1,ITM2B,FGA
GO:0065008	Regulation of biological quality	63	3654	0.33	0.71	2.3e-07	9606,ENSP00000052754,9606,ENSP00000216336,9606,ENSP00000218099,9606,ENSP00000219070,9606,ENSP00000221930,9606,ENSP00000226218,9606,ENSP00000231751,9606,ENSP00000232003,9606,ENSP00000233242,9606,ENSP00000233813,9606,ENSP00000237014,9606,ENSP00000238044,9606,ENSP00000248553,9606,ENSP00000254722,9606,ENSP00000255030,9606,ENSP00000260356,9606,ENSP00000261994,9606,ENSP00000265162,9606,ENSP00000269141,…	DCN,CTSG,F9,MMP2,TGFB1,VTN,LTF,HRG,APOB,IGFBP5,TTR,ECRG4,HSPB1,SERPINF1,CRP,THBS1,SERPINA10,ENPEP,CDH2,CPA3,COL1A2,ANPEP,FGB,F2,CLU,CRTAP,FBN1,GAS6,FGG,PARK7,PROZ,ANXA2,FN1,APOA4,MB,SERPINC1,BGLAP,LMNA,SLC25A5,VDAC2,GSN,COL11A2,ALPL,F10,F7,EMILIN1,SLC8A3,SOD3,FLG2,RPS9,CXCL12,GAPDH,DDOST,SERPINA1,SLC2A1,ACSL1,CRYAB,NUCB2,VIM,SERPINA3,UBB,KNG1,FGA
GO:0006950	Response to stress	59	3358	0.34	0.7	5.46e-07	9606,ENSP00000216336,9606,ENSP00000218099,9606,ENSP00000219070,9606,ENSP00000221930,9606,ENSP00000225275,9606,ENSP00000225371,9606,ENSP00000225964,9606,ENSP00000231751,9606,ENSP00000232003,9606,ENSP00000233146,9606,ENSP00000233893,9606,ENSP00000238044,9606,ENSP00000248553,9606,ENSP00000255030,9606,ENSP00000259396,9606,ENSP00000260356,9606,ENSP00000261994,9606,ENSP00000262776,9606,ENSP00000265131,…	CTSG,F9,MMP2,TGFB1,MPO,EPX,COL1A1,LTF,HRG,MSH2,HSPE1,ECRG4,HSPB1,CRP,ORM1,THBS1,SERPINA10,LGALS3BP,TNC,RALB,AHSG,CA3,UBXN6,FGB,MMP14,F2,AOC3,CLU,GAS6,FGG,PARK7,PROZ,FN1,HP,APOA4,MB,PRSS3,C4BPA,SERPINC1,LMNA,COL5A1,GSN,HSPG2,F10,F7,SRPX,SLC8A3,SOD3,CXCL12,GAPDH,C4A,CD44,SERPINA1,SLC2A1,CRYAB,VIM,SERPINA3,KNG1,FGA
GO:0001568	Blood vessel development	21	505	0.71	1.07	5.89e-07	9606,ENSP00000219070,9606,ENSP00000221930,9606,ENSP00000225964,9606,ENSP00000232003,9606,ENSP00000233242,9606,ENSP00000260356,9606,ENSP00000265162,9606,ENSP00000268150,9606,ENSP00000269141,9606,ENSP00000284240,9606,ENSP00000297268,9606,ENSP00000300060,9606,ENSP00000303153,9606,ENSP00000308208,9606,ENSP00000312506,9606,ENSP00000346032,9606,ENSP00000346839,9606,ENSP00000353654,9606,ENSP00000360882,…	MMP2,TGFB1,COL1A1,HRG,APOB,THBS1,ENPEP,MFGE8,CDH2,THY1,COL1A2,ANPEP,COL22A1,MMP14,CSPG4,ANXA2,FN1,COL4A2,COL5A1,HSPG2,COL15A1
GO:0009653	Anatomical structure morphogenesis	46	2229	0.41	0.77	5.89e-07	9606,ENSP00000052754,9606,ENSP00000219070,9606,ENSP00000221930,9606,ENSP00000225964,9606,ENSP00000226218,9606,ENSP00000231751,9606,ENSP00000232003,9606,ENSP00000233242,9606,ENSP00000233813,9606,ENSP00000260356,9606,ENSP00000265131,9606,ENSP00000265162,9606,ENSP00000268150,9606,ENSP00000269141,9606,ENSP00000269576,9606,ENSP00000284240,9606,ENSP00000295113,9606,ENSP00000297268,9606,ENSP00000300060,…	DCN,MMP2,TGFB1,COL1A1,VTN,LTF,HRG,APOB,IGFBP5,THBS1,TNC,ENPEP,MFGE8,CDH2,KRT10,THY1,FRZB,COL1A2,ANPEP,KRT27,COL22A1,MMP14,CSPG4,CLU,COL12A1,FBN1,CTHRC1,ANXA2,FN1,COL9A1,COL4A2,BGLAP,HTRA1,COL5A1,HSPG2,COL11A2,ALPL,COL15A1,EMILIN1,FLG2,CXCL12,FGFR1,CD44,CRYAB,UBB,NCAM1
GO:0051241	Negative regulation of multicellular organismal process	30	1035	0.56	0.92	5.89e-07	9606,ENSP00000052754,9606,ENSP00000219070,9606,ENSP00000221930,9606,ENSP00000225371,9606,ENSP00000226218,9606,ENSP00000231061,9606,ENSP00000231751,9606,ENSP00000232003,9606,ENSP00000233813,9606,ENSP00000254722,9606,ENSP00000259396,9606,ENSP00000260356,9606,ENSP00000273784,9606,ENSP00000284240,9606,ENSP00000295113,9606,ENSP00000306099,9606,ENSP00000308541,9606,ENSP00000325527,9606,ENSP00000331831,…	DCN,MMP2,TGFB1,EPX,VTN,SPARC,LTF,HRG,IGFBP5,SERPINF1,ORM1,THBS1,AHSG,THY1,FRZB,FGB,F2,FBN1,GAS6,FGG,ANXA2,FN1,APOA4,COL4A2,LMNA,HSPG2,ASPN,EMILIN1,KNG1,FGA
GO:0001501	Skeletal system development	21	513	0.71	1.06	7.15e-07	9606,ENSP00000168148,9606,ENSP00000219070,9606,ENSP00000221930,9606,ENSP00000225964,9606,ENSP00000231751,9606,ENSP00000258969,9606,ENSP00000265077,9606,ENSP00000273784,9606,ENSP00000295113,9606,ENSP00000297268,9606,ENSP00000308208,9606,ENSP00000325527,9606,ENSP00000327336,9606,ENSP00000346032,9606,ENSP00000357255,9606,ENSP00000363840,9606,ENSP00000363973,9606,ENSP00000364711,9606,ENSP00000378534,…	SPP2,MMP2,TGFB1,COL1A1,LTF,CHAD,VCAN,AHSG,FRZB,COL1A2,MMP14,FBN1,BGN,ANXA2,BGLAP,COL11A2,ALPL,OGN,MEPE,FGFR1,CD44
GO:0016485	Protein processing	14	202	0.94	1.25	8.48e-07	9606,ENSP00000216336,9606,ENSP00000218099,9606,ENSP00000265162,9606,ENSP00000296046,9606,ENSP00000306099,9606,ENSP00000308208,9606,ENSP00000308541,9606,ENSP00000336829,9606,ENSP00000348170,9606,ENSP00000354280,9606,ENSP00000364709,9606,ENSP00000364731,9606,ENSP00000452697,9606,ENSP00000498441	CTSG,F9,ENPEP,CPA3,FGB,MMP14,F2,FGG,HP,PRSS3,F10,F7,SEC11A,FGA
GO:0030199	Collagen fibril organization	9	59	1.28	1.43	1.32e-06	9606,ENSP00000225964,9606,ENSP00000264828,9606,ENSP00000266718,9606,ENSP00000297268,9606,ENSP00000323696,9606,ENSP00000325146,9606,ENSP00000346032,9606,ENSP00000360882,9606,ENSP00000363840	COL1A1,COL5A3,LUM,COL1A2,CRTAP,COL12A1,ANXA2,COL5A1,COL11A2
GO:0043086	Negative regulation of catalytic activity	25	771	0.61	0.93	1.61e-06	9606,ENSP00000168148,9606,ENSP00000226218,9606,ENSP00000231751,9606,ENSP00000232003,9606,ENSP00000248553,9606,ENSP00000254722,9606,ENSP00000260356,9606,ENSP00000261994,9606,ENSP00000264474,9606,ENSP00000273784,9606,ENSP00000284240,9606,ENSP00000312326,9606,ENSP00000331831,9606,ENSP00000340278,9606,ENSP00000346032,9606,ENSP00000348170,9606,ENSP00000356671,9606,ENSP00000370669,9606,ENSP00000380070,…	SPP2,VTN,LTF,HRG,HSPB1,SERPINF1,THBS1,SERPINA10,CSTA,AHSG,THY1,AOC3,GAS6,PARK7,ANXA2,HP,SERPINC1,SLC8A3,GAPDH,C4A,CD44,SERPINA1,CRYAB,SERPINA3,KNG1
GO:0051239	Regulation of multicellular organismal process	51	2749	0.36	0.7	1.62e-06	9606,ENSP00000052754,9606,ENSP00000219070,9606,ENSP00000221930,9606,ENSP00000225371,9606,ENSP00000225964,9606,ENSP00000226218,9606,ENSP00000231061,9606,ENSP00000231751,9606,ENSP00000232003,9606,ENSP00000233146,9606,ENSP00000233813,9606,ENSP00000238044,9606,ENSP00000248553,9606,ENSP00000254722,9606,ENSP00000255030,9606,ENSP00000259396,9606,ENSP00000259486,9606,ENSP00000260356,9606,ENSP00000266718,…	DCN,MMP2,TGFB1,EPX,COL1A1,VTN,SPARC,LTF,HRG,MSH2,IGFBP5,ECRG4,HSPB1,SERPINF1,CRP,ORM1,ENPP2,THBS1,LUM,AHSG,THY1,FRZB,FGB,MMP14,F2,CLU,FBN1,GAS6,FGG,PARK7,ANXA2,FN1,APOA4,COL4A2,SERPINC1,BGLAP,LMNA,HSPG2,ALPL,ASPN,OMD,F7,EMILIN1,SLC8A3,CXCL12,GAPDH,S100A13,FGFR1,ACSL1,KNG1,FGA
GO:0048731	System development	63	3867	0.31	0.65	1.67e-06	9606,ENSP00000168148,9606,ENSP00000219070,9606,ENSP00000221930,9606,ENSP00000225964,9606,ENSP00000226218,9606,ENSP00000231751,9606,ENSP00000232003,9606,ENSP00000233146,9606,ENSP00000233242,9606,ENSP00000233813,9606,ENSP00000238044,9606,ENSP00000254722,9606,ENSP00000258969,9606,ENSP00000260356,9606,ENSP00000261994,9606,ENSP00000265077,9606,ENSP00000265131,9606,ENSP00000265162,9606,ENSP00000268150,…	SPP2,MMP2,TGFB1,COL1A1,VTN,LTF,HRG,MSH2,APOB,IGFBP5,ECRG4,SERPINF1,CHAD,THBS1,SERPINA10,VCAN,TNC,ENPEP,MFGE8,CDH2,AHSG,THY1,FRZB,COL1A2,ANPEP,COL22A1,MMP14,CSPG4,CLU,FBN1,BGN,CTHRC1,GAS6,ANXA2,FN1,APOA4,MB,COL4A2,BGLAP,LMNA,HTRA1,SLC25A5,COL5A1,GSN,HSPG2,COL11A2,ALPL,COL15A1,OGN,VIT,EMILIN1,SLC8A3,MEPE,CXCL12,FGFR1,CD44,MXRA8,SLC2A1,CRYAB,VIM,UBB,NCAM1,ITM2B
GO:0006953	Acute-phase response	8	42	1.38	1.44	1.94e-06	9606,ENSP00000255030,9606,ENSP00000259396,9606,ENSP00000273784,9606,ENSP00000308541,9606,ENSP00000346839,9606,ENSP00000348170,9606,ENSP00000416066,9606,ENSP00000450540	CRP,ORM1,AHSG,F2,FN1,HP,SERPINA1,SERPINA3
GO:0048585	Negative regulation of response to stimulus	37	1612	0.46	0.78	1.94e-06	9606,ENSP00000052754,9606,ENSP00000221930,9606,ENSP00000226218,9606,ENSP00000231751,9606,ENSP00000232003,9606,ENSP00000233813,9606,ENSP00000248553,9606,ENSP00000254722,9606,ENSP00000260356,9606,ENSP00000269141,9606,ENSP00000273784,9606,ENSP00000284240,9606,ENSP00000295113,9606,ENSP00000306099,9606,ENSP00000307292,9606,ENSP00000308208,9606,ENSP00000308541,9606,ENSP00000315130,9606,ENSP00000325527,…	DCN,TGFB1,VTN,LTF,HRG,IGFBP5,HSPB1,SERPINF1,THBS1,CDH2,AHSG,THY1,FRZB,FGB,CAVIN3,MMP14,F2,CLU,FBN1,CTHRC1,GAS6,FGG,PARK7,ANXA2,C4BPA,LMNA,HTRA1,SLC25A5,VDAC2,ASPN,EMILIN1,IGFBP3,CXCL12,CD44,NUCB2,KNG1,FGA
GO:0048513	Animal organ development	56	3246	0.33	0.66	2.49e-06	9606,ENSP00000052754,9606,ENSP00000219070,9606,ENSP00000221930,9606,ENSP00000225964,9606,ENSP00000226218,9606,ENSP00000231751,9606,ENSP00000233146,9606,ENSP00000233813,9606,ENSP00000254722,9606,ENSP00000258969,9606,ENSP00000261994,9606,ENSP00000264474,9606,ENSP00000264828,9606,ENSP00000265131,9606,ENSP00000265162,9606,ENSP00000269141,9606,ENSP00000269576,9606,ENSP00000284240,9606,ENSP00000295113,…	DCN,MMP2,TGFB1,COL1A1,VTN,LTF,MSH2,IGFBP5,SERPINF1,CHAD,SERPINA10,CSTA,COL5A3,TNC,ENPEP,CDH2,KRT10,THY1,FRZB,CLEC3B,COL1A2,KRT27,MMP14,KRT2,FBN1,BGN,CTHRC1,GAS6,ANXA2,FN1,COL9A1,MB,BGLAP,LMNA,HTRA1,SLC25A5,COL5A1,HSPG2,COL11A2,ALPL,ASPN,OGN,F7,VIT,EMILIN1,SLC8A3,FLG2,MEPE,CXCL12,FGFR1,CD44,SLC2A1,C1QTNF5,CRYAB,VIM,UBB
GO:0030195	Negative regulation of blood coagulation	8	46	1.34	1.37	3.42e-06	9606,ENSP00000226218,9606,ENSP00000232003,9606,ENSP00000306099,9606,ENSP00000308541,9606,ENSP00000336829,9606,ENSP00000346032,9606,ENSP00000493985,9606,ENSP00000498441	VTN,HRG,FGB,F2,FGG,ANXA2,KNG1,FGA
GO:0048514	Blood vessel morphogenesis	18	419	0.73	0.99	4.22e-06	9606,ENSP00000219070,9606,ENSP00000221930,9606,ENSP00000232003,9606,ENSP00000233242,9606,ENSP00000260356,9606,ENSP00000265162,9606,ENSP00000268150,9606,ENSP00000269141,9606,ENSP00000284240,9606,ENSP00000300060,9606,ENSP00000303153,9606,ENSP00000308208,9606,ENSP00000312506,9606,ENSP00000346032,9606,ENSP00000346839,9606,ENSP00000353654,9606,ENSP00000363827,9606,ENSP00000364140	MMP2,TGFB1,HRG,APOB,THBS1,ENPEP,MFGE8,CDH2,THY1,ANPEP,COL22A1,MMP14,CSPG4,ANXA2,FN1,COL4A2,HSPG2,COL15A1
GO:0006952	Defense response	33	1394	0.47	0.76	6.57e-06	9606,ENSP00000216336,9606,ENSP00000221930,9606,ENSP00000225275,9606,ENSP00000225371,9606,ENSP00000231751,9606,ENSP00000232003,9606,ENSP00000255030,9606,ENSP00000259396,9606,ENSP00000260356,9606,ENSP00000262776,9606,ENSP00000273784,9606,ENSP00000306099,9606,ENSP00000308541,9606,ENSP00000312326,9606,ENSP00000315130,9606,ENSP00000340278,9606,ENSP00000346839,9606,ENSP00000348170,9606,ENSP00000350425,…	CTSG,TGFB1,MPO,EPX,LTF,HRG,CRP,ORM1,THBS1,LGALS3BP,AHSG,FGB,F2,AOC3,CLU,PARK7,FN1,HP,APOA4,PRSS3,C4BPA,GSN,HSPG2,F7,CXCL12,GAPDH,C4A,CD44,SERPINA1,VIM,SERPINA3,KNG1,FGA
GO:0007160	Cell-matrix adhesion	11	136	1	1.14	7.88e-06	9606,ENSP00000226218,9606,ENSP00000264828,9606,ENSP00000284240,9606,ENSP00000306099,9606,ENSP00000336829,9606,ENSP00000344758,9606,ENSP00000346839,9606,ENSP00000369677,9606,ENSP00000398632,9606,ENSP00000447730,9606,ENSP00000498441	VTN,COL5A3,THY1,FGB,FGG,ECM2,FN1,EMILIN1,CD44,CD63,FGA
GO:0009888	Tissue development	37	1723	0.43	0.71	9.02e-06	9606,ENSP00000219070,9606,ENSP00000221930,9606,ENSP00000225964,9606,ENSP00000226218,9606,ENSP00000233813,9606,ENSP00000264474,9606,ENSP00000265131,9606,ENSP00000269141,9606,ENSP00000269576,9606,ENSP00000295113,9606,ENSP00000296130,9606,ENSP00000297268,9606,ENSP00000301656,9606,ENSP00000303153,9606,ENSP00000308208,9606,ENSP00000310861,9606,ENSP00000325146,9606,ENSP00000327336,9606,ENSP00000330523,…	MMP2,TGFB1,COL1A1,VTN,IGFBP5,CSTA,TNC,CDH2,KRT10,FRZB,CLEC3B,COL1A2,KRT27,COL22A1,MMP14,KRT2,COL12A1,BGN,CTHRC1,FN1,COL4A2,BGLAP,LMNA,COL5A1,HSPG2,COL11A2,ALPL,COL15A1,ASPN,OGN,POSTN,FLG2,MEPE,FGFR1,CD44,VIM,UBB
GO:0042730	Fibrinolysis	6	19	1.6	1.33	1.03e-05	9606,ENSP00000232003,9606,ENSP00000306099,9606,ENSP00000308541,9606,ENSP00000336829,9606,ENSP00000346032,9606,ENSP00000498441	HRG,FGB,F2,FGG,ANXA2,FGA
GO:0002526	Acute inflammatory response	9	80	1.15	1.19	1.05e-05	9606,ENSP00000255030,9606,ENSP00000259396,9606,ENSP00000273784,9606,ENSP00000308541,9606,ENSP00000346839,9606,ENSP00000348170,9606,ENSP00000364731,9606,ENSP00000416066,9606,ENSP00000450540	CRP,ORM1,AHSG,F2,FN1,HP,F7,SERPINA1,SERPINA3
GO:0010810	Regulation of cell-substrate adhesion	13	217	0.87	1.04	1.11e-05	9606,ENSP00000225964,9606,ENSP00000226218,9606,ENSP00000232003,9606,ENSP00000260356,9606,ENSP00000284240,9606,ENSP00000306099,9606,ENSP00000308208,9606,ENSP00000336829,9606,ENSP00000344758,9606,ENSP00000346839,9606,ENSP00000368544,9606,ENSP00000369677,9606,ENSP00000498441	COL1A1,VTN,HRG,THBS1,THY1,FGB,MMP14,FGG,ECM2,FN1,VIT,EMILIN1,FGA
GO:0008015	Blood circulation	17	403	0.72	0.93	1.19e-05	9606,ENSP00000216336,9606,ENSP00000219070,9606,ENSP00000221930,9606,ENSP00000255030,9606,ENSP00000265162,9606,ENSP00000296046,9606,ENSP00000297268,9606,ENSP00000300060,9606,ENSP00000306099,9606,ENSP00000331831,9606,ENSP00000336829,9606,ENSP00000362924,9606,ENSP00000369677,9606,ENSP00000371554,9606,ENSP00000379140,9606,ENSP00000493985,9606,ENSP00000498441	CTSG,MMP2,TGFB1,CRP,ENPEP,CPA3,COL1A2,ANPEP,FGB,GAS6,FGG,GSN,EMILIN1,SOD3,CXCL12,KNG1,FGA
GO:0007275	Multicellular organism development	64	4209	0.28	0.58	1.31e-05	9606,ENSP00000168148,9606,ENSP00000219070,9606,ENSP00000221930,9606,ENSP00000225964,9606,ENSP00000226218,9606,ENSP00000231751,9606,ENSP00000232003,9606,ENSP00000233146,9606,ENSP00000233242,9606,ENSP00000233813,9606,ENSP00000238044,9606,ENSP00000254722,9606,ENSP00000258969,9606,ENSP00000260356,9606,ENSP00000261994,9606,ENSP00000265077,9606,ENSP00000265131,9606,ENSP00000265162,9606,ENSP00000268150,…	SPP2,MMP2,TGFB1,COL1A1,VTN,LTF,HRG,MSH2,APOB,IGFBP5,ECRG4,SERPINF1,CHAD,THBS1,SERPINA10,VCAN,TNC,ENPEP,MFGE8,CDH2,AHSG,THY1,FRZB,COL1A2,ANPEP,COL22A1,MMP14,CSPG4,CLU,COL12A1,FBN1,BGN,CTHRC1,GAS6,ANXA2,FN1,APOA4,MB,COL4A2,BGLAP,LMNA,HTRA1,SLC25A5,COL5A1,GSN,HSPG2,COL11A2,ALPL,COL15A1,OGN,VIT,EMILIN1,SLC8A3,MEPE,CXCL12,FGFR1,CD44,MXRA8,SLC2A1,CRYAB,VIM,UBB,NCAM1,ITM2B
GO:0051336	Regulation of hydrolase activity	27	1011	0.52	0.77	1.31e-05	9606,ENSP00000168148,9606,ENSP00000223061,9606,ENSP00000226218,9606,ENSP00000231751,9606,ENSP00000232003,9606,ENSP00000233893,9606,ENSP00000254722,9606,ENSP00000260356,9606,ENSP00000261994,9606,ENSP00000264474,9606,ENSP00000273784,9606,ENSP00000284240,9606,ENSP00000331831,9606,ENSP00000340278,9606,ENSP00000346032,9606,ENSP00000346839,9606,ENSP00000350425,9606,ENSP00000356671,9606,ENSP00000362924,…	SPP2,PCOLCE,VTN,LTF,HRG,HSPE1,SERPINF1,THBS1,SERPINA10,CSTA,AHSG,THY1,GAS6,PARK7,ANXA2,FN1,APOA4,SERPINC1,GSN,GAPDH,FGFR1,C4A,CD44,SERPINA1,CRYAB,SERPINA3,KNG1
GO:0018149	Peptide cross-linking	7	37	1.37	1.24	1.36e-05	9606,ENSP00000052754,9606,ENSP00000260356,9606,ENSP00000264474,9606,ENSP00000269576,9606,ENSP00000310861,9606,ENSP00000327336,9606,ENSP00000346839	DCN,THBS1,CSTA,KRT10,KRT2,BGN,FN1
GO:0048583	Regulation of response to stimulus	61	3931	0.29	0.58	1.52e-05	9606,ENSP00000052754,9606,ENSP00000216336,9606,ENSP00000221930,9606,ENSP00000225964,9606,ENSP00000226218,9606,ENSP00000231751,9606,ENSP00000232003,9606,ENSP00000233146,9606,ENSP00000233813,9606,ENSP00000248553,9606,ENSP00000254722,9606,ENSP00000260356,9606,ENSP00000265131,9606,ENSP00000269141,9606,ENSP00000273784,9606,ENSP00000284240,9606,ENSP00000295113,9606,ENSP00000306099,9606,ENSP00000307292,…	DCN,CTSG,TGFB1,COL1A1,VTN,LTF,HRG,MSH2,IGFBP5,HSPB1,SERPINF1,THBS1,TNC,CDH2,AHSG,THY1,FRZB,FGB,CAVIN3,MMP14,F2,CSPG4,CLU,FBN1,CTHRC1,GAS6,EIF5A,FGG,PARK7,ANXA2,FN1,C4BPA,SERPINC1,BGLAP,LMNA,HTRA1,SLC25A5,VDAC2,ASPN,F10,F7,SRPX,POSTN,EMILIN1,IGFBP3,SLC8A3,DNASE1L3,CXCL12,GAPDH,KSR1,S100A13,FGFR1,C4A,CD44,NUCB2,CD63,ARHGDIA,UBB,NCAM1,KNG1,FGA
GO:2001233	Regulation of apoptotic signaling pathway	16	365	0.74	0.92	1.7e-05	9606,ENSP00000248553,9606,ENSP00000260356,9606,ENSP00000306099,9606,ENSP00000315130,9606,ENSP00000336702,9606,ENSP00000336829,9606,ENSP00000340278,9606,ENSP00000357283,9606,ENSP00000360671,9606,ENSP00000361635,9606,ENSP00000367794,9606,ENSP00000379140,9606,ENSP00000393312,9606,ENSP00000398632,9606,ENSP00000478771,9606,ENSP00000498441	HSPB1,THBS1,FGB,CLU,EIF5A,FGG,PARK7,LMNA,SLC25A5,VDAC2,SRPX,CXCL12,FGFR1,CD44,UBB,FGA
GO:0032101	Regulation of response to external stimulus	26	964	0.53	0.76	1.83e-05	9606,ENSP00000221930,9606,ENSP00000226218,9606,ENSP00000231751,9606,ENSP00000232003,9606,ENSP00000248553,9606,ENSP00000254722,9606,ENSP00000260356,9606,ENSP00000265131,9606,ENSP00000273784,9606,ENSP00000306099,9606,ENSP00000308541,9606,ENSP00000325527,9606,ENSP00000331831,9606,ENSP00000336829,9606,ENSP00000340278,9606,ENSP00000346032,9606,ENSP00000356671,9606,ENSP00000357980,9606,ENSP00000364731,…	TGFB1,VTN,LTF,HRG,HSPB1,SERPINF1,THBS1,TNC,AHSG,FGB,F2,FBN1,GAS6,FGG,PARK7,ANXA2,SERPINC1,HTRA1,F7,EMILIN1,DNASE1L3,CXCL12,FGFR1,NUCB2,KNG1,FGA
GO:0050790	Regulation of catalytic activity	44	2370	0.36	0.64	1.83e-05	9606,ENSP00000168148,9606,ENSP00000221930,9606,ENSP00000223061,9606,ENSP00000226218,9606,ENSP00000231751,9606,ENSP00000232003,9606,ENSP00000233146,9606,ENSP00000233893,9606,ENSP00000248553,9606,ENSP00000254722,9606,ENSP00000260356,9606,ENSP00000261994,9606,ENSP00000264474,9606,ENSP00000272519,9606,ENSP00000273784,9606,ENSP00000284240,9606,ENSP00000308541,9606,ENSP00000312326,9606,ENSP00000315130,…	SPP2,TGFB1,PCOLCE,VTN,LTF,HRG,MSH2,HSPE1,HSPB1,SERPINF1,THBS1,SERPINA10,CSTA,RALB,AHSG,THY1,F2,AOC3,CLU,FBN1,GAS6,PARK7,ANXA2,FN1,HP,APOA4,SERPINC1,GSN,IGFBP3,SLC8A3,GAPDH,KSR1,NUCB1,FGFR1,C4A,CD44,DDOST,SERPINA1,ACSL1,CRYAB,NUCB2,SERPINA3,ARHGDIA,KNG1
GO:0072359	Circulatory system development	25	901	0.54	0.77	1.94e-05	9606,ENSP00000219070,9606,ENSP00000221930,9606,ENSP00000225964,9606,ENSP00000232003,9606,ENSP00000233242,9606,ENSP00000260356,9606,ENSP00000265162,9606,ENSP00000268150,9606,ENSP00000269141,9606,ENSP00000284240,9606,ENSP00000297268,9606,ENSP00000300060,9606,ENSP00000303153,9606,ENSP00000308208,9606,ENSP00000312506,9606,ENSP00000325527,9606,ENSP00000346032,9606,ENSP00000346839,9606,ENSP00000352835,…	MMP2,TGFB1,COL1A1,HRG,APOB,THBS1,ENPEP,MFGE8,CDH2,THY1,COL1A2,ANPEP,COL22A1,MMP14,CSPG4,FBN1,ANXA2,FN1,MB,COL4A2,LMNA,COL5A1,HSPG2,COL15A1,EMILIN1
GO:0001525	Angiogenesis	15	325	0.76	0.92	2.18e-05	9606,ENSP00000219070,9606,ENSP00000232003,9606,ENSP00000260356,9606,ENSP00000265162,9606,ENSP00000268150,9606,ENSP00000284240,9606,ENSP00000300060,9606,ENSP00000303153,9606,ENSP00000308208,9606,ENSP00000312506,9606,ENSP00000346032,9606,ENSP00000346839,9606,ENSP00000353654,9606,ENSP00000363827,9606,ENSP00000364140	MMP2,HRG,THBS1,ENPEP,MFGE8,THY1,ANPEP,COL22A1,MMP14,CSPG4,ANXA2,FN1,COL4A2,HSPG2,COL15A1
GO:0031589	Cell-substrate adhesion	12	195	0.88	0.99	2.37e-05	9606,ENSP00000226218,9606,ENSP00000264828,9606,ENSP00000284240,9606,ENSP00000306099,9606,ENSP00000331831,9606,ENSP00000336829,9606,ENSP00000344758,9606,ENSP00000346839,9606,ENSP00000369677,9606,ENSP00000398632,9606,ENSP00000447730,9606,ENSP00000498441	VTN,COL5A3,THY1,FGB,GAS6,FGG,ECM2,FN1,EMILIN1,CD44,CD63,FGA
GO:0003013	Circulatory system process	18	493	0.66	0.83	3.15e-05	9606,ENSP00000216336,9606,ENSP00000219070,9606,ENSP00000221930,9606,ENSP00000255030,9606,ENSP00000265162,9606,ENSP00000296046,9606,ENSP00000297268,9606,ENSP00000300060,9606,ENSP00000306099,9606,ENSP00000331831,9606,ENSP00000336829,9606,ENSP00000362924,9606,ENSP00000369677,9606,ENSP00000371554,9606,ENSP00000379140,9606,ENSP00000416293,9606,ENSP00000493985,9606,ENSP00000498441	CTSG,MMP2,TGFB1,CRP,ENPEP,CPA3,COL1A2,ANPEP,FGB,GAS6,FGG,GSN,EMILIN1,SOD3,CXCL12,SLC2A1,KNG1,FGA
GO:1902533	Positive regulation of intracellular signal transduction	26	997	0.51	0.73	3.15e-05	9606,ENSP00000052754,9606,ENSP00000221930,9606,ENSP00000231751,9606,ENSP00000233813,9606,ENSP00000260356,9606,ENSP00000269141,9606,ENSP00000306099,9606,ENSP00000307292,9606,ENSP00000308541,9606,ENSP00000312506,9606,ENSP00000315130,9606,ENSP00000331831,9606,ENSP00000336702,9606,ENSP00000336829,9606,ENSP00000340278,9606,ENSP00000346839,9606,ENSP00000364709,9606,ENSP00000364731,9606,ENSP00000370473,…	DCN,TGFB1,LTF,IGFBP5,THBS1,CDH2,FGB,CAVIN3,F2,CSPG4,CLU,GAS6,EIF5A,FGG,PARK7,FN1,F10,F7,IGFBP3,GAPDH,KSR1,S100A13,FGFR1,CD44,UBB,FGA
GO:0010811	Positive regulation of cell-substrate adhesion	10	128	0.99	1.02	3.44e-05	9606,ENSP00000226218,9606,ENSP00000232003,9606,ENSP00000284240,9606,ENSP00000306099,9606,ENSP00000336829,9606,ENSP00000344758,9606,ENSP00000346839,9606,ENSP00000368544,9606,ENSP00000369677,9606,ENSP00000498441	VTN,HRG,THY1,FGB,FGG,ECM2,FN1,VIT,EMILIN1,FGA
GO:0009605	Response to external stimulus	43	2355	0.36	0.61	3.79e-05	9606,ENSP00000216336,9606,ENSP00000219070,9606,ENSP00000221930,9606,ENSP00000225275,9606,ENSP00000225371,9606,ENSP00000225964,9606,ENSP00000231751,9606,ENSP00000232003,9606,ENSP00000233242,9606,ENSP00000248553,9606,ENSP00000255030,9606,ENSP00000259486,9606,ENSP00000260356,9606,ENSP00000269141,9606,ENSP00000272519,9606,ENSP00000285381,9606,ENSP00000306099,9606,ENSP00000308208,9606,ENSP00000308541,…	CTSG,MMP2,TGFB1,MPO,EPX,COL1A1,LTF,HRG,APOB,HSPB1,CRP,ENPP2,THBS1,CDH2,RALB,CA3,FGB,MMP14,F2,CLU,FBN1,GAS6,EIF5A,HP,APOA4,PRSS3,C4BPA,BGLAP,GSN,ALPL,F7,POSTN,CXCL12,GAPDH,C4A,SLC2A1,ACSL1,NUCB2,VIM,CD63,NCAM1,KNG1,FGA
GO:0048519	Negative regulation of biological process	73	5313	0.23	0.52	4.25e-05	9606,ENSP00000052754,9606,ENSP00000168148,9606,ENSP00000216336,9606,ENSP00000219070,9606,ENSP00000221930,9606,ENSP00000223357,9606,ENSP00000225275,9606,ENSP00000225371,9606,ENSP00000225964,9606,ENSP00000226218,9606,ENSP00000231061,9606,ENSP00000231751,9606,ENSP00000232003,9606,ENSP00000233146,9606,ENSP00000233813,9606,ENSP00000238044,9606,ENSP00000248553,9606,ENSP00000254722,9606,ENSP00000255030,…	DCN,SPP2,CTSG,MMP2,TGFB1,AEBP1,MPO,EPX,COL1A1,VTN,SPARC,LTF,HRG,MSH2,IGFBP5,ECRG4,HSPB1,SERPINF1,CRP,CHAD,ORM1,THBS1,SERPINA10,CSTA,CDH2,AHSG,THY1,FRZB,FGB,CAVIN3,MMP14,F2,CLU,CRTAP,FBN1,LMNB2,CTHRC1,GAS6,FGG,PARK7,ANXA2,FN1,HP,APOA4,COL4A2,C4BPA,SERPINC1,LMNA,HTRA1,SLC25A5,COL5A1,VDAC2,GSN,HSPG2,ASPN,OGN,SRPX,EMILIN1,IGFBP3,SLC8A3,CXCL12,GAPDH,C4A,CD44,SERPINA1,CRYAB,NUCB2,VIM,SERPINA3,ARHGDIA,K…
GO:0006508	Proteolysis	29	1247	0.46	0.68	5.33e-05	9606,ENSP00000216336,9606,ENSP00000218099,9606,ENSP00000219070,9606,ENSP00000221930,9606,ENSP00000223061,9606,ENSP00000223357,9606,ENSP00000231751,9606,ENSP00000238044,9606,ENSP00000261714,9606,ENSP00000265162,9606,ENSP00000271064,9606,ENSP00000296046,9606,ENSP00000300060,9606,ENSP00000301281,9606,ENSP00000306099,9606,ENSP00000308208,9606,ENSP00000308541,9606,ENSP00000336829,9606,ENSP00000340278,…	CTSG,F9,MMP2,TGFB1,PCOLCE,AEBP1,LTF,ECRG4,BLMH,ENPEP,TINAGL1,CPA3,ANPEP,UBXN6,FGB,MMP14,F2,FGG,PARK7,PROZ,HP,PRSS3,HTRA1,UBR4,F10,F7,SEC11A,UBB,FGA
GO:0030194	Positive regulation of blood coagulation	6	28	1.43	1.12	5.33e-05	9606,ENSP00000226218,9606,ENSP00000232003,9606,ENSP00000260356,9606,ENSP00000308541,9606,ENSP00000364731,9606,ENSP00000369677	VTN,HRG,THBS1,F2,F7,EMILIN1
GO:0048584	Positive regulation of response to stimulus	40	2131	0.37	0.61	5.34e-05	9606,ENSP00000052754,9606,ENSP00000216336,9606,ENSP00000221930,9606,ENSP00000225964,9606,ENSP00000226218,9606,ENSP00000231751,9606,ENSP00000232003,9606,ENSP00000233146,9606,ENSP00000233813,9606,ENSP00000248553,9606,ENSP00000260356,9606,ENSP00000269141,9606,ENSP00000284240,9606,ENSP00000306099,9606,ENSP00000307292,9606,ENSP00000308541,9606,ENSP00000312506,9606,ENSP00000315130,9606,ENSP00000325527,…	DCN,CTSG,TGFB1,COL1A1,VTN,LTF,HRG,MSH2,IGFBP5,HSPB1,THBS1,CDH2,THY1,FGB,CAVIN3,F2,CSPG4,CLU,FBN1,GAS6,EIF5A,FGG,PARK7,FN1,C4BPA,F10,F7,SRPX,EMILIN1,IGFBP3,CXCL12,GAPDH,KSR1,S100A13,FGFR1,C4A,CD44,CD63,UBB,FGA
GO:0009968	Negative regulation of signal transduction	29	1252	0.46	0.67	5.59e-05	9606,ENSP00000052754,9606,ENSP00000231751,9606,ENSP00000232003,9606,ENSP00000233813,9606,ENSP00000248553,9606,ENSP00000260356,9606,ENSP00000269141,9606,ENSP00000273784,9606,ENSP00000284240,9606,ENSP00000295113,9606,ENSP00000306099,9606,ENSP00000307292,9606,ENSP00000308208,9606,ENSP00000315130,9606,ENSP00000325527,9606,ENSP00000330523,9606,ENSP00000331831,9606,ENSP00000336829,9606,ENSP00000340278,…	DCN,LTF,HRG,IGFBP5,HSPB1,THBS1,CDH2,AHSG,THY1,FRZB,FGB,CAVIN3,MMP14,CLU,FBN1,CTHRC1,GAS6,FGG,PARK7,LMNA,HTRA1,SLC25A5,VDAC2,ASPN,EMILIN1,IGFBP3,CXCL12,CD44,FGA
GO:0001649	Osteoblast differentiation	10	141	0.95	0.94	7.09e-05	9606,ENSP00000225964,9606,ENSP00000233813,9606,ENSP00000233893,9606,ENSP00000265077,9606,ENSP00000265131,9606,ENSP00000330523,9606,ENSP00000357255,9606,ENSP00000363840,9606,ENSP00000363973,9606,ENSP00000370473	COL1A1,IGFBP5,HSPE1,VCAN,TNC,CTHRC1,BGLAP,COL11A2,ALPL,IGFBP3
GO:0006959	Humoral immune response	13	268	0.78	0.85	7.77e-05	9606,ENSP00000216336,9606,ENSP00000231751,9606,ENSP00000232003,9606,ENSP00000306099,9606,ENSP00000308541,9606,ENSP00000315130,9606,ENSP00000354280,9606,ENSP00000356037,9606,ENSP00000379140,9606,ENSP00000380070,9606,ENSP00000396688,9606,ENSP00000493985,9606,ENSP00000498441	CTSG,LTF,HRG,FGB,F2,CLU,PRSS3,C4BPA,CXCL12,GAPDH,C4A,KNG1,FGA
GO:0009966	Regulation of signal transduction	49	2978	0.31	0.56	7.87e-05	9606,ENSP00000052754,9606,ENSP00000221930,9606,ENSP00000225964,9606,ENSP00000226218,9606,ENSP00000231751,9606,ENSP00000232003,9606,ENSP00000233813,9606,ENSP00000248553,9606,ENSP00000260356,9606,ENSP00000269141,9606,ENSP00000273784,9606,ENSP00000284240,9606,ENSP00000295113,9606,ENSP00000306099,9606,ENSP00000307292,9606,ENSP00000308208,9606,ENSP00000308541,9606,ENSP00000312506,9606,ENSP00000315130,…	DCN,TGFB1,COL1A1,VTN,LTF,HRG,IGFBP5,HSPB1,THBS1,CDH2,AHSG,THY1,FRZB,FGB,CAVIN3,MMP14,F2,CSPG4,CLU,FBN1,CTHRC1,GAS6,EIF5A,FGG,PARK7,FN1,LMNA,HTRA1,SLC25A5,VDAC2,ASPN,F10,F7,SRPX,POSTN,EMILIN1,IGFBP3,SLC8A3,CXCL12,GAPDH,KSR1,S100A13,FGFR1,CD44,CD63,ARHGDIA,UBB,NCAM1,FGA
GO:0034116	Positive regulation of heterotypic cell-cell adhesion	5	15	1.62	1.11	7.87e-05	9606,ENSP00000284240,9606,ENSP00000306099,9606,ENSP00000336829,9606,ENSP00000398632,9606,ENSP00000498441	THY1,FGB,FGG,CD44,FGA
GO:2000145	Regulation of cell motility	25	988	0.5	0.68	8.08e-05	9606,ENSP00000052754,9606,ENSP00000219070,9606,ENSP00000221930,9606,ENSP00000225964,9606,ENSP00000226218,9606,ENSP00000231061,9606,ENSP00000232003,9606,ENSP00000233813,9606,ENSP00000248553,9606,ENSP00000254722,9606,ENSP00000259486,9606,ENSP00000260356,9606,ENSP00000265131,9606,ENSP00000284240,9606,ENSP00000308208,9606,ENSP00000331831,9606,ENSP00000346839,9606,ENSP00000349541,9606,ENSP00000357283,…	DCN,MMP2,TGFB1,COL1A1,VTN,SPARC,HRG,IGFBP5,HSPB1,SERPINF1,ENPP2,THBS1,TNC,THY1,MMP14,GAS6,FN1,CAVIN1,LMNA,F10,F7,EMILIN1,IGFBP3,CXCL12,FGFR1
GO:0006954	Inflammatory response	18	538	0.62	0.76	8.74e-05	9606,ENSP00000221930,9606,ENSP00000255030,9606,ENSP00000259396,9606,ENSP00000260356,9606,ENSP00000273784,9606,ENSP00000308541,9606,ENSP00000312326,9606,ENSP00000315130,9606,ENSP00000340278,9606,ENSP00000346839,9606,ENSP00000348170,9606,ENSP00000363827,9606,ENSP00000364731,9606,ENSP00000396688,9606,ENSP00000398632,9606,ENSP00000416066,9606,ENSP00000450540,9606,ENSP00000493985	TGFB1,CRP,ORM1,THBS1,AHSG,F2,AOC3,CLU,PARK7,FN1,HP,HSPG2,F7,C4A,CD44,SERPINA1,SERPINA3,KNG1
GO:0048518	Positive regulation of biological process	80	6207	0.21	0.49	9.14e-05	9606,ENSP00000052754,9606,ENSP00000216336,9606,ENSP00000219070,9606,ENSP00000221930,9606,ENSP00000223061,9606,ENSP00000225371,9606,ENSP00000225964,9606,ENSP00000226218,9606,ENSP00000231061,9606,ENSP00000231751,9606,ENSP00000232003,9606,ENSP00000233146,9606,ENSP00000233242,9606,ENSP00000233813,9606,ENSP00000233893,9606,ENSP00000238044,9606,ENSP00000248553,9606,ENSP00000250340,9606,ENSP00000254722,…	DCN,CTSG,MMP2,TGFB1,PCOLCE,EPX,COL1A1,VTN,SPARC,LTF,HRG,MSH2,APOB,IGFBP5,HSPE1,ECRG4,HSPB1,CLEC11A,SERPINF1,CRP,ORM1,ENPP2,THBS1,TNC,LUM,MFGE8,CDH2,KRT10,RALB,AHSG,THY1,FRZB,CLEC3B,FGB,CAVIN3,MMP14,F2,KRT2,CSPG4,CLU,FBN1,CTHRC1,GAS6,EIF5A,FGG,PARK7,ECM2,ANXA2,FN1,HP,CAVIN1,APOA4,C4BPA,LMNA,HTRA1,SLC25A5,GSN,ALPL,F10,F7,AHNAK,SRPX,VIT,EMILIN1,IGFBP3,SLC8A3,RPS9,CXCL12,GAPDH,KSR1,S100A13,FGFR1,C4A,…
GO:0030334	Regulation of cell migration	24	927	0.51	0.68	9.18e-05	9606,ENSP00000052754,9606,ENSP00000219070,9606,ENSP00000221930,9606,ENSP00000225964,9606,ENSP00000226218,9606,ENSP00000231061,9606,ENSP00000232003,9606,ENSP00000233813,9606,ENSP00000248553,9606,ENSP00000254722,9606,ENSP00000259486,9606,ENSP00000260356,9606,ENSP00000265131,9606,ENSP00000284240,9606,ENSP00000308208,9606,ENSP00000331831,9606,ENSP00000346839,9606,ENSP00000357283,9606,ENSP00000364709,…	DCN,MMP2,TGFB1,COL1A1,VTN,SPARC,HRG,IGFBP5,HSPB1,SERPINF1,ENPP2,THBS1,TNC,THY1,MMP14,GAS6,FN1,LMNA,F10,F7,EMILIN1,IGFBP3,CXCL12,FGFR1
GO:2001234	Negative regulation of apoptotic signaling pathway	12	230	0.81	0.86	9.77e-05	9606,ENSP00000248553,9606,ENSP00000260356,9606,ENSP00000306099,9606,ENSP00000315130,9606,ENSP00000336829,9606,ENSP00000340278,9606,ENSP00000357283,9606,ENSP00000360671,9606,ENSP00000361635,9606,ENSP00000379140,9606,ENSP00000398632,9606,ENSP00000498441	HSPB1,THBS1,FGB,CLU,FGG,PARK7,LMNA,SLC25A5,VDAC2,CXCL12,CD44,FGA
GO:0019730	Antimicrobial humoral response	10	149	0.92	0.9	0.0001	9606,ENSP00000216336,9606,ENSP00000231751,9606,ENSP00000232003,9606,ENSP00000306099,9606,ENSP00000308541,9606,ENSP00000354280,9606,ENSP00000379140,9606,ENSP00000380070,9606,ENSP00000493985,9606,ENSP00000498441	CTSG,LTF,HRG,FGB,F2,PRSS3,CXCL12,GAPDH,KNG1,FGA
GO:0065007	Biological regulation	128	12385	0.11	0.42	0.00011	9606,ENSP00000052754,9606,ENSP00000168148,9606,ENSP00000216336,9606,ENSP00000218099,9606,ENSP00000219070,9606,ENSP00000221930,9606,ENSP00000223061,9606,ENSP00000223357,9606,ENSP00000225275,9606,ENSP00000225371,9606,ENSP00000225964,9606,ENSP00000226218,9606,ENSP00000231061,9606,ENSP00000231751,9606,ENSP00000232003,9606,ENSP00000233146,9606,ENSP00000233242,9606,ENSP00000233813,9606,ENSP00000233893,…	DCN,SPP2,CTSG,F9,MMP2,TGFB1,PCOLCE,AEBP1,MPO,EPX,COL1A1,VTN,SPARC,LTF,HRG,MSH2,APOB,IGFBP5,HSPE1,TTR,ECRG4,HSPB1,CLEC11A,SERPINF1,CRP,CHAD,ORM1,ENPP2,THBS1,ALDH2,SERPINA10,LGALS3BP,CSTA,TNC,ENPEP,LUM,MFGE8,CDH2,KRT10,RALB,AHSG,THY1,FRZB,CPA3,CLEC3B,COL1A2,ANPEP,FGB,CAVIN3,MMP14,F2,KRT2,AOC3,CSPG4,CLU,OLFML3,CRTAP,FBN1,LMNB2,CTHRC1,GAS6,OLFML1,EIF5A,FGG,PARK7,PROZ,ECM2,ANXA2,FN1,HP,CAVIN1,APOA4,MB…
GO:2000147	Positive regulation of cell motility	18	555	0.61	0.73	0.00013	9606,ENSP00000219070,9606,ENSP00000221930,9606,ENSP00000225964,9606,ENSP00000226218,9606,ENSP00000231061,9606,ENSP00000233813,9606,ENSP00000248553,9606,ENSP00000259486,9606,ENSP00000260356,9606,ENSP00000284240,9606,ENSP00000308208,9606,ENSP00000331831,9606,ENSP00000346839,9606,ENSP00000349541,9606,ENSP00000364709,9606,ENSP00000364731,9606,ENSP00000379140,9606,ENSP00000393312	MMP2,TGFB1,COL1A1,VTN,SPARC,IGFBP5,HSPB1,ENPP2,THBS1,THY1,MMP14,GAS6,FN1,CAVIN1,F10,F7,CXCL12,FGFR1
GO:0010941	Regulation of cell death	33	1651	0.4	0.59	0.00017	9606,ENSP00000219070,9606,ENSP00000221930,9606,ENSP00000225275,9606,ENSP00000231751,9606,ENSP00000232003,9606,ENSP00000233146,9606,ENSP00000248553,9606,ENSP00000254722,9606,ENSP00000260356,9606,ENSP00000295113,9606,ENSP00000306099,9606,ENSP00000315130,9606,ENSP00000331831,9606,ENSP00000336702,9606,ENSP00000336829,9606,ENSP00000340278,9606,ENSP00000348170,9606,ENSP00000357283,9606,ENSP00000357980,…	MMP2,TGFB1,MPO,LTF,HRG,MSH2,HSPB1,SERPINF1,THBS1,FRZB,FGB,CLU,GAS6,EIF5A,FGG,PARK7,HP,LMNA,HTRA1,SLC25A5,VDAC2,GSN,HSPG2,SRPX,IGFBP3,CXCL12,FGFR1,CD44,CRYAB,ARHGDIA,UBB,KNG1,FGA
GO:0032571	Response to vitamin K	4	7	1.85	1.02	0.0002	9606,ENSP00000331831,9606,ENSP00000357255,9606,ENSP00000364731,9606,ENSP00000369071	GAS6,BGLAP,F7,POSTN
GO:0030155	Regulation of cell adhesion	21	784	0.52	0.64	0.00027	9606,ENSP00000216336,9606,ENSP00000219070,9606,ENSP00000221930,9606,ENSP00000225964,9606,ENSP00000226218,9606,ENSP00000232003,9606,ENSP00000260356,9606,ENSP00000265131,9606,ENSP00000284240,9606,ENSP00000306099,9606,ENSP00000308208,9606,ENSP00000336829,9606,ENSP00000344758,9606,ENSP00000346839,9606,ENSP00000368544,9606,ENSP00000369677,9606,ENSP00000379140,9606,ENSP00000398632,9606,ENSP00000463939,…	CTSG,MMP2,TGFB1,COL1A1,VTN,HRG,THBS1,TNC,THY1,FGB,MMP14,FGG,ECM2,FN1,VIT,EMILIN1,CXCL12,CD44,ARHGDIA,KNG1,FGA
GO:0030335	Positive regulation of cell migration	17	529	0.6	0.68	0.00027	9606,ENSP00000219070,9606,ENSP00000221930,9606,ENSP00000225964,9606,ENSP00000226218,9606,ENSP00000231061,9606,ENSP00000233813,9606,ENSP00000248553,9606,ENSP00000259486,9606,ENSP00000260356,9606,ENSP00000284240,9606,ENSP00000308208,9606,ENSP00000331831,9606,ENSP00000346839,9606,ENSP00000364709,9606,ENSP00000364731,9606,ENSP00000379140,9606,ENSP00000393312	MMP2,TGFB1,COL1A1,VTN,SPARC,IGFBP5,HSPB1,ENPP2,THBS1,THY1,MMP14,GAS6,FN1,F10,F7,CXCL12,FGFR1
GO:0044092	Negative regulation of molecular function	26	1143	0.45	0.6	0.00027	9606,ENSP00000168148,9606,ENSP00000226218,9606,ENSP00000231751,9606,ENSP00000232003,9606,ENSP00000248553,9606,ENSP00000254722,9606,ENSP00000260356,9606,ENSP00000261994,9606,ENSP00000264474,9606,ENSP00000272519,9606,ENSP00000273784,9606,ENSP00000284240,9606,ENSP00000312326,9606,ENSP00000331831,9606,ENSP00000340278,9606,ENSP00000346032,9606,ENSP00000348170,9606,ENSP00000356671,9606,ENSP00000370669,…	SPP2,VTN,LTF,HRG,HSPB1,SERPINF1,THBS1,SERPINA10,CSTA,RALB,AHSG,THY1,AOC3,GAS6,PARK7,ANXA2,HP,SERPINC1,SLC8A3,GAPDH,C4A,CD44,SERPINA1,CRYAB,SERPINA3,KNG1
GO:0010035	Response to inorganic substance	17	532	0.6	0.68	0.00028	9606,ENSP00000219070,9606,ENSP00000225275,9606,ENSP00000225964,9606,ENSP00000233242,9606,ENSP00000254722,9606,ENSP00000260356,9606,ENSP00000306099,9606,ENSP00000336829,9606,ENSP00000340278,9606,ENSP00000348170,9606,ENSP00000350425,9606,ENSP00000357255,9606,ENSP00000363973,9606,ENSP00000364694,9606,ENSP00000371554,9606,ENSP00000433560,9606,ENSP00000498441	MMP2,MPO,COL1A1,APOB,SERPINF1,THBS1,FGB,FGG,PARK7,HP,APOA4,BGLAP,ALPL,ASPN,SOD3,CRYAB,FGA
GO:0023056	Positive regulation of signaling	33	1698	0.38	0.56	0.00028	9606,ENSP00000052754,9606,ENSP00000221930,9606,ENSP00000225964,9606,ENSP00000226218,9606,ENSP00000231751,9606,ENSP00000233813,9606,ENSP00000238044,9606,ENSP00000260356,9606,ENSP00000269141,9606,ENSP00000306099,9606,ENSP00000307292,9606,ENSP00000308541,9606,ENSP00000312506,9606,ENSP00000315130,9606,ENSP00000331831,9606,ENSP00000336702,9606,ENSP00000336829,9606,ENSP00000340278,9606,ENSP00000346032,…	DCN,TGFB1,COL1A1,VTN,LTF,IGFBP5,ECRG4,THBS1,CDH2,FGB,CAVIN3,F2,CSPG4,CLU,GAS6,EIF5A,FGG,PARK7,ANXA2,FN1,F10,F7,SRPX,IGFBP3,SLC8A3,GAPDH,KSR1,S100A13,FGFR1,CD44,CD63,UBB,FGA
GO:0007568	Aging	10	172	0.86	0.8	0.00029	9606,ENSP00000219070,9606,ENSP00000221930,9606,ENSP00000225275,9606,ENSP00000233813,9606,ENSP00000237530,9606,ENSP00000254722,9606,ENSP00000353654,9606,ENSP00000357255,9606,ENSP00000363973,9606,ENSP00000433560	MMP2,TGFB1,MPO,IGFBP5,RPN2,SERPINF1,COL4A2,BGLAP,ALPL,CRYAB
GO:0009612	Response to mechanical stimulus	11	214	0.81	0.77	0.00029	9606,ENSP00000219070,9606,ENSP00000221930,9606,ENSP00000225275,9606,ENSP00000225964,9606,ENSP00000260356,9606,ENSP00000269141,9606,ENSP00000308208,9606,ENSP00000357255,9606,ENSP00000362924,9606,ENSP00000379140,9606,ENSP00000416293	MMP2,TGFB1,MPO,COL1A1,THBS1,CDH2,MMP14,BGLAP,GSN,CXCL12,SLC2A1
GO:0030168	Platelet activation	8	97	1.01	0.85	0.00029	9606,ENSP00000216336,9606,ENSP00000232003,9606,ENSP00000248553,9606,ENSP00000306099,9606,ENSP00000308541,9606,ENSP00000336829,9606,ENSP00000346839,9606,ENSP00000498441	CTSG,HRG,HSPB1,FGB,F2,FGG,FN1,FGA
GO:0042981	Regulation of apoptotic process	30	1462	0.41	0.57	0.0003	9606,ENSP00000219070,9606,ENSP00000221930,9606,ENSP00000225275,9606,ENSP00000231751,9606,ENSP00000232003,9606,ENSP00000233146,9606,ENSP00000248553,9606,ENSP00000260356,9606,ENSP00000295113,9606,ENSP00000306099,9606,ENSP00000315130,9606,ENSP00000331831,9606,ENSP00000336702,9606,ENSP00000336829,9606,ENSP00000340278,9606,ENSP00000357283,9606,ENSP00000357980,9606,ENSP00000360671,9606,ENSP00000361635,…	MMP2,TGFB1,MPO,LTF,HRG,MSH2,HSPB1,THBS1,FRZB,FGB,CLU,GAS6,EIF5A,FGG,PARK7,LMNA,HTRA1,SLC25A5,VDAC2,GSN,SRPX,IGFBP3,CXCL12,FGFR1,CD44,CRYAB,ARHGDIA,UBB,KNG1,FGA
GO:0050793	Regulation of developmental process	42	2492	0.32	0.53	0.0003	9606,ENSP00000052754,9606,ENSP00000221930,9606,ENSP00000225964,9606,ENSP00000231061,9606,ENSP00000231751,9606,ENSP00000232003,9606,ENSP00000233146,9606,ENSP00000233242,9606,ENSP00000233813,9606,ENSP00000248553,9606,ENSP00000254722,9606,ENSP00000255030,9606,ENSP00000258969,9606,ENSP00000259486,9606,ENSP00000260356,9606,ENSP00000269141,9606,ENSP00000269576,9606,ENSP00000273784,9606,ENSP00000284240,…	DCN,TGFB1,COL1A1,SPARC,LTF,HRG,MSH2,APOB,IGFBP5,HSPB1,SERPINF1,CRP,CHAD,ENPP2,THBS1,CDH2,KRT10,AHSG,THY1,FRZB,FGB,MMP14,F2,KRT2,FBN1,CTHRC1,GAS6,FGG,ANXA2,FN1,COL4A2,BGLAP,COL5A1,HSPG2,ASPN,OMD,EMILIN1,IGFBP3,CXCL12,FGFR1,CD44,FGA
GO:0035239	Tube morphogenesis	19	669	0.55	0.64	0.00035	9606,ENSP00000219070,9606,ENSP00000221930,9606,ENSP00000232003,9606,ENSP00000233242,9606,ENSP00000260356,9606,ENSP00000265162,9606,ENSP00000268150,9606,ENSP00000269141,9606,ENSP00000284240,9606,ENSP00000300060,9606,ENSP00000303153,9606,ENSP00000308208,9606,ENSP00000312506,9606,ENSP00000330523,9606,ENSP00000346032,9606,ENSP00000346839,9606,ENSP00000353654,9606,ENSP00000363827,9606,ENSP00000364140	MMP2,TGFB1,HRG,APOB,THBS1,ENPEP,MFGE8,CDH2,THY1,ANPEP,COL22A1,MMP14,CSPG4,CTHRC1,ANXA2,FN1,COL4A2,HSPG2,COL15A1
GO:0070482	Response to oxygen levels	13	318	0.71	0.72	0.00036	9606,ENSP00000219070,9606,ENSP00000221930,9606,ENSP00000225964,9606,ENSP00000260356,9606,ENSP00000308208,9606,ENSP00000352835,9606,ENSP00000357283,9606,ENSP00000364731,9606,ENSP00000370669,9606,ENSP00000371554,9606,ENSP00000379140,9606,ENSP00000416293,9606,ENSP00000433560	MMP2,TGFB1,COL1A1,THBS1,MMP14,MB,LMNA,F7,SLC8A3,SOD3,CXCL12,SLC2A1,CRYAB
GO:0023051	Regulation of signaling	51	3367	0.28	0.49	0.00038	9606,ENSP00000052754,9606,ENSP00000221930,9606,ENSP00000225964,9606,ENSP00000226218,9606,ENSP00000231751,9606,ENSP00000232003,9606,ENSP00000233813,9606,ENSP00000238044,9606,ENSP00000248553,9606,ENSP00000260356,9606,ENSP00000269141,9606,ENSP00000273784,9606,ENSP00000284240,9606,ENSP00000295113,9606,ENSP00000306099,9606,ENSP00000307292,9606,ENSP00000308208,9606,ENSP00000308541,9606,ENSP00000312506,…	DCN,TGFB1,COL1A1,VTN,LTF,HRG,IGFBP5,ECRG4,HSPB1,THBS1,CDH2,AHSG,THY1,FRZB,FGB,CAVIN3,MMP14,F2,CSPG4,CLU,FBN1,CTHRC1,GAS6,EIF5A,FGG,PARK7,ANXA2,FN1,LMNA,HTRA1,SLC25A5,VDAC2,ASPN,F10,F7,SRPX,POSTN,EMILIN1,IGFBP3,SLC8A3,CXCL12,GAPDH,KSR1,S100A13,FGFR1,CD44,CD63,ARHGDIA,UBB,NCAM1,FGA
GO:0031214	Biomineral tissue development	8	102	0.99	0.82	0.00038	9606,ENSP00000221930,9606,ENSP00000225964,9606,ENSP00000296130,9606,ENSP00000297268,9606,ENSP00000357255,9606,ENSP00000363973,9606,ENSP00000364694,9606,ENSP00000378534	TGFB1,COL1A1,CLEC3B,COL1A2,BGLAP,ALPL,ASPN,MEPE
GO:0035987	Endodermal cell differentiation	6	44	1.23	0.88	0.00038	9606,ENSP00000219070,9606,ENSP00000226218,9606,ENSP00000308208,9606,ENSP00000325146,9606,ENSP00000346839,9606,ENSP00000353654	MMP2,VTN,MMP14,COL12A1,FN1,COL4A2
GO:0016525	Negative regulation of angiogenesis	8	103	0.99	0.81	0.0004	9606,ENSP00000052754,9606,ENSP00000231061,9606,ENSP00000232003,9606,ENSP00000254722,9606,ENSP00000260356,9606,ENSP00000353654,9606,ENSP00000363827,9606,ENSP00000369677	DCN,SPARC,HRG,SERPINF1,THBS1,COL4A2,HSPG2,EMILIN1
GO:0044419	Biological process involved in interspecies interaction between organisms	30	1490	0.4	0.56	0.0004	9606,ENSP00000216336,9606,ENSP00000221930,9606,ENSP00000225275,9606,ENSP00000225371,9606,ENSP00000231751,9606,ENSP00000232003,9606,ENSP00000233242,9606,ENSP00000248553,9606,ENSP00000255030,9606,ENSP00000285381,9606,ENSP00000300060,9606,ENSP00000306099,9606,ENSP00000308541,9606,ENSP00000315130,9606,ENSP00000331831,9606,ENSP00000336702,9606,ENSP00000346839,9606,ENSP00000348170,9606,ENSP00000350425,…	CTSG,TGFB1,MPO,EPX,LTF,HRG,APOB,HSPB1,CRP,CA3,ANPEP,FGB,F2,CLU,GAS6,EIF5A,FN1,HP,APOA4,PRSS3,C4BPA,GSN,ALPL,CXCL12,GAPDH,C4A,VIM,NCAM1,KNG1,FGA
GO:0001666	Response to hypoxia	12	278	0.73	0.71	0.00047	9606,ENSP00000219070,9606,ENSP00000221930,9606,ENSP00000260356,9606,ENSP00000308208,9606,ENSP00000352835,9606,ENSP00000357283,9606,ENSP00000364731,9606,ENSP00000370669,9606,ENSP00000371554,9606,ENSP00000379140,9606,ENSP00000416293,9606,ENSP00000433560	MMP2,TGFB1,THBS1,MMP14,MB,LMNA,F7,SLC8A3,SOD3,CXCL12,SLC2A1,CRYAB
GO:0051240	Positive regulation of multicellular organismal process	30	1505	0.4	0.55	0.00047	9606,ENSP00000221930,9606,ENSP00000225371,9606,ENSP00000225964,9606,ENSP00000226218,9606,ENSP00000231751,9606,ENSP00000232003,9606,ENSP00000233146,9606,ENSP00000238044,9606,ENSP00000248553,9606,ENSP00000254722,9606,ENSP00000259396,9606,ENSP00000260356,9606,ENSP00000266718,9606,ENSP00000306099,9606,ENSP00000308208,9606,ENSP00000308541,9606,ENSP00000315130,9606,ENSP00000331831,9606,ENSP00000336829,…	TGFB1,EPX,COL1A1,VTN,LTF,HRG,MSH2,ECRG4,HSPB1,SERPINF1,ORM1,THBS1,LUM,FGB,MMP14,F2,CLU,GAS6,FGG,PARK7,ANXA2,FN1,ALPL,F7,EMILIN1,CXCL12,GAPDH,S100A13,ACSL1,FGA
GO:0016477	Cell migration	22	903	0.48	0.59	0.00054	9606,ENSP00000216336,9606,ENSP00000219070,9606,ENSP00000221930,9606,ENSP00000225371,9606,ENSP00000226218,9606,ENSP00000260356,9606,ENSP00000265077,9606,ENSP00000265162,9606,ENSP00000269141,9606,ENSP00000308208,9606,ENSP00000310861,9606,ENSP00000312506,9606,ENSP00000330523,9606,ENSP00000331831,9606,ENSP00000346839,9606,ENSP00000354280,9606,ENSP00000360882,9606,ENSP00000369677,9606,ENSP00000379140,…	CTSG,MMP2,TGFB1,EPX,VTN,THBS1,VCAN,ENPEP,CDH2,MMP14,KRT2,CSPG4,CTHRC1,GAS6,FN1,PRSS3,COL5A1,EMILIN1,CXCL12,FGFR1,CD44,CD63
GO:0009967	Positive regulation of signal transduction	30	1525	0.39	0.54	0.00059	9606,ENSP00000052754,9606,ENSP00000221930,9606,ENSP00000225964,9606,ENSP00000226218,9606,ENSP00000231751,9606,ENSP00000233813,9606,ENSP00000260356,9606,ENSP00000269141,9606,ENSP00000306099,9606,ENSP00000307292,9606,ENSP00000308541,9606,ENSP00000312506,9606,ENSP00000315130,9606,ENSP00000331831,9606,ENSP00000336702,9606,ENSP00000336829,9606,ENSP00000340278,9606,ENSP00000346839,9606,ENSP00000364709,…	DCN,TGFB1,COL1A1,VTN,LTF,IGFBP5,THBS1,CDH2,FGB,CAVIN3,F2,CSPG4,CLU,GAS6,EIF5A,FGG,PARK7,FN1,F10,F7,SRPX,IGFBP3,GAPDH,KSR1,S100A13,FGFR1,CD44,CD63,UBB,FGA
GO:0010647	Positive regulation of cell communication	32	1693	0.37	0.53	0.0006	9606,ENSP00000052754,9606,ENSP00000221930,9606,ENSP00000225964,9606,ENSP00000226218,9606,ENSP00000231751,9606,ENSP00000233813,9606,ENSP00000238044,9606,ENSP00000260356,9606,ENSP00000269141,9606,ENSP00000306099,9606,ENSP00000307292,9606,ENSP00000308541,9606,ENSP00000312506,9606,ENSP00000315130,9606,ENSP00000331831,9606,ENSP00000336702,9606,ENSP00000336829,9606,ENSP00000340278,9606,ENSP00000346839,…	DCN,TGFB1,COL1A1,VTN,LTF,IGFBP5,ECRG4,THBS1,CDH2,FGB,CAVIN3,F2,CSPG4,CLU,GAS6,EIF5A,FGG,PARK7,FN1,F10,F7,SRPX,IGFBP3,SLC8A3,GAPDH,KSR1,S100A13,FGFR1,CD44,CD63,UBB,FGA
GO:0033273	Response to vitamin	7	78	1.05	0.79	0.00064	9606,ENSP00000221930,9606,ENSP00000225964,9606,ENSP00000331831,9606,ENSP00000357255,9606,ENSP00000363973,9606,ENSP00000364731,9606,ENSP00000369071	TGFB1,COL1A1,GAS6,BGLAP,ALPL,F7,POSTN
GO:0048870	Cell motility	24	1061	0.45	0.56	0.00064	9606,ENSP00000216336,9606,ENSP00000219070,9606,ENSP00000221930,9606,ENSP00000225371,9606,ENSP00000226218,9606,ENSP00000233242,9606,ENSP00000259486,9606,ENSP00000260356,9606,ENSP00000265077,9606,ENSP00000265162,9606,ENSP00000269141,9606,ENSP00000308208,9606,ENSP00000310861,9606,ENSP00000312506,9606,ENSP00000330523,9606,ENSP00000331831,9606,ENSP00000346839,9606,ENSP00000354280,9606,ENSP00000360882,…	CTSG,MMP2,TGFB1,EPX,VTN,APOB,ENPP2,THBS1,VCAN,ENPEP,CDH2,MMP14,KRT2,CSPG4,CTHRC1,GAS6,FN1,PRSS3,COL5A1,EMILIN1,CXCL12,FGFR1,CD44,CD63
GO:0010646	Regulation of cell communication	50	3355	0.27	0.47	0.00068	9606,ENSP00000052754,9606,ENSP00000221930,9606,ENSP00000225964,9606,ENSP00000226218,9606,ENSP00000231751,9606,ENSP00000232003,9606,ENSP00000233813,9606,ENSP00000238044,9606,ENSP00000248553,9606,ENSP00000260356,9606,ENSP00000269141,9606,ENSP00000273784,9606,ENSP00000284240,9606,ENSP00000295113,9606,ENSP00000306099,9606,ENSP00000307292,9606,ENSP00000308208,9606,ENSP00000308541,9606,ENSP00000312506,…	DCN,TGFB1,COL1A1,VTN,LTF,HRG,IGFBP5,ECRG4,HSPB1,THBS1,CDH2,AHSG,THY1,FRZB,FGB,CAVIN3,MMP14,F2,CSPG4,CLU,FBN1,CTHRC1,GAS6,EIF5A,FGG,PARK7,FN1,LMNA,HTRA1,SLC25A5,VDAC2,ASPN,F10,F7,SRPX,POSTN,EMILIN1,IGFBP3,SLC8A3,CXCL12,GAPDH,KSR1,S100A13,FGFR1,CD44,CD63,ARHGDIA,UBB,NCAM1,FGA
GO:0051897	Positive regulation of protein kinase B signaling	8	113	0.95	0.75	0.00068	9606,ENSP00000221930,9606,ENSP00000233813,9606,ENSP00000260356,9606,ENSP00000331831,9606,ENSP00000340278,9606,ENSP00000364709,9606,ENSP00000364731,9606,ENSP00000393312	TGFB1,IGFBP5,THBS1,GAS6,PARK7,F10,F7,FGFR1
GO:0010628	Positive regulation of gene expression	25	1146	0.43	0.55	0.00071	9606,ENSP00000221930,9606,ENSP00000225371,9606,ENSP00000233146,9606,ENSP00000233242,9606,ENSP00000248553,9606,ENSP00000255030,9606,ENSP00000259396,9606,ENSP00000260356,9606,ENSP00000265131,9606,ENSP00000266718,9606,ENSP00000296130,9606,ENSP00000308208,9606,ENSP00000315130,9606,ENSP00000331831,9606,ENSP00000336702,9606,ENSP00000340278,9606,ENSP00000346032,9606,ENSP00000346839,9606,ENSP00000357283,…	TGFB1,EPX,MSH2,APOB,HSPB1,CRP,ORM1,THBS1,TNC,LUM,CLEC3B,MMP14,CLU,GAS6,EIF5A,PARK7,ANXA2,FN1,LMNA,GSN,EMILIN1,RPS9,GAPDH,S100A13,VIM
GO:0031099	Regeneration	9	154	0.86	0.72	0.00075	9606,ENSP00000219070,9606,ENSP00000221930,9606,ENSP00000226218,9606,ENSP00000261994,9606,ENSP00000265131,9606,ENSP00000331831,9606,ENSP00000350425,9606,ENSP00000364731,9606,ENSP00000379140	MMP2,TGFB1,VTN,SERPINA10,TNC,GAS6,APOA4,F7,CXCL12
GO:0007492	Endoderm development	7	81	1.03	0.77	0.00076	9606,ENSP00000219070,9606,ENSP00000221930,9606,ENSP00000226218,9606,ENSP00000308208,9606,ENSP00000325146,9606,ENSP00000346839,9606,ENSP00000353654	MMP2,TGFB1,VTN,MMP14,COL12A1,FN1,COL4A2
GO:0051918	Negative regulation of fibrinolysis	4	13	1.58	0.82	0.00097	9606,ENSP00000226218,9606,ENSP00000232003,9606,ENSP00000260356,9606,ENSP00000308541	VTN,HRG,THBS1,F2
GO:0042221	Response to chemical	56	4010	0.24	0.44	0.00098	9606,ENSP00000216336,9606,ENSP00000219070,9606,ENSP00000221930,9606,ENSP00000225275,9606,ENSP00000225371,9606,ENSP00000225964,9606,ENSP00000232003,9606,ENSP00000233242,9606,ENSP00000233813,9606,ENSP00000233893,9606,ENSP00000237530,9606,ENSP00000248553,9606,ENSP00000253799,9606,ENSP00000254722,9606,ENSP00000259486,9606,ENSP00000260356,9606,ENSP00000261714,9606,ENSP00000272519,9606,ENSP00000285381,…	CTSG,MMP2,TGFB1,MPO,EPX,COL1A1,HRG,APOB,IGFBP5,HSPE1,RPN2,HSPB1,AOC2,SERPINF1,ENPP2,THBS1,BLMH,RALB,CA3,CLEC3B,COL1A2,UBXN6,FGB,MMP14,AOC3,CLU,FBN1,GAS6,EIF5A,FGG,PARK7,HP,APOA4,COL4A2,BGLAP,LMNA,GSN,ALPL,ASPN,F7,RPS16,POSTN,SLC8A3,SOD3,CXCL12,GAPDH,FGFR1,CD44,DDOST,SLC2A1,ACSL1,CRYAB,VIM,EPHX1,NCAM1,FGA
GO:0035295	Tube development	21	880	0.47	0.55	0.0011	9606,ENSP00000219070,9606,ENSP00000221930,9606,ENSP00000232003,9606,ENSP00000233242,9606,ENSP00000233813,9606,ENSP00000260356,9606,ENSP00000265162,9606,ENSP00000268150,9606,ENSP00000269141,9606,ENSP00000284240,9606,ENSP00000300060,9606,ENSP00000303153,9606,ENSP00000308208,9606,ENSP00000312506,9606,ENSP00000330523,9606,ENSP00000346032,9606,ENSP00000346839,9606,ENSP00000353654,9606,ENSP00000363827,…	MMP2,TGFB1,HRG,APOB,IGFBP5,THBS1,ENPEP,MFGE8,CDH2,THY1,ANPEP,COL22A1,MMP14,CSPG4,CTHRC1,ANXA2,FN1,COL4A2,HSPG2,COL15A1,UBB
GO:0042127	Regulation of cell population proliferation	31	1669	0.36	0.5	0.0011	9606,ENSP00000219070,9606,ENSP00000221930,9606,ENSP00000231061,9606,ENSP00000231751,9606,ENSP00000232003,9606,ENSP00000233813,9606,ENSP00000238044,9606,ENSP00000250340,9606,ENSP00000254722,9606,ENSP00000255030,9606,ENSP00000260356,9606,ENSP00000265131,9606,ENSP00000269141,9606,ENSP00000295113,9606,ENSP00000308541,9606,ENSP00000315130,9606,ENSP00000330523,9606,ENSP00000331831,9606,ENSP00000346839,…	MMP2,TGFB1,SPARC,LTF,HRG,IGFBP5,ECRG4,CLEC11A,SERPINF1,CRP,THBS1,TNC,CDH2,FRZB,F2,CLU,CTHRC1,GAS6,FN1,LMNA,HTRA1,SLC25A5,OGN,SRPX,EMILIN1,IGFBP3,RPS9,CXCL12,KSR1,S100A13,FGFR1
GO:0051896	Regulation of protein kinase B signaling	9	166	0.83	0.67	0.0013	9606,ENSP00000221930,9606,ENSP00000233813,9606,ENSP00000260356,9606,ENSP00000307292,9606,ENSP00000331831,9606,ENSP00000340278,9606,ENSP00000364709,9606,ENSP00000364731,9606,ENSP00000393312	TGFB1,IGFBP5,THBS1,CAVIN3,GAS6,PARK7,F10,F7,FGFR1
GO:0060348	Bone development	10	216	0.76	0.63	0.0015	9606,ENSP00000221930,9606,ENSP00000225964,9606,ENSP00000231751,9606,ENSP00000258969,9606,ENSP00000308208,9606,ENSP00000327336,9606,ENSP00000346032,9606,ENSP00000357255,9606,ENSP00000363973,9606,ENSP00000364711	TGFB1,COL1A1,LTF,CHAD,MMP14,BGN,ANXA2,BGLAP,ALPL,OGN
GO:0010033	Response to organic substance	42	2692	0.29	0.45	0.0016	9606,ENSP00000216336,9606,ENSP00000219070,9606,ENSP00000221930,9606,ENSP00000225275,9606,ENSP00000225964,9606,ENSP00000233242,9606,ENSP00000233813,9606,ENSP00000233893,9606,ENSP00000248553,9606,ENSP00000254722,9606,ENSP00000260356,9606,ENSP00000272519,9606,ENSP00000285381,9606,ENSP00000296130,9606,ENSP00000297268,9606,ENSP00000301281,9606,ENSP00000306099,9606,ENSP00000308208,9606,ENSP00000315130,…	CTSG,MMP2,TGFB1,MPO,COL1A1,APOB,IGFBP5,HSPE1,HSPB1,SERPINF1,THBS1,RALB,CA3,CLEC3B,COL1A2,UBXN6,FGB,MMP14,CLU,FBN1,GAS6,EIF5A,FGG,PARK7,APOA4,COL4A2,BGLAP,GSN,ALPL,F7,RPS16,POSTN,CXCL12,GAPDH,FGFR1,CD44,DDOST,SLC2A1,ACSL1,CRYAB,VIM,EPHX1
GO:0009607	Response to biotic stimulus	27	1375	0.39	0.49	0.0017	9606,ENSP00000216336,9606,ENSP00000221930,9606,ENSP00000225275,9606,ENSP00000225371,9606,ENSP00000231751,9606,ENSP00000232003,9606,ENSP00000233242,9606,ENSP00000248553,9606,ENSP00000255030,9606,ENSP00000285381,9606,ENSP00000306099,9606,ENSP00000308541,9606,ENSP00000315130,9606,ENSP00000336702,9606,ENSP00000348170,9606,ENSP00000350425,9606,ENSP00000354280,9606,ENSP00000356037,9606,ENSP00000362924,…	CTSG,TGFB1,MPO,EPX,LTF,HRG,APOB,HSPB1,CRP,CA3,FGB,F2,CLU,EIF5A,HP,APOA4,PRSS3,C4BPA,GSN,ALPL,SRPX,CXCL12,GAPDH,C4A,VIM,KNG1,FGA
GO:0032963	Collagen metabolic process	6	61	1.09	0.7	0.0017	9606,ENSP00000219070,9606,ENSP00000223061,9606,ENSP00000225964,9606,ENSP00000297268,9606,ENSP00000308208,9606,ENSP00000360882	MMP2,PCOLCE,COL1A1,COL1A2,MMP14,COL5A1
GO:0065009	Regulation of molecular function	46	3085	0.27	0.44	0.0017	9606,ENSP00000168148,9606,ENSP00000221930,9606,ENSP00000223061,9606,ENSP00000226218,9606,ENSP00000231751,9606,ENSP00000232003,9606,ENSP00000233146,9606,ENSP00000233893,9606,ENSP00000248553,9606,ENSP00000254722,9606,ENSP00000260356,9606,ENSP00000261994,9606,ENSP00000264474,9606,ENSP00000272519,9606,ENSP00000273784,9606,ENSP00000284240,9606,ENSP00000308541,9606,ENSP00000312326,9606,ENSP00000315130,…	SPP2,TGFB1,PCOLCE,VTN,LTF,HRG,MSH2,HSPE1,HSPB1,SERPINF1,THBS1,SERPINA10,CSTA,RALB,AHSG,THY1,F2,AOC3,CLU,FBN1,CTHRC1,GAS6,PARK7,ANXA2,FN1,HP,APOA4,SERPINC1,GSN,AHNAK,IGFBP3,SLC8A3,GAPDH,KSR1,NUCB1,FGFR1,C4A,CD44,DDOST,SERPINA1,ACSL1,CRYAB,NUCB2,SERPINA3,ARHGDIA,KNG1
GO:0050832	Defense response to fungus	6	62	1.08	0.69	0.0018	9606,ENSP00000216336,9606,ENSP00000221930,9606,ENSP00000225275,9606,ENSP00000231751,9606,ENSP00000232003,9606,ENSP00000380070	CTSG,TGFB1,MPO,LTF,HRG,GAPDH
GO:0009887	Animal organ morphogenesis	22	997	0.44	0.5	0.002	9606,ENSP00000052754,9606,ENSP00000219070,9606,ENSP00000221930,9606,ENSP00000225964,9606,ENSP00000231751,9606,ENSP00000233813,9606,ENSP00000265131,9606,ENSP00000269141,9606,ENSP00000284240,9606,ENSP00000295113,9606,ENSP00000297268,9606,ENSP00000308208,9606,ENSP00000325527,9606,ENSP00000330523,9606,ENSP00000349790,9606,ENSP00000357255,9606,ENSP00000357980,9606,ENSP00000360882,9606,ENSP00000363827,…	DCN,MMP2,TGFB1,COL1A1,LTF,IGFBP5,TNC,CDH2,THY1,FRZB,COL1A2,MMP14,FBN1,CTHRC1,COL9A1,BGLAP,HTRA1,COL5A1,HSPG2,COL11A2,ALPL,FGFR1
GO:0019538	Protein metabolic process	54	3910	0.24	0.42	0.002	9606,ENSP00000052754,9606,ENSP00000216336,9606,ENSP00000218099,9606,ENSP00000219070,9606,ENSP00000221930,9606,ENSP00000223061,9606,ENSP00000223357,9606,ENSP00000231751,9606,ENSP00000233242,9606,ENSP00000237530,9606,ENSP00000238044,9606,ENSP00000260356,9606,ENSP00000261714,9606,ENSP00000264474,9606,ENSP00000265162,9606,ENSP00000269576,9606,ENSP00000271064,9606,ENSP00000284240,9606,ENSP00000296046,…	DCN,CTSG,F9,MMP2,TGFB1,PCOLCE,AEBP1,LTF,APOB,RPN2,ECRG4,THBS1,BLMH,CSTA,ENPEP,KRT10,TINAGL1,THY1,CPA3,RPN1,ANPEP,UBXN6,FGB,MMP14,F2,KRT2,CLU,CRTAP,BGN,GAS6,EIF5A,FGG,PARK7,PROZ,FN1,HP,APOA4,PRSS3,HTRA1,GSN,UBR4,F10,F7,RPS16,IGFBP3,RPS9,GAPDH,KSR1,FGFR1,DDOST,SEC11A,UBB,RPL9,FGA
GO:0022603	Regulation of anatomical structure morphogenesis	21	920	0.45	0.51	0.002	9606,ENSP00000052754,9606,ENSP00000221930,9606,ENSP00000231061,9606,ENSP00000232003,9606,ENSP00000248553,9606,ENSP00000254722,9606,ENSP00000259486,9606,ENSP00000260356,9606,ENSP00000269141,9606,ENSP00000284240,9606,ENSP00000306099,9606,ENSP00000308541,9606,ENSP00000330523,9606,ENSP00000336829,9606,ENSP00000346839,9606,ENSP00000353654,9606,ENSP00000363827,9606,ENSP00000369677,9606,ENSP00000379140,…	DCN,TGFB1,SPARC,HRG,HSPB1,SERPINF1,ENPP2,THBS1,CDH2,THY1,FGB,F2,CTHRC1,FGG,FN1,COL4A2,HSPG2,EMILIN1,CXCL12,CD44,FGA
GO:0032102	Negative regulation of response to external stimulus	13	387	0.62	0.57	0.002	9606,ENSP00000226218,9606,ENSP00000231751,9606,ENSP00000232003,9606,ENSP00000254722,9606,ENSP00000260356,9606,ENSP00000306099,9606,ENSP00000308541,9606,ENSP00000336829,9606,ENSP00000346032,9606,ENSP00000357980,9606,ENSP00000436455,9606,ENSP00000493985,9606,ENSP00000498441	VTN,LTF,HRG,SERPINF1,THBS1,FGB,F2,FGG,ANXA2,HTRA1,NUCB2,KNG1,FGA
GO:1902531	Regulation of intracellular signal transduction	31	1726	0.35	0.46	0.002	9606,ENSP00000052754,9606,ENSP00000221930,9606,ENSP00000231751,9606,ENSP00000233813,9606,ENSP00000248553,9606,ENSP00000260356,9606,ENSP00000269141,9606,ENSP00000306099,9606,ENSP00000307292,9606,ENSP00000308541,9606,ENSP00000312506,9606,ENSP00000315130,9606,ENSP00000331831,9606,ENSP00000336702,9606,ENSP00000336829,9606,ENSP00000340278,9606,ENSP00000346839,9606,ENSP00000361635,9606,ENSP00000364709,…	DCN,TGFB1,LTF,IGFBP5,HSPB1,THBS1,CDH2,FGB,CAVIN3,F2,CSPG4,CLU,GAS6,EIF5A,FGG,PARK7,FN1,VDAC2,F10,F7,EMILIN1,IGFBP3,CXCL12,GAPDH,KSR1,S100A13,FGFR1,CD44,ARHGDIA,UBB,FGA
GO:0051093	Negative regulation of developmental process	21	933	0.45	0.5	0.0023	9606,ENSP00000052754,9606,ENSP00000221930,9606,ENSP00000231061,9606,ENSP00000231751,9606,ENSP00000232003,9606,ENSP00000233813,9606,ENSP00000254722,9606,ENSP00000255030,9606,ENSP00000258969,9606,ENSP00000260356,9606,ENSP00000273784,9606,ENSP00000284240,9606,ENSP00000295113,9606,ENSP00000308541,9606,ENSP00000325527,9606,ENSP00000331831,9606,ENSP00000353654,9606,ENSP00000360882,9606,ENSP00000363827,…	DCN,TGFB1,SPARC,LTF,HRG,IGFBP5,SERPINF1,CRP,CHAD,THBS1,AHSG,THY1,FRZB,F2,FBN1,GAS6,COL4A2,COL5A1,HSPG2,ASPN,EMILIN1
GO:0051128	Regulation of cellular component organization	38	2365	0.3	0.44	0.0023	9606,ENSP00000052754,9606,ENSP00000221930,9606,ENSP00000223357,9606,ENSP00000226218,9606,ENSP00000232003,9606,ENSP00000233813,9606,ENSP00000254722,9606,ENSP00000259486,9606,ENSP00000260356,9606,ENSP00000265131,9606,ENSP00000269141,9606,ENSP00000272519,9606,ENSP00000284240,9606,ENSP00000295113,9606,ENSP00000308208,9606,ENSP00000308541,9606,ENSP00000315130,9606,ENSP00000336702,9606,ENSP00000340278,…	DCN,TGFB1,AEBP1,VTN,HRG,IGFBP5,SERPINF1,ENPP2,THBS1,TNC,CDH2,RALB,THY1,FRZB,MMP14,F2,CLU,EIF5A,PARK7,ANXA2,FN1,APOA4,LMNA,SLC25A5,COL5A1,VDAC2,GSN,HSPG2,AHNAK,EMILIN1,IGFBP3,CXCL12,CD44,VDAC3,CRYAB,VIM,CD63,ARHGDIA
GO:0051707	Response to other organism	26	1328	0.39	0.47	0.0024	9606,ENSP00000216336,9606,ENSP00000221930,9606,ENSP00000225275,9606,ENSP00000225371,9606,ENSP00000231751,9606,ENSP00000232003,9606,ENSP00000233242,9606,ENSP00000248553,9606,ENSP00000255030,9606,ENSP00000285381,9606,ENSP00000306099,9606,ENSP00000308541,9606,ENSP00000315130,9606,ENSP00000336702,9606,ENSP00000348170,9606,ENSP00000350425,9606,ENSP00000354280,9606,ENSP00000356037,9606,ENSP00000362924,…	CTSG,TGFB1,MPO,EPX,LTF,HRG,APOB,HSPB1,CRP,CA3,FGB,F2,CLU,EIF5A,HP,APOA4,PRSS3,C4BPA,GSN,ALPL,CXCL12,GAPDH,C4A,VIM,KNG1,FGA
GO:0070167	Regulation of biomineral tissue development	7	100	0.94	0.64	0.0024	9606,ENSP00000221930,9606,ENSP00000231751,9606,ENSP00000273784,9606,ENSP00000331831,9606,ENSP00000357255,9606,ENSP00000364694,9606,ENSP00000364700	TGFB1,LTF,AHSG,GAS6,BGLAP,ASPN,OMD
GO:0031100	Animal organ regeneration	6	67	1.05	0.66	0.0025	9606,ENSP00000221930,9606,ENSP00000226218,9606,ENSP00000261994,9606,ENSP00000331831,9606,ENSP00000364731,9606,ENSP00000379140	TGFB1,VTN,SERPINA10,GAS6,F7,CXCL12
GO:0048646	Anatomical structure formation involved in morphogenesis	21	938	0.45	0.49	0.0025	9606,ENSP00000219070,9606,ENSP00000221930,9606,ENSP00000225964,9606,ENSP00000226218,9606,ENSP00000232003,9606,ENSP00000260356,9606,ENSP00000265162,9606,ENSP00000268150,9606,ENSP00000284240,9606,ENSP00000300060,9606,ENSP00000303153,9606,ENSP00000308208,9606,ENSP00000312506,9606,ENSP00000325146,9606,ENSP00000330523,9606,ENSP00000346032,9606,ENSP00000346839,9606,ENSP00000353654,9606,ENSP00000357980,…	MMP2,TGFB1,COL1A1,VTN,HRG,THBS1,ENPEP,MFGE8,THY1,ANPEP,COL22A1,MMP14,CSPG4,COL12A1,CTHRC1,ANXA2,FN1,COL4A2,HTRA1,HSPG2,COL15A1
GO:0048771	Tissue remodeling	7	101	0.94	0.64	0.0025	9606,ENSP00000168148,9606,ENSP00000219070,9606,ENSP00000221930,9606,ENSP00000233813,9606,ENSP00000308208,9606,ENSP00000312506,9606,ENSP00000330523	SPP2,MMP2,TGFB1,IGFBP5,MMP14,CSPG4,CTHRC1
GO:0072377	Blood coagulation, common pathway	3	5	1.87	0.72	0.0026	9606,ENSP00000308541,9606,ENSP00000364709,9606,ENSP00000498441	F2,F10,FGA
GO:0002376	Immune system process	35	2121	0.31	0.43	0.0028	9606,ENSP00000216336,9606,ENSP00000221930,9606,ENSP00000225275,9606,ENSP00000225371,9606,ENSP00000226218,9606,ENSP00000231751,9606,ENSP00000232003,9606,ENSP00000233146,9606,ENSP00000255030,9606,ENSP00000259486,9606,ENSP00000260356,9606,ENSP00000284240,9606,ENSP00000306099,9606,ENSP00000308541,9606,ENSP00000315130,9606,ENSP00000331831,9606,ENSP00000346032,9606,ENSP00000348170,9606,ENSP00000350425,…	CTSG,TGFB1,MPO,EPX,VTN,LTF,HRG,MSH2,CRP,ENPP2,THBS1,THY1,FGB,F2,CLU,GAS6,ANXA2,HP,APOA4,MB,PRSS3,C4BPA,SLC25A5,GSN,SLC8A3,DNASE1L3,CXCL12,GAPDH,S100A13,C4A,CD44,DDOST,VIM,KNG1,FGA
GO:0007162	Negative regulation of cell adhesion	11	289	0.68	0.56	0.0028	9606,ENSP00000216336,9606,ENSP00000219070,9606,ENSP00000221930,9606,ENSP00000225964,9606,ENSP00000232003,9606,ENSP00000260356,9606,ENSP00000308208,9606,ENSP00000336829,9606,ENSP00000379140,9606,ENSP00000463939,9606,ENSP00000493985	CTSG,MMP2,TGFB1,COL1A1,HRG,THBS1,MMP14,FGG,CXCL12,ARHGDIA,KNG1
GO:0001932	Regulation of protein phosphorylation	23	1108	0.41	0.47	0.0029	9606,ENSP00000221930,9606,ENSP00000226218,9606,ENSP00000231751,9606,ENSP00000232003,9606,ENSP00000248553,9606,ENSP00000259486,9606,ENSP00000260356,9606,ENSP00000272519,9606,ENSP00000284240,9606,ENSP00000308541,9606,ENSP00000312506,9606,ENSP00000315130,9606,ENSP00000325527,9606,ENSP00000331831,9606,ENSP00000340278,9606,ENSP00000346839,9606,ENSP00000369677,9606,ENSP00000370473,9606,ENSP00000370669,…	TGFB1,VTN,LTF,HRG,HSPB1,ENPP2,THBS1,RALB,THY1,F2,CSPG4,CLU,FBN1,GAS6,PARK7,FN1,EMILIN1,IGFBP3,SLC8A3,KSR1,FGFR1,CD44,ACSL1
GO:0048522	Positive regulation of cellular process	69	5584	0.19	0.38	0.0029	9606,ENSP00000052754,9606,ENSP00000216336,9606,ENSP00000219070,9606,ENSP00000221930,9606,ENSP00000225964,9606,ENSP00000226218,9606,ENSP00000231061,9606,ENSP00000231751,9606,ENSP00000232003,9606,ENSP00000233146,9606,ENSP00000233242,9606,ENSP00000233813,9606,ENSP00000238044,9606,ENSP00000248553,9606,ENSP00000250340,9606,ENSP00000254722,9606,ENSP00000255030,9606,ENSP00000259486,9606,ENSP00000260356,…	DCN,CTSG,MMP2,TGFB1,COL1A1,VTN,SPARC,LTF,HRG,MSH2,APOB,IGFBP5,ECRG4,HSPB1,CLEC11A,SERPINF1,CRP,ENPP2,THBS1,TNC,LUM,CDH2,RALB,THY1,FRZB,FGB,CAVIN3,MMP14,F2,CSPG4,CLU,FBN1,CTHRC1,GAS6,EIF5A,FGG,PARK7,ECM2,ANXA2,FN1,HP,CAVIN1,APOA4,LMNA,HTRA1,SLC25A5,GSN,F10,F7,AHNAK,SRPX,VIT,EMILIN1,IGFBP3,SLC8A3,RPS9,CXCL12,GAPDH,KSR1,S100A13,FGFR1,C4A,CD44,ACSL1,VIM,CD63,UBB,KNG1,FGA
GO:0051247	Positive regulation of protein metabolic process	28	1512	0.36	0.45	0.0029	9606,ENSP00000221930,9606,ENSP00000223061,9606,ENSP00000226218,9606,ENSP00000231751,9606,ENSP00000233893,9606,ENSP00000259486,9606,ENSP00000260356,9606,ENSP00000272519,9606,ENSP00000296130,9606,ENSP00000308208,9606,ENSP00000308541,9606,ENSP00000312506,9606,ENSP00000315130,9606,ENSP00000325527,9606,ENSP00000331831,9606,ENSP00000336702,9606,ENSP00000340278,9606,ENSP00000346032,9606,ENSP00000346839,…	TGFB1,PCOLCE,VTN,LTF,HSPE1,ENPP2,THBS1,RALB,CLEC3B,MMP14,F2,CSPG4,CLU,FBN1,GAS6,EIF5A,PARK7,ANXA2,FN1,C4BPA,LMNA,GSN,RPS9,FGFR1,CD44,ACSL1,VIM,UBB
GO:0007584	Response to nutrient	8	147	0.83	0.59	0.0032	9606,ENSP00000221930,9606,ENSP00000225964,9606,ENSP00000331831,9606,ENSP00000357255,9606,ENSP00000363973,9606,ENSP00000364731,9606,ENSP00000369071,9606,ENSP00000422607	TGFB1,COL1A1,GAS6,BGLAP,ALPL,F7,POSTN,ACSL1
GO:0050789	Regulation of biological process	118	11655	0.1	0.34	0.0032	9606,ENSP00000052754,9606,ENSP00000168148,9606,ENSP00000216336,9606,ENSP00000219070,9606,ENSP00000221930,9606,ENSP00000223061,9606,ENSP00000223357,9606,ENSP00000225275,9606,ENSP00000225371,9606,ENSP00000225964,9606,ENSP00000226218,9606,ENSP00000231061,9606,ENSP00000231751,9606,ENSP00000232003,9606,ENSP00000233146,9606,ENSP00000233242,9606,ENSP00000233813,9606,ENSP00000233893,9606,ENSP00000237014,…	DCN,SPP2,CTSG,MMP2,TGFB1,PCOLCE,AEBP1,MPO,EPX,COL1A1,VTN,SPARC,LTF,HRG,MSH2,APOB,IGFBP5,HSPE1,TTR,ECRG4,HSPB1,CLEC11A,SERPINF1,CRP,CHAD,ORM1,ENPP2,THBS1,ALDH2,SERPINA10,LGALS3BP,CSTA,TNC,ENPEP,LUM,MFGE8,CDH2,KRT10,RALB,AHSG,THY1,FRZB,CLEC3B,COL1A2,ANPEP,FGB,CAVIN3,MMP14,F2,KRT2,CSPG4,CLU,OLFML3,CRTAP,FBN1,LMNB2,CTHRC1,GAS6,OLFML1,EIF5A,FGG,PARK7,ECM2,ANXA2,FN1,HP,CAVIN1,APOA4,COL4A2,C4BPA,SERPINC…
GO:0070887	Cellular response to chemical stimulus	40	2609	0.28	0.41	0.0033	9606,ENSP00000216336,9606,ENSP00000219070,9606,ENSP00000221930,9606,ENSP00000225275,9606,ENSP00000225371,9606,ENSP00000225964,9606,ENSP00000233242,9606,ENSP00000233813,9606,ENSP00000248553,9606,ENSP00000253799,9606,ENSP00000254722,9606,ENSP00000260356,9606,ENSP00000272519,9606,ENSP00000296130,9606,ENSP00000297268,9606,ENSP00000306099,9606,ENSP00000325527,9606,ENSP00000331831,9606,ENSP00000336702,…	CTSG,MMP2,TGFB1,MPO,EPX,COL1A1,APOB,IGFBP5,HSPB1,AOC2,SERPINF1,THBS1,RALB,CLEC3B,COL1A2,FGB,FBN1,GAS6,EIF5A,FGG,PARK7,HP,APOA4,COL4A2,BGLAP,LMNA,GSN,ALPL,RPS16,POSTN,SLC8A3,SOD3,CXCL12,GAPDH,FGFR1,CD44,SLC2A1,ACSL1,VIM,EPHX1
GO:2001026	Regulation of endothelial cell chemotaxis	4	20	1.4	0.67	0.0033	9606,ENSP00000232003,9606,ENSP00000248553,9606,ENSP00000260356,9606,ENSP00000393312	HRG,HSPB1,THBS1,FGFR1
GO:0070527	Platelet aggregation	5	43	1.16	0.64	0.0035	9606,ENSP00000248553,9606,ENSP00000306099,9606,ENSP00000336829,9606,ENSP00000346839,9606,ENSP00000498441	HSPB1,FGB,FGG,FN1,FGA
GO:0042063	Gliogenesis	10	248	0.7	0.55	0.0038	9606,ENSP00000221930,9606,ENSP00000226218,9606,ENSP00000265077,9606,ENSP00000269141,9606,ENSP00000308208,9606,ENSP00000312506,9606,ENSP00000315130,9606,ENSP00000370669,9606,ENSP00000399229,9606,ENSP00000446007	TGFB1,VTN,VCAN,CDH2,MMP14,CSPG4,CLU,SLC8A3,MXRA8,VIM
GO:2001236	Regulation of extrinsic apoptotic signaling pathway	8	153	0.81	0.57	0.004	9606,ENSP00000260356,9606,ENSP00000306099,9606,ENSP00000336829,9606,ENSP00000340278,9606,ENSP00000357283,9606,ENSP00000367794,9606,ENSP00000393312,9606,ENSP00000498441	THBS1,FGB,FGG,PARK7,LMNA,SRPX,FGFR1,FGA
GO:0045785	Positive regulation of cell adhesion	14	485	0.56	0.5	0.0041	9606,ENSP00000216336,9606,ENSP00000221930,9606,ENSP00000226218,9606,ENSP00000232003,9606,ENSP00000284240,9606,ENSP00000306099,9606,ENSP00000336829,9606,ENSP00000344758,9606,ENSP00000346839,9606,ENSP00000368544,9606,ENSP00000369677,9606,ENSP00000379140,9606,ENSP00000398632,9606,ENSP00000498441	CTSG,TGFB1,VTN,HRG,THY1,FGB,FGG,ECM2,FN1,VIT,EMILIN1,CXCL12,CD44,FGA
GO:0051129	Negative regulation of cellular component organization	17	691	0.49	0.47	0.0044	9606,ENSP00000221930,9606,ENSP00000232003,9606,ENSP00000260356,9606,ENSP00000284240,9606,ENSP00000308208,9606,ENSP00000315130,9606,ENSP00000340278,9606,ENSP00000346032,9606,ENSP00000350425,9606,ENSP00000357283,9606,ENSP00000360671,9606,ENSP00000361635,9606,ENSP00000362924,9606,ENSP00000363827,9606,ENSP00000369677,9606,ENSP00000433560,9606,ENSP00000446007	TGFB1,HRG,THBS1,THY1,MMP14,CLU,PARK7,ANXA2,APOA4,LMNA,SLC25A5,VDAC2,GSN,HSPG2,EMILIN1,CRYAB,VIM
GO:0071295	Cellular response to vitamin	4	22	1.36	0.63	0.0044	9606,ENSP00000225964,9606,ENSP00000331831,9606,ENSP00000357255,9606,ENSP00000369071	COL1A1,GAS6,BGLAP,POSTN
GO:0001775	Cell activation	17	693	0.49	0.47	0.0045	9606,ENSP00000216336,9606,ENSP00000221930,9606,ENSP00000232003,9606,ENSP00000233146,9606,ENSP00000248553,9606,ENSP00000306099,9606,ENSP00000308541,9606,ENSP00000310861,9606,ENSP00000315130,9606,ENSP00000336829,9606,ENSP00000346839,9606,ENSP00000360671,9606,ENSP00000378053,9606,ENSP00000392767,9606,ENSP00000398632,9606,ENSP00000399457,9606,ENSP00000498441	CTSG,TGFB1,HRG,MSH2,HSPB1,FGB,F2,KRT2,CLU,FGG,FN1,SLC25A5,DNASE1L3,S100A13,CD44,DDOST,FGA
GO:0098542	Defense response to other organism	21	989	0.42	0.45	0.0045	9606,ENSP00000216336,9606,ENSP00000221930,9606,ENSP00000225275,9606,ENSP00000225371,9606,ENSP00000231751,9606,ENSP00000232003,9606,ENSP00000255030,9606,ENSP00000306099,9606,ENSP00000308541,9606,ENSP00000315130,9606,ENSP00000348170,9606,ENSP00000350425,9606,ENSP00000354280,9606,ENSP00000356037,9606,ENSP00000362924,9606,ENSP00000379140,9606,ENSP00000380070,9606,ENSP00000396688,9606,ENSP00000446007,…	CTSG,TGFB1,MPO,EPX,LTF,HRG,CRP,FGB,F2,CLU,HP,APOA4,PRSS3,C4BPA,GSN,CXCL12,GAPDH,C4A,VIM,KNG1,FGA
GO:0014012	Peripheral nervous system axon regeneration	3	7	1.73	0.64	0.0049	9606,ENSP00000219070,9606,ENSP00000265131,9606,ENSP00000350425	MMP2,TNC,APOA4
GO:1902041	Regulation of extrinsic apoptotic signaling pathway via death domain receptors	5	47	1.12	0.6	0.0049	9606,ENSP00000260356,9606,ENSP00000306099,9606,ENSP00000336829,9606,ENSP00000340278,9606,ENSP00000498441	THBS1,FGB,FGG,PARK7,FGA
GO:0090287	Regulation of cellular response to growth factor stimulus	11	314	0.64	0.51	0.0051	9606,ENSP00000052754,9606,ENSP00000221930,9606,ENSP00000226218,9606,ENSP00000232003,9606,ENSP00000260356,9606,ENSP00000325527,9606,ENSP00000357980,9606,ENSP00000364694,9606,ENSP00000369677,9606,ENSP00000393312,9606,ENSP00000447730	DCN,TGFB1,VTN,HRG,THBS1,FBN1,HTRA1,ASPN,EMILIN1,FGFR1,CD63
GO:0097435	Supramolecular fiber organization	15	570	0.52	0.46	0.0058	9606,ENSP00000225964,9606,ENSP00000264828,9606,ENSP00000266718,9606,ENSP00000297268,9606,ENSP00000301656,9606,ENSP00000310861,9606,ENSP00000323696,9606,ENSP00000325146,9606,ENSP00000346032,9606,ENSP00000360882,9606,ENSP00000362924,9606,ENSP00000363840,9606,ENSP00000369677,9606,ENSP00000376132,9606,ENSP00000446007	COL1A1,COL5A3,LUM,COL1A2,KRT27,KRT2,CRTAP,COL12A1,ANXA2,COL5A1,GSN,COL11A2,EMILIN1,MYO1B,VIM
GO:0043065	Positive regulation of apoptotic process	14	507	0.54	0.47	0.0062	9606,ENSP00000219070,9606,ENSP00000221930,9606,ENSP00000232003,9606,ENSP00000260356,9606,ENSP00000295113,9606,ENSP00000315130,9606,ENSP00000336702,9606,ENSP00000340278,9606,ENSP00000357980,9606,ENSP00000362924,9606,ENSP00000367794,9606,ENSP00000370473,9606,ENSP00000478771,9606,ENSP00000493985	MMP2,TGFB1,HRG,THBS1,FRZB,CLU,EIF5A,PARK7,HTRA1,GSN,SRPX,IGFBP3,UBB,KNG1
GO:0043588	Skin development	10	266	0.67	0.5	0.0062	9606,ENSP00000225964,9606,ENSP00000233813,9606,ENSP00000264474,9606,ENSP00000264828,9606,ENSP00000269576,9606,ENSP00000297268,9606,ENSP00000301656,9606,ENSP00000310861,9606,ENSP00000360882,9606,ENSP00000373370	COL1A1,IGFBP5,CSTA,COL5A3,KRT10,COL1A2,KRT27,KRT2,COL5A1,FLG2
GO:2000351	Regulation of endothelial cell apoptotic process	5	51	1.09	0.56	0.0068	9606,ENSP00000260356,9606,ENSP00000306099,9606,ENSP00000331831,9606,ENSP00000336829,9606,ENSP00000498441	THBS1,FGB,GAS6,FGG,FGA
GO:0000302	Response to reactive oxygen species	8	169	0.77	0.51	0.0072	9606,ENSP00000219070,9606,ENSP00000225275,9606,ENSP00000225964,9606,ENSP00000340278,9606,ENSP00000348170,9606,ENSP00000350425,9606,ENSP00000371554,9606,ENSP00000433560	MMP2,MPO,COL1A1,PARK7,HP,APOA4,SOD3,CRYAB
GO:0010594	Regulation of endothelial cell migration	8	169	0.77	0.51	0.0072	9606,ENSP00000052754,9606,ENSP00000221930,9606,ENSP00000231061,9606,ENSP00000232003,9606,ENSP00000248553,9606,ENSP00000254722,9606,ENSP00000260356,9606,ENSP00000393312	DCN,TGFB1,SPARC,HRG,HSPB1,SERPINF1,THBS1,FGFR1
GO:2001242	Regulation of intrinsic apoptotic signaling pathway	8	169	0.77	0.51	0.0072	9606,ENSP00000248553,9606,ENSP00000315130,9606,ENSP00000336702,9606,ENSP00000340278,9606,ENSP00000361635,9606,ENSP00000379140,9606,ENSP00000398632,9606,ENSP00000478771	HSPB1,CLU,EIF5A,PARK7,VDAC2,CXCL12,CD44,UBB
GO:0032103	Positive regulation of response to external stimulus	13	453	0.55	0.46	0.0076	9606,ENSP00000221930,9606,ENSP00000226218,9606,ENSP00000232003,9606,ENSP00000248553,9606,ENSP00000260356,9606,ENSP00000308541,9606,ENSP00000325527,9606,ENSP00000331831,9606,ENSP00000340278,9606,ENSP00000364731,9606,ENSP00000369677,9606,ENSP00000379140,9606,ENSP00000393312	TGFB1,VTN,HRG,HSPB1,THBS1,F2,FBN1,GAS6,PARK7,F7,EMILIN1,CXCL12,FGFR1
GO:0010596	Negative regulation of endothelial cell migration	5	53	1.07	0.55	0.0078	9606,ENSP00000052754,9606,ENSP00000221930,9606,ENSP00000232003,9606,ENSP00000254722,9606,ENSP00000260356	DCN,TGFB1,HRG,SERPINF1,THBS1
GO:0010942	Positive regulation of cell death	15	590	0.5	0.44	0.008	9606,ENSP00000219070,9606,ENSP00000221930,9606,ENSP00000232003,9606,ENSP00000260356,9606,ENSP00000295113,9606,ENSP00000315130,9606,ENSP00000336702,9606,ENSP00000340278,9606,ENSP00000348170,9606,ENSP00000357980,9606,ENSP00000362924,9606,ENSP00000367794,9606,ENSP00000370473,9606,ENSP00000478771,9606,ENSP00000493985	MMP2,TGFB1,HRG,THBS1,FRZB,CLU,EIF5A,PARK7,HP,HTRA1,GSN,SRPX,IGFBP3,UBB,KNG1
GO:0002003	Angiotensin maturation	3	9	1.62	0.58	0.0081	9606,ENSP00000216336,9606,ENSP00000265162,9606,ENSP00000296046	CTSG,ENPEP,CPA3
GO:0010954	Positive regulation of protein processing	4	27	1.27	0.56	0.0081	9606,ENSP00000296130,9606,ENSP00000308208,9606,ENSP00000346032,9606,ENSP00000362924	CLEC3B,MMP14,ANXA2,GSN
GO:2000117	Negative regulation of cysteine-type endopeptidase activity	6	88	0.93	0.52	0.0083	9606,ENSP00000231751,9606,ENSP00000260356,9606,ENSP00000331831,9606,ENSP00000340278,9606,ENSP00000398632,9606,ENSP00000433560	LTF,THBS1,GAS6,PARK7,CD44,CRYAB
GO:0031667	Response to nutrient levels	13	461	0.55	0.44	0.0087	9606,ENSP00000221930,9606,ENSP00000225275,9606,ENSP00000225964,9606,ENSP00000272519,9606,ENSP00000325527,9606,ENSP00000331831,9606,ENSP00000357255,9606,ENSP00000363973,9606,ENSP00000364731,9606,ENSP00000369071,9606,ENSP00000416293,9606,ENSP00000422607,9606,ENSP00000436455	TGFB1,MPO,COL1A1,RALB,FBN1,GAS6,BGLAP,ALPL,F7,POSTN,SLC2A1,ACSL1,NUCB2
GO:0070168	Negative regulation of biomineral tissue development	4	28	1.25	0.55	0.0091	9606,ENSP00000221930,9606,ENSP00000273784,9606,ENSP00000331831,9606,ENSP00000364694	TGFB1,AHSG,GAS6,ASPN
GO:1902042	Negative regulation of extrinsic apoptotic signaling pathway via death domain receptors	4	28	1.25	0.55	0.0091	9606,ENSP00000306099,9606,ENSP00000336829,9606,ENSP00000340278,9606,ENSP00000498441	FGB,FGG,PARK7,FGA
GO:0010632	Regulation of epithelial cell migration	9	229	0.69	0.47	0.0096	9606,ENSP00000052754,9606,ENSP00000221930,9606,ENSP00000231061,9606,ENSP00000232003,9606,ENSP00000248553,9606,ENSP00000254722,9606,ENSP00000259486,9606,ENSP00000260356,9606,ENSP00000393312	DCN,TGFB1,SPARC,HRG,HSPB1,SERPINF1,ENPP2,THBS1,FGFR1
GO:0010605	Negative regulation of macromolecule metabolic process	40	2760	0.26	0.36	0.0097	9606,ENSP00000168148,9606,ENSP00000221930,9606,ENSP00000223357,9606,ENSP00000225371,9606,ENSP00000226218,9606,ENSP00000231751,9606,ENSP00000232003,9606,ENSP00000233146,9606,ENSP00000233813,9606,ENSP00000248553,9606,ENSP00000254722,9606,ENSP00000259396,9606,ENSP00000260356,9606,ENSP00000261994,9606,ENSP00000264474,9606,ENSP00000273784,9606,ENSP00000284240,9606,ENSP00000308541,9606,ENSP00000315130,…	SPP2,TGFB1,AEBP1,EPX,VTN,LTF,HRG,MSH2,IGFBP5,HSPB1,SERPINF1,ORM1,THBS1,SERPINA10,CSTA,AHSG,THY1,F2,CLU,CRTAP,LMNB2,GAS6,PARK7,ANXA2,FN1,SERPINC1,LMNA,HSPG2,EMILIN1,IGFBP3,SLC8A3,GAPDH,C4A,CD44,SERPINA1,CRYAB,SERPINA3,KNG1,ITM2B,FGA
GO:0030282	Bone mineralization	5	57	1.04	0.52	0.01	9606,ENSP00000296130,9606,ENSP00000297268,9606,ENSP00000357255,9606,ENSP00000363973,9606,ENSP00000364694	CLEC3B,COL1A2,BGLAP,ALPL,ASPN
GO:0032964	Collagen biosynthetic process	3	10	1.57	0.55	0.01	9606,ENSP00000223061,9606,ENSP00000225964,9606,ENSP00000360882	PCOLCE,COL1A1,COL5A1
GO:0051873	Killing by host of symbiont cells	4	29	1.24	0.53	0.01	9606,ENSP00000216336,9606,ENSP00000232003,9606,ENSP00000308541,9606,ENSP00000380070	CTSG,HRG,F2,GAPDH
GO:2000026	Regulation of multicellular organismal development	25	1389	0.35	0.38	0.01	9606,ENSP00000052754,9606,ENSP00000221930,9606,ENSP00000231061,9606,ENSP00000231751,9606,ENSP00000232003,9606,ENSP00000248553,9606,ENSP00000254722,9606,ENSP00000259486,9606,ENSP00000260356,9606,ENSP00000273784,9606,ENSP00000284240,9606,ENSP00000295113,9606,ENSP00000308208,9606,ENSP00000308541,9606,ENSP00000325527,9606,ENSP00000331831,9606,ENSP00000346032,9606,ENSP00000346839,9606,ENSP00000353654,…	DCN,TGFB1,SPARC,LTF,HRG,HSPB1,SERPINF1,ENPP2,THBS1,AHSG,THY1,FRZB,MMP14,F2,FBN1,GAS6,ANXA2,FN1,COL4A2,BGLAP,HSPG2,ASPN,OMD,EMILIN1,CXCL12
GO:0030336	Negative regulation of cell migration	10	288	0.64	0.45	0.0103	9606,ENSP00000052754,9606,ENSP00000221930,9606,ENSP00000232003,9606,ENSP00000233813,9606,ENSP00000254722,9606,ENSP00000260356,9606,ENSP00000284240,9606,ENSP00000369677,9606,ENSP00000370473,9606,ENSP00000379140	DCN,TGFB1,HRG,IGFBP5,SERPINF1,THBS1,THY1,EMILIN1,IGFBP3,CXCL12
GO:0045765	Regulation of angiogenesis	10	288	0.64	0.45	0.0103	9606,ENSP00000052754,9606,ENSP00000231061,9606,ENSP00000232003,9606,ENSP00000248553,9606,ENSP00000254722,9606,ENSP00000259486,9606,ENSP00000260356,9606,ENSP00000353654,9606,ENSP00000363827,9606,ENSP00000369677	DCN,SPARC,HRG,HSPB1,SERPINF1,ENPP2,THBS1,COL4A2,HSPG2,EMILIN1
GO:0009892	Negative regulation of metabolic process	42	2982	0.24	0.35	0.0112	9606,ENSP00000168148,9606,ENSP00000221930,9606,ENSP00000223357,9606,ENSP00000225371,9606,ENSP00000226218,9606,ENSP00000231751,9606,ENSP00000232003,9606,ENSP00000233146,9606,ENSP00000233813,9606,ENSP00000248553,9606,ENSP00000254722,9606,ENSP00000259396,9606,ENSP00000260356,9606,ENSP00000261994,9606,ENSP00000264474,9606,ENSP00000273784,9606,ENSP00000284240,9606,ENSP00000307292,9606,ENSP00000308541,…	SPP2,TGFB1,AEBP1,EPX,VTN,LTF,HRG,MSH2,IGFBP5,HSPB1,SERPINF1,ORM1,THBS1,SERPINA10,CSTA,AHSG,THY1,CAVIN3,F2,CLU,CRTAP,LMNB2,GAS6,PARK7,ANXA2,FN1,HP,SERPINC1,LMNA,HSPG2,EMILIN1,IGFBP3,SLC8A3,GAPDH,C4A,CD44,SERPINA1,CRYAB,SERPINA3,KNG1,ITM2B,FGA
GO:0006955	Immune response	24	1321	0.36	0.38	0.0117	9606,ENSP00000216336,9606,ENSP00000221930,9606,ENSP00000226218,9606,ENSP00000231751,9606,ENSP00000232003,9606,ENSP00000233146,9606,ENSP00000255030,9606,ENSP00000259486,9606,ENSP00000260356,9606,ENSP00000306099,9606,ENSP00000308541,9606,ENSP00000315130,9606,ENSP00000350425,9606,ENSP00000354280,9606,ENSP00000356037,9606,ENSP00000362924,9606,ENSP00000378053,9606,ENSP00000379140,9606,ENSP00000380070,…	CTSG,TGFB1,VTN,LTF,HRG,MSH2,CRP,ENPP2,THBS1,FGB,F2,CLU,APOA4,PRSS3,C4BPA,GSN,DNASE1L3,CXCL12,GAPDH,S100A13,C4A,VIM,KNG1,FGA
GO:0051050	Positive regulation of transport	19	915	0.41	0.39	0.0117	9606,ENSP00000221930,9606,ENSP00000226218,9606,ENSP00000238044,9606,ENSP00000268150,9606,ENSP00000269141,9606,ENSP00000273784,9606,ENSP00000284240,9606,ENSP00000306099,9606,ENSP00000308541,9606,ENSP00000315130,9606,ENSP00000331831,9606,ENSP00000336829,9606,ENSP00000340278,9606,ENSP00000346032,9606,ENSP00000379140,9606,ENSP00000396688,9606,ENSP00000422607,9606,ENSP00000447730,9606,ENSP00000498441	TGFB1,VTN,ECRG4,MFGE8,CDH2,AHSG,THY1,FGB,F2,CLU,GAS6,FGG,PARK7,ANXA2,CXCL12,C4A,ACSL1,CD63,FGA
GO:0031639	Plasminogen activation	3	11	1.53	0.53	0.0118	9606,ENSP00000306099,9606,ENSP00000336829,9606,ENSP00000498441	FGB,FGG,FGA
GO:0043410	Positive regulation of MAPK cascade	13	481	0.53	0.42	0.0118	9606,ENSP00000221930,9606,ENSP00000260356,9606,ENSP00000269141,9606,ENSP00000306099,9606,ENSP00000307292,9606,ENSP00000312506,9606,ENSP00000331831,9606,ENSP00000336829,9606,ENSP00000370473,9606,ENSP00000381958,9606,ENSP00000393312,9606,ENSP00000398632,9606,ENSP00000498441	TGFB1,THBS1,CDH2,FGB,CAVIN3,CSPG4,GAS6,FGG,IGFBP3,KSR1,FGFR1,CD44,FGA
GO:1901564	Organonitrogen compound metabolic process	61	4981	0.18	0.33	0.0118	9606,ENSP00000052754,9606,ENSP00000216336,9606,ENSP00000218099,9606,ENSP00000219070,9606,ENSP00000221930,9606,ENSP00000223061,9606,ENSP00000223357,9606,ENSP00000231751,9606,ENSP00000233242,9606,ENSP00000237014,9606,ENSP00000237530,9606,ENSP00000238044,9606,ENSP00000253799,9606,ENSP00000259486,9606,ENSP00000260356,9606,ENSP00000261714,9606,ENSP00000264474,9606,ENSP00000265162,9606,ENSP00000269576,…	DCN,CTSG,F9,MMP2,TGFB1,PCOLCE,AEBP1,LTF,APOB,TTR,RPN2,ECRG4,AOC2,ENPP2,THBS1,BLMH,CSTA,ENPEP,KRT10,TINAGL1,THY1,CPA3,RPN1,ANPEP,UBXN6,FGB,MMP14,F2,KRT2,AOC3,CLU,CRTAP,BGN,GAS6,EIF5A,FGG,PARK7,PROZ,FN1,HP,APOA4,PRSS3,HTRA1,GSN,ALPL,UBR4,F10,F7,RPS16,IGFBP3,RPS9,GAPDH,KSR1,FGFR1,CD44,DDOST,ACSL1,SEC11A,UBB,RPL9,FGA
GO:2000352	Negative regulation of endothelial cell apoptotic process	4	31	1.21	0.51	0.0118	9606,ENSP00000306099,9606,ENSP00000331831,9606,ENSP00000336829,9606,ENSP00000498441	FGB,GAS6,FGG,FGA
GO:2001237	Negative regulation of extrinsic apoptotic signaling pathway	6	97	0.89	0.48	0.0122	9606,ENSP00000260356,9606,ENSP00000306099,9606,ENSP00000336829,9606,ENSP00000340278,9606,ENSP00000357283,9606,ENSP00000498441	THBS1,FGB,FGG,PARK7,LMNA,FGA
GO:0030154	Cell differentiation	47	3507	0.22	0.34	0.0123	9606,ENSP00000219070,9606,ENSP00000221930,9606,ENSP00000225964,9606,ENSP00000226218,9606,ENSP00000233146,9606,ENSP00000233813,9606,ENSP00000233893,9606,ENSP00000264474,9606,ENSP00000265077,9606,ENSP00000265131,9606,ENSP00000269141,9606,ENSP00000269576,9606,ENSP00000284240,9606,ENSP00000295113,9606,ENSP00000300060,9606,ENSP00000303153,9606,ENSP00000308208,9606,ENSP00000310861,9606,ENSP00000312506,…	MMP2,TGFB1,COL1A1,VTN,MSH2,IGFBP5,HSPE1,CSTA,VCAN,TNC,CDH2,KRT10,THY1,FRZB,ANPEP,COL22A1,MMP14,KRT2,CSPG4,CLU,COL12A1,CTHRC1,GAS6,FGG,ANXA2,FN1,APOA4,MB,COL4A2,BGLAP,LMNA,HTRA1,SLC25A5,HSPG2,COL11A2,ALPL,COL15A1,IGFBP3,SLC8A3,DNASE1L3,CXCL12,FGFR1,MXRA8,VIM,CD63,UBB,NCAM1
GO:0097746	Blood vessel diameter maintenance	7	140	0.79	0.47	0.0123	9606,ENSP00000219070,9606,ENSP00000255030,9606,ENSP00000306099,9606,ENSP00000336829,9606,ENSP00000371554,9606,ENSP00000493985,9606,ENSP00000498441	MMP2,CRP,FGB,FGG,SOD3,KNG1,FGA
GO:0051094	Positive regulation of developmental process	24	1332	0.35	0.37	0.0126	9606,ENSP00000052754,9606,ENSP00000221930,9606,ENSP00000225964,9606,ENSP00000231751,9606,ENSP00000233146,9606,ENSP00000233242,9606,ENSP00000248553,9606,ENSP00000254722,9606,ENSP00000259486,9606,ENSP00000260356,9606,ENSP00000269576,9606,ENSP00000295113,9606,ENSP00000306099,9606,ENSP00000308208,9606,ENSP00000310861,9606,ENSP00000330523,9606,ENSP00000331831,9606,ENSP00000336829,9606,ENSP00000346839,…	DCN,TGFB1,COL1A1,LTF,MSH2,APOB,HSPB1,SERPINF1,ENPP2,THBS1,KRT10,FRZB,FGB,MMP14,KRT2,CTHRC1,GAS6,FGG,FN1,EMILIN1,IGFBP3,CXCL12,FGFR1,FGA
GO:2000377	Regulation of reactive oxygen species metabolic process	7	143	0.79	0.46	0.0136	9606,ENSP00000221930,9606,ENSP00000255030,9606,ENSP00000260356,9606,ENSP00000308541,9606,ENSP00000340278,9606,ENSP00000348170,9606,ENSP00000433560	TGFB1,CRP,THBS1,F2,PARK7,HP,CRYAB
GO:2001243	Negative regulation of intrinsic apoptotic signaling pathway	6	101	0.87	0.46	0.0143	9606,ENSP00000248553,9606,ENSP00000315130,9606,ENSP00000340278,9606,ENSP00000361635,9606,ENSP00000379140,9606,ENSP00000398632	HSPB1,CLU,PARK7,VDAC2,CXCL12,CD44
GO:0060548	Negative regulation of cell death	20	1016	0.39	0.37	0.0144	9606,ENSP00000225275,9606,ENSP00000231751,9606,ENSP00000233146,9606,ENSP00000248553,9606,ENSP00000254722,9606,ENSP00000260356,9606,ENSP00000306099,9606,ENSP00000315130,9606,ENSP00000331831,9606,ENSP00000336829,9606,ENSP00000340278,9606,ENSP00000357283,9606,ENSP00000360671,9606,ENSP00000361635,9606,ENSP00000363827,9606,ENSP00000379140,9606,ENSP00000398632,9606,ENSP00000433560,9606,ENSP00000463939,…	MPO,LTF,MSH2,HSPB1,SERPINF1,THBS1,FGB,CLU,GAS6,FGG,PARK7,LMNA,SLC25A5,VDAC2,HSPG2,CXCL12,CD44,CRYAB,ARHGDIA,FGA
GO:0006979	Response to oxidative stress	11	368	0.57	0.41	0.0152	9606,ENSP00000219070,9606,ENSP00000225275,9606,ENSP00000225371,9606,ENSP00000225964,9606,ENSP00000285381,9606,ENSP00000308208,9606,ENSP00000340278,9606,ENSP00000348170,9606,ENSP00000350425,9606,ENSP00000371554,9606,ENSP00000433560	MMP2,MPO,EPX,COL1A1,CA3,MMP14,PARK7,HP,APOA4,SOD3,CRYAB
GO:0071345	Cellular response to cytokine stimulus	16	711	0.45	0.38	0.0152	9606,ENSP00000216336,9606,ENSP00000219070,9606,ENSP00000225964,9606,ENSP00000233242,9606,ENSP00000260356,9606,ENSP00000306099,9606,ENSP00000331831,9606,ENSP00000336702,9606,ENSP00000336829,9606,ENSP00000362924,9606,ENSP00000367806,9606,ENSP00000379140,9606,ENSP00000380070,9606,ENSP00000398632,9606,ENSP00000422607,9606,ENSP00000446007	CTSG,MMP2,COL1A1,APOB,THBS1,FGB,GAS6,EIF5A,FGG,GSN,RPS16,CXCL12,GAPDH,CD44,ACSL1,VIM
GO:0050921	Positive regulation of chemotaxis	7	147	0.77	0.44	0.0154	9606,ENSP00000221930,9606,ENSP00000248553,9606,ENSP00000260356,9606,ENSP00000331831,9606,ENSP00000364731,9606,ENSP00000379140,9606,ENSP00000393312	TGFB1,HSPB1,THBS1,GAS6,F7,CXCL12,FGFR1
GO:0090288	Negative regulation of cellular response to growth factor stimulus	6	103	0.86	0.45	0.0154	9606,ENSP00000052754,9606,ENSP00000232003,9606,ENSP00000260356,9606,ENSP00000325527,9606,ENSP00000357980,9606,ENSP00000369677	DCN,HRG,THBS1,FBN1,HTRA1,EMILIN1
GO:0085029	Extracellular matrix assembly	4	35	1.15	0.47	0.0165	9606,ENSP00000221930,9606,ENSP00000297268,9606,ENSP00000331831,9606,ENSP00000369677	TGFB1,COL1A2,GAS6,EMILIN1
GO:1905907	Negative regulation of amyloid fibril formation	3	13	1.46	0.49	0.0165	9606,ENSP00000315130,9606,ENSP00000363827,9606,ENSP00000433560	CLU,HSPG2,CRYAB
GO:0060284	Regulation of cell development	13	506	0.51	0.39	0.0172	9606,ENSP00000221930,9606,ENSP00000231751,9606,ENSP00000254722,9606,ENSP00000284240,9606,ENSP00000295113,9606,ENSP00000306099,9606,ENSP00000308541,9606,ENSP00000325527,9606,ENSP00000336829,9606,ENSP00000346032,9606,ENSP00000346839,9606,ENSP00000379140,9606,ENSP00000498441	TGFB1,LTF,SERPINF1,THY1,FRZB,FGB,F2,FBN1,FGG,ANXA2,FN1,CXCL12,FGA
GO:0002687	Positive regulation of leukocyte migration	7	151	0.76	0.43	0.0176	9606,ENSP00000221930,9606,ENSP00000260356,9606,ENSP00000284240,9606,ENSP00000308208,9606,ENSP00000331831,9606,ENSP00000364731,9606,ENSP00000379140	TGFB1,THBS1,THY1,MMP14,GAS6,F7,CXCL12
GO:1904035	Regulation of epithelial cell apoptotic process	6	106	0.85	0.44	0.0176	9606,ENSP00000260356,9606,ENSP00000306099,9606,ENSP00000331831,9606,ENSP00000336829,9606,ENSP00000362924,9606,ENSP00000498441	THBS1,FGB,GAS6,FGG,GSN,FGA
GO:0032965	Regulation of collagen biosynthetic process	4	36	1.14	0.47	0.0178	9606,ENSP00000221930,9606,ENSP00000308541,9606,ENSP00000369677,9606,ENSP00000446007	TGFB1,F2,EMILIN1,VIM
GO:0080134	Regulation of response to stress	24	1373	0.34	0.35	0.0178	9606,ENSP00000226218,9606,ENSP00000232003,9606,ENSP00000248553,9606,ENSP00000254722,9606,ENSP00000260356,9606,ENSP00000265131,9606,ENSP00000273784,9606,ENSP00000284240,9606,ENSP00000306099,9606,ENSP00000308541,9606,ENSP00000315130,9606,ENSP00000336829,9606,ENSP00000340278,9606,ENSP00000346032,9606,ENSP00000356671,9606,ENSP00000357283,9606,ENSP00000357980,9606,ENSP00000364731,9606,ENSP00000369677,…	VTN,HRG,HSPB1,SERPINF1,THBS1,TNC,AHSG,THY1,FGB,F2,CLU,FGG,PARK7,ANXA2,SERPINC1,LMNA,HTRA1,F7,EMILIN1,DNASE1L3,CXCL12,CD44,KNG1,FGA
GO:1901700	Response to oxygen-containing compound	26	1547	0.32	0.34	0.0178	9606,ENSP00000216336,9606,ENSP00000219070,9606,ENSP00000221930,9606,ENSP00000225275,9606,ENSP00000225964,9606,ENSP00000233242,9606,ENSP00000233813,9606,ENSP00000254722,9606,ENSP00000260356,9606,ENSP00000285381,9606,ENSP00000297268,9606,ENSP00000325527,9606,ENSP00000331831,9606,ENSP00000340278,9606,ENSP00000348170,9606,ENSP00000350425,9606,ENSP00000357255,9606,ENSP00000363973,9606,ENSP00000364731,…	CTSG,MMP2,TGFB1,MPO,COL1A1,APOB,IGFBP5,SERPINF1,THBS1,CA3,COL1A2,FBN1,GAS6,PARK7,HP,APOA4,BGLAP,ALPL,F7,POSTN,SOD3,CXCL12,SLC2A1,ACSL1,CRYAB,VIM
GO:0044403	Biological process involved in symbiotic interaction	9	257	0.64	0.41	0.0179	9606,ENSP00000216336,9606,ENSP00000231751,9606,ENSP00000232003,9606,ENSP00000300060,9606,ENSP00000308541,9606,ENSP00000331831,9606,ENSP00000346839,9606,ENSP00000380070,9606,ENSP00000480132	CTSG,LTF,HRG,ANPEP,F2,GAS6,FN1,GAPDH,NCAM1
GO:0034097	Response to cytokine	17	804	0.42	0.36	0.0185	9606,ENSP00000216336,9606,ENSP00000219070,9606,ENSP00000225964,9606,ENSP00000233242,9606,ENSP00000260356,9606,ENSP00000306099,9606,ENSP00000331831,9606,ENSP00000336702,9606,ENSP00000336829,9606,ENSP00000362924,9606,ENSP00000367806,9606,ENSP00000379140,9606,ENSP00000380070,9606,ENSP00000398632,9606,ENSP00000399457,9606,ENSP00000422607,9606,ENSP00000446007	CTSG,MMP2,COL1A1,APOB,THBS1,FGB,GAS6,EIF5A,FGG,GSN,RPS16,CXCL12,GAPDH,CD44,DDOST,ACSL1,VIM
GO:0051702	Biological process involved in interaction with symbiont	6	108	0.84	0.43	0.0187	9606,ENSP00000216336,9606,ENSP00000231751,9606,ENSP00000232003,9606,ENSP00000308541,9606,ENSP00000346839,9606,ENSP00000380070	CTSG,LTF,HRG,F2,FN1,GAPDH
GO:0019430	Removal of superoxide radicals	3	14	1.43	0.47	0.019	9606,ENSP00000225275,9606,ENSP00000350425,9606,ENSP00000371554	MPO,APOA4,SOD3
GO:0042743	Hydrogen peroxide metabolic process	4	37	1.13	0.46	0.019	9606,ENSP00000225275,9606,ENSP00000225371,9606,ENSP00000340278,9606,ENSP00000350425	MPO,EPX,PARK7,APOA4
GO:0070613	Regulation of protein processing	5	69	0.96	0.44	0.019	9606,ENSP00000260356,9606,ENSP00000296130,9606,ENSP00000308208,9606,ENSP00000346032,9606,ENSP00000362924	THBS1,CLEC3B,MMP14,ANXA2,GSN
GO:2000379	Positive regulation of reactive oxygen species metabolic process	5	69	0.96	0.44	0.019	9606,ENSP00000221930,9606,ENSP00000255030,9606,ENSP00000260356,9606,ENSP00000308541,9606,ENSP00000340278	TGFB1,CRP,THBS1,F2,PARK7
GO:0031399	Regulation of protein modification process	26	1560	0.32	0.34	0.0194	9606,ENSP00000221930,9606,ENSP00000226218,9606,ENSP00000231751,9606,ENSP00000232003,9606,ENSP00000248553,9606,ENSP00000259486,9606,ENSP00000260356,9606,ENSP00000272519,9606,ENSP00000284240,9606,ENSP00000308541,9606,ENSP00000312506,9606,ENSP00000315130,9606,ENSP00000323696,9606,ENSP00000325527,9606,ENSP00000331831,9606,ENSP00000340278,9606,ENSP00000346839,9606,ENSP00000357283,9606,ENSP00000369677,…	TGFB1,VTN,LTF,HRG,HSPB1,ENPP2,THBS1,RALB,THY1,F2,CSPG4,CLU,CRTAP,FBN1,GAS6,PARK7,FN1,LMNA,EMILIN1,IGFBP3,SLC8A3,KSR1,FGFR1,CD44,ACSL1,UBB
GO:0003018	Vascular process in circulatory system	9	262	0.63	0.4	0.0197	9606,ENSP00000219070,9606,ENSP00000221930,9606,ENSP00000255030,9606,ENSP00000306099,9606,ENSP00000336829,9606,ENSP00000371554,9606,ENSP00000416293,9606,ENSP00000493985,9606,ENSP00000498441	MMP2,TGFB1,CRP,FGB,FGG,SOD3,SLC2A1,KNG1,FGA
GO:1901654	Response to ketone	8	207	0.68	0.41	0.0198	9606,ENSP00000221930,9606,ENSP00000254722,9606,ENSP00000260356,9606,ENSP00000331831,9606,ENSP00000340278,9606,ENSP00000357255,9606,ENSP00000364731,9606,ENSP00000369071	TGFB1,SERPINF1,THBS1,GAS6,PARK7,BGLAP,F7,POSTN
GO:0043066	Negative regulation of apoptotic process	18	891	0.4	0.35	0.0201	9606,ENSP00000225275,9606,ENSP00000231751,9606,ENSP00000233146,9606,ENSP00000248553,9606,ENSP00000260356,9606,ENSP00000306099,9606,ENSP00000315130,9606,ENSP00000331831,9606,ENSP00000336829,9606,ENSP00000340278,9606,ENSP00000357283,9606,ENSP00000360671,9606,ENSP00000361635,9606,ENSP00000379140,9606,ENSP00000398632,9606,ENSP00000433560,9606,ENSP00000463939,9606,ENSP00000498441	MPO,LTF,MSH2,HSPB1,THBS1,FGB,CLU,GAS6,FGG,PARK7,LMNA,SLC25A5,VDAC2,CXCL12,CD44,CRYAB,ARHGDIA,FGA
GO:0009617	Response to bacterium	15	663	0.45	0.36	0.0204	9606,ENSP00000216336,9606,ENSP00000221930,9606,ENSP00000225275,9606,ENSP00000225371,9606,ENSP00000231751,9606,ENSP00000233242,9606,ENSP00000255030,9606,ENSP00000285381,9606,ENSP00000306099,9606,ENSP00000308541,9606,ENSP00000348170,9606,ENSP00000356037,9606,ENSP00000363973,9606,ENSP00000446007,9606,ENSP00000498441	CTSG,TGFB1,MPO,EPX,LTF,APOB,CRP,CA3,FGB,F2,HP,C4BPA,ALPL,VIM,FGA
GO:0051172	Negative regulation of nitrogen compound metabolic process	35	2403	0.26	0.32	0.0204	9606,ENSP00000168148,9606,ENSP00000221930,9606,ENSP00000223357,9606,ENSP00000226218,9606,ENSP00000231751,9606,ENSP00000232003,9606,ENSP00000233146,9606,ENSP00000233813,9606,ENSP00000248553,9606,ENSP00000254722,9606,ENSP00000260356,9606,ENSP00000261994,9606,ENSP00000264474,9606,ENSP00000273784,9606,ENSP00000284240,9606,ENSP00000308541,9606,ENSP00000315130,9606,ENSP00000323696,9606,ENSP00000331831,…	SPP2,TGFB1,AEBP1,VTN,LTF,HRG,MSH2,IGFBP5,HSPB1,SERPINF1,THBS1,SERPINA10,CSTA,AHSG,THY1,F2,CLU,CRTAP,GAS6,PARK7,ANXA2,SERPINC1,HSPG2,EMILIN1,IGFBP3,SLC8A3,GAPDH,C4A,CD44,SERPINA1,CRYAB,SERPINA3,KNG1,ITM2B,FGA
GO:0043408	Regulation of MAPK cascade	15	668	0.45	0.36	0.0219	9606,ENSP00000221930,9606,ENSP00000260356,9606,ENSP00000269141,9606,ENSP00000306099,9606,ENSP00000307292,9606,ENSP00000312506,9606,ENSP00000331831,9606,ENSP00000336829,9606,ENSP00000346839,9606,ENSP00000369677,9606,ENSP00000370473,9606,ENSP00000381958,9606,ENSP00000393312,9606,ENSP00000398632,9606,ENSP00000498441	TGFB1,THBS1,CDH2,FGB,CAVIN3,CSPG4,GAS6,FGG,FN1,EMILIN1,IGFBP3,KSR1,FGFR1,CD44,FGA
GO:0002009	Morphogenesis of an epithelium	12	457	0.52	0.37	0.0223	9606,ENSP00000219070,9606,ENSP00000221930,9606,ENSP00000233813,9606,ENSP00000265131,9606,ENSP00000269576,9606,ENSP00000295113,9606,ENSP00000301656,9606,ENSP00000308208,9606,ENSP00000330523,9606,ENSP00000360882,9606,ENSP00000373370,9606,ENSP00000398632	MMP2,TGFB1,IGFBP5,TNC,KRT10,FRZB,KRT27,MMP14,CTHRC1,COL5A1,FLG2,CD44
GO:0061844	Antimicrobial humoral immune response mediated by antimicrobial peptide	6	113	0.82	0.41	0.0223	9606,ENSP00000231751,9606,ENSP00000232003,9606,ENSP00000308541,9606,ENSP00000379140,9606,ENSP00000380070,9606,ENSP00000493985	LTF,HRG,F2,CXCL12,GAPDH,KNG1
GO:0043154	Negative regulation of cysteine-type endopeptidase activity involved in apoptotic process	5	75	0.92	0.41	0.0253	9606,ENSP00000260356,9606,ENSP00000331831,9606,ENSP00000340278,9606,ENSP00000398632,9606,ENSP00000433560	THBS1,GAS6,PARK7,CD44,CRYAB
GO:0009725	Response to hormone	16	762	0.42	0.34	0.0275	9606,ENSP00000219070,9606,ENSP00000221930,9606,ENSP00000225964,9606,ENSP00000233242,9606,ENSP00000233813,9606,ENSP00000254722,9606,ENSP00000260356,9606,ENSP00000306099,9606,ENSP00000308208,9606,ENSP00000325527,9606,ENSP00000357255,9606,ENSP00000363973,9606,ENSP00000364731,9606,ENSP00000379140,9606,ENSP00000416293,9606,ENSP00000422607	MMP2,TGFB1,COL1A1,APOB,IGFBP5,SERPINF1,THBS1,FGB,MMP14,FBN1,BGLAP,ALPL,F7,CXCL12,SLC2A1,ACSL1
GO:1905952	Regulation of lipid localization	7	167	0.72	0.38	0.0278	9606,ENSP00000233242,9606,ENSP00000238044,9606,ENSP00000255030,9606,ENSP00000260356,9606,ENSP00000346032,9606,ENSP00000350425,9606,ENSP00000422607	APOB,ECRG4,CRP,THBS1,ANXA2,APOA4,ACSL1
GO:0071363	Cellular response to growth factor stimulus	12	473	0.5	0.35	0.0288	9606,ENSP00000221930,9606,ENSP00000225964,9606,ENSP00000248553,9606,ENSP00000260356,9606,ENSP00000296130,9606,ENSP00000297268,9606,ENSP00000325527,9606,ENSP00000331831,9606,ENSP00000353654,9606,ENSP00000357255,9606,ENSP00000393312,9606,ENSP00000398632	TGFB1,COL1A1,HSPB1,THBS1,CLEC3B,COL1A2,FBN1,GAS6,COL4A2,BGLAP,FGFR1,CD44
GO:0061448	Connective tissue development	8	222	0.65	0.37	0.0289	9606,ENSP00000221930,9606,ENSP00000225964,9606,ENSP00000327336,9606,ENSP00000360882,9606,ENSP00000363840,9606,ENSP00000364711,9606,ENSP00000398632,9606,ENSP00000478771	TGFB1,COL1A1,BGN,COL5A1,COL11A2,OGN,CD44,UBB
GO:0032355	Response to estradiol	6	121	0.79	0.38	0.0298	9606,ENSP00000219070,9606,ENSP00000221930,9606,ENSP00000225964,9606,ENSP00000233242,9606,ENSP00000364731,9606,ENSP00000433560	MMP2,TGFB1,COL1A1,APOB,F7,CRYAB
GO:0010755	Regulation of plasminogen activation	3	18	1.32	0.41	0.0324	9606,ENSP00000260356,9606,ENSP00000296130,9606,ENSP00000346032	THBS1,CLEC3B,ANXA2
GO:0030500	Regulation of bone mineralization	5	80	0.89	0.38	0.0324	9606,ENSP00000221930,9606,ENSP00000231751,9606,ENSP00000273784,9606,ENSP00000357255,9606,ENSP00000364700	TGFB1,LTF,AHSG,BGLAP,OMD
GO:1903729	Regulation of plasma membrane organization	3	18	1.32	0.41	0.0324	9606,ENSP00000346032,9606,ENSP00000362924,9606,ENSP00000367263	ANXA2,GSN,AHNAK
GO:0050920	Regulation of chemotaxis	8	227	0.64	0.36	0.0327	9606,ENSP00000221930,9606,ENSP00000232003,9606,ENSP00000248553,9606,ENSP00000260356,9606,ENSP00000331831,9606,ENSP00000364731,9606,ENSP00000379140,9606,ENSP00000393312	TGFB1,HRG,HSPB1,THBS1,GAS6,F7,CXCL12,FGFR1
GO:0043549	Regulation of kinase activity	16	778	0.41	0.32	0.033	9606,ENSP00000221930,9606,ENSP00000231751,9606,ENSP00000248553,9606,ENSP00000260356,9606,ENSP00000272519,9606,ENSP00000284240,9606,ENSP00000308541,9606,ENSP00000315130,9606,ENSP00000325527,9606,ENSP00000331831,9606,ENSP00000340278,9606,ENSP00000370669,9606,ENSP00000381958,9606,ENSP00000393312,9606,ENSP00000398632,9606,ENSP00000422607	TGFB1,LTF,HSPB1,THBS1,RALB,THY1,F2,CLU,FBN1,GAS6,PARK7,SLC8A3,KSR1,FGFR1,CD44,ACSL1
GO:0033594	Response to hydroxyisoflavone	2	3	1.92	0.42	0.0335	9606,ENSP00000357255,9606,ENSP00000364731	BGLAP,F7
GO:1903179	Regulation of dopamine biosynthetic process	2	3	1.92	0.42	0.0335	9606,ENSP00000261733,9606,ENSP00000340278	ALDH2,PARK7
GO:1905686	Positive regulation of plasma membrane repair	2	3	1.92	0.42	0.0335	9606,ENSP00000346032,9606,ENSP00000367263	ANXA2,AHNAK
GO:2000257	Regulation of protein activation cascade	2	3	1.92	0.42	0.0335	9606,ENSP00000356671,9606,ENSP00000498441	SERPINC1,FGA
GO:0009636	Response to toxic substance	8	229	0.64	0.35	0.0338	9606,ENSP00000225275,9606,ENSP00000225371,9606,ENSP00000261714,9606,ENSP00000340278,9606,ENSP00000348170,9606,ENSP00000350425,9606,ENSP00000371554,9606,ENSP00000480004	MPO,EPX,BLMH,PARK7,HP,APOA4,SOD3,EPHX1
GO:0048705	Skeletal system morphogenesis	8	229	0.64	0.35	0.0338	9606,ENSP00000219070,9606,ENSP00000221930,9606,ENSP00000225964,9606,ENSP00000231751,9606,ENSP00000308208,9606,ENSP00000363840,9606,ENSP00000363973,9606,ENSP00000393312	MMP2,TGFB1,COL1A1,LTF,MMP14,COL11A2,ALPL,FGFR1
GO:0009628	Response to abiotic stimulus	20	1107	0.35	0.31	0.0339	9606,ENSP00000219070,9606,ENSP00000221930,9606,ENSP00000225275,9606,ENSP00000225964,9606,ENSP00000233146,9606,ENSP00000248553,9606,ENSP00000254722,9606,ENSP00000260356,9606,ENSP00000269141,9606,ENSP00000308208,9606,ENSP00000352835,9606,ENSP00000357255,9606,ENSP00000357283,9606,ENSP00000362924,9606,ENSP00000364731,9606,ENSP00000370669,9606,ENSP00000371554,9606,ENSP00000379140,9606,ENSP00000416293,…	MMP2,TGFB1,MPO,COL1A1,MSH2,HSPB1,SERPINF1,THBS1,CDH2,MMP14,MB,BGLAP,LMNA,GSN,F7,SLC8A3,SOD3,CXCL12,SLC2A1,CRYAB
GO:0032879	Regulation of localization	31	2103	0.26	0.29	0.035	9606,ENSP00000221930,9606,ENSP00000226218,9606,ENSP00000233242,9606,ENSP00000238044,9606,ENSP00000255030,9606,ENSP00000260356,9606,ENSP00000268150,9606,ENSP00000269141,9606,ENSP00000272519,9606,ENSP00000273784,9606,ENSP00000284240,9606,ENSP00000306099,9606,ENSP00000308208,9606,ENSP00000308541,9606,ENSP00000315130,9606,ENSP00000331831,9606,ENSP00000336829,9606,ENSP00000340278,9606,ENSP00000346032,…	TGFB1,VTN,APOB,ECRG4,CRP,THBS1,MFGE8,CDH2,RALB,AHSG,THY1,FGB,MMP14,F2,CLU,GAS6,FGG,PARK7,ANXA2,APOA4,LMNA,SLC25A5,GSN,AHNAK,CXCL12,C4A,ACSL1,CRYAB,CD63,ARHGDIA,FGA
GO:0042476	Odontogenesis	6	126	0.77	0.37	0.035	9606,ENSP00000221930,9606,ENSP00000225964,9606,ENSP00000297268,9606,ENSP00000357255,9606,ENSP00000357980,9606,ENSP00000363973	TGFB1,COL1A1,COL1A2,BGLAP,HTRA1,ALPL
GO:0002685	Regulation of leukocyte migration	8	231	0.64	0.35	0.0352	9606,ENSP00000221930,9606,ENSP00000260356,9606,ENSP00000284240,9606,ENSP00000308208,9606,ENSP00000331831,9606,ENSP00000364731,9606,ENSP00000369677,9606,ENSP00000379140	TGFB1,THBS1,THY1,MMP14,GAS6,F7,EMILIN1,CXCL12
GO:0009410	Response to xenobiotic stimulus	11	422	0.51	0.33	0.0372	9606,ENSP00000219070,9606,ENSP00000221930,9606,ENSP00000225964,9606,ENSP00000237530,9606,ENSP00000253799,9606,ENSP00000260356,9606,ENSP00000261714,9606,ENSP00000331831,9606,ENSP00000357255,9606,ENSP00000422607,9606,ENSP00000480004	MMP2,TGFB1,COL1A1,RPN2,AOC2,THBS1,BLMH,GAS6,BGLAP,ACSL1,EPHX1
GO:0001906	Cell killing	6	129	0.76	0.35	0.0387	9606,ENSP00000216336,9606,ENSP00000231751,9606,ENSP00000308541,9606,ENSP00000379140,9606,ENSP00000380070,9606,ENSP00000493985	CTSG,LTF,F2,CXCL12,GAPDH,KNG1
GO:0033674	Positive regulation of kinase activity	12	494	0.48	0.32	0.0389	9606,ENSP00000221930,9606,ENSP00000231751,9606,ENSP00000260356,9606,ENSP00000272519,9606,ENSP00000308541,9606,ENSP00000315130,9606,ENSP00000325527,9606,ENSP00000331831,9606,ENSP00000340278,9606,ENSP00000393312,9606,ENSP00000398632,9606,ENSP00000422607	TGFB1,LTF,THBS1,RALB,F2,CLU,FBN1,GAS6,PARK7,FGFR1,CD44,ACSL1
GO:2000116	Regulation of cysteine-type endopeptidase activity	8	236	0.63	0.34	0.0396	9606,ENSP00000231751,9606,ENSP00000233893,9606,ENSP00000260356,9606,ENSP00000331831,9606,ENSP00000340278,9606,ENSP00000362924,9606,ENSP00000398632,9606,ENSP00000433560	LTF,HSPE1,THBS1,GAS6,PARK7,GSN,CD44,CRYAB
GO:2001235	Positive regulation of apoptotic signaling pathway	6	130	0.76	0.35	0.0398	9606,ENSP00000260356,9606,ENSP00000315130,9606,ENSP00000336702,9606,ENSP00000340278,9606,ENSP00000367794,9606,ENSP00000478771	THBS1,CLU,EIF5A,PARK7,SRPX,UBB
GO:0001558	Regulation of cell growth	11	428	0.51	0.32	0.0408	9606,ENSP00000221930,9606,ENSP00000232003,9606,ENSP00000233813,9606,ENSP00000265131,9606,ENSP00000295113,9606,ENSP00000308208,9606,ENSP00000308541,9606,ENSP00000346839,9606,ENSP00000370473,9606,ENSP00000379140,9606,ENSP00000433560	TGFB1,HRG,IGFBP5,TNC,FRZB,MMP14,F2,FN1,IGFBP3,CXCL12,CRYAB
GO:0070372	Regulation of ERK1 and ERK2 cascade	9	299	0.57	0.33	0.042	9606,ENSP00000221930,9606,ENSP00000306099,9606,ENSP00000307292,9606,ENSP00000331831,9606,ENSP00000336829,9606,ENSP00000346839,9606,ENSP00000369677,9606,ENSP00000398632,9606,ENSP00000498441	TGFB1,FGB,CAVIN3,GAS6,FGG,FN1,EMILIN1,CD44,FGA
GO:0051130	Positive regulation of cellular component organization	19	1049	0.35	0.29	0.0432	9606,ENSP00000052754,9606,ENSP00000221930,9606,ENSP00000226218,9606,ENSP00000232003,9606,ENSP00000254722,9606,ENSP00000259486,9606,ENSP00000272519,9606,ENSP00000284240,9606,ENSP00000315130,9606,ENSP00000336702,9606,ENSP00000340278,9606,ENSP00000346032,9606,ENSP00000346839,9606,ENSP00000360671,9606,ENSP00000362924,9606,ENSP00000367263,9606,ENSP00000369677,9606,ENSP00000379140,9606,ENSP00000447730	DCN,TGFB1,VTN,HRG,SERPINF1,ENPP2,RALB,THY1,CLU,EIF5A,PARK7,ANXA2,FN1,SLC25A5,GSN,AHNAK,EMILIN1,CXCL12,CD63
GO:1900746	Regulation of vascular endothelial growth factor signaling pathway	3	21	1.25	0.37	0.0445	9606,ENSP00000052754,9606,ENSP00000232003,9606,ENSP00000447730	DCN,HRG,CD63
GO:0048523	Negative regulation of cellular process	56	4736	0.17	0.26	0.045	9606,ENSP00000052754,9606,ENSP00000216336,9606,ENSP00000219070,9606,ENSP00000221930,9606,ENSP00000223357,9606,ENSP00000225275,9606,ENSP00000225964,9606,ENSP00000231061,9606,ENSP00000231751,9606,ENSP00000232003,9606,ENSP00000233146,9606,ENSP00000233813,9606,ENSP00000238044,9606,ENSP00000248553,9606,ENSP00000254722,9606,ENSP00000255030,9606,ENSP00000260356,9606,ENSP00000269141,9606,ENSP00000273784,…	DCN,CTSG,MMP2,TGFB1,AEBP1,MPO,COL1A1,SPARC,LTF,HRG,MSH2,IGFBP5,ECRG4,HSPB1,SERPINF1,CRP,THBS1,CDH2,AHSG,THY1,FRZB,FGB,CAVIN3,MMP14,F2,CLU,FBN1,CTHRC1,GAS6,FGG,PARK7,ANXA2,HP,APOA4,LMNA,HTRA1,SLC25A5,COL5A1,VDAC2,GSN,HSPG2,ASPN,OGN,SRPX,EMILIN1,IGFBP3,SLC8A3,CXCL12,GAPDH,CD44,CRYAB,VIM,ARHGDIA,KNG1,ITM2B,FGA
GO:0051664	Nuclear pore localization	2	4	1.79	0.38	0.0462	9606,ENSP00000327054,9606,ENSP00000357283	LMNB2,LMNA
GO:0071307	Cellular response to vitamin K	2	4	1.79	0.38	0.0462	9606,ENSP00000331831,9606,ENSP00000369071	GAS6,POSTN
GO:2001027	Negative regulation of endothelial cell chemotaxis	2	4	1.79	0.38	0.0462	9606,ENSP00000232003,9606,ENSP00000260356	HRG,THBS1
GO:0010001	Glial cell differentiation	7	188	0.67	0.33	0.0474	9606,ENSP00000221930,9606,ENSP00000226218,9606,ENSP00000269141,9606,ENSP00000315130,9606,ENSP00000370669,9606,ENSP00000399229,9606,ENSP00000446007	TGFB1,VTN,CDH2,CLU,SLC8A3,MXRA8,VIM
GO:0042742	Defense response to bacterium	9	306	0.56	0.32	0.0474	9606,ENSP00000216336,9606,ENSP00000225275,9606,ENSP00000225371,9606,ENSP00000231751,9606,ENSP00000255030,9606,ENSP00000306099,9606,ENSP00000308541,9606,ENSP00000348170,9606,ENSP00000498441	CTSG,MPO,EPX,LTF,CRP,FGB,F2,HP,FGA
GO:0043535	Regulation of blood vessel endothelial cell migration	5	90	0.84	0.34	0.0475	9606,ENSP00000221930,9606,ENSP00000232003,9606,ENSP00000248553,9606,ENSP00000260356,9606,ENSP00000393312	TGFB1,HRG,HSPB1,THBS1,FGFR1
GO:0034505	Tooth mineralization	3	22	1.23	0.36	0.0485	9606,ENSP00000221930,9606,ENSP00000225964,9606,ENSP00000363973	TGFB1,COL1A1,ALPL
GO:0001817	Regulation of cytokine production	15	739	0.4	0.29	0.0496	9606,ENSP00000221930,9606,ENSP00000225371,9606,ENSP00000231751,9606,ENSP00000248553,9606,ENSP00000255030,9606,ENSP00000259396,9606,ENSP00000260356,9606,ENSP00000266718,9606,ENSP00000308541,9606,ENSP00000315130,9606,ENSP00000331831,9606,ENSP00000340278,9606,ENSP00000346839,9606,ENSP00000380070,9606,ENSP00000392767	TGFB1,EPX,LTF,HSPB1,CRP,ORM1,THBS1,LUM,F2,CLU,GAS6,PARK7,FN1,GAPDH,S100A13
GO:0002064	Epithelial cell development	7	190	0.66	0.32	0.0496	9606,ENSP00000221930,9606,ENSP00000269141,9606,ENSP00000295113,9606,ENSP00000303153,9606,ENSP00000310861,9606,ENSP00000364140,9606,ENSP00000446007	TGFB1,CDH2,FRZB,COL22A1,KRT2,COL15A1,VIM
GO:0051347	Positive regulation of transferase activity	13	586	0.44	0.3	0.0496	9606,ENSP00000221930,9606,ENSP00000231751,9606,ENSP00000260356,9606,ENSP00000272519,9606,ENSP00000308541,9606,ENSP00000315130,9606,ENSP00000325527,9606,ENSP00000331831,9606,ENSP00000340278,9606,ENSP00000350425,9606,ENSP00000393312,9606,ENSP00000398632,9606,ENSP00000422607	TGFB1,LTF,THBS1,RALB,F2,CLU,FBN1,GAS6,PARK7,APOA4,FGFR1,CD44,ACSL1

## Sheet: PGI
#term ID	term description	observed gene count	background gene count	strength	signal	false discovery rate	matching proteins in your network (IDs)	matching proteins in your network (labels)
GO:0030168	Platelet activation	7	97	1.41	1.08	0.00024	9606,ENSP00000211998,9606,ENSP00000216336,9606,ENSP00000232003,9606,ENSP00000306099,9606,ENSP00000336829,9606,ENSP00000346839,9606,ENSP00000498441	VCL,CTSG,HRG,FGB,FGG,FN1,FGA
GO:0006959	Humoral immune response	9	268	1.08	0.87	0.00052	9606,ENSP00000216336,9606,ENSP00000231751,9606,ENSP00000232003,9606,ENSP00000245907,9606,ENSP00000306099,9606,ENSP00000354280,9606,ENSP00000356037,9606,ENSP00000396688,9606,ENSP00000498441	CTSG,LTF,HRG,C3,FGB,PRSS3,C4BPA,C4A,FGA
GO:0010810	Regulation of cell-substrate adhesion	8	217	1.12	0.82	0.001	9606,ENSP00000211998,9606,ENSP00000232003,9606,ENSP00000260356,9606,ENSP00000306099,9606,ENSP00000336829,9606,ENSP00000346839,9606,ENSP00000368544,9606,ENSP00000498441	VCL,HRG,THBS1,FGB,FGG,FN1,VIT,FGA
GO:0070527	Platelet aggregation	5	43	1.62	0.97	0.001	9606,ENSP00000211998,9606,ENSP00000306099,9606,ENSP00000336829,9606,ENSP00000346839,9606,ENSP00000498441	VCL,FGB,FGG,FN1,FGA
GO:0010951	Negative regulation of endopeptidase activity	8	240	1.08	0.78	0.0013	9606,ENSP00000231751,9606,ENSP00000232003,9606,ENSP00000245907,9606,ENSP00000254722,9606,ENSP00000260356,9606,ENSP00000261336,9606,ENSP00000273784,9606,ENSP00000396688	LTF,HRG,C3,SERPINF1,THBS1,PZP,AHSG,C4A
GO:0042730	Fibrinolysis	4	19	1.88	0.96	0.0013	9606,ENSP00000232003,9606,ENSP00000306099,9606,ENSP00000336829,9606,ENSP00000498441	HRG,FGB,FGG,FGA
GO:0052547	Regulation of peptidase activity	10	446	0.9	0.71	0.0013	9606,ENSP00000231751,9606,ENSP00000232003,9606,ENSP00000236671,9606,ENSP00000245907,9606,ENSP00000254722,9606,ENSP00000260356,9606,ENSP00000261336,9606,ENSP00000273784,9606,ENSP00000346839,9606,ENSP00000396688	LTF,HRG,CTSD,C3,SERPINF1,THBS1,PZP,AHSG,FN1,C4A
GO:0072378	Blood coagulation, fibrin clot formation	4	24	1.78	0.95	0.0013	9606,ENSP00000306099,9606,ENSP00000336829,9606,ENSP00000346839,9606,ENSP00000498441	FGB,FGG,FN1,FGA
GO:0032102	Negative regulation of response to external stimulus	9	387	0.92	0.7	0.0015	9606,ENSP00000231751,9606,ENSP00000232003,9606,ENSP00000254722,9606,ENSP00000260356,9606,ENSP00000306099,9606,ENSP00000336829,9606,ENSP00000357980,9606,ENSP00000436455,9606,ENSP00000498441	LTF,HRG,SERPINF1,THBS1,FGB,FGG,HTRA1,NUCB2,FGA
GO:0007155	Cell adhesion	13	965	0.68	0.57	0.0019	9606,ENSP00000211998,9606,ENSP00000260356,9606,ENSP00000262776,9606,ENSP00000265077,9606,ENSP00000302621,9606,ENSP00000306099,9606,ENSP00000336829,9606,ENSP00000346839,9606,ENSP00000357255,9606,ENSP00000399229,9606,ENSP00000416683,9606,ENSP00000480132,9606,ENSP00000498441	VCL,THBS1,LGALS3BP,VCAN,LRG1,FGB,FGG,FN1,BGLAP,MXRA8,IGFALS,NCAM1,FGA
GO:0010811	Positive regulation of cell-substrate adhesion	6	128	1.23	0.8	0.0019	9606,ENSP00000232003,9606,ENSP00000306099,9606,ENSP00000336829,9606,ENSP00000346839,9606,ENSP00000368544,9606,ENSP00000498441	HRG,FGB,FGG,FN1,VIT,FGA
GO:0030193	Regulation of blood coagulation	5	70	1.41	0.84	0.0019	9606,ENSP00000232003,9606,ENSP00000260356,9606,ENSP00000306099,9606,ENSP00000336829,9606,ENSP00000498441	HRG,THBS1,FGB,FGG,FGA
GO:0052548	Regulation of endopeptidase activity	9	414	0.89	0.67	0.0019	9606,ENSP00000231751,9606,ENSP00000232003,9606,ENSP00000236671,9606,ENSP00000245907,9606,ENSP00000254722,9606,ENSP00000260356,9606,ENSP00000261336,9606,ENSP00000273784,9606,ENSP00000396688	LTF,HRG,CTSD,C3,SERPINF1,THBS1,PZP,AHSG,C4A
GO:0050896	Response to stimulus	39	7835	0.25	0.34	0.0021	9606,ENSP00000211998,9606,ENSP00000216336,9606,ENSP00000225275,9606,ENSP00000225371,9606,ENSP00000231751,9606,ENSP00000232003,9606,ENSP00000233146,9606,ENSP00000233813,9606,ENSP00000245907,9606,ENSP00000250101,9606,ENSP00000250340,9606,ENSP00000253799,9606,ENSP00000254722,9606,ENSP00000260356,9606,ENSP00000262776,9606,ENSP00000273784,9606,ENSP00000302621,9606,ENSP00000306099,9606,ENSP00000322273,…	VCL,CTSG,MPO,EPX,LTF,HRG,MSH2,IGFBP5,C3,TXNDC17,CLEC11A,AOC2,SERPINF1,THBS1,LGALS3BP,AHSG,LRG1,FGB,OLFML3,OLFML1,FGG,FN1,PRSS3,C4BPA,BGLAP,VDAC2,ALPL,RPS16,SOD3,KSR1,S100A13,FGFR1,C4A,DDOST,IGFALS,NUCB2,EPHX1,NCAM1,FGA
GO:0006952	Defense response	15	1394	0.59	0.5	0.003	9606,ENSP00000216336,9606,ENSP00000225275,9606,ENSP00000225371,9606,ENSP00000231751,9606,ENSP00000232003,9606,ENSP00000245907,9606,ENSP00000260356,9606,ENSP00000262776,9606,ENSP00000273784,9606,ENSP00000306099,9606,ENSP00000346839,9606,ENSP00000354280,9606,ENSP00000356037,9606,ENSP00000396688,9606,ENSP00000498441	CTSG,MPO,EPX,LTF,HRG,C3,THBS1,LGALS3BP,AHSG,FGB,FN1,PRSS3,C4BPA,C4A,FGA
GO:0019730	Antimicrobial humoral response	6	149	1.16	0.73	0.003	9606,ENSP00000216336,9606,ENSP00000231751,9606,ENSP00000232003,9606,ENSP00000306099,9606,ENSP00000354280,9606,ENSP00000498441	CTSG,LTF,HRG,FGB,PRSS3,FGA
GO:0042060	Wound healing	8	336	0.93	0.65	0.003	9606,ENSP00000211998,9606,ENSP00000216336,9606,ENSP00000232003,9606,ENSP00000302621,9606,ENSP00000306099,9606,ENSP00000336829,9606,ENSP00000346839,9606,ENSP00000498441	VCL,CTSG,HRG,LRG1,FGB,FGG,FN1,FGA
GO:0031639	Plasminogen activation	3	11	1.99	0.81	0.0041	9606,ENSP00000306099,9606,ENSP00000336829,9606,ENSP00000498441	FGB,FGG,FGA
GO:0050878	Regulation of body fluid levels	8	371	0.89	0.59	0.0051	9606,ENSP00000211998,9606,ENSP00000216336,9606,ENSP00000232003,9606,ENSP00000260356,9606,ENSP00000306099,9606,ENSP00000336829,9606,ENSP00000346839,9606,ENSP00000498441	VCL,CTSG,HRG,THBS1,FGB,FGG,FN1,FGA
GO:0044419	Biological process involved in interspecies interaction between organisms	15	1490	0.56	0.45	0.0053	9606,ENSP00000216336,9606,ENSP00000225275,9606,ENSP00000225371,9606,ENSP00000231751,9606,ENSP00000232003,9606,ENSP00000245907,9606,ENSP00000302621,9606,ENSP00000306099,9606,ENSP00000346839,9606,ENSP00000354280,9606,ENSP00000356037,9606,ENSP00000363973,9606,ENSP00000396688,9606,ENSP00000480132,9606,ENSP00000498441	CTSG,MPO,EPX,LTF,HRG,C3,LRG1,FGB,FN1,PRSS3,C4BPA,ALPL,C4A,NCAM1,FGA
GO:0032101	Regulation of response to external stimulus	12	964	0.65	0.49	0.0059	9606,ENSP00000231751,9606,ENSP00000232003,9606,ENSP00000245907,9606,ENSP00000254722,9606,ENSP00000260356,9606,ENSP00000273784,9606,ENSP00000306099,9606,ENSP00000336829,9606,ENSP00000357980,9606,ENSP00000393312,9606,ENSP00000436455,9606,ENSP00000498441	LTF,HRG,C3,SERPINF1,THBS1,AHSG,FGB,FGG,HTRA1,FGFR1,NUCB2,FGA
GO:1902041	Regulation of extrinsic apoptotic signaling pathway via death domain receptors	4	47	1.48	0.72	0.0059	9606,ENSP00000260356,9606,ENSP00000306099,9606,ENSP00000336829,9606,ENSP00000498441	THBS1,FGB,FGG,FGA
GO:0009617	Response to bacterium	10	663	0.73	0.52	0.0065	9606,ENSP00000216336,9606,ENSP00000225275,9606,ENSP00000225371,9606,ENSP00000231751,9606,ENSP00000245907,9606,ENSP00000302621,9606,ENSP00000306099,9606,ENSP00000356037,9606,ENSP00000363973,9606,ENSP00000498441	CTSG,MPO,EPX,LTF,C3,LRG1,FGB,C4BPA,ALPL,FGA
GO:0001503	Ossification	7	287	0.94	0.58	0.0069	9606,ENSP00000231751,9606,ENSP00000233813,9606,ENSP00000250340,9606,ENSP00000265077,9606,ENSP00000273784,9606,ENSP00000357255,9606,ENSP00000363973	LTF,IGFBP5,CLEC11A,VCAN,AHSG,BGLAP,ALPL
GO:0010035	Response to inorganic substance	9	532	0.78	0.53	0.0069	9606,ENSP00000225275,9606,ENSP00000254722,9606,ENSP00000260356,9606,ENSP00000306099,9606,ENSP00000336829,9606,ENSP00000357255,9606,ENSP00000363973,9606,ENSP00000371554,9606,ENSP00000498441	MPO,SERPINF1,THBS1,FGB,FGG,BGLAP,ALPL,SOD3,FGA
GO:0034116	Positive regulation of heterotypic cell-cell adhesion	3	15	1.86	0.73	0.0069	9606,ENSP00000306099,9606,ENSP00000336829,9606,ENSP00000498441	FGB,FGG,FGA
GO:2000351	Regulation of endothelial cell apoptotic process	4	51	1.45	0.69	0.0069	9606,ENSP00000260356,9606,ENSP00000306099,9606,ENSP00000336829,9606,ENSP00000498441	THBS1,FGB,FGG,FGA
GO:0001775	Cell activation	10	693	0.71	0.49	0.008	9606,ENSP00000211998,9606,ENSP00000216336,9606,ENSP00000232003,9606,ENSP00000233146,9606,ENSP00000306099,9606,ENSP00000336829,9606,ENSP00000346839,9606,ENSP00000392767,9606,ENSP00000399457,9606,ENSP00000498441	VCL,CTSG,HRG,MSH2,FGB,FGG,FN1,S100A13,DDOST,FGA
GO:0051241	Negative regulation of multicellular organismal process	12	1035	0.62	0.45	0.0091	9606,ENSP00000225371,9606,ENSP00000231061,9606,ENSP00000231751,9606,ENSP00000232003,9606,ENSP00000233813,9606,ENSP00000254722,9606,ENSP00000260356,9606,ENSP00000273784,9606,ENSP00000306099,9606,ENSP00000336829,9606,ENSP00000346839,9606,ENSP00000498441	EPX,SPARC,LTF,HRG,IGFBP5,SERPINF1,THBS1,AHSG,FGB,FGG,FN1,FGA
GO:1903027	Regulation of opsonization	3	18	1.78	0.68	0.0096	9606,ENSP00000245907,9606,ENSP00000356037,9606,ENSP00000396688	C3,C4BPA,C4A
GO:0031638	Zymogen activation	4	59	1.39	0.63	0.0101	9606,ENSP00000306099,9606,ENSP00000336829,9606,ENSP00000354280,9606,ENSP00000498441	FGB,FGG,PRSS3,FGA
GO:0051239	Regulation of multicellular organismal process	20	2749	0.42	0.36	0.0101	9606,ENSP00000211998,9606,ENSP00000225371,9606,ENSP00000231061,9606,ENSP00000231751,9606,ENSP00000232003,9606,ENSP00000233146,9606,ENSP00000233813,9606,ENSP00000245907,9606,ENSP00000254722,9606,ENSP00000260356,9606,ENSP00000273784,9606,ENSP00000302621,9606,ENSP00000306099,9606,ENSP00000336829,9606,ENSP00000346839,9606,ENSP00000357255,9606,ENSP00000363973,9606,ENSP00000392767,9606,ENSP00000393312,…	VCL,EPX,SPARC,LTF,HRG,MSH2,IGFBP5,C3,SERPINF1,THBS1,AHSG,LRG1,FGB,FGG,FN1,BGLAP,ALPL,S100A13,FGFR1,FGA
GO:0002443	Leukocyte mediated immunity	6	211	1.01	0.56	0.0103	9606,ENSP00000216336,9606,ENSP00000233146,9606,ENSP00000245907,9606,ENSP00000356037,9606,ENSP00000392767,9606,ENSP00000396688	CTSG,MSH2,C3,C4BPA,S100A13,C4A
GO:0050832	Defense response to fungus	4	62	1.36	0.62	0.0112	9606,ENSP00000216336,9606,ENSP00000225275,9606,ENSP00000231751,9606,ENSP00000232003	CTSG,MPO,LTF,HRG
GO:2001026	Regulation of endothelial cell chemotaxis	3	20	1.73	0.65	0.0112	9606,ENSP00000232003,9606,ENSP00000260356,9606,ENSP00000393312	HRG,THBS1,FGFR1
GO:0019731	Antibacterial humoral response	4	64	1.35	0.61	0.0116	9606,ENSP00000216336,9606,ENSP00000231751,9606,ENSP00000306099,9606,ENSP00000498441	CTSG,LTF,FGB,FGA
GO:0007160	Cell-matrix adhesion	5	136	1.12	0.56	0.0133	9606,ENSP00000211998,9606,ENSP00000306099,9606,ENSP00000336829,9606,ENSP00000346839,9606,ENSP00000498441	VCL,FGB,FGG,FN1,FGA
GO:0048584	Positive regulation of response to stimulus	17	2131	0.46	0.37	0.0134	9606,ENSP00000216336,9606,ENSP00000231751,9606,ENSP00000232003,9606,ENSP00000233146,9606,ENSP00000233813,9606,ENSP00000245907,9606,ENSP00000260356,9606,ENSP00000302621,9606,ENSP00000306099,9606,ENSP00000336829,9606,ENSP00000346839,9606,ENSP00000356037,9606,ENSP00000381958,9606,ENSP00000392767,9606,ENSP00000393312,9606,ENSP00000396688,9606,ENSP00000498441	CTSG,LTF,HRG,MSH2,IGFBP5,C3,THBS1,LRG1,FGB,FGG,FN1,C4BPA,KSR1,S100A13,FGFR1,C4A,FGA
GO:0051240	Positive regulation of multicellular organismal process	14	1505	0.52	0.39	0.0145	9606,ENSP00000225371,9606,ENSP00000231751,9606,ENSP00000232003,9606,ENSP00000233146,9606,ENSP00000245907,9606,ENSP00000254722,9606,ENSP00000260356,9606,ENSP00000302621,9606,ENSP00000306099,9606,ENSP00000336829,9606,ENSP00000346839,9606,ENSP00000363973,9606,ENSP00000392767,9606,ENSP00000498441	EPX,LTF,HRG,MSH2,C3,SERPINF1,THBS1,LRG1,FGB,FGG,FN1,ALPL,S100A13,FGA
GO:0048583	Regulation of response to stimulus	24	3931	0.34	0.32	0.0159	9606,ENSP00000216336,9606,ENSP00000231751,9606,ENSP00000232003,9606,ENSP00000233146,9606,ENSP00000233813,9606,ENSP00000245907,9606,ENSP00000254722,9606,ENSP00000260356,9606,ENSP00000273784,9606,ENSP00000302621,9606,ENSP00000306099,9606,ENSP00000336829,9606,ENSP00000346839,9606,ENSP00000356037,9606,ENSP00000357255,9606,ENSP00000357980,9606,ENSP00000361635,9606,ENSP00000381958,9606,ENSP00000392767,…	CTSG,LTF,HRG,MSH2,IGFBP5,C3,SERPINF1,THBS1,AHSG,LRG1,FGB,FGG,FN1,C4BPA,BGLAP,HTRA1,VDAC2,KSR1,S100A13,FGFR1,C4A,NUCB2,NCAM1,FGA
GO:0051707	Response to other organism	13	1328	0.54	0.39	0.0161	9606,ENSP00000216336,9606,ENSP00000225275,9606,ENSP00000225371,9606,ENSP00000231751,9606,ENSP00000232003,9606,ENSP00000245907,9606,ENSP00000302621,9606,ENSP00000306099,9606,ENSP00000354280,9606,ENSP00000356037,9606,ENSP00000363973,9606,ENSP00000396688,9606,ENSP00000498441	CTSG,MPO,EPX,LTF,HRG,C3,LRG1,FGB,PRSS3,C4BPA,ALPL,C4A,FGA
GO:0010038	Response to metal ion	7	362	0.84	0.47	0.0178	9606,ENSP00000254722,9606,ENSP00000260356,9606,ENSP00000306099,9606,ENSP00000336829,9606,ENSP00000357255,9606,ENSP00000371554,9606,ENSP00000498441	SERPINF1,THBS1,FGB,FGG,BGLAP,SOD3,FGA
GO:2001236	Regulation of extrinsic apoptotic signaling pathway	5	153	1.07	0.51	0.0193	9606,ENSP00000260356,9606,ENSP00000306099,9606,ENSP00000336829,9606,ENSP00000393312,9606,ENSP00000498441	THBS1,FGB,FGG,FGFR1,FGA
GO:0098542	Defense response to other organism	11	989	0.6	0.39	0.02	9606,ENSP00000216336,9606,ENSP00000225275,9606,ENSP00000225371,9606,ENSP00000231751,9606,ENSP00000232003,9606,ENSP00000245907,9606,ENSP00000306099,9606,ENSP00000354280,9606,ENSP00000356037,9606,ENSP00000396688,9606,ENSP00000498441	CTSG,MPO,EPX,LTF,HRG,C3,FGB,PRSS3,C4BPA,C4A,FGA
GO:0002252	Immune effector process	7	375	0.83	0.45	0.0208	9606,ENSP00000216336,9606,ENSP00000225275,9606,ENSP00000233146,9606,ENSP00000245907,9606,ENSP00000356037,9606,ENSP00000392767,9606,ENSP00000396688	CTSG,MPO,MSH2,C3,C4BPA,S100A13,C4A
GO:1902042	Negative regulation of extrinsic apoptotic signaling pathway via death domain receptors	3	28	1.58	0.56	0.0208	9606,ENSP00000306099,9606,ENSP00000336829,9606,ENSP00000498441	FGB,FGG,FGA
GO:0051336	Regulation of hydrolase activity	11	1011	0.59	0.38	0.0228	9606,ENSP00000231751,9606,ENSP00000232003,9606,ENSP00000236671,9606,ENSP00000245907,9606,ENSP00000254722,9606,ENSP00000260356,9606,ENSP00000261336,9606,ENSP00000273784,9606,ENSP00000346839,9606,ENSP00000393312,9606,ENSP00000396688	LTF,HRG,CTSD,C3,SERPINF1,THBS1,PZP,AHSG,FN1,FGFR1,C4A
GO:2000352	Negative regulation of endothelial cell apoptotic process	3	31	1.54	0.53	0.025	9606,ENSP00000306099,9606,ENSP00000336829,9606,ENSP00000498441	FGB,FGG,FGA
GO:2001027	Negative regulation of endothelial cell chemotaxis	2	4	2.25	0.55	0.025	9606,ENSP00000232003,9606,ENSP00000260356	HRG,THBS1
GO:0010594	Regulation of endothelial cell migration	5	169	1.03	0.47	0.0262	9606,ENSP00000231061,9606,ENSP00000232003,9606,ENSP00000254722,9606,ENSP00000260356,9606,ENSP00000393312	SPARC,HRG,SERPINF1,THBS1,FGFR1
GO:0045907	Positive regulation of vasoconstriction	3	32	1.53	0.52	0.0266	9606,ENSP00000306099,9606,ENSP00000336829,9606,ENSP00000498441	FGB,FGG,FGA
GO:0007568	Aging	5	172	1.02	0.46	0.0276	9606,ENSP00000225275,9606,ENSP00000233813,9606,ENSP00000254722,9606,ENSP00000357255,9606,ENSP00000363973	MPO,IGFBP5,SERPINF1,BGLAP,ALPL
GO:0010941	Regulation of cell death	14	1651	0.48	0.34	0.0286	9606,ENSP00000225275,9606,ENSP00000231751,9606,ENSP00000232003,9606,ENSP00000233146,9606,ENSP00000236671,9606,ENSP00000245907,9606,ENSP00000254722,9606,ENSP00000260356,9606,ENSP00000306099,9606,ENSP00000336829,9606,ENSP00000357980,9606,ENSP00000361635,9606,ENSP00000393312,9606,ENSP00000498441	MPO,LTF,HRG,MSH2,CTSD,C3,SERPINF1,THBS1,FGB,FGG,HTRA1,VDAC2,FGFR1,FGA
GO:0002376	Immune system process	16	2121	0.43	0.31	0.032	9606,ENSP00000216336,9606,ENSP00000225275,9606,ENSP00000225371,9606,ENSP00000231751,9606,ENSP00000232003,9606,ENSP00000233146,9606,ENSP00000236671,9606,ENSP00000245907,9606,ENSP00000260356,9606,ENSP00000306099,9606,ENSP00000354280,9606,ENSP00000356037,9606,ENSP00000392767,9606,ENSP00000396688,9606,ENSP00000399457,9606,ENSP00000498441	CTSG,MPO,EPX,LTF,HRG,MSH2,CTSD,C3,THBS1,FGB,PRSS3,C4BPA,S100A13,C4A,DDOST,FGA
GO:0009605	Response to external stimulus	17	2355	0.41	0.31	0.032	9606,ENSP00000216336,9606,ENSP00000225275,9606,ENSP00000225371,9606,ENSP00000231751,9606,ENSP00000232003,9606,ENSP00000245907,9606,ENSP00000260356,9606,ENSP00000302621,9606,ENSP00000306099,9606,ENSP00000354280,9606,ENSP00000356037,9606,ENSP00000357255,9606,ENSP00000363973,9606,ENSP00000396688,9606,ENSP00000436455,9606,ENSP00000480132,9606,ENSP00000498441	CTSG,MPO,EPX,LTF,HRG,C3,THBS1,LRG1,FGB,PRSS3,C4BPA,BGLAP,ALPL,C4A,NUCB2,NCAM1,FGA
GO:0016064	Immunoglobulin mediated immune response	4	95	1.18	0.47	0.032	9606,ENSP00000233146,9606,ENSP00000245907,9606,ENSP00000356037,9606,ENSP00000396688	MSH2,C3,C4BPA,C4A
GO:0042981	Regulation of apoptotic process	13	1462	0.5	0.33	0.032	9606,ENSP00000225275,9606,ENSP00000231751,9606,ENSP00000232003,9606,ENSP00000233146,9606,ENSP00000236671,9606,ENSP00000245907,9606,ENSP00000260356,9606,ENSP00000306099,9606,ENSP00000336829,9606,ENSP00000357980,9606,ENSP00000361635,9606,ENSP00000393312,9606,ENSP00000498441	MPO,LTF,HRG,MSH2,CTSD,C3,THBS1,FGB,FGG,HTRA1,VDAC2,FGFR1,FGA
GO:0045765	Regulation of angiogenesis	6	288	0.87	0.42	0.032	9606,ENSP00000231061,9606,ENSP00000232003,9606,ENSP00000245907,9606,ENSP00000254722,9606,ENSP00000260356,9606,ENSP00000302621	SPARC,HRG,C3,SERPINF1,THBS1,LRG1
GO:2001237	Negative regulation of extrinsic apoptotic signaling pathway	4	97	1.17	0.46	0.0336	9606,ENSP00000260356,9606,ENSP00000306099,9606,ENSP00000336829,9606,ENSP00000498441	THBS1,FGB,FGG,FGA
GO:0018149	Peptide cross-linking	3	37	1.46	0.48	0.0346	9606,ENSP00000260356,9606,ENSP00000327336,9606,ENSP00000346839	THBS1,BGN,FN1
GO:0043152	Induction of bacterial agglutination	2	6	2.08	0.49	0.0376	9606,ENSP00000306099,9606,ENSP00000498441	FGB,FGA
GO:0022603	Regulation of anatomical structure morphogenesis	10	920	0.59	0.35	0.0381	9606,ENSP00000231061,9606,ENSP00000232003,9606,ENSP00000245907,9606,ENSP00000254722,9606,ENSP00000260356,9606,ENSP00000302621,9606,ENSP00000306099,9606,ENSP00000336829,9606,ENSP00000346839,9606,ENSP00000498441	SPARC,HRG,C3,SERPINF1,THBS1,LRG1,FGB,FGG,FN1,FGA
GO:0016525	Negative regulation of angiogenesis	4	103	1.14	0.44	0.039	9606,ENSP00000231061,9606,ENSP00000232003,9606,ENSP00000254722,9606,ENSP00000260356	SPARC,HRG,SERPINF1,THBS1
GO:0042742	Defense response to bacterium	6	306	0.85	0.4	0.039	9606,ENSP00000216336,9606,ENSP00000225275,9606,ENSP00000225371,9606,ENSP00000231751,9606,ENSP00000306099,9606,ENSP00000498441	CTSG,MPO,EPX,LTF,FGB,FGA
GO:0006958	Complement activation, classical pathway	3	40	1.43	0.46	0.0396	9606,ENSP00000245907,9606,ENSP00000356037,9606,ENSP00000396688	C3,C4BPA,C4A
GO:0006955	Immune response	12	1321	0.51	0.32	0.0403	9606,ENSP00000216336,9606,ENSP00000231751,9606,ENSP00000232003,9606,ENSP00000233146,9606,ENSP00000245907,9606,ENSP00000260356,9606,ENSP00000306099,9606,ENSP00000354280,9606,ENSP00000356037,9606,ENSP00000392767,9606,ENSP00000396688,9606,ENSP00000498441	CTSG,LTF,HRG,MSH2,C3,THBS1,FGB,PRSS3,C4BPA,S100A13,C4A,FGA
GO:0051702	Biological process involved in interaction with symbiont	4	108	1.12	0.43	0.0423	9606,ENSP00000216336,9606,ENSP00000231751,9606,ENSP00000232003,9606,ENSP00000346839	CTSG,LTF,HRG,FN1
GO:0016485	Protein processing	5	202	0.95	0.4	0.0429	9606,ENSP00000216336,9606,ENSP00000306099,9606,ENSP00000336829,9606,ENSP00000354280,9606,ENSP00000498441	CTSG,FGB,FGG,PRSS3,FGA
GO:0030155	Regulation of cell adhesion	9	784	0.61	0.33	0.0482	9606,ENSP00000211998,9606,ENSP00000216336,9606,ENSP00000232003,9606,ENSP00000260356,9606,ENSP00000306099,9606,ENSP00000336829,9606,ENSP00000346839,9606,ENSP00000368544,9606,ENSP00000498441	VCL,CTSG,HRG,THBS1,FGB,FGG,FN1,VIT,FGA
GO:0050793	Regulation of developmental process	17	2492	0.39	0.28	0.0484	9606,ENSP00000211998,9606,ENSP00000231061,9606,ENSP00000231751,9606,ENSP00000232003,9606,ENSP00000233146,9606,ENSP00000233813,9606,ENSP00000245907,9606,ENSP00000254722,9606,ENSP00000260356,9606,ENSP00000273784,9606,ENSP00000302621,9606,ENSP00000306099,9606,ENSP00000336829,9606,ENSP00000346839,9606,ENSP00000357255,9606,ENSP00000393312,9606,ENSP00000498441	VCL,SPARC,LTF,HRG,MSH2,IGFBP5,C3,SERPINF1,THBS1,AHSG,LRG1,FGB,FGG,FN1,BGLAP,FGFR1,FGA
GO:1900026	Positive regulation of substrate adhesion-dependent cell spreading	3	45	1.38	0.43	0.0487	9606,ENSP00000306099,9606,ENSP00000336829,9606,ENSP00000498441	FGB,FGG,FGA
GO:2000427	Positive regulation of apoptotic cell clearance	2	8	1.95	0.45	0.05	9606,ENSP00000245907,9606,ENSP00000396688	C3,C4A
