# Supplementary material for: Distinct Extracellular Matrix Protein Signatures of Cortical and Cancellous Bone Allografts Following Processing for Clinical Use
Source: Cells. 2026 May 4;15(9):842. doi: 10.3390/cells15090842 (PMC13163088; doi:10.3390/cells15090842)
Supplement: Supplementary file 1 [file cells-15-00842-s001.zip › Excel_Data/Counts.xlsx]

## Sheet: Sheet1
ProteinID	DBM - R25004	DBM - R25004_2	Putty - R25004	Putty - R25004_2	Endproduct - R25004	Endproduct - R25004_2	DBM - P1	DBM - P1_2	DBM - X1	DBM - X1_2	DBM - S25009	DBM - S25009_2	DBM - P2	DBM - P2_2	DBM - X2	DBM - X2_2	Endproduct - S25009	Endproduct - S25009_2	Endproduct - X1	Endproduct - X1_2	Endproduct - X2	Endproduct - X2_2	Putty - P1	Putty - P1_2	Putty - P2	Putty - P2_2	Putty - X1	Putty - X1_2	Endproduct - P1	Endproduct - P1_2	Putty - X2	Putty - X2_2	Endproduct - P2	Endproduct - P2_2	Putty - S25009	Putty - S25009_2
A0A075B6S2	2034.07	2546.83	NaN	NaN	NaN	NaN	2226.06	2449.76	1870.94	2245.45	2754.25	880.753	1650.79	1769.35	2613.47	2642.93	NaN	NaN	NaN	NaN	NaN	NaN	2079.46	NaN	NaN	NaN	843.403	1112.08	NaN	NaN	1010.81	1841.66	NaN	NaN	2532.53	NaN
A0FGR8-2	381.833	535.299	NaN	NaN	NaN	NaN	90.7241	111.001	22.9745	74.0081	145.349	113.269	89.4179	NaN	5.8179	NaN	NaN	NaN	NaN	591.412	757.039	377.045	NaN	NaN	NaN	NaN	136.72	261.422	NaN	NaN	1035.52	737.643	NaN	NaN	NaN	NaN
A5YKK6	52.0968	86.1902	NaN	NaN	NaN	NaN	9.10914	NaN	26.5856	37.844	13.7109	15.2629	NaN	NaN	73.4298	93.9682	NaN	NaN	NaN	NaN	NaN	NaN	NaN	NaN	NaN	NaN	87.7249	104.871	NaN	NaN	234.641	179.278	NaN	NaN	NaN	NaN
B5ME19	736.147	765.617	1585.19	2037.18	4798.65	2038.97	447.669	393.72	701.354	688.271	573.299	413.078	542.501	485.626	1460.5	1206.75	NaN	2877.61	1084.12	1770.52	753.4	1078.99	426.829	NaN	NaN	NaN	843.663	765.485	722.916	539.635	911.161	1112.74	NaN	NaN	344.95	759.2
E9PAV3	1041.63	829.188	2344	1343.5	19402.4	10757.8	1082.05	1204.25	800.734	762.219	1388.84	1194.28	1620.36	1346.54	802.221	579.542	4167.46	NaN	1391.04	1116.78	1356.31	1120.58	2275.91	2289.41	1362.4	3608.19	909.742	1042.19	1180.25	2372.94	1420.3	1121.52	NaN	NaN	1876.45	2730.45
L0R6Q1	234.4	339.922	581.621	830.536	NaN	NaN	266.492	286.917	249.907	327.007	168.347	117.396	NaN	175.471	761.22	640.851	NaN	NaN	454.394	653.413	664.313	676.806	304.465	NaN	NaN	NaN	324.058	364.353	NaN	NaN	392.81	445.818	NaN	NaN	NaN	NaN
O00142	438.505	456.505	425.929	1.0027	NaN	NaN	187.453	122.313	203.583	319.961	128.897	181.333	135.81	110.57	475.169	357.375	NaN	NaN	NaN	320.167	212.385	368.613	NaN	0.958332	NaN	NaN	275.881	116.502	NaN	NaN	277.838	568.933	NaN	NaN	NaN	NaN
O00159	1401.08	1518.07	4422.41	4663.22	4252.51	4981.8	1898.9	2561.15	1632.28	1740.61	1532	1365.04	3510.59	3385.92	1803.46	1752.79	2709.14	3207.14	3978.9	3941.54	1971.41	2376.89	3199.61	2647.72	1197.99	1576.46	2781.39	2867.3	1879.19	1917.55	3360.42	2421.4	3283.63	8613.4	3490.85	3154.6
O00160	353.275	601.215	NaN	NaN	NaN	NaN	3.15161	NaN	90.7263	187.54	86.7423	46.522	NaN	NaN	1135.89	1987.97	NaN	NaN	1572.28	NaN	565.786	NaN	NaN	NaN	NaN	NaN	128.995	116.04	NaN	NaN	383.935	395.191	NaN	NaN	571.53	NaN
O00161	5581.87	5265.13	7747.61	4854.86	16596.8	11299.3	2731.04	3616.16	3923.64	3515.34	3146.71	3186	4769.71	4101.5	4680.16	4318.5	6187.96	5629.14	4937.17	4134.76	5243.39	5788.18	2704.8	3471.65	4574.4	4416.08	2640.23	2772.8	3928.49	4658.14	3502.08	3106.86	4756.27	6573.53	2598.68	2182.38
O00203	302.608	228.816	NaN	NaN	NaN	NaN	123.254	82.9648	363.388	382.991	158.596	103.318	NaN	221.612	407.618	375.654	NaN	NaN	NaN	NaN	278.8	157.481	NaN	NaN	NaN	NaN	215.835	373.695	NaN	NaN	154.408	511.203	NaN	NaN	NaN	NaN
O00217	489.54	611.69	NaN	NaN	1270.16	NaN	265.437	397.597	388.075	473.208	564.954	548.977	512.99	578.876	811.195	754.593	NaN	NaN	2148.54	2050.14	1483.14	1744.02	NaN	NaN	NaN	NaN	642.121	676.856	322.306	532.45	889.65	865.083	NaN	NaN	NaN	NaN
O00231	342.511	521.649	NaN	1185.25	1207.96	NaN	207.04	326.337	291.525	308.127	391.423	316.601	166.329	NaN	744.705	773.42	NaN	4.59613	438.785	1.587	500.758	1368.07	385.205	382.727	NaN	NaN	518.374	541.423	751.32	1737.91	885.531	667.791	NaN	NaN	NaN	NaN
O00232	332.837	250.105	NaN	367.886	9.55758	26.1242	219.273	377.25	127.49	152.832	76.4016	NaN	NaN	1010.12	429.371	181.306	325.964	NaN	10.265	10.5842	268.574	537.605	179.925	12.228	NaN	NaN	375.049	675.199	392.604	312.337	1914.55	262.925	NaN	NaN	55.0454	311.616
O00264	1118.11	1443.36	4614.66	3990.5	NaN	NaN	1745.76	1873.08	612.849	729.28	2560.49	2283.97	2501.98	1813.44	1338.4	1425.94	7860.16	12479	3863.71	3677.42	3163.84	3829.03	2045.21	4403.87	NaN	NaN	1588.34	1029.95	2641.14	3598.91	1627.76	1285.19	4968.68	2198.82	4485.71	5543.82
O00299	4588.9	4845.81	11779	10935.7	12872	16161.1	4135.32	4572.34	3028.92	3105.8	4324.53	3672.12	7473.88	6633.88	5100.68	4506.84	10834.4	12302.1	7833.73	7024.37	6731.98	6524.62	7358.27	8398.83	7930.56	9358.58	4508.96	4476.13	6309.23	6794.66	5039.38	5948.94	10881	10828.5	7473.61	7548.88
O00303	1252.35	1204.06	1693.65	1121.62	32589.8	17768.3	989.229	680.246	997.946	936.929	760.198	792.797	1812.58	1925.01	1213.33	1260.41	4932.38	1861.14	1360.3	1446.17	1955.49	1157	1365.26	993.934	1609.79	963.956	876.723	495.321	1308.87	1578.2	800.032	817.216	4009.06	3193.2	1433.48	1045.82
O00391	34.4074	107.488	NaN	NaN	NaN	NaN	NaN	NaN	54.2134	49.5484	101.316	165.539	NaN	211.046	36.8863	82.8259	NaN	NaN	NaN	NaN	NaN	NaN	NaN	NaN	NaN	NaN	NaN	159.598	NaN	NaN	NaN	NaN	NaN	NaN	NaN	NaN
O00410	1475.31	1566.84	6294.97	2885.13	3891.69	5280.34	470.742	363.894	382.847	692.778	136.101	175.738	261.972	394.648	953.096	2982.69	108.571	143.661	192.929	1159.29	1552.34	1110.21	401.183	13.336	NaN	NaN	1000.8	830.566	180.187	586.717	1071.4	1108.34	11412.6	NaN	28.4539	575.82
O00468	268.445	203.442	NaN	NaN	NaN	NaN	648.423	495.48	110.625	188.729	548.261	540.718	532.263	559.135	197.977	180.655	NaN	NaN	NaN	NaN	278.451	NaN	NaN	824.4	NaN	NaN	459.654	128.69	4180.25	5590.27	356.91	483.773	NaN	NaN	410.836	876.044
O00469	392.023	460.089	NaN	NaN	NaN	NaN	NaN	NaN	474.149	367.354	NaN	NaN	NaN	NaN	358.643	345.851	NaN	NaN	NaN	NaN	NaN	606.22	NaN	NaN	NaN	NaN	NaN	NaN	NaN	NaN	1215.14	738.368	NaN	NaN	NaN	NaN
O00483	828.964	798.391	1149.07	1497.95	5367.47	NaN	882.901	765.169	903.497	1078.85	272.485	425.269	NaN	760.459	670.516	870.586	1152.89	NaN	1164.61	881.402	418.519	351.136	NaN	NaN	NaN	NaN	463.408	801.978	NaN	909.22	603.511	456.277	NaN	NaN	674.941	NaN
O00560	198.216	259.003	NaN	NaN	NaN	NaN	625.436	688.45	158.948	156.988	853.283	693.384	978.692	938.607	96.8362	111.652	NaN	1033.61	499.843	255.864	283.599	369.9	950.397	694.137	789.664	618.898	111.453	200.298	946.72	619.47	188.468	369.138	1089.35	1997.83	688.669	765.413
O00571	982.929	1390.16	1769.01	3338.24	12803.1	8643.07	468.912	584.672	319.006	486.649	689.599	616.895	934.669	1337.75	1802.41	1832.65	3923.29	4298.49	2174.51	2822.2	1338.26	2041.82	1906.03	2114.92	2266.13	1080.18	1025.04	1038.39	1800.03	1966.2	1270.32	1476.02	2081.6	1871.63	1776.1	812.644
O00584	418.305	394.061	1408.21	618.416	NaN	NaN	1143.35	1226.15	369.385	373.558	1193.83	1027.7	3150.8	3179.45	496.641	403.485	2220.89	2781.09	864.267	740.292	481.801	516.453	3445.68	2455.75	3458.34	4240.41	704.271	489.29	2128.16	2102.66	614.718	574.115	3984.39	2437.33	2436.03	2085.96
O00629	138.685	121.372	NaN	NaN	3303.39	NaN	74.4085	96.4463	93.1287	106.675	140.164	128.229	198.764	699.304	170.292	125.634	360.24	NaN	NaN	NaN	NaN	NaN	NaN	NaN	NaN	NaN	139.949	120.517	NaN	NaN	162.191	119.573	NaN	NaN	NaN	NaN
O00712	227.515	388.663	NaN	NaN	NaN	NaN	481.235	79.617	233.048	249.317	414.768	215.15	NaN	NaN	990.98	710.427	NaN	NaN	NaN	2166.7	NaN	NaN	NaN	NaN	NaN	NaN	298.635	362.931	NaN	NaN	694.361	903.731	NaN	NaN	NaN	NaN
O00763	206.301	211.856	NaN	NaN	NaN	NaN	81.4383	66.5308	171.468	197.917	222.75	207.613	NaN	NaN	283.304	262.642	NaN	NaN	239.765	NaN	136.1	NaN	NaN	NaN	NaN	NaN	159.764	131.731	NaN	NaN	95.9157	138.766	NaN	NaN	NaN	NaN
O00764	1551.19	2263.58	386.234	897.98	NaN	26.7564	1146.66	1168.4	574.771	734.878	1689.5	1526.6	1135.81	1231.33	1315.51	333.059	8180	409.956	1325.07	1400.23	1025.72	831.89	203.867	600.535	NaN	2358.67	884.428	1392.53	3657.43	35.6414	1022.22	1241.74	NaN	2951.17	875.146	29.5374
O14579	325.053	498.386	1120.88	NaN	NaN	NaN	448.408	311.358	397.77	361.646	613.212	481.928	365.519	424.498	491.454	451.354	357.278	NaN	830.681	846.291	973.11	789.553	590.774	NaN	788.949	716.806	607.025	652.748	724.95	595.661	871.851	702.785	NaN	394.176	784.486	1021.51
O14617	123.885	153.85	305.707	NaN	NaN	NaN	NaN	NaN	89.49	159.42	NaN	NaN	NaN	NaN	143.131	165.23	NaN	NaN	NaN	NaN	NaN	NaN	NaN	NaN	NaN	NaN	128.436	143.166	NaN	NaN	157.415	91.5944	NaN	NaN	NaN	NaN
O14656	381.812	509.125	NaN	NaN	NaN	NaN	269.712	360.692	229.406	251.309	284.198	267.583	394.784	305.306	550.495	486.695	NaN	NaN	158.372	NaN	NaN	NaN	NaN	NaN	NaN	NaN	275.125	271.026	NaN	NaN	337.015	444.767	NaN	NaN	NaN	NaN
O14735	448.594	630.088	NaN	NaN	NaN	NaN	78.7705	92.6963	159.842	203.305	115.633	311.599	NaN	NaN	301.643	381.208	NaN	NaN	458.931	330.63	NaN	297.547	NaN	NaN	NaN	NaN	308.516	288.873	NaN	NaN	229.154	150.53	NaN	NaN	NaN	NaN
O14786	241.572	374.953	362.698	NaN	NaN	NaN	190.195	200.754	81.0027	115.723	312.235	187.755	344.542	344.975	360.871	336.389	NaN	NaN	NaN	NaN	NaN	NaN	NaN	NaN	NaN	NaN	113.033	94.9397	NaN	NaN	218.026	112.176	NaN	NaN	317.907	3012.51
O14791	532.364	709.073	NaN	5.49594	NaN	97.7044	352.975	444.352	558.301	703.616	190.853	114.436	NaN	204.484	394.678	397.266	38.3346	NaN	11368.5	159.37	426.282	519.108	NaN	NaN	NaN	NaN	440.838	441.752	75.7167	93.1176	439.834	615.739	NaN	NaN	43.7701	43.7396
O14818	2620.3	2486.91	3566.64	3102.23	7272.42	11669.2	2690.77	2624.9	2035.73	2103.57	2026.61	2011.66	3050.49	3046.33	2915.58	2900.11	1311.6	3510.48	3227.54	3208.77	3352.49	3573.46	3544.86	2767.16	2830.64	2751.4	1979.12	1981.89	2509.06	2428.18	2291.17	2202.95	1037.21	2372.77	2570.94	2338.21
O14950	3719.57	4040.17	5707.42	5571.56	40407.1	31551.7	4295.87	4135.61	2932.9	2727.82	6002.4	5358.93	4492.6	4141.62	4141.66	3868.18	12736.7	11713.5	5033.76	6043.82	5286.43	4862.76	7715.3	7217.56	4421.9	4415.3	3784.65	4052.88	8535.94	9157.26	4183.04	4142.51	7456.53	8043.61	8169.75	6758.95
O14958	75.9873	170.242	NaN	NaN	NaN	NaN	659.956	674.841	25.8506	65.3177	370.322	354.36	1483.91	1447.73	90.8792	46.926	950.548	NaN	NaN	111.318	NaN	NaN	959.983	2279.69	1205.92	2312.41	116.559	82.5769	1791.73	2482.38	252.665	114.763	3228.94	3764.79	1347.42	1316.18
O14980	330.982	290.983	NaN	NaN	NaN	NaN	NaN	NaN	213.504	136.766	NaN	102.973	NaN	NaN	512.434	324.47	NaN	NaN	NaN	NaN	NaN	123.892	NaN	NaN	NaN	NaN	240.127	184.722	NaN	NaN	140.201	155.723	NaN	NaN	NaN	NaN
O15031	670.574	649.649	NaN	NaN	NaN	NaN	889.085	732.132	381.565	340.045	982.273	920.615	1333.88	1105.53	402.39	344.638	NaN	NaN	NaN	NaN	NaN	NaN	427.003	NaN	NaN	NaN	465.099	316.277	NaN	NaN	268.481	185.706	NaN	NaN	NaN	690.689
O15061	235.448	313.148	NaN	NaN	NaN	NaN	262.958	314.761	129.412	98.4394	487.989	497.664	516.232	NaN	188.214	258.013	NaN	NaN	320.066	NaN	NaN	NaN	333.283	NaN	NaN	NaN	267.67	190.251	NaN	NaN	171.033	NaN	NaN	NaN	NaN	NaN
O15144	3210.75	3309.4	2334.68	4000.83	NaN	10609.4	2272.83	2245.76	2805.04	2893.54	2733.97	2690.56	3289.21	3306.02	3608.64	3357.71	NaN	NaN	2658.23	2803.27	2675.22	2863.93	2710.38	3032.53	2444.13	2145.34	2647.11	2827.59	1937.97	1738.29	2655.07	2525.96	1666.24	2220.99	NaN	2230.18
O15145	815.733	831.345	71.0349	NaN	6.10412	NaN	347.256	425.18	454.65	488.41	310.798	426.849	464.966	627.635	1656.3	1185.57	NaN	NaN	714.919	702.052	738.768	617.424	373.054	NaN	NaN	NaN	435.972	511.833	NaN	NaN	453.338	293.785	NaN	NaN	232.455	NaN
O15162	1177.69	1202.35	741.34	405.52	NaN	NaN	NaN	872.336	965.529	471.153	126.257	166.151	NaN	1729.62	257.113	276.905	NaN	NaN	NaN	NaN	NaN	1804.84	NaN	NaN	NaN	NaN	1207.41	906.076	NaN	26.27	1618.35	881.056	NaN	NaN	NaN	NaN
O15173	674.63	873.708	1099.11	1620.96	NaN	NaN	2065.18	2140.01	1206.34	1301.49	3958.16	3700.43	658.797	785.541	1087.82	783.593	466.741	1106.66	1706.69	588.563	955.707	847.926	2600.99	2722.34	NaN	1125.98	1756.02	1425.12	2327.39	2459.67	1649.83	1184.52	NaN	NaN	3899.77	4071.15
O15230	808.91	925.117	1738.57	1504.17	2088.96	NaN	2468.75	2619.76	697.036	797.092	2232.18	2019.04	3580.4	3599.98	924.467	805.381	5879.03	6163	1395.23	1463.96	972.648	834.698	2590	3252.47	2972.59	3549.6	814.029	751.712	1927.41	2373.42	760.913	840.481	654.521	2288.06	3924.51	3523.51
O15232	3657.34	3768.81	6065.74	6288.99	3706.49	5576.44	199.109	269.566	729.85	747.142	2066.6	1736.64	NaN	NaN	1913.82	1700.81	2781.55	2008.75	1015.85	1760.64	1009.87	1139.28	NaN	NaN	NaN	NaN	401.603	402.748	NaN	NaN	1407.03	1452.21	NaN	NaN	3270.16	3062.38
O15335	136678	157994	369931	360520	464033	560705	408134	462466	68997.8	88755.3	254614	245582	960786	1.1068e+06	155436	142349	380320	537554	280099	262026	169631	203094	707363	841872	1.05047e+06	1.26808e+06	170585	145521	362915	440744	193822	183610	819005	979429	541803	541655
O15460	184.774	286.55	NaN	NaN	NaN	NaN	333.8	445.644	214.466	235.066	338.357	247.129	594.072	640.364	222.241	148.538	NaN	NaN	NaN	NaN	228.4	NaN	1150.91	332.01	1023.79	383.944	409.004	264.378	1457.81	NaN	246.178	451.847	988.648	NaN	349.273	524.573
O15511	752.611	1037.12	2379.87	992.572	NaN	NaN	1229.71	1296.62	1131.77	1197	650.917	608.127	1421.27	1335.48	1573.41	1563.79	NaN	NaN	2445.81	2493.07	2676.19	2932.43	1199.64	939.995	NaN	NaN	1522.44	1376.37	621.313	624.041	1394.97	808.917	NaN	NaN	NaN	1211.22
O43143	1428.88	2002.15	2595.21	2372.02	1464.38	1673.81	337.17	415.839	523.331	614.123	410.849	475.104	989.197	674.88	1498.01	1814.5	705.121	NaN	1862.04	2352.76	963.947	1008.66	952.958	912.746	NaN	894.292	1013.38	976.591	655.184	1248.72	1176.75	1001.65	622.847	NaN	592.062	824.618
O43169	1077.72	1086.97	949.606	1129.2	NaN	NaN	1946.65	1915.47	933.474	1071.31	1891.57	1993.08	1573.93	1338.09	914.824	842.817	3758.09	2555.29	1328.25	817.118	1729.35	1592.18	1963.81	1241.39	NaN	NaN	790.316	740.243	1153.06	928.763	789.318	765.554	1826.16	1238.33	2272.26	2757.75
O43175	2009.17	2650.83	7927.35	11482.8	53369.1	21985.2	1124.34	1235.89	521.109	1116.39	1680.24	1706.07	2780.08	3590.2	9482.19	9983.33	7427.25	11476.7	7687.84	8101.32	4941.4	5409.19	5363.8	4095.82	4417.53	3796.57	2062.89	1563.64	4496.22	6644.06	3020.92	2454.58	5726.22	4311.2	4880.04	3546.27
O43242	431.986	536.608	7.86393	1572.62	28.6937	NaN	359.423	259.517	438.327	474.822	163.44	275.903	386.442	NaN	269.481	261.66	NaN	NaN	382.21	11.6281	492.893	316.938	NaN	NaN	NaN	NaN	411.203	562.579	NaN	291.786	673.645	655.649	NaN	6212.44	NaN	NaN
O43301	527.841	556.471	1708.77	NaN	NaN	NaN	529.048	569.018	280.99	381.142	630.231	681.103	322.787	547.265	1425.49	1225.9	NaN	NaN	762.246	1132.44	965.94	656.215	38.9965	NaN	NaN	NaN	571.479	543.106	467.484	NaN	775.963	741.795	NaN	NaN	1002.76	NaN
O43390	666.057	763.49	1820.04	992.996	1660.31	3916.59	1057.54	1199.81	846.79	870.678	1196	1078.5	1129.01	1637.68	1259.98	1035.05	2120.71	3.80609	3321.43	3811.96	1533.35	1793.64	2854.65	1549.62	1820.03	1831.83	1424.73	1307	1667.22	2993.81	2686.77	2534.33	1392.51	NaN	3185.75	2952.38
O43396	868.172	878.301	1762.63	1704.73	105.308	4406.24	1051.89	1525	560.343	478.307	934.624	813.33	2177.51	2989.96	1667.21	1313.29	2707.97	NaN	2348.78	2406.68	2592.74	2257.3	2784.77	2453.07	1145.34	1610.47	1111.63	976.882	988.101	1027.47	875.679	889.376	1355.13	NaN	1832.39	2005.54
O43491	2956.54	2515.42	6737.84	3755.38	NaN	NaN	2805.61	2869.23	1419.66	1471.03	2503.08	2627.14	4345.54	4356.21	2529.92	1815.55	6363.36	10598.4	2485.12	3274.08	3115.93	1967.4	3744.07	4810.62	6338.62	4302.14	1704.85	1014.88	4639.17	3665.24	1580.01	1687.73	7676.04	5254.22	3729.17	4347.51
O43592	339.37	257.364	NaN	758.954	NaN	NaN	NaN	NaN	172.705	197.395	201.63	193.225	498.765	NaN	284.278	287.636	NaN	NaN	233.756	NaN	591.562	213.302	NaN	NaN	NaN	NaN	310.509	239.477	NaN	NaN	143.925	266.954	NaN	NaN	NaN	NaN
O43615	464.123	510.85	NaN	631.082	NaN	NaN	408.253	408.312	383.722	353.034	418.52	419.334	750.667	648.024	1006.11	854.472	NaN	NaN	1096.95	841.706	982.147	711.67	NaN	NaN	NaN	NaN	465.617	330.219	564.72	NaN	678.044	652.539	NaN	NaN	NaN	NaN
O43676	403.298	290.067	NaN	NaN	NaN	NaN	432.181	433.92	618.764	669.944	391.266	493.452	NaN	157.054	416.327	297.346	NaN	NaN	NaN	NaN	153.109	NaN	319.612	NaN	NaN	NaN	315.056	474.651	NaN	NaN	576.078	NaN	NaN	NaN	NaN	802.951
O43681	492.754	682.024	1045.31	1273.39	NaN	NaN	484.74	408.702	573.866	583.35	636.311	516.362	180.425	486.649	1117.89	987.697	NaN	NaN	1983.57	1446.13	1599.42	856.255	487.256	NaN	NaN	NaN	679.746	811.886	NaN	NaN	862.762	881.458	NaN	NaN	477.84	712.479
O43684	621.884	450.994	924.127	819.762	5691.47	NaN	461.245	338.438	600.964	591.145	317.756	211.842	356.413	455.229	757.127	422.04	NaN	NaN	639.5	1139.12	781.156	754.156	NaN	NaN	NaN	NaN	537.377	568.16	434.714	NaN	555.388	402.445	NaN	NaN	552.699	527.032
O43707	8530.25	9250.36	20092.1	20772	24452.2	28050.4	9064.09	9129.18	6096.39	6600.34	8402.1	7906.1	13818.9	15107.3	7147.64	6884.89	15776.7	15795.7	14313.2	13592.2	10225.4	10566.5	17238.5	17121.4	17318.8	18650.1	9155.63	8635.08	10897.7	13767.4	10800.1	9728.47	18273.8	16407.8	17610.7	17710.5
O43747	30.1599	56.0554	NaN	NaN	NaN	NaN	43.605	NaN	97.6926	74.9248	NaN	25.9137	NaN	NaN	258.345	97.1043	NaN	NaN	NaN	NaN	NaN	203.769	NaN	NaN	NaN	NaN	110.797	69.4765	NaN	NaN	54.0642	166.239	NaN	NaN	NaN	NaN
O43772	1360.68	1481.37	2634.21	1834.58	NaN	NaN	227.604	273.948	590.468	729.069	212.42	260.799	179.477	336.738	2047.67	1980.33	NaN	NaN	939.051	1186.09	995.449	668.363	NaN	NaN	NaN	NaN	799.859	407.457	NaN	NaN	742.796	803.687	NaN	NaN	NaN	NaN
O43776	817.41	653.369	NaN	1076.16	NaN	NaN	162.896	301.36	520.652	554.154	242.103	391.608	198.953	348.017	499.244	535.011	NaN	NaN	1125.58	NaN	503.743	203.628	NaN	NaN	NaN	NaN	519.09	535.139	213.875	NaN	562.57	418.767	NaN	NaN	NaN	251.906
O43790	2478.21	1877.75	2222.01	1414.89	1462.94	1521.07	1228.69	1270.9	1292.51	1066.4	217.695	214.301	2475.27	2411.03	558.902	583.29	NaN	2255.43	2019.09	1831.8	1672.82	2056.71	1036.26	1246.52	4250.83	3984.41	1734.85	3630.94	707.904	765.746	756.157	2007.65	1369.99	3768.69	NaN	959.886
O43795	4894.43	5190.54	7839.5	6639.06	10977.9	17414.9	9736.51	10041.7	3714.41	3612.88	7171.7	6359.38	22137.2	22226.8	4070.94	3849.66	13137.8	15207.5	6443.53	6848.82	4777.31	4722.56	13742.9	13165.4	16580.3	20637.6	4349.64	4217.88	12371.1	12702.9	3949.32	3253.62	22665.3	21846	9447.3	9308.5
O43813	1582.98	1621.89	2002.44	1626.09	NaN	NaN	1038.55	1050.43	1517.04	1494.02	1156.93	1022.77	1092.56	863.029	1740.73	1269.76	NaN	NaN	1339.62	1255.88	1208.79	1300.2	729.094	NaN	NaN	NaN	1560.04	1305.53	NaN	2369.09	1278.74	1503.76	NaN	NaN	503.031	344.1
O43852	1290.9	1419.77	3750.96	3809.4	28329.5	11949.8	2266.9	2226.47	1216.07	1279.54	2408.6	2368.43	1875	2032.73	1144.58	1082.73	4989.34	5612.95	2515.24	2861.65	2104.64	2762.9	4471.18	5170.21	2876.14	3670.61	1970.28	1690.69	3384.37	3338.74	2254.47	2551.96	2648.93	2647.24	3925.77	3698.9
O60240	1850.18	1954.83	2515.45	2828.33	11204.7	6757.95	7692.7	7797	2643.85	2702.61	7126.5	6411.49	2449.68	2046.84	3300.65	3079.01	10371.8	11723.7	4542.11	4620.81	3561.23	3956.76	8445.71	8180.32	1779.77	748.736	2783.88	2878.79	5719.41	5559.75	2892.66	2895.55	1365.29	NaN	8172.52	8625.79
O60245	63.7507	174.216	NaN	NaN	NaN	NaN	409.676	435.33	86.3239	60.4498	235.78	345.921	1090.2	111.014	NaN	81.9609	NaN	NaN	NaN	NaN	NaN	NaN	NaN	NaN	NaN	NaN	NaN	NaN	550.569	1381.42	NaN	NaN	NaN	NaN	NaN	NaN
O60313	215.168	204.568	NaN	NaN	NaN	NaN	NaN	300.723	152.86	194.032	NaN	NaN	NaN	NaN	124.79	121.429	NaN	NaN	NaN	NaN	NaN	NaN	NaN	NaN	NaN	NaN	NaN	263.443	NaN	NaN	419.872	NaN	NaN	NaN	NaN	NaN
O60493	1214.53	1330.53	1146.94	3243.65	NaN	NaN	1799.62	1623.86	1636.76	1652.64	1309.59	1408.2	1346.9	1134.66	2468.8	2404.45	NaN	NaN	3619.79	3860.89	3036.22	2388.16	1480.23	1798.69	NaN	NaN	1946.51	1543.76	728.939	674.021	2174.5	2010.15	NaN	NaN	NaN	1031.3
O60506	1659.63	1485.15	3502.89	4050.77	20268.9	8696.17	1546.72	1790.87	1368.94	1391.26	1693.37	1450.01	2777.9	2052.29	1822.64	1702.93	3713.45	3384.82	2829.83	2470.97	3081.07	2015.68	2559.95	3139.27	2879.71	2127.26	1300.58	1639.54	2425.79	2322.57	1572.37	1911.55	2868.2	1773.36	1395.73	2537.39
O60547	390.075	387.374	NaN	NaN	NaN	NaN	NaN	87.3145	190.418	318.988	193.466	198.522	NaN	NaN	223.285	292.915	9.30312	NaN	NaN	NaN	618.124	NaN	NaN	NaN	NaN	NaN	339.463	246.421	NaN	NaN	309.988	165.948	NaN	NaN	NaN	NaN
O60568	639.893	494.725	NaN	NaN	NaN	NaN	431.548	269.437	513.703	511.943	286.821	311.373	837.197	629.054	518.781	485.419	NaN	NaN	425.087	NaN	340.03	NaN	NaN	NaN	1761.95	NaN	475.804	342.787	NaN	NaN	528.949	511.723	NaN	NaN	NaN	NaN
O60687	1224.2	1465.76	3872.06	1581.74	8115.22	8648.91	1395.33	1311.88	533.897	434.11	2069.19	1843.63	4027.1	3701	929.639	960.808	5185.56	2116.61	822.579	525.214	848.312	871.281	2193.13	2046.8	3015.41	3755.55	408.354	423.581	860.824	1376.57	543.179	440.166	1643.77	2920.15	2196.52	1770.14
O60763	224.286	238.72	NaN	570.756	NaN	NaN	136.041	105.085	209.952	201.486	245.399	275.23	207.381	NaN	479.034	432.763	NaN	NaN	544.097	315.227	674.846	573.412	NaN	NaN	NaN	NaN	243.617	325.551	NaN	659.789	664.456	395.279	NaN	NaN	NaN	NaN
O60826	70.3738	51.9332	NaN	NaN	NaN	NaN	86.3204	74.8988	71.6874	74.2903	116.507	104.336	NaN	NaN	247.901	705.28	NaN	NaN	NaN	NaN	NaN	NaN	NaN	NaN	NaN	NaN	103.89	101.175	NaN	NaN	NaN	NaN	NaN	NaN	NaN	NaN
O60936	249.233	350.712	NaN	6.12914	NaN	7.74458	249.217	350.406	58.7793	84.1507	295.071	304.119	241.269	605.012	5.58437	7.4215	823.399	NaN	NaN	6.19638	454.054	NaN	NaN	708.961	NaN	591.343	128.675	263.873	463.69	3.89251	132.763	917.24	NaN	NaN	905.895	3.11246
O75054	NaN	101.042	NaN	NaN	NaN	NaN	461.925	406.587	76.9169	107.69	233.567	318.135	843.608	845.91	NaN	63.033	NaN	NaN	NaN	NaN	308.578	NaN	NaN	NaN	1075.22	352.589	155.182	100.004	563.4	659.656	NaN	142.255	1840.2	NaN	NaN	451.835
O75083	2048.51	2242.84	6806.15	5537.85	25036.4	12116.1	1710.89	1776.13	1585.73	2007.98	1558.44	1573.49	2957.9	4115.25	2949.28	2737.82	3563.61	4019.93	4773.04	4654.99	3934.64	3976.88	2716.99	2869.24	3307.38	2976.93	2114.02	2115.9	3226.33	4254.08	2375.2	2512.43	5829.64	2766.03	2099.46	1889.87
O75106	791.469	1384.29	2373.91	2835.94	4761.59	4233.38	14682	15082.3	1332.29	1574.4	5498.57	5322.72	37729.8	42040.3	1834.3	1944.11	9402.23	15450.6	4422.26	2969.47	3143.38	2864.55	19910.3	18383.6	29132	34457.6	1584.21	1457.67	11627.2	12690.5	1364	1305.33	26755.4	27215.7	6963.82	6710.72
O75116	NaN	NaN	NaN	NaN	NaN	NaN	120.65	175.935	252.12	226.181	115.182	190.71	NaN	NaN	192.95	139.649	NaN	NaN	NaN	NaN	NaN	NaN	NaN	NaN	NaN	NaN	194.047	190.54	NaN	NaN	94.608	282.672	NaN	NaN	301.668	NaN
O75131	2045.5	2352.47	2624.6	2602.06	NaN	NaN	1569.35	1664.74	1919.55	1894.07	1430.53	1483.76	2587.18	3049.84	2131.57	2004.19	NaN	NaN	1206.08	1522.56	1103.82	1311.17	1783.56	1883.07	1972.37	2623.93	1618.25	1618.31	1055.62	1230.27	2105.44	1971.68	2328.18	NaN	2145.73	1171.13
O75165	93.2343	61.2435	NaN	NaN	NaN	NaN	41.0898	NaN	66.1325	83.4183	36.1835	92.4021	NaN	NaN	199.581	62.5981	NaN	NaN	NaN	NaN	181.231	373.841	NaN	NaN	NaN	NaN	84.6606	124.122	NaN	NaN	235.099	195.31	NaN	NaN	NaN	NaN
O75208	541.429	338.94	NaN	NaN	NaN	NaN	289.188	161.279	363.781	403.69	450.55	364.041	NaN	NaN	432.736	390.629	NaN	NaN	NaN	NaN	NaN	NaN	NaN	NaN	NaN	NaN	405.723	NaN	NaN	NaN	481.983	178.968	NaN	NaN	NaN	NaN
O75306	1137.33	1253.29	2208.67	NaN	789.019	NaN	655.699	618.12	856.155	756.529	451.425	383.301	NaN	508.703	1184.32	1043.84	NaN	NaN	1339.1	1372.83	1279.13	1334.35	256.18	NaN	NaN	NaN	722.734	710.781	202.1	NaN	937.419	1191.99	NaN	NaN	NaN	579.441
O75339	20968	23570.4	56616.8	52320.2	79198.9	78448.1	5236.94	5386.59	5696.63	6104.06	26290.6	23484.9	6652.69	6577.05	10751.6	9676.85	46115.6	53618.3	11108.4	12136.8	7909.81	8822.69	9144.96	14023.6	11773.7	11600.9	8951.88	7808.32	8127.63	9055.98	10794	10317.8	4614.4	3579.82	27459.2	33829.3
O75340	1076.46	1199.92	4847.39	2895.36	16319	28765.6	910.675	1041.46	391.6	478.624	803.1	734.951	3078.34	2548.2	1365.41	1131.68	4009.68	3209.19	1414.88	2534.63	2042.77	2602.78	2415.03	2369.13	3552	3040.32	867.509	644.22	1897.71	1083.44	1400.78	1366.38	13260.4	2646.42	1557.76	2488.21
O75355	955.427	1128.89	NaN	4666.16	NaN	NaN	1548.3	1868.01	309.008	346.599	1530.74	1408.66	3876.76	4147.35	346.569	427.627	NaN	16843.1	NaN	3161.18	3409.91	NaN	4595.93	4993	3515.32	5552.39	1118.68	NaN	6586.37	4535.97	875.543	NaN	12868.7	NaN	2439.47	3476.44
O75367	434.738	393.365	1020.67	353.283	20937.9	2674.18	831.783	963.273	477.695	428.219	543.032	364.366	1621.03	1271.53	326.464	189.968	4130.53	NaN	536.504	830.518	1267.24	851.863	2194.88	2905.05	2130.81	3806.68	672.122	636.147	1850.79	1206.16	996.311	1014.66	5055.68	4752.92	967.978	1205.37
O75368	518.542	519.54	NaN	1246.18	7073.83	11.981	1098.5	1185.49	558.708	565.318	970.062	764.617	2169.57	2116.43	1262.92	870.887	NaN	NaN	799.969	923.438	1074.56	618.894	611.045	2589.79	1377.11	1792.02	489.723	477.868	563.523	1293.02	488.982	586.426	2622.17	2043.58	736.676	319.636
O75369	829.321	976.509	2552.53	1829.74	5222.1	30.2405	648.36	736.773	648.302	636.809	605.899	578.6	1133.63	970.888	1162.49	871.621	1588.35	1879.97	2644.02	2183.06	1702.64	1874	951.242	1646.22	803.272	NaN	754.917	829.115	1282.04	1553.73	831.19	841.405	NaN	1372.95	822.429	1115.9
O75390	2330.19	3016.67	8165.3	7659.17	NaN	6042.16	904.575	986.769	903.328	964.038	1031.26	914.716	622.717	914.304	1851.18	2083.22	1136.98	NaN	2894.68	3370.89	1974.17	2131.28	3337.38	1356.04	1651.43	2019.82	1441.21	1205.49	3370.62	829.076	1949.83	1655.28	2174.97	1317.62	3687.52	764.772
O75396	1181.85	1008.48	1796.81	NaN	NaN	NaN	734.299	820.318	730.129	689.158	516.626	488.848	NaN	678.831	733.813	808.518	NaN	NaN	NaN	1204.28	NaN	832.118	NaN	NaN	NaN	NaN	919.549	883.618	NaN	NaN	1046.94	1508.87	NaN	NaN	NaN	NaN
O75436	1469.35	1921.39	3650.16	3217.52	2425.37	NaN	1589.99	2047.15	1564.74	1764.88	1395.04	1558.11	1798.98	2504.23	2399.59	2029.85	2093.01	NaN	1897.5	2937.25	2056.45	2202.83	3054.56	3009.67	2686.17	2436.59	1895.25	2273.09	1779.98	2691.82	2152.98	1812.6	3646.51	3667.83	2128.33	2878.26
O75477	1123.67	1219.23	866.254	1898.89	NaN	NaN	332.292	143.542	321.871	512.866	546.102	446.264	136.006	249.644	1073.35	1223.34	NaN	NaN	NaN	353.077	688.513	366.873	387.997	NaN	NaN	NaN	449.389	429.05	NaN	NaN	406.258	599.04	NaN	NaN	NaN	NaN
O75489	570.714	697.518	1292.35	1276.78	NaN	NaN	552.471	691.723	533.479	661.919	1045.42	918.061	649.37	697.888	1249.67	1137.56	708.702	4.50414	1300.66	593.366	710.285	967.022	989.085	1433.32	523.035	NaN	871.348	788.089	573.773	625.795	1088.92	1138.34	NaN	NaN	1221.49	1239.87
O75533	259.505	366.353	889.563	NaN	185547	83.9013	110.195	98.6441	299.404	252.94	158.954	127.688	125.058	NaN	435.035	296.363	NaN	NaN	NaN	NaN	447.617	272.677	NaN	NaN	NaN	NaN	281.37	330.024	134.956	NaN	444.562	452.363	NaN	NaN	142.983	NaN
O75578	1134.19	916.122	25709.5	4941.76	10375.9	NaN	2641.75	2947.36	684.632	763.38	1174.1	980.521	5088.11	4047.46	433.563	426.547	2211.52	NaN	1858.79	433.412	926.381	755.819	3288.75	2460.01	4271.22	3118.34	670.911	929.957	2078.67	1634.92	529.308	892.208	2288.12	2658.95	2117.05	2377.67
O75596	724.396	674.748	NaN	1450.4	NaN	NaN	860.425	583.06	358.705	366.065	1728.9	1442.32	NaN	139.377	640.111	706.41	8802.4	9514.02	1435.19	2164.42	1454.68	1237.03	1166.89	963.32	NaN	NaN	475.017	355.547	1348.55	1052.62	427.353	341.214	NaN	NaN	2884.22	2740.56
O75643	333.246	390.918	1201.43	899.209	NaN	NaN	143.755	161.363	261.782	284.744	238.966	230.037	231.431	177.93	695.84	584.96	NaN	NaN	616.27	344.349	706.919	344.704	NaN	NaN	844.762	NaN	415.627	300.257	285.589	495.13	519.746	460.051	NaN	NaN	NaN	NaN
O75694	127.589	125.226	NaN	574.938	4.86784	NaN	NaN	NaN	56.8699	63.8255	NaN	NaN	NaN	NaN	205.756	91.5144	NaN	NaN	NaN	NaN	NaN	275.538	NaN	NaN	NaN	NaN	110.999	101.787	NaN	NaN	258.984	182.446	NaN	NaN	NaN	NaN
O75718	2389.02	2287.69	4198.56	3802.34	7192.71	7131.29	4349.03	4577.71	2287.41	2204.95	3312.73	3396.9	9014.68	8237.1	2066.42	1834.37	5654.16	7013.12	2935.53	2317.24	2454.92	2569.83	7545.03	7865.52	10467.6	11321.6	2360.02	2661.87	5031.75	6164.48	3182.62	3256.44	6836.4	11138.7	5428.41	6225.61
O75746	782.028	856.323	3981.9	5990.97	2298.6	NaN	619.243	678.272	377.71	396.608	810.086	644.916	1136.66	1168.52	644.335	549.07	NaN	10103.7	1004.76	1482.66	1800.96	531.239	500.969	11648.5	11010.9	NaN	609.207	470.307	837.484	NaN	842.879	761.771	NaN	NaN	7996.38	7532.27
O75874	1092.88	1157.52	2037.88	3009.88	6367.98	5788.05	1524.85	1591.14	1152.14	1410.78	1884.23	1507.33	1306.28	1565.71	2703.03	2277.08	2135.2	4463.17	2986.44	2563.05	2567.25	2985	2307.5	2513.42	1335.11	1288.37	1956.73	1945.66	2048.13	1970.16	2439.12	2374.06	1517.71	4632.14	2813.94	2137.9
O75891	41.5639	NaN	NaN	NaN	NaN	NaN	NaN	24.9599	17.9702	52.5973	79.0509	31.6907	NaN	NaN	NaN	26.1096	NaN	NaN	NaN	NaN	NaN	NaN	NaN	NaN	NaN	NaN	NaN	57.389	276.393	NaN	NaN	NaN	NaN	NaN	NaN	NaN
O75923	467.794	496.267	NaN	NaN	NaN	NaN	228.09	200.145	470.579	438.308	220.919	203.505	215.588	321.399	708.516	554.848	NaN	NaN	NaN	NaN	547.038	420.087	NaN	NaN	NaN	NaN	583.33	551.932	NaN	NaN	754.95	580.738	NaN	NaN	NaN	NaN
O75935	449.552	731.972	NaN	NaN	NaN	NaN	599.15	569.569	691.752	679.151	440.726	408.52	409.202	381.139	671.742	744.714	NaN	NaN	741.276	1274.22	638.803	549.461	624.897	752.249	NaN	NaN	597.491	487.357	565.886	547.3	543.041	509.27	NaN	NaN	489.874	1162.43
O75947	909.169	1509.25	1815.44	1190.45	NaN	NaN	952.026	1141.3	486.834	923.465	1382.71	1492.79	611.778	1186.31	2153.09	2796.78	807.996	1364.26	2200.55	2227.5	1303.39	1625.47	893.147	1057.68	632.295	553.264	1441.9	1117.74	947.102	1989.34	1909.68	1664.89	665.404	1211.28	781.807	903.893
O75955	1085.23	1255.85	2270.32	1507.35	5.11273	5.08944	2031.43	2206.55	1087.77	1174.45	2552.69	2088.04	1935.49	1555.91	1349.08	1342.61	1414.84	774.84	3001.42	2519.29	2262.23	2399.36	3330.19	2423.27	1543.31	2322.3	1368.07	1373.59	3363.57	3856.62	1495.31	1561.3	3961.68	771.852	3683.26	3803.17
O75964	894.857	1157.06	NaN	1053.26	NaN	NaN	1219.35	1105.3	963.445	865.943	965.34	857.681	1253.85	640.191	1686.71	1573.29	45872.7	NaN	1476.13	1164.79	1318.24	826.82	NaN	2150.18	832.464	NaN	775.654	954.949	735.1	756.915	699.009	912.959	NaN	NaN	1011.89	1436.03
O76003	490.646	527.736	4.19355	NaN	3984.75	16.694	488.006	424.698	165.932	254.345	500.344	546.315	298.209	458.686	372.771	759.705	1516.14	NaN	13.9613	NaN	343.966	1060.22	466.113	NaN	NaN	NaN	227.108	122.2	483.05	703.231	325.411	368.106	NaN	NaN	463.239	695.666
O76094	178.392	150.784	NaN	NaN	NaN	NaN	NaN	NaN	118.743	147.932	NaN	98.4909	NaN	NaN	35.078	92.0742	NaN	NaN	NaN	NaN	NaN	NaN	NaN	NaN	NaN	NaN	42.3758	51.703	NaN	NaN	101.48	149.108	NaN	NaN	NaN	NaN
O94769	1471.14	1300.39	2783.09	2770.25	NaN	NaN	4517.84	4496.47	976.866	844.669	2234.57	2078.91	8224.2	8477.01	1060.03	1082.67	6585.63	12373.4	1482.18	2088.44	1528.7	1418.97	4683.41	6560.1	12578.5	7352.24	1319.58	1248.04	4262.68	4105.29	1558.15	884.82	7541.21	8878.09	6373.6	3665.68
O94826	844.758	4647.87	6218.18	5234.74	NaN	NaN	1926.32	856.224	1647.93	747.921	1664.13	1717.33	NaN	3350.88	461.932	1775.21	NaN	NaN	NaN	828.695	712.067	2382.92	4031.26	4990.77	2333.97	3063.4	1654.42	2516.81	5881.73	NaN	1888.63	2810.81	NaN	9583.85	NaN	2636.82
O94832	1574.57	1927.54	2335.16	3386.44	97898.7	5363.04	2054.43	1769.56	1168.42	1197.64	1790.94	1390.87	3204.74	2377.05	1612.16	1482.85	1973.35	2759.79	2838.07	1629.24	1871.21	1665.67	2587.63	2344.84	3290.17	3415.6	1975.5	1926.03	3628.76	4000.62	1619.92	1600.85	4841.61	8471.91	1404.45	3038
O94874	122.18	148.404	NaN	2.12253	NaN	NaN	120.922	186.393	89.1285	120.18	98.284	91.9091	149.28	156.879	442.047	407.789	NaN	NaN	250.547	NaN	148.166	210.927	NaN	NaN	NaN	NaN	274.125	145.457	NaN	NaN	165.741	180.639	NaN	NaN	632.706	NaN
O94901	445.759	547.478	NaN	768.954	NaN	NaN	459.838	412.952	306.927	409.84	635.235	512.09	578.531	708.769	601.185	446.892	NaN	NaN	NaN	821.262	228.172	428.026	NaN	NaN	NaN	NaN	347.129	431.73	605.708	761.405	458.124	292.049	NaN	NaN	NaN	851.304
O94905	1971.27	2412.43	2761.49	3660.94	NaN	1111.45	1584.71	1552.33	993.455	1203.63	2371.84	2331.28	1372.97	1520.78	2669.41	2237.33	2021.58	4407.25	2226.85	2404.48	2196.02	2354.99	1959.68	2072.22	2311.3	1718.05	1379.3	1377.75	2014.72	2060.79	1807.55	1487.95	2733.55	2494.17	2889.52	3071.22
O94911	258.66	227.168	NaN	NaN	NaN	NaN	172.006	211.011	151.926	209.678	291.414	242.481	146.344	NaN	379.432	344.42	NaN	NaN	205.595	308.244	322.747	NaN	NaN	NaN	NaN	NaN	185.562	197.3	NaN	173.326	86.4612	116.331	NaN	NaN	NaN	NaN
O94973	437.67	468.369	1014.45	1143.33	NaN	NaN	238.674	227.644	405.185	418.208	260.326	227.78	187.301	330.359	671.843	807.207	NaN	NaN	826.675	1228.46	895.572	905.833	801.22	NaN	NaN	NaN	559.657	567.495	NaN	927.142	656.273	531.321	NaN	NaN	615.184	NaN
O94979	549.471	695.178	900.314	792.916	2661.8	NaN	189.346	246.408	460.353	469.777	290.083	266.395	316.151	285.932	725.671	734.7	NaN	NaN	1313.74	937.438	784.489	695.271	NaN	552.849	309.488	NaN	651.005	540.215	409.119	304.855	815.551	829.565	NaN	NaN	229.638	NaN
O95202	150.398	160.932	NaN	339.525	NaN	NaN	52.7069	46.5341	52.6916	81.6308	57.1444	50.0194	85.4684	190.66	192.933	278.97	NaN	NaN	299.677	254.297	213.544	NaN	NaN	NaN	NaN	NaN	77.9072	60.674	NaN	NaN	158.105	186.453	NaN	NaN	NaN	NaN
O95299	52.7359	48.3849	NaN	NaN	NaN	NaN	NaN	NaN	21.6462	67.2154	NaN	NaN	NaN	NaN	NaN	NaN	NaN	NaN	NaN	NaN	NaN	NaN	NaN	NaN	NaN	NaN	62.0184	45.2291	NaN	NaN	NaN	NaN	NaN	NaN	NaN	NaN
O95302	715.225	847.318	1049.23	1445.25	NaN	NaN	389.125	458.116	555.163	632.825	497.564	486.33	782.075	502.59	829.958	847.946	1280.41	NaN	1487.82	1007.13	757.892	959.111	NaN	1436.26	658.331	543.281	676.778	775.029	922.836	898.333	1195.69	946.156	2250.41	923.956	1303.83	1162.22
O95336	457.493	493.444	NaN	NaN	NaN	NaN	886.519	992.754	491.166	409.461	580.134	530.65	805.766	856.165	801.432	659.283	NaN	NaN	NaN	582.401	858.195	830.664	642.163	1309.4	654.985	NaN	500.612	551.948	NaN	1139.91	398.946	548.289	NaN	NaN	NaN	689.053
O95373	332.503	372.81	NaN	355.876	NaN	NaN	199.187	NaN	227.912	234.497	NaN	28.3678	NaN	NaN	440.202	499.307	NaN	NaN	NaN	NaN	680.096	284.324	NaN	NaN	NaN	NaN	487.216	229.45	NaN	NaN	92.8429	220.404	NaN	NaN	NaN	NaN
O95394	302.539	256.645	NaN	NaN	NaN	NaN	302.328	203.95	182.12	154.385	126.812	80.2399	391.705	875.345	486.437	350.133	NaN	NaN	NaN	1326.85	NaN	305.953	NaN	NaN	NaN	NaN	217.912	180.309	230.057	NaN	293.344	249.887	NaN	NaN	NaN	NaN
O95433	412.981	381.865	NaN	NaN	107.381	99.0449	615.675	304.363	354.668	134.085	567.236	380.041	1677.1	1220.99	406.836	239.188	40.6472	0.589217	669.513	NaN	344.879	428.848	917.432	NaN	2442.53	NaN	820.865	153.992	1632.56	NaN	202.304	714.771	NaN	NaN	29.6998	1220.23
O95445	712.269	713.275	1913.86	1773.49	3100.67	NaN	276.959	234.04	492.117	494.89	495.913	502.368	NaN	162.925	1534.19	1445.76	NaN	NaN	2284.55	2345.36	3286.02	3402.36	NaN	NaN	NaN	NaN	634.035	909.4	580.777	709.509	1024.14	1356.2	NaN	NaN	853.437	NaN
O95479	877.367	1004.48	1338.99	551.93	NaN	NaN	328.039	407.777	621.001	729.194	469.481	443.662	488.802	393.331	1282.9	1146.02	NaN	NaN	690.176	596.737	764.782	844.711	NaN	NaN	410.693	713.488	936.05	889.08	NaN	NaN	1080.43	1111.44	NaN	NaN	579.132	295.2
O95747	200.096	211.616	NaN	NaN	NaN	8.56564	219.591	253.047	201.551	242.02	269.909	241.443	NaN	101.754	414.8	282.035	NaN	NaN	NaN	506.424	NaN	NaN	334.428	NaN	NaN	NaN	395.783	214.258	NaN	294.901	179.675	483.872	NaN	NaN	NaN	NaN
O95777	1439.58	948.863	1465.07	NaN	63556.3	46539.7	461.09	428.898	241.622	202.873	580.446	485.367	3139.03	2848.79	414.881	612.456	22749.2	8682.5	646.035	34.8046	3190.64	1185.88	1060.08	1203.9	4782.27	3814.24	181.13	323.829	4293.98	3642.51	313.499	284.03	13094.3	15802.4	771.084	717.271
O95782	423.513	980.716	779.414	491.407	24.0473	2.48717	327.621	408.94	305.987	424.083	302.501	389.991	NaN	NaN	82.1422	89.7189	36.9949	NaN	32.7372	282.418	349.707	2351.33	NaN	NaN	NaN	NaN	465.023	294.331	NaN	NaN	582.001	379.021	NaN	NaN	NaN	NaN
O95810	149.384	NaN	NaN	NaN	NaN	NaN	745.989	867.62	269.069	258.997	850.854	887.199	NaN	NaN	NaN	169.144	NaN	NaN	NaN	NaN	NaN	NaN	NaN	641.799	NaN	NaN	NaN	453.148	NaN	NaN	162.694	NaN	NaN	NaN	NaN	278.834
O95831	322.962	289.469	NaN	NaN	NaN	NaN	179.115	252.017	198.322	156.438	146.971	174.265	NaN	NaN	178.701	236.59	NaN	NaN	NaN	NaN	306.655	549.846	1031.04	NaN	5.05155	NaN	209.811	62.4972	NaN	NaN	135.195	157.087	NaN	NaN	NaN	NaN
O95881	2506.96	3001.62	6088.66	5835.25	16202.1	6049.25	2625.81	2615.01	1550.31	1803.68	2885.31	2611.54	3599.24	3952.35	3721.72	3424.28	9983.02	9406.07	5740.28	4430.47	4665.69	3839.12	5008.8	4637.81	4928.85	4744.82	2668.71	2012.45	2500.8	5160.55	2815.16	2430.57	5524.35	6534.25	4272.06	4632.52
O95967	1139.52	966.035	NaN	NaN	NaN	5167.71	1529.75	1562.82	767.071	915.505	1050.85	1032.99	2645.82	3049.18	579.132	624.492	16.0959	7598.07	1673.02	1841.29	734.642	1072.3	1290.38	1486.19	1617.13	1542.7	880.623	950.521	849.157	874.301	723.212	706.469	46.297	390.039	663.856	720.165
O95989	1013.15	1072.23	NaN	NaN	NaN	NaN	784.538	550.802	672.327	707.767	641.687	542.031	1415.82	1083.25	650.057	614.619	NaN	NaN	992.292	NaN	2572.49	1734.95	678.445	NaN	NaN	NaN	736.513	583.137	NaN	NaN	814.451	748.482	NaN	NaN	NaN	NaN
O96008	575.199	659.944	NaN	NaN	NaN	NaN	311.033	214.688	499.966	509.041	473.972	598.568	235.53	258.371	744.239	595.186	NaN	NaN	190.257	NaN	373.063	NaN	NaN	NaN	NaN	NaN	202.308	263.222	146.674	NaN	329.084	406.321	NaN	NaN	NaN	NaN
P00167	1169.01	1336.1	NaN	NaN	NaN	NaN	2882.53	2256.62	1362.04	1528.38	2225.65	2426.36	683.011	954.102	877.826	936.707	1868.76	NaN	1270.49	741.282	723.988	1231.36	1269.42	2630.33	NaN	NaN	1335.26	1305.86	923.784	1161.42	1310.81	1367.14	NaN	NaN	2539.65	3240.01
P00325	4936.55	4750.84	11379.6	12074.1	15945.2	19553.3	8681.6	8970.68	5510.09	5658.49	12952.1	12079.3	4526.89	4818.13	6300.47	5346.87	26233.4	33807.5	10797.5	13115.3	11427.7	11788.6	14797	15671.1	8722.98	8326.87	8238.08	7099.2	15849.1	18073.3	10729.6	9287.71	5517.38	7802.63	23585.8	25552.6
P00338	21077.5	18509	34604	25471.7	137396	74935.7	15043.5	15624.6	9848.3	11187.4	11605	10911.2	29107.2	28527.9	20215.7	21966.4	29664.3	49760.3	24708.2	22572.8	25185.4	22320.7	25673.3	21503.1	35713.7	22219.9	15824.3	16425.7	27125.7	24047.8	18883.8	18471.6	39970.6	45494.7	17959.7	21084.3
P00352	551.768	545.872	1042.36	1479.99	NaN	NaN	451.032	454.223	419.881	485.8	632.88	534.654	362.319	537.023	407.113	399.972	NaN	1099.15	1265.19	1310.89	1257.67	1064.72	576.273	848.365	1242.14	425.852	794.892	871.072	1015.94	1387.65	961.292	789.888	554.238	NaN	770.4	NaN
P00367	2828.07	2899.51	3190.34	3517.77	9517.62	5352.4	1907.69	2061.75	2223.82	2333.39	1781.89	1683.2	2358.99	2135.52	3244.64	2854.91	4593.82	1885.7	3681.91	3299.87	2494.26	2713.18	2043.48	2351.85	1709.3	2647.27	2684.63	2452.34	2169.89	3271.46	2533.02	2606.72	1714.5	2624.28	2501.24	2406.17
P00387	2852.94	2706.25	8074.69	6914.98	9089.02	13913.6	4461.06	3614.82	4068.17	4176.71	4346.11	3514.95	2358.9	2472.05	5094.67	5038.98	8642.42	9885.49	8879.7	7403.35	5320.57	6179.42	5919.96	4757.37	3822.13	3990.25	5868.63	5177.64	5541.16	5911.18	4662.36	5091.1	2680.87	4124.12	6785.42	6728.14
P00390	207.396	306.859	NaN	NaN	NaN	NaN	361.517	484.701	211.316	233.617	274.353	160.508	795.207	655.874	404.096	336.365	NaN	NaN	NaN	340.216	756.929	446.52	296.753	NaN	NaN	NaN	275.126	300.531	342.171	185.825	424.777	219.311	NaN	NaN	NaN	NaN
P00403	309.247	706.34	1.88484	NaN	NaN	5.03242	68.5296	42.3089	61.2686	130.448	106.52	79.4373	NaN	142.99	1428.44	1316.84	NaN	NaN	249.071	326.109	166.555	NaN	NaN	NaN	NaN	NaN	58.8393	62.1446	NaN	NaN	NaN	NaN	NaN	NaN	NaN	NaN
P00441	NaN	45.7691	NaN	NaN	NaN	NaN	657.735	400.276	86.6204	NaN	399.261	438.625	913.011	828.803	26.9431	NaN	NaN	NaN	NaN	NaN	NaN	NaN	769.048	509.774	1318.73	2324.53	NaN	NaN	1607.01	NaN	105.112	NaN	NaN	NaN	NaN	1357.19
P00450	10015.8	10713.8	17873.5	16715.4	34782.6	32011.7	10472.7	11278.7	6658.59	7165.97	7977.1	7421.84	16668.2	16972	11079.2	10387.6	11013.6	18464.2	9994.68	10167	11099.9	11625.4	16281.4	15430.8	17348.1	18887.5	8390.23	8271.47	8701.48	7987.25	13942.5	12656.8	10491	12155.4	12093.5	12553.4
P00488	2230.03	2579.38	5496.27	3777.33	1140.86	143.159	1329.18	1643.58	1280.73	1709.33	1123.97	1120.13	1821.02	2007.41	2720.4	2390.43	608.529	15.4524	4107.95	3556.24	2233.77	2386.16	2047.63	2095.27	1410.66	1079.87	2354.62	2107.26	1022.97	1039.29	2249.56	2384.87	907.917	976.679	2228.09	1950.34
P00491	267.275	411.658	NaN	NaN	1915.27	13.0764	235.343	212.311	184.42	113.335	226.954	161.986	722.16	514.664	303.973	290.09	2824.25	NaN	184.158	NaN	403.865	1393.06	514.411	NaN	1055.11	531.231	158.017	326.859	700.136	502.349	207.841	197.355	606.087	NaN	411.747	269.08
P00505	1298.76	1376.16	15524.2	6651.78	26488.4	NaN	1625.91	1930.26	802.077	823.28	1246.15	1257	2212.83	3932.59	775.98	545.88	10630	6532.98	3167.82	2799.07	2714.03	2466.02	4979.67	5499.35	NaN	7118.69	1446.84	1148.09	4529.68	2182.71	1426.32	1640.06	4278.96	5203.6	3046.43	3324.15
P00558	2720.69	3458.83	6362.34	8171.27	40216.5	18336.3	4046.04	4300.3	2503.27	2461.34	4316.05	4140.11	6084.04	5645.35	4137.58	3713.71	14467.8	12348.5	5890.64	5853.52	4925.09	6335.42	8648.94	9749.83	9719.08	9051.7	3523.99	4168.81	8827.08	9161.46	3401.48	4055.06	11238.5	14566.6	7370.29	9350.57
P00568	1342.66	1742.4	3543.25	2084.42	NaN	NaN	1959.26	1888.67	1024.4	1022.94	2108.19	1750.87	2399.99	2162.51	1912.49	1746.22	3442.82	4437.7	3680.39	3078.17	3522.07	3081.71	2687.21	2400.95	1535.8	2862	1688.17	1518.07	2197.51	2703.26	1511.09	1554.91	4068	4450.79	2620.98	2659.97
P00734	195399	208616	611176	504876	2886913	3344721	423980	453596	146641	122629	336974	301924	752211	822306	113484	103355	1.73341e+06	1.97444e+06	595100	544567	544004	519918	902066	1.00093e+06	1.37344e+06	1.44298e+06	269568	262936	1.16269e+06	1.24455e+06	259322	268268	1.87355e+06	2207794	957370	922647
P00736	1019.93	1247.92	2487.61	1567.25	8.34467	8.0928	722.626	824.587	662.899	702.929	672.319	515.764	1636.94	1652.45	1338.25	1295.57	NaN	NaN	1375.34	1635.34	1063.49	1532.76	764.359	1791.84	1941	1502.48	1156.79	992.315	949.183	930.824	990.444	946.742	NaN	997.565	997.161	467.391
P00738	8399.35	9734.89	15623.9	13448.5	42621	69469.7	19283.5	19987.3	5731.68	6831.69	11967.4	10885.9	59600.7	54638	14815.2	13229.4	17759	29298.3	10509.1	12102.3	11102.2	13624.1	28768.8	29247.4	44918	49655.3	7759.57	7398.38	16545.1	19266.9	11163.3	11337.2	46866.8	45385.8	12547.3	14995.9
P00740	18131.4	22104.3	98673.7	97739.8	138519	138934	33759.3	35216.1	10750.6	11347.4	19493.9	20406.4	65417.4	59504.8	18406.9	14420.5	106863	139436	74498.1	70335.3	56515.2	61344.5	80316.4	85634.3	128940	132522	29901.3	29432.5	57288.9	65222.8	27750.9	26297.7	78777.6	90342.5	69375.1	68195.7
P00742	3801.52	4176.86	17279.2	17780.6	27258.1	30979.5	4768.48	4786.25	2138.69	2262.3	5502.51	5421.02	12065.5	11664.2	3184.38	3342.21	22115.2	30987.6	15913.2	15819	10675.1	12115.2	17345	18194.8	27311.6	31889.3	6682.47	5793	14612	17910.8	8110.98	7879.68	27246.4	39209.1	19950.5	19564
P00747	5547.71	5021.52	9982.99	9061.26	12625.7	23327.1	2646.04	3041.43	3272.72	3545.98	2504.61	2383.85	5863.9	5348.3	4404.69	4279.79	3107.86	3021.55	6867.7	8145.56	6653.59	6915.35	4912.29	4726.76	6166.16	6072.56	4168.04	4103.56	5558.76	5621.38	4702.05	4749.48	7527.68	6161.18	2874.01	3479.15
P00750	1071.43	1605.68	1065.16	NaN	NaN	1118.95	2634.91	2210.4	991.963	1029.29	2506.73	2193.02	1496.04	1507.16	1416.04	1302.07	NaN	NaN	557.346	1077.81	1245.79	961.098	1513.8	2335.78	821.008	596.318	1549.19	1563.16	1325.66	1348.61	940.218	974.772	NaN	NaN	1880.56	1785.71
P00751	3152.09	3200.2	5446.32	5428.07	7845.96	13103.1	3938.91	4007.03	3426.76	3393.31	2649.71	2511.16	5790.66	6148.04	3599.54	3534.45	6694.95	5772.28	5342.09	5149.69	4398.27	4982.52	6120.5	6089.72	5785.2	6809.48	3908.51	4111.39	5400.66	5304.6	3621.94	3474.1	6844.51	6007.27	4085.57	3959.2
P00915	24471.9	21221	33170.6	31765.7	38315	37473.8	44093.8	47137.6	19765.5	23259.8	25873.2	23592.4	57591	65536.5	34811.9	31128.5	28850	35211.5	24847.2	25438.9	31645	32003.6	61742.6	56767.6	46976.4	48946.6	18196.7	17020	38116.4	36581.9	23293.1	25176.6	36897	49031.3	25515.9	30545.3
P00918	6358.23	7442.43	8233.41	8548.49	13555.5	11498.9	8745.89	10132.5	4467.24	4914.35	5831.48	5262.91	12381.1	13716.6	8935.3	8231.98	6201.31	5868.54	7956.44	7378.78	7029.16	7687.39	11640.5	11238.4	9483.51	8434.92	6607.12	6076.12	7689.74	8973.63	7819.43	7545.54	6158.75	6307.87	5702.7	6740.04
P00966	1589.56	1266.64	2997.6	3650.37	30109.6	20812	2011.42	1950.62	1052.31	1238.64	2084.45	1889.79	2377.06	1989.92	1967.78	1928.02	6712.56	6199.57	3300.12	3088.48	3321.12	2804.68	3219.88	2949.38	3371.2	2107.48	1638.08	1733.12	4174.44	3712.09	2419.65	2022.11	4101.87	3376.45	1877.54	2781.2
P01008	1697.96	2257.43	4264.1	4535.53	3825.4	8578.81	4467.93	4676.93	1476.49	1532.52	3492.73	2979.42	10172.4	10838	2019.53	1929.32	6799.66	8264.38	4109.13	4271.89	3514.68	3958.57	9475.83	9735.61	16850.4	16818.9	2202.14	2215.49	5894.65	6654.58	2812.46	2849.24	13376.6	16964.1	7642.28	7284.94
P01009	27725.1	33838.3	63614.4	58511.4	116319	80354.8	61375	64257.4	14922.6	18108.6	42410.7	39504.2	137540	151306	64401.6	56955.1	83640.7	92187.1	80945.2	82538.4	61986.1	73638.1	132150	128876	139381	149944	31269.4	30577.5	73927.7	88749.4	38638.8	44218	132205	174304	70830.7	70230.3
P01011	9727.1	9503.08	13916.2	12519.6	13400.8	20136.1	16610.9	20967.9	5842.25	6318.52	14809	13569.3	32804.8	39971.3	10599.8	9461.32	19166	19046.3	13433	11688.1	10300.8	11860.7	27655.1	31918.2	32029.9	32949.2	8203.31	7851.64	17671.6	19868.4	9115.26	9060.86	21258.6	29547.8	19815.3	20195.9
P01019	1356.45	1988.1	3086.17	3118.94	5619.59	8061.81	1847.65	1917.04	1259.37	1464.3	1866.21	1553.53	2837.92	2802.89	3025.24	2911.67	2017.7	2591.38	3104.91	3026.39	2607.71	2814.84	2464.21	4186.48	3595.57	3782.55	2135.67	1841.94	2110.43	2514.8	2209.06	2000.09	1027.52	4105.08	2510.87	2879.67
P01023	19379.7	21437.2	39351.9	39917.1	103078	100651	16883.5	17911.8	14874.8	15810.8	12988.7	12459.8	21394.2	22593.8	26950.4	27161.4	33107.9	32278.8	28915.3	29378.3	24763.8	27104.6	28560.7	28178.8	25552.2	26768.8	21787.5	20286.4	22121.7	24475	28236.7	25702.5	28951.4	33410.9	20120.5	19642.5
P01024	30430.8	33490.7	66398.9	67799.2	78282.8	84373	24145.5	25490.2	26752.4	28158.9	16105.6	14056.9	38394.9	39690.4	40772	39710.4	25644	32719.4	60807.4	59304.3	51361.9	58791.7	37770	40661.5	41785	42669.1	37092.1	37692.9	23039.9	26832.7	50570.5	51956.6	37274.8	38521.8	23357.4	24660.1
P01031	5780.63	6522.54	9375.99	8649.5	10878.9	6748.21	3953.7	4077.37	4343.5	4624.1	3446.49	3324.44	7246.15	7913.48	5975.16	5551.82	3957.87	4966.19	7260	5976.22	5851.83	5919.71	5285.07	5582.55	7040.36	8372.46	5273.95	5186.99	3543.47	4190.1	5745.71	5697.91	5050.92	6438.14	5652.99	4751.7
P01040	580.169	701.391	5999.29	5716.69	4786.18	2142.64	1789.81	1785.42	592.967	632.148	2856.48	2450.22	2614.5	1697.65	298.028	342.951	8061.59	10691.6	7437.47	8198.42	1807.9	1894.58	7747.96	9362.24	20321.1	25167.7	4978.64	5198.52	3612.88	4266.51	1634.15	1350.78	11274.4	12681.4	7878.69	5222.28
P01042-2	56307	59088	177496	164416	405523	459798	82029.4	89540.6	35633.1	32290.8	76788.6	63989.9	209749	189774	36566.4	34661.5	243306	305672	139202	130149	103918	110222	180638	207865	350026	339291	67520.7	78368.5	166387	183367	76997.6	80461.4	338289	456860	187344	196782
P01111	2194.13	2561.61	3622.25	3801.1	1934.39	5857.37	2301.6	2276.25	1217.24	1252.78	3123.39	2774.27	4709.49	5620.91	2313.42	2192.45	8081.25	9233.95	2957.74	3735.66	2573.49	2520.69	2441.45	2739.45	2819.68	2658.58	1589.53	1362.18	3503.97	3109.91	1065.4	1216.35	2635.84	3476.92	1732.97	1290.61
P01137	9060.98	9923.03	18652.8	18584.9	42959	35517.1	17932.5	19127.9	6498.28	6834.3	19657.7	18821.6	34535.6	40681.5	6713.84	6307.36	31445.5	33150.1	10295.4	9697.38	8913.7	9171.54	31341.8	35936.4	37554.7	39650.3	7912.71	7360.93	21381.6	24136.1	9222.09	8156.1	37309.5	45608.6	31845.3	35237.2
P01275	41.9249	80.4897	NaN	NaN	NaN	NaN	120.526	110.906	7.6831	14.3488	257.726	234.252	423.802	493.933	270.355	0.504456	0.681197	NaN	0.475416	NaN	NaN	NaN	396.175	257.813	364.733	185.188	NaN	23.1744	94.2953	308.831	NaN	NaN	NaN	NaN	426.684	361.548
P01619	6096.91	8119.78	14399.9	12668.5	12463.2	12036.7	10076.7	9923.08	5108.8	5882.86	6362.05	6179.87	13463.7	14124.3	7829.13	7456.63	9884.4	13945.5	11072.6	11208.6	9088.3	9772.11	11224.3	12447.4	12143.6	11844	6548.78	6886.59	6160.13	6059.61	6340.65	6807.69	7300.33	7415.88	9621.44	8539.04
P01780	4510.02	4658.69	9033.1	7963.38	6387.21	4197.11	5637.85	5506.28	3604.66	3543.33	4838.95	3966.58	7606.04	7287.52	5638.42	5599.4	3766.41	6600.24	6612.07	5929.07	5677.12	5134.75	6145.51	7322.19	9642.46	10392.9	4381.71	4592.16	6292.44	6271	5304.84	4848.1	8036.9	7662.79	7602.15	6337.21
P01857	83056.3	78020.7	184108	176152	157107	205448	93259.8	101423	58765.2	61245.1	90428.8	91759.3	140160	120617	80489.4	80893.1	111770	152039	97366.7	105420	74039.6	70512.9	141185	152690	140736	157038	79566.6	73075.6	91430.9	110687	83425.2	77294	124996	193311	142505	133968
P01859	37417.6	36708.1	43666.5	35455.6	72962.7	69912	33852.8	37677.9	28435.6	28475.3	45103.2	38987.4	65683.6	60130.4	54325.6	52394.1	17959.8	22115.5	18135.5	22573.5	15827.8	22102	36436.3	36857.8	41807	43727.8	24420.1	26979.8	19761	21387.7	30185.5	32165.2	31343.9	34498.5	25227.2	24691.4
P01861	1742.17	2229.05	5177.71	4994.98	NaN	NaN	2574.68	2565.73	1182.52	1647.38	3472.38	3330.71	3352.87	3269.3	4409.29	3705.81	NaN	NaN	1800.64	2995.94	3433.5	3121.73	2777.77	4906.25	3368.71	2518.56	2764.95	1768.84	2142.36	3144.85	3152.99	3061.94	NaN	NaN	4073.15	2637.45
P01871	8367.34	9155	10724.3	9925.09	12076.3	12943.5	7206.02	7916.21	6564.76	6519.03	6964.86	6103.88	12041.9	12748.6	9449.41	7830.78	7221.92	7089.32	7587.41	6797.23	8579.79	7736.59	7786.63	7767.52	10156.2	10912.8	7619.9	6927.1	3868.06	4171.42	8255.7	8172.14	6881.55	6676.72	6923.55	7800.06
P01876	8576.6	10530.9	24256.2	23109.4	2497.84	16416.9	7076.7	7314.79	5629.62	7215.28	7216.7	5975.07	10580.1	8633.09	9977.08	8921.5	5728.11	7216.6	10759.1	12986.9	9703.03	11337.3	9362.58	13003.5	12935.4	13235.3	8837.42	7931.8	4512.58	5698.29	11471.6	10745.4	7433.58	7117.8	4831.66	7241.45
P01877	27285.7	30113.7	32602.3	32819.2	35307.4	40847.5	18354	18175.8	20874.4	20947.9	16562.4	17011.3	27712.8	27854.5	30171.2	28732.9	15985.9	14855.2	24097.8	23138.1	24244.8	23579.5	18131.1	19172.1	21216.2	21346.9	19282.5	21287.2	13777.9	14462.5	25603.6	26714.9	14528.6	17403.4	15797.2	17093.3
P01903	1396.7	1489.23	1009.89	1222.55	NaN	NaN	1363.15	1440.7	854.446	903.961	1681	1512.96	1058.45	1233.85	1255.95	1184.09	2040.46	NaN	636.958	707.005	1018.18	932.258	1315.03	1723.32	847.145	1666.57	1039.98	915.836	701.342	663.892	1197.3	1343.05	NaN	NaN	1687.08	1613.06
P01911	2410.03	2413.94	2251.54	1980.81	NaN	4630.04	3351.97	3322.17	2216.47	2149.41	3104.27	3095.31	4239.43	3898.15	2010.63	2006.35	5046.83	5590.71	1852.57	2320.88	1561.62	2402.56	2995.84	3250.57	3873.8	3607.97	1514.11	1934.47	2809.92	3489.79	2404.09	1884.86	4711.21	3736.01	2639.3	2786.01
P02042	20451.8	60211.9	31028.6	26315.2	51533.8	56927.5	52289.7	51082.6	63089.9	23935.4	35791.3	36886.1	38534.7	47029.2	24924.5	26921.2	39599.9	56823.1	29699.2	29894.2	42566.5	32135	45306.9	65409.9	54418.5	47186.7	28685.8	16053.6	33336.7	45780.8	31802.3	29442.8	72490.4	66456.4	46358.8	46202.9
P02144	449.775	451.132	NaN	NaN	NaN	NaN	20594	19639.5	621.393	720.816	5450.75	5221.82	25944.3	31284.8	NaN	169.698	1380.55	2197.8	413.667	756.567	NaN	NaN	17103.9	20637.7	24702.3	23399.9	NaN	93.6591	10584.1	10063.1	195.219	NaN	21709.7	17829.8	9087.99	8303.81
P02452	9513208	11706182	31278798	31622232	46054712	47993264	12649698	13236866	6009556	6.23007e+06	7524882	7718826	25710244	25704232	4782227	4.51185e+06	49061636	52222072	27285058	26717870	22153968	23846106	35892408	33990768	59798164	57621300	15528048	17498436	35437004	35967472	17311414	17415364	72001552	79527960	35764016	37122492
P02458	124415	150051	336317	364490	480228	468180	77926.2	74556.3	61663.3	54779.5	104666	96296.9	81965.8	85510.7	60034.8	54018.4	886293	955778	308625	287412	297213	313198	186319	173133	166037	132346	149611	147866	176760	187486	134416	152792	154276	183415	510748	565936
P02461	12863.5	14578.6	52780.7	31319.5	44031.8	63303.1	9390.22	10819.8	5052.75	5151.56	8551.43	8428.3	21917.8	25026.2	2619.38	2931.91	95748.8	94526	22921.3	26441.9	17983.8	23032.8	29841.6	23373.4	42047.3	34177.4	15310.5	15721.8	29527	34622.7	11706.9	13061.3	53197.6	54021.1	59555.6	61287.1
P02462	4149.68	4352.04	45741.9	22463.5	203376	229877	7305.24	6625.41	2196.07	2612.88	5234.53	4223.99	10773.6	9732.63	3368.11	2660.98	36856.4	41897.2	14971.6	14363.9	10647.2	11025.9	16249.6	16280.1	24417.8	22002.4	4551.02	4422.52	9160.09	11860.6	4737.9	4473.15	15102.8	28813.9	19044.8	15979.4
P02511	7133.38	7639.92	8068.96	6240.94	7126.64	590.697	16324.9	17470	5900.54	6200.66	14068.8	12515.2	14286.8	15798.2	7694.3	6838.35	16660.1	21622.2	8474.66	8564.14	6378.71	7696.76	18248.8	19271.5	11026.4	12487.7	6295.95	7029.9	12507.2	13358.9	6326.72	6010.74	5365.42	5448.51	17605.4	18446.2
P02533	316.545	760.634	39249.8	40389.6	32337.4	57175.9	1604.49	1694.83	1038.23	1040.83	7932.72	6857.7	5425.69	5114.01	926.537	900.389	20134.6	30272.6	14733.7	15460.5	4228.2	4811.28	15727.8	18097.9	93706.5	104926	19509.3	16869.8	9448.53	9300.86	2992.57	3165.66	33294.6	35347.1	16736.5	16872
P02538	NaN	99.7029	8579.65	9500.86	12206.5	5598.57	672.196	330.058	434.492	393.257	2701.88	2759.4	1169.76	1064.86	127.705	265.586	2255.94	2568.28	837.486	781.147	404.747	434.015	2450.34	2054.31	NaN	NaN	1974.45	2150.82	560.558	934.862	NaN	NaN	1621.43	3882.61	1231.98	1574.59
P02545	43269.6	40670.6	76080.9	68438.8	131860	108514	74118.5	80132.4	34062.1	34064.2	95296.9	90228.9	111520	121043	42727.4	39113.1	116536	119187	55288.8	54580.7	46775.3	53486.4	127613	113311	121140	120780	44739.3	42314.8	77591.5	84392.4	55516.8	51877.2	97925.6	107712	110162	112792
P02549	619.094	679.209	1276.21	1621.68	NaN	NaN	733.055	710.444	491.622	592.452	1314.03	1259.71	565.258	820.25	837.81	758.963	1824.11	NaN	791.654	779.667	625.916	958.509	717.349	1574.44	1093.85	NaN	669.572	602.645	1775.1	1674.46	729.748	680.425	568.247	NaN	1765.37	1365.09
P02647	120085	130227	226107	218512	331029	319756	111807	122267	97213.4	99944.9	103578	102596	168347	161363	138858	122822	112408	129171	157362	147930	127675	144681	168545	183548	184185	186347	122317	115288	104683	120768	149865	144176	142745	178570	143410	147773
P02649	6319.91	6319.16	9761.06	7001.53	20714	17484	7601.23	7463.43	5584.41	5752.4	7705.6	6825.32	18282.2	18010.5	6632.67	5872.12	8426.87	12714.5	7753.38	7777.71	6694.9	6295.99	7883.04	10531.3	16500.2	14828.6	6167.63	6460.06	6323.37	7157.45	6437.92	6462.78	13515	14936.3	9408.68	10521.2
P02654	7397.08	8307.63	12122.9	12945.8	36334.4	33126.9	11891.7	12070.7	9297.39	9489.52	9158.2	8449.52	18399.9	17583.7	9703.41	8753.77	13976	15140.2	10728.6	10188.3	9257.51	10067.2	15906.5	17208.7	18292.3	19469.7	9618.7	9782.88	10739.2	11164	10539.5	10801.5	15391.3	16345.9	11928.6	11419.5
P02655	732.91	789.645	1471.52	960.823	2871.78	NaN	1470.49	1858.3	787.418	810.768	1952.16	1827.78	3287.43	3226.83	1109.78	1352.69	2275.25	1359.76	1199.22	1126.01	1035.53	952.859	1651.58	1979.67	2535.17	2321.57	906.79	719.91	1556.66	1334.98	774.806	929.712	3719.88	2131.6	2756.63	2136.65
P02656	2710.81	3265.65	6763.27	6415.76	12760.6	11637.4	3674.51	3646.67	1921.52	2216.52	4471.65	4359.67	6317.96	8649.43	5367.25	5332.53	8660.49	12272.6	5210.76	6219.34	4607.4	5223.65	5827.03	5063.73	7445.58	9293.41	2564.67	2625.72	3949.76	4030.97	3247.69	3323.47	6308.2	6115.99	7745.46	5893.42
P02671	70949.6	77641.6	105076	100745	114132	110810	6501.44	5959.03	29865.8	28806.6	6452.25	6680.46	10031.1	9745.95	35202.9	32392.5	12167.8	14868.1	53060	47403.7	40653.4	44376.7	9895.44	8897.78	10886.6	9511.94	41306.2	40944.9	8634.45	9095.5	30590	32549.8	9369.23	12823.9	8570.09	7680.89
P02675	60455.4	58435.7	130351	124625	159367	153929	8270.97	8612.8	38703.8	36916.9	7770.61	7020.39	16881.6	16132.1	39835.8	37277.4	15999.5	22840.1	60561.2	58244.1	51368.4	56069.2	14146.7	14967.4	17347	19909	62155.4	61719.4	13632.6	14272.4	56126.1	53269.3	20996.2	23660.6	12586.4	12302.1
P02679	78226.1	80028.3	138396	137145	144892	153583	10190.4	10187.2	42191.7	46027.2	10375.2	10201.7	16684.6	16452.3	49922.1	48085.9	13507.9	14769.7	50035.8	47280.2	40234.6	40336.1	13897.6	13935.3	17400.1	16296.8	56242.9	57086.3	10722.3	12263.9	52169.6	49061.5	17254.8	18712.6	10753.2	11732
P02730	4764.84	6086.23	13026.9	13522.8	14300.7	16785.3	4914.23	4607.5	3002.7	3614.77	6874.92	6720.45	7608.62	6999.77	5440.52	4762.31	8369.45	13011.5	7592.25	9797.96	7562.9	7636.98	10456.9	10583.6	8318.94	11054.5	5047.29	4593.49	9121.5	10507.7	5614.63	5771.48	11892.1	11005.5	7912.53	12479.7
P02741	2387.18	2817.83	7248.71	6246.49	13118.1	10218.7	13833.4	14668.2	2063.69	2592.69	5355.98	5035.14	61995.2	61043.7	4363.33	4098.21	10226	14685.5	3914.65	4703.79	3668.54	4642.51	21784.6	25369.6	66685.4	66677.9	3161.43	2947.15	11303	11742.5	4415.46	3396.87	74582	71870.5	7975.55	9005.92
P02743	42744	44012.7	80581	77490.9	89482.9	92658.5	46373.8	48205.7	30851.3	32296.4	37982.1	36540.1	97461	97184.2	54543.4	53206.8	52310.2	55728.6	54776.9	54790	40903.2	42327.6	65782.9	60772.1	85467.1	92999.6	34324.8	33210.3	30834.7	35237.2	43199.1	40247.6	49908.6	66908.9	52442.2	54026
P02745	783.778	1621.74	1929.33	2328.14	2.13017	3.442	856.713	1161.76	131.366	321.09	3728.45	3066.86	1742.87	3888.35	911.895	2.12084	1078.01	1525.35	1275.55	969.659	695.007	756.915	2092.27	1548.58	1072.37	1551.48	254.27	268.856	1107.46	2153.71	2142.87	1984.24	1899	2242	2911.28	3792.49
P02746	9875.56	10299.3	NaN	NaN	NaN	NaN	2156.17	2385.44	661.679	1843.15	10669.4	8471.12	1699.26	5919.03	1760.43	2257.48	2090.14	NaN	NaN	5867.07	3426.46	NaN	3448.48	NaN	2638.88	NaN	7573.36	4589.29	NaN	NaN	5349.58	6225.14	NaN	NaN	NaN	NaN
P02747	24283.9	23811.5	48527.3	41899.4	50887.6	63757.7	13397.3	15473	13822.2	14186	14325.8	15402.8	20902.2	21241.7	18396.9	17741.1	35544.4	31078.4	24549.2	25804.5	25173	23260.3	13967.2	13891.6	17533.6	20865.6	13126.3	12286.1	8129.4	8366.02	13031.9	11289.2	11188.5	14464.5	17333.9	17849.4
P02748	14798.3	16415.3	40068.7	37914.6	34192.3	31486.9	16590.5	16821.8	7494.24	8470.04	13248.5	12139	37930.6	37181.9	12547.3	11960.4	39376	51578.5	26676.2	25011.8	17707.8	19963.2	29251.4	36205.7	51238.1	51610.2	12576.5	11676	24147.3	27835.4	13939.2	14364.4	44719	48282	26881.1	24384.5
P02750	2074.4	4851.45	2953.91	2185.94	NaN	NaN	6116.99	6018.87	710.153	1162.2	3428.15	3325.37	16881.6	24675.4	292.568	326.76	5349.73	9857.75	2433.38	2427.58	2365.75	2888.31	12021.1	14440	18043.2	19427.5	2224.73	1438.31	4527.44	5840.57	3024.26	2559.82	13549.2	10190.6	5248.64	26.912
P02751-1	25055.7	28408.4	65473	64043.1	80397.9	94511.3	5105.42	5396.98	11904.1	13795.5	12700.6	12477.9	8112.52	7727.04	22971.2	22181.8	25532.5	31630.7	38030.1	38440.3	35888.4	39915.3	12284.9	13086.6	10806.8	10860.2	21932.5	20114.8	8057.36	8292.64	27774.6	26371.5	10816.3	13393.6	20988.5	21105.8
P02753	669.223	259.114	NaN	636.638	NaN	NaN	802.867	858.047	119.417	159.912	744.333	641.793	3035	2254.94	686.496	557.819	NaN	NaN	NaN	844.444	305.493	427.712	2084.61	2490.12	2230.37	5631.6	230.091	173.866	552.792	705.247	381.344	228.434	3149	NaN	2018.16	2675.86
P02763	1372.73	1416.39	2100.62	2746.93	67.9661	NaN	5333.75	5459.73	1055.46	704.012	2455.18	2164.98	6689.95	8406.12	833.567	887.83	2107.61	4577.6	1249.33	575.229	870.914	1467.54	7722.22	8805.75	12812.3	14317.1	952.656	1105.39	4627.41	4146.62	1241.08	1582.95	11922.8	11624.6	3758.78	4036.51
P02765	15037.4	14787	38714.8	35529.9	47800.6	56431	63904	55646.5	6510.48	8349.89	29941.4	26804.8	96632.2	95039.7	10576.8	7998.4	169859	253970	37105.8	45796	30493	44690	88449.2	120863	207523	173298	15023.8	17405.6	107438	94037	17467.1	22039.5	222550	224975	93333.9	112869
P02766	8273.02	11245.7	26994	22672.3	48.6603	60.6526	10749.4	11601.9	6982.26	8749.89	12583.7	11707	28146.2	27519.9	8361.91	7890.2	19749	21266.5	22423.1	21760.1	14074.2	16221.2	29591.5	33295.7	40242.2	42467.1	8684.22	8582.95	19880.6	23650.8	11704.6	10101.3	37425.7	54960.8	28213.7	30939.7
P02768	216505	231305	615004	570058	987678	1.10082e+06	249945	268809	176819	184866	192652	174786	403867	448919	273274	256528	575228	656105	517006	486820	473127	514906	538122	528634	635753	645634	253728	267148	421007	486826	393423	372426	620402	757666	395957	414378
P02774	1419.58	1729.82	1061.05	2850.63	NaN	NaN	3491.81	3539.74	1190.4	1168.63	1990.46	1708.3	5184.56	5750.26	2146.91	2287.62	NaN	3181.44	928.552	1447.82	1577.44	1850.62	4630.22	3791.53	4217.54	3150.97	795.822	977.836	2861.56	1889.68	1991.98	2040.89	3120.33	4798.31	1756.8	1888.36
P02786	1904.31	2087.71	4457.07	4864.25	2532.4	7193.17	427.561	460.523	1123.42	1123.09	299.659	271.078	1248.8	1413.03	3647.52	3207.82	643.635	NaN	3296.17	2881.42	3194.11	3385.65	458.17	501.436	770.369	946.278	1731.51	1538.93	406.04	359.374	2577.8	2375.78	479.66	NaN	290.936	374.596
P02787	16239.3	16877.2	25082.8	28291.5	59189.6	63853.7	17772.1	17722	13650	14140.4	13538.3	13090.1	35105.1	34494.8	27082.5	23764	21746.8	30741.7	18840.3	23691.6	21096.8	21896.1	28248.5	32173.5	41192	41318.6	21808.9	21452.4	17356.4	20421.2	21342.9	21290.9	37944.8	39698.8	19810	19130.5
P02788	21007.1	20950.8	30132.7	29155.1	25832.4	28053.9	12654.4	12959.8	18763.9	19452.6	6014.2	6510.44	20751.4	20453.7	23915.7	24813.6	4479.12	5828.13	27132.3	30046.8	19044.6	20281.3	12065.1	13327.6	14902.9	16389.6	23665.2	21775.7	4653.84	5531.32	21337.3	21619	10980.3	12380.4	7226.91	8090.21
P02790	2428.02	3314.28	6749.61	5447.37	5460.03	10794	3692.49	4191.49	1398.59	1768.53	2748.38	2016.34	7747.64	8056.47	2607.3	3101.46	4575.22	4932.2	2419.82	2146.62	2816.68	2827.72	7006.94	8283.79	6476.95	10045.9	3270.37	2836.41	4571	2281.91	3171.21	3523.49	8694.5	8384.72	5015.19	4257.94
P02792	9816.04	9974.2	15729.1	14192.7	41645.7	42655.3	6397.56	7305.45	5316.24	5306.26	7549.29	6437.41	10920.2	10055.5	12201.7	11434.5	7793.78	9572.55	14354	13034.6	9783.31	10781.9	8217.58	11524	9399.9	9261.17	6854.9	6098.41	6370.58	7115.12	10364.2	10901.6	5860.6	5059.07	13923.2	11548.6
P02794	9357.84	8794.36	14498.2	16262	48242	21454.6	6025.19	5996.34	4684.09	4578.83	7015.54	5747.1	9048.25	8772.51	7555.83	7413.75	10680.1	12482.1	8608.99	9727.96	8436.37	8418.9	8799	9042.34	10969.3	10063.5	5017.35	4500.63	6732.91	7474.53	7098.97	7720.81	8936.96	10265.6	11200.5	11589.1
P02818	8827.72	13046.6	23109.9	26368	27926.5	17625.6	13386.8	15057.4	1106.37	2235.02	19592.7	19510.1	20317.9	38421.1	14212.3	16781.8	30564.6	31095.3	15774.6	18275.6	12721	16760.9	58325.5	53668.3	65011	70850.8	8955.5	6776.93	51928.4	68315.5	12829.1	11549	73284.9	105779	45077.2	48244.2
P03952	418.448	511.922	NaN	NaN	NaN	NaN	241.731	298.32	511.896	386.973	97.284	193.944	NaN	NaN	306.753	355.234	NaN	NaN	1180.45	NaN	1554.31	NaN	NaN	NaN	NaN	NaN	362.364	429.799	NaN	NaN	445.686	469.002	NaN	NaN	NaN	NaN
P04003	4546.91	4668.58	14849	16193.6	15031	27288.5	804.293	700.471	2543.49	2867.54	662.897	528.077	766.856	774.161	3826.78	3736.28	NaN	NaN	5747.24	7317.85	6155.58	5738.28	804.445	604.138	368.411	1897.17	4337	4081.92	2633.25	574.721	4036.21	4320.52	2841.36	2364.62	620.051	1146.88
P04004	301283	357563	785721	730825	1.70505e+06	1.58412e+06	367831	403731	163402	160949	365812	372429	633407	663097	258385	201124	1.12032e+06	1.36757e+06	608900	606631	464376	486567	730842	908416	1.06102e+06	1.09585e+06	303514	263073	740810	861183	336046	346973	1.21544e+06	1425807	980673	946810
P04040	4361.96	4750.33	6540.28	7000.89	7131.93	5733.12	5245.44	5433.81	4551.47	4431.8	4488.65	4180.72	7954.31	7980.26	5224.58	5085.18	2523.8	4165.67	7160.75	6890.17	5620.31	5713.59	5984.8	7046.88	7992.77	8665.69	5920.94	5414.33	3725.35	4673.02	6674.69	6024.55	5228.05	5409	5020.11	5096.31
P04066	778.455	1104.29	2236.57	1580.16	NaN	NaN	1034.49	1024.13	793.537	1069.09	590.476	588.983	1586.08	1705.71	1900.79	1925.73	NaN	NaN	894.541	2685.37	1543.63	1404.93	1949.64	4148.61	NaN	NaN	2189.1	1638.87	1016.54	2505	3009.18	2659.59	2162.98	NaN	2414.15	2932.99
P04070	35499.2	40035.2	162060	174974	336344	244951	54281.8	50051	20044.9	22732.2	45256.6	44518.8	101977	98991.5	27386.1	25131.9	196432	192384	103176	104007	109425	123569	106044	111425	154550	179398	41702.4	36356.9	111674	123945	51587.5	50483.8	259548	240951	138538	133379
P04075	2444.48	2090.71	3826.89	4413.5	245352	68554.6	3156.1	2613.63	1585.25	1123.37	3153.5	2366.76	5553.69	2618.84	1496.58	1294.87	38757.1	14417.7	2630.61	3241.05	5985.11	3332.66	3070.12	3937	14676.4	4654.83	1515.15	1551.42	7245.05	3715.94	1564.6	2023.66	28740.6	10061.9	4062.65	3197.96
P04080	2615.23	2721.3	5541.88	5207.19	NaN	6691.34	3290.6	3223.9	1971.45	2026.69	2254.79	2146.23	5232.29	5480.13	3564.59	3700.75	10519	11951.8	5672.27	5801.85	5488.86	4914.39	4388.15	5574.26	5188.82	5521.95	1801.17	1649.74	3391.64	3844.15	2014.23	2360.29	6889.65	12311.9	2239.37	2756.3
P04083	4757.75	4817.98	8012.7	7188.24	7571.64	9857.7	8450.9	8630.21	3853.11	3991.4	9880.21	8859.75	6355.8	7038.42	6578.43	6118.95	10446.1	8353.68	7180.79	8090.19	6990.53	6835.4	10692.9	9483.73	6545.72	5602.78	5290.48	4959.13	7804.68	10221.4	6578.82	7697.17	4525.44	5593.09	15206.6	15123.9
P04114	3832.22	4260.75	7382.71	7235.04	9639.62	8460.18	1536.21	1684.58	3053.8	3406.71	1772.41	1648.03	2059.75	2014.24	6111.43	6058.92	2048.98	4477.43	5640.51	6055.87	5355.59	5668.16	2168.55	2395.85	2241.49	1946.23	4323.24	3952.21	1589.54	2411.47	6218.63	5680.14	2507.43	2093.4	2239.73	2196.89
P04179	2036.99	1771.46	1658.86	2178.74	117562	156.441	3903.08	3873.73	2833.56	2854.19	4064.29	3293.73	3360.87	3374.91	2868.76	2738.22	NaN	NaN	2924.82	2218.14	2381.59	2636.27	4594.91	3661.88	3742.35	NaN	2896.66	2999.7	3953.68	4226.1	3188.08	2671.69	4854.3	4348.78	3956.64	4367.86
P04181	483.304	643.422	NaN	2.34178	NaN	NaN	153.063	130.584	214.397	249.254	96.3957	106.574	207.118	584.817	439.622	333.948	NaN	NaN	167.597	187.612	NaN	149.238	NaN	NaN	NaN	NaN	202.194	269.838	NaN	NaN	343.318	285.857	NaN	NaN	NaN	NaN
P04196	4576.41	6161.76	26483.6	23838.9	15133.2	21085	10319.1	10818.4	1719.93	2661.77	9357.29	8856.82	20232.3	25478.2	4866.63	6953.8	27022.2	40475.5	14918.6	15704	10750.1	13647.1	42465.8	48671.8	52600.4	62877	4774.87	5481.56	34690	43124.5	9855.69	11753.5	55942.5	88404.2	42642.6	42962.1
P04216	1641.47	1865.65	6562.44	6800.2	NaN	7.35464	612.15	666.651	1425.68	1583.71	370.033	354.941	1672.64	1320.21	3273.33	2068.29	2022.32	NaN	5743.8	5780.35	4364.09	4883.76	312.975	NaN	2530.72	1061.55	3418.22	3086.51	NaN	NaN	3157.33	2689.41	NaN	NaN	NaN	663.868
P04217	2868.26	3282.85	5404.03	4692.43	9211.71	6819.22	2146.87	1895.17	3489.78	3338.77	1080.64	1222.58	3035.84	1935.69	4393.97	4662.54	2168.04	1810.84	5524	6418.11	6383.44	6957.8	2423.4	2045.58	2720.31	2702.85	3885.07	3486.51	1793.86	2419	4444.51	4333.17	NaN	NaN	1740.63	1063.3
P04259	10887.5	11441.7	385186	348921	239365	277620	34758.9	35675.9	13850.9	14208.9	85508.3	80621.8	80916.3	81845.6	12402.1	11507.2	227996	260858	277296	286465	50821	52812.9	230729	238070	865105	855308	158302	150573	98720.6	120455	43966	43266.8	280996	336453	162031	160920
P04264	21032.6	21619.3	699454	677178	529269	504083	82320.2	83644.1	19426.2	19668.1	156980	152361	113401	132709	20865.7	22073.8	373535	466327	614678	592884	99290	112971	501009	502215	1.49277e+06	1.52601e+06	751523	728729	239034	272942	97580.1	104411	561169	629178	376565	382552
P04275	1177.9	1299.09	1373.05	2046.26	NaN	NaN	1885.98	2130.15	1089.96	1243.13	3166.83	3010.95	1533.96	1801.67	1422.03	1390	5145.8	4329	1922.55	2012.26	1995.84	1793.07	2607.03	2803.62	1654.87	1136.86	1740.6	1662.11	2332.13	2805.15	1159.31	1333.22	NaN	1714.23	3766.36	3654.15
P04406	2624.73	2099.56	5903.69	5371.23	80891.2	30235.1	3055.25	3427.58	1555.18	1307.78	3214.73	2797.89	10753.8	8828.34	2463.66	2041.63	27520.2	19665.7	5275.56	5043.55	6452.23	5124.61	7622.06	7441.68	16781.3	15086.2	2596.56	2244.8	8454.74	7889.49	2785.7	2534.66	24009.6	13082.5	5689.65	6700.33
P04439	4476.42	5205.52	5188.13	5978.38	NaN	8973.28	3993.3	3778.8	3132.96	3060.34	4485.94	3859.48	4002.7	4221.09	3004.09	3014.62	3026.02	4948.08	3560.84	3551.81	2760.05	3406.65	4111.67	4334.49	3534.7	4587.21	3430.71	3347.28	2632.67	3055.09	3423.87	3494.44	2120.36	2426.03	4714.2	4467.78
P04632	3223.23	2567.16	3235.51	3552.58	11308.3	14886.2	3083.29	3630.64	1893.97	2080.41	1839.25	2330.45	8497.3	7782.31	2612.13	3741.64	1083.28	2903.61	4376.1	4085.51	3092.65	2147.94	5295.62	4242.8	4759.21	4503.52	2635.4	1992.15	3015.69	2023.54	1830.13	2131.26	1105.57	6026.89	1825.41	3049.18
P04792	8601.23	11799.6	19098.6	16539.9	164205	152231	10186	10267.7	4475.09	4494.34	8502.82	7164.4	24546.4	23199.5	9443.51	9661.83	49376.2	67802.5	15001.2	15923	17451.2	17871.8	25787.4	32279.4	33598	29862.6	6158.78	6589.02	25281.8	24325.5	9294.21	9821.82	34417.4	43596.9	19989.9	19582
P04843	6754.96	7654.46	13549.3	12733.4	11403.5	21013.2	3135.56	3582.54	5333.25	5277.6	3242.31	2918.43	6211.03	5574.28	7464.2	6874.09	2624.69	NaN	8615.1	9156.51	8138.2	7516.69	4082.67	3842.45	4716.25	5257.5	5760.8	6111.02	3633.85	4830.46	8399.71	8181.59	2980.38	3918.36	3439.22	3373.78
P04844	6430.4	10664.5	15029.5	13832	1.24395	10.3766	2785.13	2959.04	2836.31	4429.56	2326.92	2296.94	5535.68	5488.67	9496.99	10070.6	54.0435	650.895	10036	8935.28	7511.95	12565.1	4437.67	4407.37	5552.52	4739.43	5836.18	5054.22	2814.59	3943.59	10798.3	10481.8	3680.94	3255.55	2559.8	3246.91
P04899	1386.42	1589.04	1648.06	1399.04	NaN	2052.2	1017.01	1428.02	1271.39	1389.98	1853.66	1726.24	1343.42	1490.14	1748.35	1484.32	NaN	NaN	2269.45	1794.99	1388.8	999.088	1376.75	1890.38	1531.78	1896.8	2100.96	1811.33	2214.19	1698.28	1873.54	2023.42	1670.83	1574.58	2200.25	1874.28
P05023	819.734	906.858	1704.81	1132.72	1172.36	NaN	811.25	654.25	570.101	598.297	1045.58	775.095	717.718	1157.41	680.511	729.086	1599.65	1770.49	916.75	1151.35	690.474	958.979	1001.25	891.704	953.798	1022.31	576.084	602.737	1521.73	1215.78	738.004	689.648	1797.54	2555.89	811.732	746.401
P05067	125.72	292.377	NaN	729.176	NaN	NaN	216.069	361.517	NaN	NaN	192.484	193.779	546.42	566.49	200.496	NaN	3270.78	NaN	1491.37	NaN	114.234	NaN	NaN	921.555	NaN	NaN	146.239	116.565	3193.69	2570.35	239.316	107.331	NaN	5750.48	NaN	622.669
P05089	75.1608	80.4038	NaN	501.632	NaN	NaN	247.158	399.023	152.502	122.535	799.72	742.839	611.575	340.885	81.2539	48.9117	307.674	22.6037	4950.58	5184.28	468.158	NaN	1933.17	1744.38	1338.39	3384.6	1777.01	1864.18	756.788	1682.63	288.741	432.094	52.9841	52.958	1084.09	1049.59
P05090	3439.55	2410.34	5330.36	4235.01	8015.99	8865.62	2626.98	2768.5	2468.31	1997.55	3031.68	3076.8	3523.78	3315.81	2816.42	2742.96	4355.94	4557.17	2772.73	823.523	2430.59	3174.77	2909.49	1907.93	3974.34	3877.9	2298.94	1927.79	2875.79	2738.66	1627.21	2010.57	3424.38	3131.9	3161.73	2153.53
P05091	4209.66	4342.77	6703.52	6379.54	8779.33	NaN	1641.2	1789.42	3017.08	3237.46	2363.05	2289.87	1661.07	1602.09	5544.28	5195.25	164.33	2104.07	4783.65	4775.35	4163.65	3724.91	1796.5	1610.31	1172.63	1098.81	3494.1	3404.08	990.533	1596.39	3574.1	3386.59	872.506	NaN	1673.54	2123.38
P05106	802.136	917.488	1889.68	1845.65	1166.56	NaN	896.304	957.585	539.027	532.342	864.949	722.007	2175.07	1638.49	914.902	672.628	NaN	2265.12	865.136	901.195	715.698	631.109	902.801	1176.48	1926.03	1460.81	607.99	600.994	497.371	717.607	772.215	742.901	596.342	934.496	865.293	864.221
P05107	2548.04	2888.48	3181.62	3768.19	3504.61	NaN	677.56	705.656	1528.2	1614.63	578.958	613.765	1253.26	1578.81	1536.53	1517.26	NaN	NaN	1329.13	1418.41	2038.94	2192.57	966.248	801.18	NaN	1095	1490.56	782.157	NaN	NaN	1791.5	1748.05	NaN	NaN	NaN	NaN
P05109	18840.7	18502.4	35338.6	35723.3	68601.4	65851.6	17614.7	19387.1	25444.1	24337.2	3980.82	2998.18	59436.1	61710.2	32881.2	30886.5	6081.8	4659.52	31750.9	30535.1	19811.8	21102.2	19246	19123.1	36001.8	43171.3	22227	22671.3	9149.74	9444.77	20368.5	18908.6	29200.2	27076.7	5294.73	4250.64
P05141	2478.37	2930.65	11358.8	11455.8	12706.2	8244.64	664.947	746.006	1841.35	1668.89	611.081	634.057	1114.65	886.63	4617.52	4248.98	706.194	NaN	5000.59	5287.36	4434.67	5040.53	692.783	819.216	489.354	706.42	3027.38	2670.27	633.182	883.727	3169.57	3291.44	NaN	NaN	468.691	1029.22
P05154	440.973	385.753	1240.3	NaN	NaN	NaN	892.153	974.668	330.754	312.916	607.65	890.825	2035.68	1756.31	391.617	408.63	NaN	NaN	467.462	NaN	200.779	1162.85	784.369	771.113	1801.3	2386.95	404.25	404.357	1314.18	1513.49	520.133	688.496	1773.38	NaN	2318.53	717.134
P05155	4357.44	4615.49	11938.8	10302.6	28520.5	34543.8	6319.89	7126.39	3446.52	3724	4252.3	4388.21	11256.6	10734.6	8143.64	8147.91	10546	11482	10976	10205.2	9328.71	9938.4	11205.2	14335.4	12429.1	12361.1	6660.23	5958.43	6392.05	8170.63	6773.83	6801.71	10473.8	8980.08	9698.84	6806.31
P05156	1388.56	1553.6	4014.61	5794.04	NaN	NaN	831.255	1090.62	579.977	689.775	883.046	812.215	2818.33	2878.45	1727.87	1636.66	NaN	NaN	3700.32	4458.23	3311.32	3538.53	3745.47	4526.64	6407.94	NaN	1900.4	1772.68	4022.86	NaN	2375.89	2398.86	NaN	10369.1	4092.37	NaN
P05164	20373.4	22053.8	48695.6	46990	63603.5	57111.3	7491.71	7402.19	21909.8	24125.7	4996.35	3960.12	16939.5	16656.5	41638.6	39074.6	6074.3	10091.2	41175.6	40221.6	35908.2	37927.4	9659.33	9642.48	18297.9	18427.3	31703.5	30317.9	6191.12	6431.59	36907.4	39300.2	13677.7	12567.2	10597.4	6965.68
P05186	8448.52	9750.61	24176.8	21407.9	41191.7	50167.2	20910.3	22600.9	6431.53	6439.5	14538.3	13360	48328.7	44556.6	6375.1	5679.28	67844.3	82598.7	24252.9	22974.2	17182.2	18243	43182.6	48302.5	68800	61427.7	11067	10853.6	40078.5	45775.3	10109.6	10090.6	99061.4	96398.6	44526.6	43051.9
P05198	475.167	496.216	953.343	321.445	4017.3	NaN	859.27	1022.23	474.837	601.889	1029.1	887.044	811.411	661.317	710.694	582.717	1316.69	NaN	1123.03	798.792	442.068	698.289	1246.22	658.917	807.201	859.582	1085.01	748.572	696.368	490.472	1404.17	1147.7	610.52	NaN	1034.76	1781.57
P05388	1009.75	924.648	2941.75	2062.05	35752.4	25502.1	773.475	844.274	619.606	648.417	526.273	880.139	1738.93	1160	3050.69	2578.47	8725.6	2873.05	2582.58	2569.33	2872.79	2293.87	1106.7	1701.22	2251.88	1841.84	1121.44	913.758	1633.73	1358.96	1629.01	1484.69	4369.19	1479.19	1063.23	878.18
P05452	12332.3	13778.2	60230.6	59230.3	105980	122153	26942	30704	8576.04	8793.16	28977.2	25898.7	78272	77140.1	12692.4	10855.3	96658.8	118055	38629	32195.1	28480.5	31559.1	91492.5	98574.2	165714	178240	20009.1	20669.3	71067.3	81635.1	22729.5	22966.7	186284	198890	83471.2	77787.9
P05455	156.804	142.587	NaN	NaN	7.88906	8.87387	133.345	195.239	104.236	119.325	191.743	131.775	244.417	402.167	NaN	110.009	NaN	NaN	NaN	457.597	NaN	320.354	403.72	577.669	NaN	NaN	161.563	143.698	220.025	327.894	241.078	NaN	NaN	NaN	NaN	NaN
P05543	185.44	183.376	3.02342	NaN	NaN	NaN	316.302	334.726	157.395	157.322	146.152	197.714	573.528	478.912	554.284	411.448	NaN	NaN	343.497	995.65	273.224	664.257	243.707	NaN	NaN	NaN	136.35	97.4341	NaN	NaN	221.331	190.69	NaN	NaN	235.959	NaN
P05546	4168.33	4522.5	7069.61	6709.62	9023.95	4549.93	3758.13	3909.45	4431.17	4990.48	2371.57	2515.66	7254.09	7504.24	7181.29	6405.59	2736.44	3271.58	8081.11	7920.31	5904.36	6280.03	6178.44	4391.14	6355.39	5412.59	5898.38	5649.98	2489.32	3431.47	6741.9	6774.26	4421.61	6165.45	4387.12	4952.14
P05556	2484.48	2540.54	3589.57	3518.15	2868.87	NaN	3393.33	3352.91	1902.2	1973.52	3573.04	3802.02	4105.08	3523.87	2511.08	2227.75	7859.99	10614.7	4190.12	4053.51	3439.56	2929.27	3818.04	3983.5	4518.84	4957.79	2368.89	2030.27	5083.56	4990.17	2227.26	2172.72	5586.88	5177.55	4771.05	5426.68
P05783	544.761	316.448	5.1195	632.541	26164.3	10697.6	238.666	143.363	110.943	91.9108	366.64	376.666	1099.81	1404.66	225.746	273.3	4937.04	4990.59	742.447	984.591	1595.55	1040.77	676.779	865.999	2428.4	1685.85	313.477	308.041	2526.19	2176	158.458	281.963	3780.03	2460.19	849.479	261.679
P05787	1298.73	573.264	3206.23	4314.42	243716	75681	352.791	575.991	229.966	188.075	396.376	672.928	2567.83	2259.85	855.922	447.231	13029	15444.6	1674.95	2327.3	3394.04	2688.66	3790.59	4343.08	6960.94	6095.38	339.273	364.626	4943.06	4513.93	518.965	615.787	12958.1	14342.4	2373.46	1718.73
P05976	625.04	679.647	2037.8	1910.1	NaN	NaN	1350.35	1545.94	536.554	614.819	846.437	558.916	579.321	537.699	288.085	227.26	1444.44	NaN	1138.65	997.892	1096.84	968.494	993.487	452.325	NaN	NaN	565.569	641.077	2250.65	2256.18	261.438	494.887	2490.68	3809.13	1009.96	1067.21
P05997	41182.6	60576.3	189721	197281	253621	252924	52903.6	48396.8	29922.5	25904.3	39451.3	30144.3	108742	115812	29892.3	24833.3	318867	285412	177200	146480	150658	140803	154594	158434	215335	261857	89288.9	91228.7	168389	166431	93951	86234.5	273328	331409	180668	172729
P06312	2438.74	2575.76	5456.83	3846.98	NaN	NaN	2664.2	2814.62	1505.75	1667.09	1678.12	1660.92	5052.27	4854.1	3184.02	3376.69	3233.88	2796.43	3448.83	4453.23	3208.86	3536.93	3578.72	3832.28	4158.19	4594.99	2703.55	2257.19	1431.03	1461.66	2599.77	2294.79	1249.09	2050.97	2093.22	2348.91
P06396	12434.9	12074.8	17067.4	17378.6	23202.9	25537.5	19957.4	21067	8975.2	9251.69	18095	18470.6	32100.7	32611.2	9957.17	8290.83	32120.5	39610.9	19540.2	16387.6	14427.8	14225.3	28934.5	31204.7	32906.4	32455.1	11490.7	12468.9	24622.4	28276.8	14534.5	14054.9	32617.5	43471.1	27069.8	31726.5
P06576	24818.7	29133.2	36279.2	39353.2	65995.1	76491.7	36133.7	37852.9	16228.5	19834	54305.7	49189.9	46535.8	45391.4	40795.7	35673.6	48157.6	43250.9	33712.1	33252.7	29592.3	29339.3	60572.3	62947.8	52789.6	55506.1	28207.5	26635	33799.1	33480.2	30535.1	31013.1	37396	37461.6	66078.3	67402.2
P06681	701.092	898.343	1181.26	2657.48	NaN	NaN	676.413	538.968	661.879	632.841	326.907	426.263	1556.85	1072.78	1046.06	1223.48	1941.42	NaN	2429.11	2289.96	1198.84	2162.11	1745.48	1084.6	4838.01	NaN	1231.04	1003.13	869.869	1182.17	938.214	1014.29	NaN	NaN	1291.89	1017.57
P06702	77497.7	90219.7	107066	123081	46747.6	25352.3	92729.1	91319.6	49911	49399.1	44096.5	40090.3	306408	291352	42884.9	43537.8	30698.4	20302	93885.2	117282	64065.7	69441.9	110732	102584	310217	308246	75274.9	68434.7	63215.7	61341	62778.9	64165.1	171496	231584	73018.6	64275.9
P06727	25363.6	25296.4	36979.6	36382.3	86798.2	112050	32629.6	35196.7	20100.6	21689.3	30308.4	29170.5	71645.9	72990.5	24066	21472.7	66552.4	69563.8	29454.5	30117.4	24351	26763.5	52196.4	56623.9	84750.2	86791.8	23589.3	21881.2	40103.9	42479.9	24008.4	23543	85490.2	79997.8	51009.3	57998.1
P06732	239.505	309.502	752.492	1090.89	NaN	NaN	1961.58	2159.56	276.51	300.482	973.547	849.564	3422.55	3792.9	167.189	138.813	669.995	4584.43	830.529	498.036	324.337	481.207	3225.96	3148.07	4863.13	4938.65	332.152	180.986	3032.49	3676.82	232.758	323.518	3970.63	7234.22	1423.93	1411.36
P06733	7860.11	8001.31	13109.4	16705.9	179571	104145	8026.18	8790.02	4627.88	4829.93	7814.24	7031.94	17745.1	15208.2	10228.1	9592.79	47330.1	48828.3	14992.1	16496.3	18475.9	17273.8	18374.2	21726.1	27889.3	23608.2	7839.46	8431.89	21507.8	20192.3	10586.5	10557.6	38942.9	40304.9	15739.5	15073.1
P06737	649.822	713.58	1102.68	NaN	NaN	NaN	651.93	481.932	997.597	986.039	599.583	556.089	482.567	413.942	995.953	1027.83	NaN	NaN	651.804	989.575	981.984	808.101	607.782	470.139	897.567	NaN	1062.72	983.182	346.804	530.973	1151.06	1208.97	NaN	NaN	460.879	NaN
P06744	2046.29	2376.48	3726.75	3739.53	9729.13	1185.28	1365.12	1356.95	1613.83	1649.35	1328.13	1269.88	2073.77	2024.76	3249.55	2966.21	17.8447	27.6463	2491.09	2748.59	2426.66	2209.49	1420.85	2148.82	1526.1	1259.07	2247.34	2186.22	1759.48	1273.19	2452.43	2635.22	2267.47	2141.41	2234.33	1345.2
P06748	986.831	768.647	2774.57	4009.67	38671	22542.7	540.222	518.961	330.526	226.894	263.021	350.976	1670.34	1612.64	511.647	706.05	10683.3	6073.11	1517.67	1532.12	1827	1530.22	637.594	1314.79	4675.86	1969.2	751.496	602.198	1716.67	1030.25	1312.14	1509.99	4990.73	3364.74	1094.43	2732.16
P06753-4	6383.55	5748.4	27902.4	17565.5	152868	82786	6048.14	5659.41	5040.29	4740.99	7062	5772.26	9271.27	8840.09	6827.17	5875.56	35844	48645	18377.6	15314	17021.5	13294.2	10073.6	15058.8	23007.2	12054.1	7414.78	7782.41	16235.3	15404.5	7441.43	7754.94	30782.2	30695.9	14800.7	14885.9
P06756	1314.54	1568.38	612.683	1768.52	46.5485	NaN	1922.04	1936.35	810.062	778.229	2176.18	2110.3	5637.75	5548.78	1408.55	1383.52	4417.91	1483.22	1703.77	1194.31	1053.28	864.545	2612.3	3121	4760.04	4392.67	861.538	845.033	1623.32	1247.68	1051.33	891.726	2934.92	3319.1	2645.58	2845.81
P06865	873.254	925.171	855.096	931.172	NaN	15.6252	137.946	163.392	317.602	360.13	157.149	164.802	306.312	318.975	742.427	682.056	NaN	NaN	897.919	678.67	421.452	439.616	NaN	NaN	NaN	NaN	396.684	406.032	NaN	NaN	464.552	349.723	NaN	NaN	NaN	NaN
P06899	8050.08	8304.23	19760.4	13708.3	90428.5	50637.7	9200.29	8501.04	15512.7	15695.4	5613.71	5741.44	14620.6	13115.2	16993.1	15332.6	20154.8	18992.5	29286.8	31383	24784	23266.6	14361.4	16163.6	10391.6	15215.3	23756.4	21492.9	13521.3	14793.9	21128.3	21652.9	12396.4	44039.2	13799.5	14133.7
P07093	1959.73	2209.94	4870.23	4655.85	4848.47	3750.63	3011.66	3616.29	920.368	1143.21	2729.66	3279.57	5324.03	4598.77	2551.15	2540.79	5357.63	9623.04	2830.09	3233.86	1609.95	1520.3	4655.55	6137.61	3142.35	3082.84	1848.99	1664.42	2735.09	2843.14	1872.3	1613.63	2312.71	1594.52	5666.04	5742.1
P07099	8148.66	8755.9	15005.3	14390.6	21613.1	18764.9	4282.14	4341.26	7432.92	7361.95	4661.63	4158.02	3233.19	4244.42	13249.3	13114.2	10875	8901.98	13043.4	13040.1	11211.5	11546.2	4096.41	4210.66	2565.8	3461.34	9416.28	9175.84	3538.1	4495.17	9765.56	10021.8	1226.65	1650.02	5045.34	4987.14
P07195	3986.03	4430.86	7466.41	6729.47	50554.3	23808.5	4241.77	4017.66	3328.94	3534.27	3795.43	3288.17	6120.44	7393.8	5972.48	5794.67	7341.93	9216.6	6463.75	5269.46	6240.09	5694.33	5253.73	5365.7	5986.09	4693.82	4182.2	4345.92	5270.89	4955.02	4085.7	4862.68	6350.11	6996.74	4641.21	4263.49
P07203	1394.97	1023.14	918.583	878.612	NaN	NaN	980.43	889.831	1342.51	1271.08	1116.02	1090.7	514.804	698.429	931.289	1051.48	NaN	NaN	1286.97	991.044	960.35	1047.08	526.119	213.974	NaN	NaN	1262.72	1119.4	963.737	445.232	1022.3	1102.78	NaN	NaN	781.134	1075.18
P07225	8251.88	8154.29	26974.6	28267.7	58937.9	48454.8	11883.4	12136	5330.78	4991.41	9681.7	9688.87	19593.4	24326.5	7178.06	6592.54	38520.3	41079.5	26762.6	25825.7	15895.8	17785.2	21265.6	23705.8	34046.8	37003.4	10130.8	9728.68	20794.4	25047.1	9486.49	9366.85	42543.7	57627.6	21542.7	24236.3
P07237	22521.4	20238.7	45332	40607.1	63833.6	62202.6	19307	18312.5	15049.4	13754.8	15782.5	15858.2	29359.2	29398.8	23090.6	21473.4	32329	39387.2	28101.6	26990.3	26540.1	27275.5	41374.9	40269.6	57624.7	61909.4	19832.1	17502.8	32509.5	35419.6	25005	24921.1	62178.3	56872.4	36291.1	35130.3
P07339	6952.6	7067.03	7717.07	10089.9	18373	17765.2	6523	6639.71	6974.71	6841.39	6207.27	5619.65	9397.19	8788.43	10569.6	10266.9	7781.48	4210.59	12787.3	10377.5	9275.39	9626.24	6786.07	7249.23	11000	12746.6	8589.32	8795.58	5826.71	5785.11	8940.28	8055.32	7340.54	3651.65	7546.53	7306.63
P07355	19731.6	20533.7	33092.8	30647.5	66231.3	70567.1	41206.6	41475.9	19686.4	20970.9	49393	47101.9	42436.8	43048.4	24831	22711.3	72546.6	79797.2	32439.3	29661.8	27172.5	27140.6	54848.6	57816.4	43514.2	44897.9	26324.3	25495.8	40042.8	45754.4	29056.7	28696.9	52878.6	47679.1	82406	83614.8
P07357	32.185	70.1285	NaN	NaN	NaN	NaN	186.194	109.677	78.3814	95.8705	116.135	102.172	336.303	NaN	164.915	NaN	NaN	NaN	NaN	NaN	NaN	NaN	NaN	NaN	NaN	NaN	120.6	56.7293	NaN	NaN	128.245	222.207	NaN	NaN	NaN	NaN
P07358	781.889	855.54	1202.5	1715.53	NaN	NaN	832.112	869.383	660.612	788.426	795.925	801.568	861.42	1010.57	886.056	764.592	NaN	NaN	761.777	957.316	989.354	1056.42	685.903	817.981	994.063	778.677	741.107	660.338	1169.12	1110.97	830.996	818.878	2340.78	NaN	369.712	988.612
P07360	5499.01	6046.11	6120.82	7067.13	NaN	11556.9	5999.4	5725.1	4606.56	4557.97	4349.77	3673.77	8727.9	9453.82	4364.91	4788.21	4534.58	5953.9	5069.5	4996.69	4080.54	4481.98	6203.44	6885.04	6548.32	8237.75	2945.52	3130.95	4031.81	3820.6	3738.08	3091.03	6584.04	4021.1	4495.36	5486.29
P07384	3552.87	3952.35	8351.33	6656.24	7848.78	8789.13	3172.28	3028.77	2356.62	2465.89	2795.09	2590.84	4923.56	4712.65	4024.47	3922.02	3030.98	3652.06	4977.11	5466.93	3688.08	4302.88	3396.94	4208.39	4146	4571.17	3145.06	3581.32	3238.43	3151.31	3160.02	3350.69	2619.89	3700.27	3189.29	3183.04
P07437	7641.27	5949.19	15320.3	4537.57	233986	77036.8	3253.77	3759.72	3499.37	3389.75	3877.72	3884.35	9189.7	4699.21	1996.93	1151.17	28401.9	13464.5	4675.29	5174.93	7508.95	6092.73	3466.11	4607.28	6921.47	4661.17	2632.55	2290.09	5850.55	4644.64	2976.24	2448.65	11457.9	7460.27	3214.29	3767.42
P07451	1942.97	3081.46	3444.86	2209.42	NaN	NaN	4876.18	4700.88	1261.49	1475.64	2324.17	2223.68	7136.4	8651.31	3320.37	3704.15	3190.22	2752.48	3403.89	3315.84	1198.94	1352.79	4621.44	5974.04	5025.63	5410.45	807.396	861.601	3866.39	3604.28	1679.23	1745.84	5217.92	6464.27	2010.09	3211.4
P07585	111810	126475	270835	305164	426852	552743	214626	222687	52332.7	51569.7	158243	148538	409428	411997	109138	92393	449779	526773	148636	161995	140972	126368	353065	312103	476295	419206	89915.5	85089.2	205623	212126	86123.7	85630.9	469995	402829	317600	299660
P07686	1418.69	1722.78	3425.86	3009.13	5.70495	3479.72	960.412	799.183	1135.27	1324.67	785.039	767.086	1637.93	1569.18	2192.79	2034.87	NaN	NaN	2748.44	2885.04	1986.56	1938.59	921.401	778.407	1055.08	959.483	1641.32	1491.84	541.776	741.472	1512.33	1552.14	NaN	NaN	886.919	979.968
P07737	7407.88	7150.27	17459.6	17881	92875.2	73057.5	4656.57	4459.34	4344.33	4953.22	3971.19	3416.37	7225.7	7461.4	12721.3	11637.4	19159.7	18973	16837.7	15725.8	17056.8	14857.9	6314.57	6226.07	12493.1	11481.3	6159.39	6775.95	9219.18	9792	8762.11	7077.06	14626.8	18825.8	6409.26	4870.01
P07741	677.16	850.736	NaN	1787.08	4234.52	1180.39	1021.25	937.898	416.064	506.546	858.713	1038.04	1073.92	906.181	676.436	679.002	11486.2	29.1358	1151.16	1346.55	1966.85	2011.02	1380.1	1416.23	5804.24	2106.48	1210.39	1019.51	1147.18	845.977	1265.69	997.463	364.828	22501.6	1656.38	753.133
P07858	110.599	544.848	NaN	NaN	NaN	NaN	54.4984	39.2084	173.114	378.357	375.366	128.108	114.967	152.283	31.2778	3.5299	NaN	NaN	242.311	NaN	NaN	NaN	NaN	NaN	NaN	NaN	213.687	61.2774	NaN	NaN	58.8676	NaN	NaN	NaN	NaN	NaN
P07900	5618.76	5718.19	9982.59	11282.9	26120.2	18110.9	5424.22	5884.68	5168.52	5236.93	4893.47	4688.39	7649.26	7824.48	5944.46	5485.33	8177.87	8035.81	7607.01	7762.25	6664.31	6546.69	7643.95	6423.64	7995.54	7409.81	5319.48	5658.65	4008.73	4941.22	6073.95	6516.5	7757.96	7765.91	6225.13	6522.83
P07910-2	3137.6	3948.96	9368.3	11726.9	70680.1	39887.4	4025.02	3714.52	2651.44	3227.56	4216.58	3016.33	5935.73	5911	5655.74	4208.18	11844.5	10613.8	8693.3	7055.51	8219.75	6910.46	7622.71	6726.59	9059.12	6858.14	4664.07	5183.07	7046.27	5769.84	4048.26	5934.96	13959	10393.7	4791.85	5413.19
P07942	2645.93	3607.27	27599.1	13784.1	NaN	430.482	2809.95	1968.38	1085.55	1208.25	2025.53	2843.96	8860.64	5914.21	2669.25	2463.14	50605.1	73336	13065.9	16501.3	4536.69	7698.37	14403.6	20472.8	NaN	26937.5	3890.51	3072.29	18311.1	15878	3384.94	2924.81	NaN	17158.6	5497.27	NaN
P07951-2	1320.19	1276.87	2595.27	2873.23	12295.4	6324.76	1991.67	2052.68	1326.48	1407.69	2148.04	1905.61	489.08	521.062	1612.58	1435.24	5372.75	7146.44	3272.79	3362.73	3311.39	3924.6	2542.11	2374.59	739.267	971.099	2117.67	1918.24	3134.12	3308.37	2396.99	2359.5	1115.33	NaN	3216.39	3458.23
P07954	1116.79	968.546	1750.73	2138.24	11107.2	4182.04	808.71	1062.87	1173.2	1188.98	899.945	1115.96	1121.86	604.022	1232.6	1049.39	2175.69	109.454	2635.59	2198.55	1576.91	1740.02	1275.01	2169.5	1730.03	1215.1	1451.63	1258.97	1431.4	1455.22	1194.87	1582.17	1812.65	2020.2	1316.44	1381.5
P07996	54184	56459.1	101693	104258	182647	268484	238683	252175	46672.8	49450.8	175066	173811	499271	546572	60723.7	52194.4	275869	354163	100659	100921	66981.7	71325	418918	438158	637608	708458	63699.6	60862	278822	319658	67632.4	60285.7	526889	574343	315824	319231
P08123	4424180	5.52476e+06	19004936	17902244	32425442	28598478	5.77822e+06	6066807	2.70019e+06	2.59779e+06	3.49196e+06	3.38544e+06	14721855	14594697	2.38389e+06	2.27555e+06	30271042	31724052	16486729	15792919	14227105	13709700	20464268	21129536	34064480	33261572	8416194	8654156	19486660	20863938	8654732	8502246	35386380	40426816	17632200	18520400
P08133	21705	24064.4	44601.3	43616	61296.8	71481	24414	25127.7	21962.6	24461.5	35516.4	30483.5	27333.6	27694.5	31685.9	30133.5	35678.7	51715.9	41737.9	42180.5	39779.4	41596.9	41220.2	46495.9	33976.9	34994.9	33181.3	31380.5	28929.3	30842.6	43169.7	43021.4	27313.7	37127.5	61502.8	59130.3
P08185	245.457	255.984	NaN	NaN	NaN	34.2495	396.115	241.949	203.28	244.256	171.392	148.792	312.194	479.496	196.873	244.356	NaN	NaN	NaN	227.952	85.7893	NaN	NaN	NaN	NaN	NaN	159.592	294.059	NaN	NaN	317.489	358.066	NaN	NaN	NaN	NaN
P08195	750.569	998.154	2357.95	1763.48	1725	1837.25	501.905	454.999	317.507	389.727	458.465	338.94	1168.85	1735.21	1047.52	1100.92	2777.5	4113.79	1989.62	2518.54	1285.97	1537.66	2167.42	2226.42	1685.76	1170.04	482.784	520.786	584.614	914.182	683.018	602.403	1236.2	NaN	993.405	1428.79
P08236	1137.55	1384.93	5193.32	4230.98	1692.5	NaN	1124.9	1145.77	862.379	1149.3	705.701	749.068	2419.67	2712.44	1745.61	1466.37	632.737	1015.58	1825.15	2674.86	1610.03	1666.29	1713.6	1673.4	3178.39	3908.18	1744.64	1299.5	805.375	1389.36	2647.18	2171.87	4104.74	3026.59	2125.45	1683.7
P08237	924.045	913.794	648.742	NaN	NaN	NaN	530.883	431.441	650.647	659.751	519.707	584.185	1015.03	683.982	760.928	709.465	NaN	NaN	NaN	1028.58	616.289	380.138	NaN	NaN	NaN	NaN	894.412	498.63	NaN	334.311	692.279	526.377	NaN	NaN	NaN	413.546
P08238	19753	19116.3	27944.2	27823.8	178878	90467.2	17411	18085.2	16583.2	16468.7	15661	15602.2	29879.5	28185.5	18677.5	17430.3	36544.4	46473.5	24973.4	25420	26975.7	24862	23247.1	27857.3	33314.4	33136.9	16770.1	16890.4	21540.6	19803.4	18924.3	18421.8	38282.4	32915.4	21726.9	20679
P08253	1455.3	1881.19	2679.28	2973.33	2971.32	2854.1	4720.4	4859.64	1213.62	1221.47	2717.51	2590.53	12109.3	11312.3	1282.02	1187.71	3260.08	2805.46	1682.92	1724.2	1550.5	1537.64	8073.81	10215.6	13813.2	14246.4	1441.05	1442.63	4141.33	4412.53	1669.38	1406.31	9318.76	12522.1	3795.48	4812.95
P08254	308.745	334.172	529.218	NaN	NaN	NaN	86.0819	184.337	297.459	259.972	310.818	316.575	434.416	503.207	315.315	318.358	NaN	NaN	390.679	NaN	NaN	223.531	199.432	NaN	NaN	690.708	351.983	377.432	206.287	NaN	515.395	394.289	NaN	NaN	515.866	377.979
P08294	6988.38	7335.45	9148.3	10353.8	17432.1	25417.6	21681	21849.5	3375.03	3316.51	29239	25707	41798	41760.6	5085.14	4805.02	50208.3	79139.3	8974.11	8713.02	6667.24	5928.85	36582.5	35708.1	57001.9	55757.5	5943.53	5494.46	22116.8	25201.5	5829.83	6146.11	43236.9	55834.9	49300.4	54571.1
P08311	22037.1	23757.9	51324.4	37236.3	66819.9	76786.3	7175.24	6915.92	24297.1	24976.2	3463.19	3056.57	17376.3	17184.7	31883.7	27943	7104.6	6926.53	52882.4	50734.8	31019	33819.9	8105.01	9629.09	18124.9	21383.6	32159.6	27242.4	5591.96	5473.35	24471.9	19967.2	15692.7	19579.6	6728.22	6554.12
P08473	165.189	247.155	NaN	NaN	NaN	NaN	132.961	185.873	184.09	138.621	227.926	193.932	210.234	529.18	259.863	200.098	NaN	NaN	716.764	199.584	NaN	97.6581	NaN	NaN	NaN	NaN	173.224	144.473	NaN	NaN	207.802	94.3409	NaN	NaN	NaN	NaN
P08476	115.676	165.764	NaN	NaN	NaN	NaN	812.067	1018.77	115.54	135.506	505.477	424.006	2146.67	2427.49	96.5503	73.9793	NaN	NaN	NaN	NaN	NaN	NaN	718.149	986.143	1399.48	1821.22	84.9081	138.336	848.354	478.702	NaN	NaN	NaN	NaN	NaN	943.116
P08493	142436	143721	219524	208838	460128	382192	89040	86700.6	56760.3	48296.6	72178.8	79781.5	220769	229049	85195.7	69925.1	139030	162451	86966.8	86690.6	72825.2	72659.2	110576	104153	210350	196614	66416.6	65473.8	53994.1	57865.7	63080.8	60019.7	165231	145198	106601	115200
P08514	1239.43	1668.09	5019.93	4635.73	NaN	NaN	329.656	148.91	537.262	514.86	259.354	126.268	398.843	287.475	1191.79	1027.74	NaN	NaN	871.388	1071.37	1307.46	1890.58	NaN	NaN	NaN	NaN	752.982	610.492	NaN	NaN	1103.76	923.999	NaN	NaN	NaN	NaN
P08572	1707.57	1552.43	4092.68	5420.52	8743.93	7684.38	2076.65	2507.57	774.7	916.208	3591.77	2857.64	1433.19	1884.07	795.248	709.977	22030.7	25574.9	4024.37	3482.48	2475.63	2992.27	4609.2	7079.65	3622.08	3980.9	1903.54	2351.23	6745.76	7257.07	1769.6	1646.4	3239.41	6094.48	9258.5	9182.52
P08574	1956.24	2100.9	4613.1	4234.81	NaN	6412.48	1037.6	1019.53	951.162	1023.87	1322.37	1329.83	1312	1215.7	1639.26	1605.9	2378.2	2112.34	1757.26	2986.86	1422.88	2467.07	1409.53	2153.66	781.47	793.637	1280.56	1177.7	1439.3	1825.83	1437.54	1228.63	NaN	NaN	732.919	813.448
P08575	603.738	593.882	NaN	NaN	NaN	NaN	123.562	179.845	514.946	508.213	144.293	106.722	167.672	169.1	550.92	564.091	694.078	NaN	564.854	282.384	591.97	313.546	NaN	NaN	NaN	NaN	423.711	417.125	NaN	NaN	412.827	434.001	NaN	NaN	NaN	1291.98
P08590	401.02	309.284	454.722	1066.19	NaN	2445.71	471.591	380.514	204.508	246.285	770.218	547.221	752.951	NaN	68.1571	65.4456	1570.72	NaN	801.635	1217.95	544.337	323.127	NaN	1290.39	NaN	NaN	321.077	443.836	1446.2	1979.41	349.901	478.22	NaN	NaN	1243.19	725.515
P08603	879.406	833.087	2889.81	2761.95	4967.76	NaN	833.862	774.049	703.431	752.884	1064.92	952.862	1430.54	1406.98	828.113	831.803	3340.19	3588.55	1615.98	2024.02	1328.58	1995.66	2393.41	1994.62	2324.99	2382.78	1108.67	1006.46	1829.77	2092.41	904.722	1133.38	1574.83	3210.83	1612.79	2556.11
P08670	225283	238453	416420	433414	1.37717e+06	1.28814e+06	343961	347298	196635	197216	362010	330720	462363	442291	238373	219436	820559	890048	389325	398017	379909	383150	720520	710963	741664	697814	278835	269298	551495	558121	358388	362886	791791	722434	742565	712384
P08697	941.831	1508.33	5375.75	2587.42	NaN	1934.62	617.227	778.121	427.832	779.812	665.161	701.674	763.113	895.379	1502.44	1822.93	NaN	NaN	2219.83	1744.53	1205.96	2706.75	NaN	450.926	7.85512	2028.72	881.737	713.863	493.869	1423.5	1175.58	893.283	NaN	NaN	NaN	1016.52
P08708	819.647	663.188	1346.46	1263.53	34864.9	12552.2	404.291	381.721	166.331	164.625	402.254	430.71	1000.15	1572.14	494.488	794.791	7954.11	2112.84	1534.86	2304	2203.78	1852.68	639.951	1769.45	2062.57	2322.67	195.758	166.904	1938.39	1296.24	499.918	218.246	5159.11	NaN	863.679	NaN
P08709	5133.56	6696.66	28679.5	27664.6	32938.2	33305.8	10980.8	11717.3	3443.18	4108.76	7404	6009.7	25083.2	24850.5	7713.01	7126.22	32068.2	40948.1	18949	20046.5	14161.2	16359	26743.7	29858.7	36962.9	41794.6	7294.41	7032.29	21852.6	23519.5	8702.16	8124.03	41321.2	46739.1	23214.5	22744
P08729	13.1508	NaN	NaN	NaN	4418.98	1191.72	NaN	NaN	NaN	NaN	NaN	NaN	NaN	140.161	15.9261	17.5589	NaN	NaN	NaN	NaN	53.5924	NaN	85.8265	NaN	NaN	NaN	22.3724	NaN	NaN	NaN	NaN	NaN	NaN	NaN	NaN	NaN
P08758	24894.6	28656.3	38723.2	41130.1	37576.4	33075.9	31307	32090.1	17137	20373.2	47192.1	43772.2	37711.8	39856.6	59272.1	56219	35749.3	55498.3	42800.2	44252.9	38585	42409.5	55199.1	64885.6	39132.1	31545.5	35105.8	30698.4	32969.3	37189.4	47981.4	41245.5	25707.9	30449.5	86251.2	78792.1
P08779	807.55	726.427	56069.5	64997.6	54202.2	56923.6	947.909	979.053	1566.96	1632.06	13033.3	11860.3	8297.73	7139.02	1055.76	1193.07	12005.5	13330.2	6530.73	6806.9	2638.53	2952.22	15973.4	15969.9	26088.7	27705.3	12142.1	12400.4	4684.13	5024.5	1828.96	947.411	11628.8	13960.8	11701.5	12514.8
P08865	2409.75	2832.79	5116.76	4295.5	21756.9	9870.97	2080.96	2098.81	2669.45	2332.21	2075.09	1807.16	2102.55	2470.09	3122.86	2945.8	5051.01	2114.01	3765.65	3602.3	3342.19	2627.5	2328.12	1842.96	2261.69	1963.04	2412.41	2396.99	2406.13	2562.15	2310.63	2625.27	2641.89	5016.2	1745.27	2018.73
P08962	9398.64	13656.8	9433.44	8011.02	11.4114	3512.99	1438.64	1573.72	4706.48	4597.54	1096.33	1031.72	1320.53	2343.47	9331.69	9017.37	NaN	NaN	3467.99	3367.46	5057.9	5299.48	NaN	848.213	1414.96	1336.35	4518.01	5185.47	982.782	932.318	7190.11	6803.84	NaN	2.65985	349.934	NaN
P09104	39.1408	67.523	NaN	NaN	NaN	NaN	301.611	281.805	32.8764	36.8292	235.291	266.629	351.375	391.191	46.4149	16.4756	NaN	NaN	NaN	NaN	NaN	NaN	NaN	1250.73	559.545	NaN	NaN	78.9716	487.953	NaN	232.312	52.5338	5.57449	NaN	NaN	NaN
P09110	94.1794	115.27	NaN	NaN	NaN	NaN	97.7054	147.089	92.8741	107.881	60.7345	85.0664	NaN	NaN	261.978	174.125	NaN	NaN	NaN	NaN	166.07	437.238	NaN	NaN	NaN	NaN	223.576	101.881	NaN	NaN	220.428	111.864	NaN	NaN	NaN	NaN
P09211	3475.17	3751.24	4533.29	8241.12	9098.15	12016.6	1605.07	2178.85	2419.31	3022.71	1854.01	1723.51	2277.68	2836.32	3804.71	3771.16	34830.2	21171.3	2732.56	3725.49	3195.68	2872.92	2271.56	2039.06	4913.17	3879.7	2769.52	2658.41	2847.99	3380.22	2336.36	2377.64	3669.63	4425.44	2906	2242
P09382	6305.67	6274.47	10775.3	10509.5	19137.9	18018.7	6577.92	6600.4	5979.62	6419.91	6204.17	5718.54	7608.79	7923.76	8248.71	7290.52	13182.3	12481.7	11188.8	10901.1	12139.9	11154.2	7219.63	7767.05	5065.32	5514.63	6428.02	5475.07	7244.75	8449	5354.82	5500.52	9265.15	6897.18	6653.85	6781.01
P09486	354.845	452.506	1264.06	979.819	6554.84	2240.34	1984.42	1808.44	181.42	282.772	1920.51	1987.17	1326.01	3165.65	96.5767	127.734	8882.66	13895.1	1012.81	2455.95	1029.46	1112.62	6674.44	7699.27	12731.7	12688.5	779.238	788.456	11762.4	12379.9	571.252	655.95	22841.2	21610.8	8488.54	7492.3
P09488	312.428	351.958	NaN	NaN	NaN	NaN	242.229	259.887	215.527	239.006	264.394	227.38	1072.45	978.722	650.18	680.045	NaN	NaN	480.747	870.295	921.216	421.035	1005.37	NaN	841.292	NaN	347.553	312.6	637.955	748.941	683.776	191.519	NaN	875.525	NaN	NaN
P09493-3	8033.45	8699.05	23267.3	22928	63004.4	57385.7	9291.62	10505.3	9053.74	8948.29	10106.4	7666.12	9926.65	9955.03	10452.4	8533.63	32743.3	27766.6	19699	19471.4	20867.7	20295.3	19691.6	18277.7	15831.1	14453.5	11918.5	10586.1	17529.1	21467.1	15882.3	16555.3	17163.9	16829.8	20843.2	20991.6
P09525	2169.31	2548.37	2257.44	3236.94	NaN	2129.74	2177.42	2043.34	1967.95	1971.53	2178.32	1943.23	2150.69	2659.04	2174.6	2072.5	NaN	NaN	2302.79	1630.03	2401.62	2404.76	2600.25	2634.69	3203.4	2986.9	2440.49	2091.58	2985.5	3453.86	3044.67	2989.41	5349.74	4121.63	3463	3610.04
P09543	1628.84	1996.8	4501.86	NaN	NaN	NaN	1584.37	1760.49	1456.8	1268.85	1488.67	1388.5	1847.13	2728.05	2175.11	2232.23	NaN	NaN	3920.18	2116.5	2090.4	2057.52	2922.03	NaN	NaN	NaN	1473.73	1619.03	NaN	NaN	1719.06	1262.23	NaN	NaN	2221.6	2642.08
P09601	124.013	457.023	1.24358	1.29583	NaN	NaN	239.873	381.432	273.173	313.175	337.238	84.7503	261.317	345.755	477.87	276.226	NaN	NaN	191.949	NaN	384.951	625.133	NaN	NaN	NaN	8.89299	97.3351	129.546	NaN	NaN	142.294	330.183	NaN	NaN	NaN	NaN
P09622	396.243	416.919	NaN	NaN	NaN	NaN	623.727	595.536	235.617	226.482	652.051	547.936	381.724	NaN	63.47	211.178	NaN	NaN	NaN	460.001	NaN	NaN	251.287	NaN	NaN	NaN	292.732	359.637	798.142	NaN	211.689	254.522	NaN	NaN	NaN	NaN
P09651	11310.9	7470.23	19828.5	24396.6	702309	371692	4434.52	4251.62	4615.41	3978.81	4461.95	5184.03	23754.9	13692.3	6853.05	5587.61	119152	65980.7	12004	10695.5	24431.8	10013	11200.7	14179.4	46017.6	23895.2	4820.34	4477.61	31715.4	18328.5	5735.98	6072.15	71220.1	29355.4	7327.63	9040.96
P09871	735.864	1271.27	NaN	906.763	NaN	NaN	329.656	427.294	799.904	782.99	438.38	307.325	325.062	NaN	829.312	812.996	NaN	NaN	229.783	249.611	277.362	818.314	394.992	NaN	NaN	NaN	1016.53	877.322	224.769	NaN	1045.85	1161.42	NaN	NaN	504.183	354.073
P09874	461.081	391.426	NaN	NaN	NaN	NaN	552.642	641.929	640.638	568.478	485.505	413.669	217.915	299.288	465.081	485.852	NaN	NaN	457.554	408.313	399.915	179.089	NaN	NaN	NaN	NaN	483.202	553.955	NaN	NaN	279.117	565.006	NaN	NaN	NaN	NaN
P09917	490.936	815.348	NaN	751.81	NaN	NaN	192.068	329.301	288.251	381.251	170.436	209.812	172.233	NaN	554.744	642.756	NaN	NaN	NaN	NaN	337.391	161.061	NaN	374.055	577.775	NaN	341.732	490.228	NaN	NaN	572.788	432.765	NaN	NaN	NaN	NaN
P09960	854.899	857.153	1273.13	1809.28	1815.6	NaN	299.044	319.26	461.317	499.003	254.033	264.78	463.047	746.48	1287.32	1028.68	NaN	NaN	1494.22	1550.12	1384.56	1145.19	76.2755	NaN	630.839	NaN	711.879	698.572	500.87	1519.8	1544.36	982.109	NaN	NaN	231.638	NaN
P0C0L4	10075.2	11319.9	18096.4	18543.2	17742.1	26896.1	6437.29	6398.68	9281.3	9742.4	5306.68	4921.18	7395.06	8235.5	15787.3	15225.5	6112.33	6505.84	19635.6	19392.5	16498.2	17302	8608.73	8134.82	8538.39	9909.31	12763.1	12439	6062.77	7097.55	18333.5	17368.3	6599.18	7948.31	5879.94	6385.02
P0C0L5	1777.22	2392.12	1886.96	5266.68	NaN	NaN	1681.85	1714.66	1537.37	1818.35	1019.9	880.279	3021.58	3386.1	2719.43	2771.34	NaN	NaN	2249.43	2683.16	2536.27	3277.55	1760.48	1959.39	2969.37	2089.92	1928.79	1793.81	1119.97	1592.96	2350.82	2551.24	1804.87	NaN	1471.85	1244.96
P0CG47	5521.83	6201.24	9765.23	10418	59970.7	36275.3	9163	9479.3	3130.97	2925.52	6299.99	5763.91	22171.1	20766.1	3915.47	3274.89	18614.8	26186.9	11159.4	8237.47	7726.98	6726.58	14752.1	14117.3	26837.2	24227.3	4843.88	4991.87	14356.3	14834.6	3719.19	3021.52	29356.9	35773.1	9710.14	10392.1
P0DMM9	NaN	NaN	NaN	NaN	NaN	NaN	NaN	0.973117	NaN	0.466332	2.60687	2.01649	NaN	NaN	NaN	1	NaN	NaN	NaN	NaN	NaN	NaN	NaN	NaN	NaN	NaN	NaN	NaN	NaN	NaN	NaN	NaN	NaN	NaN	NaN	NaN
P0DMV8	16489	19689.6	35290.3	33289.9	172640	93158.8	28811.4	30173.2	15478.1	16291.3	31276.5	28352.2	40359.3	42029.8	23397.2	22831.3	56118.3	51688.8	36100.8	34219.5	28374	33196.5	42927.4	55252.2	52692.4	52924.3	26713.1	23390.2	39552.7	39731.1	26784.2	24064.2	49132.3	60079.9	46666.5	41143
P0DOX7	9237.94	10243.9	15344.8	13870.2	139323	125287	10277	10321.4	6969.88	7887.64	8829.11	7588.09	15131.2	14943.9	8780.44	8803.09	20319.5	13580.1	10937.4	15620.6	7044.36	8087.53	13492.5	13318.5	17083.2	9380.88	8567.59	8329.66	7350.52	7024.49	7316.48	7868.08	10708.6	11364.5	7939.06	8782.03
P0DP23	4132.48	4374.64	8420.61	8371.1	24103.9	19625.1	4025.06	3822.49	2721.71	2559.2	4399.01	4418.45	5661.81	5146.23	4640.66	4666.17	13668.8	12440.9	5622.35	6265.56	5083.09	4145.25	8258.42	6857.13	5289.4	5337.48	2966.09	3448.56	7146.79	7159.08	3597.49	3526.69	7495.57	7229.19	5458.97	5523.7
P10155	279.036	274.039	442.052	NaN	NaN	NaN	505.654	352.397	336.634	243.214	289.832	398.382	351.28	255.259	434.079	382.253	NaN	NaN	440.343	408.525	220.834	332.56	875.411	398.993	604.755	NaN	517.162	285.348	367.453	355.31	390.603	354.765	NaN	NaN	773.12	NaN
P10253	108.84	102.076	NaN	NaN	NaN	NaN	NaN	137.414	66.8443	71.1242	69.1303	NaN	306.867	NaN	281.058	363.089	NaN	NaN	NaN	443.652	NaN	NaN	NaN	NaN	NaN	NaN	NaN	NaN	NaN	NaN	NaN	387.228	NaN	NaN	NaN	NaN
P10301	2274.94	2460.53	3313.8	4441.15	7.71209	3575.18	3663.35	3824.88	1918.63	1929.68	4927.54	4252.02	4742.53	3820.42	4201.12	3277.79	8803.66	9727.88	4369.34	4078.62	2839.38	3516.95	4367.88	5110.99	2129.53	2495.3	2455.29	2146.03	3534.57	3780.62	2265.33	2390.89	2141.28	1803.17	3872.1	4441.21
P10412	2432.89	2351.41	7480.93	8596.14	6598.27	NaN	3637.55	3647.03	4023.05	4091.63	2270.56	2055.17	5669.35	5587.87	2615.36	2245.73	9022.57	8484.98	6308.52	6070.08	5534.64	6135.32	8558.79	7791.87	13343.6	14600.9	6388.53	6654.85	7321.69	7855.72	4947.75	4089.16	14127.2	11416.8	5635.4	7317.19
P10451	107628	109365	493134	290537	1.07045e+06	971849	76820.5	73555.5	38982.9	38041.5	70450.8	55800.8	146934	132377	48265.3	42038.3	558787	712742	194577	197802	145771	146624	140436	121516	135352	150969	52926.7	60834	121432	111848	59069.2	52153.5	100638	143769	108381	140405
P10515	17339	19831.2	70579.9	88314.5	72072.6	66604.7	6314.97	5739.67	6330.72	7557.58	7836.67	9389.31	2519.23	3338.75	8838.9	8750.19	35752.3	36817.2	9672.16	12376.8	12276.3	13237.3	5843.22	4491.56	4817.77	5527.04	8720.24	6970.23	5778.91	7486.51	13302.6	10811.8	NaN	1194.63	23094.5	28664.2
P10599	4061.93	3623.31	7268.81	5297.23	86855	18195	4359.1	3296.85	2017.25	1785.44	3286.14	3053.26	7452.01	6210.54	2191.21	2671.37	15282.6	13802.8	12360.6	12575.8	5571.46	5794.64	6612.14	6349.75	12236.2	10683.3	3335.19	3190.66	6936.55	9477.3	3502.49	4018.65	17507	25605.9	7622.58	8702.3
P10606	1287.62	1324.09	1415.25	930.713	267940	65178.4	546.466	625.687	351.179	433.945	543.899	738.48	1341.15	718.02	865.273	656.623	26495.4	34.0849	765.821	1029.55	1378.41	534.203	250.956	NaN	10640.8	NaN	530.755	616.561	13184.9	1181.31	520.319	661.32	48616.5	NaN	NaN	NaN
P10619	56.466	142.422	NaN	NaN	NaN	NaN	44.2935	NaN	170.351	129.197	NaN	26.482	NaN	NaN	91.8206	119.591	NaN	NaN	NaN	NaN	NaN	NaN	NaN	NaN	NaN	NaN	NaN	NaN	NaN	NaN	NaN	NaN	NaN	NaN	NaN	NaN
P10643	4891.21	4952.69	5868.65	7065.72	6976.79	10428.2	2789.24	2284.48	3055.38	3171.17	2383.44	2267.54	4901.18	5228.94	4363.62	3682.98	766.725	1587.4	3787.82	3601.67	2779.08	3194.37	3030.23	4301.05	4357.43	4725.66	3206.77	2807.43	2077.99	2168.66	2936.54	2791.55	2365.27	NaN	2290.07	2852.61
P10645	597.159	796.81	2564.94	2226.98	NaN	NaN	709.07	792.706	592.482	776.14	866.054	941.159	2355.62	1930.51	364.068	390.083	4275.06	5152.96	1372.13	1527.64	1259.37	1715.22	2525.24	1935.42	5750	4312	1166.67	1042.79	1269.79	1415.75	1158.45	1247.2	4047.99	5723.08	4191.81	3711.55
P10809	3212.1	2924.28	5963.23	6056.97	113146	39068.7	1636.47	1958.16	1579.61	1640.15	1329.96	1272.92	4330.85	3351.96	2541.32	2217.57	18882.4	10304.8	4424.34	4871.84	5608.48	4241.65	2574.75	3146.81	7167.11	3764.9	2695.99	2749.93	5581.42	3411.66	2806.69	3076.93	10422.5	9749.39	2104.63	2153.81
P10909	77501.5	75735.1	163719	165432	269638	330343	103732	106296	40998.2	38967.2	119405	116041	167327	179120	43631	44052.9	203238	253645	89980.4	91983.2	80223.7	66535.6	187695	189346	241161	240952	45707.1	46582.1	138269	121748	67942.2	59000.1	237148	242831	206874	196829
P10915	4122.61	4260.37	6120.67	6342.52	3904.98	8917.69	564.464	638.05	798.263	977.455	1910.66	1535.36	NaN	NaN	1806.52	1544.36	NaN	NaN	471.862	377.864	NaN	NaN	NaN	NaN	NaN	NaN	258.986	279.439	NaN	NaN	373.269	552.323	NaN	NaN	1402.5	1518.59
P11021	6244.63	6817.48	11669.1	10081.7	36721.5	35493.8	8265.33	8125.78	5795.55	6172.75	8318.56	7334.89	13011.4	12451.3	7023.22	6191.06	15489.5	20055.6	11082.1	10231.6	9415.79	10778.4	14917.4	15675.2	17215.3	20456.7	8638.32	8314.45	13615.8	16161.3	10174.3	9881.11	22930.2	24715.1	15553	16367
P11047	710.552	629.325	4.33595	NaN	NaN	61.0119	728.71	888.329	636.205	667.623	1593.46	1501.03	815.067	911.882	784.709	681.887	2054.39	NaN	1193.24	1097.49	884.4	1306.8	1181.38	1408.03	3221.73	4.00767	675.427	804.899	2621.55	3070.68	822.436	754.823	2168.09	5401.72	1770.23	1602.25
P11142	9261.38	10112.8	20861.5	21874.3	195111	92166	9324.51	9412.49	7233.35	8637.59	10720.2	9469.21	17440.1	15545.1	11268.3	10960.4	33571.8	35528.4	21339.8	21346.2	18392.6	18450	19625.8	22478.4	27908.7	23435.7	13257.2	11307	18230	18542.3	14178	15175.2	31051.6	28362.1	17794.2	17301.3
P11166	1738.9	2926.94	6897.74	8245.4	1797.96	2787.68	561.153	535.344	787.444	857.29	299.017	363.477	682.798	957.912	3001.39	3232.47	NaN	NaN	3430.9	2758.47	2290.84	3109.17	999.001	NaN	NaN	1112.9	2190.31	2054.1	711.468	957.74	2732.57	2582.54	NaN	NaN	514.856	NaN
P11172	42.5949	117.918	NaN	NaN	NaN	NaN	100.184	130.867	28.02	60.911	34.5009	128.999	NaN	380.34	37.7321	60.7843	NaN	NaN	NaN	NaN	NaN	NaN	NaN	NaN	NaN	NaN	86.4979	114.199	1392.98	805.389	165.929	154.294	2242.82	NaN	NaN	NaN
P11177	637.668	855.512	2065.97	1910.25	NaN	NaN	633.06	488.135	634.57	653.332	726.211	809.468	492.927	496.661	1008.57	1100.57	NaN	NaN	1206.21	1322.47	NaN	870.234	NaN	687.686	NaN	NaN	690.64	603.487	964.969	1269.5	1492.33	1600.5	NaN	NaN	NaN	1716.05
P11182	468.451	445.227	343.178	NaN	NaN	NaN	768.085	678.094	597.261	519.161	1031.66	857.474	449.321	781.394	429.482	412.462	NaN	NaN	399.97	846.741	551.776	399.071	647.521	512.297	NaN	NaN	581.048	558.003	998.588	760.216	563.966	528.753	NaN	657.795	568.107	1345.24
P11215	902.757	1237.67	1290.42	1275.94	NaN	4280.63	518.33	450.702	695.365	720.909	504.502	382.516	1067.91	791.706	1086.76	1234.62	NaN	NaN	1266.8	962.645	1304.33	1443.69	7.49566	826.772	NaN	628.848	646.138	584.558	NaN	NaN	815.697	968.601	NaN	NaN	149.13	NaN
P11216	2926.51	3180.61	7227.47	8025.62	18925.8	12929.8	2294.55	2411.21	2547.92	2971.75	2280.56	2251.62	3451.77	3274.05	5537.44	4621.48	6541.79	5507.16	7401.35	7120.23	5886.35	4646.31	3579.15	2769.24	3557.13	3775.25	3527.46	3171.08	2656.28	3162.99	3829.08	4010.64	NaN	5659.95	2903.17	3371.7
P11233	1053.61	813.736	NaN	NaN	NaN	NaN	1580.5	1401.56	766.082	804.392	1972.24	1908.49	2121.24	1994	1738.18	1451.07	1919.19	4248.3	711.893	1442.43	958.747	984.177	1932.47	1450.65	985.119	949.207	1173.35	884.728	1130.34	1183.85	617.853	703.141	NaN	1604.12	1249.1	1255.91
P11234	3108.24	2900.22	4376.54	3202.3	NaN	NaN	6240.62	5965.21	2140.59	2157.19	5237.01	5096.61	11005.1	10006.3	4884.58	5364.48	12792.6	7790.95	5308.42	6197.26	6196.47	4753.08	9634.42	8849.36	6186.13	7398.45	2990.48	2772.06	5437.84	6237.07	3153.02	3515.32	6126.14	6483.08	7535.8	8731.18
P11277	604.285	707.547	2.72087	1199.4	NaN	3382.1	541.643	648.447	424.005	493.79	1139.88	1136.92	730.305	828.018	581.876	595.663	2352.29	2154.78	879.952	835.458	837.089	836.305	814.358	1376.2	1409.17	NaN	704.406	651.185	997.629	1314.55	741.263	845.33	1195.85	1097.49	2046.15	2219.43
P11279	1741.56	1860.89	1914.17	3565.98	NaN	69.1392	944.363	557.997	641.512	592.521	660.636	585.465	802.023	817.32	1509.64	1387.25	NaN	NaN	1395.85	834.78	751.415	907.819	903.04	NaN	21.5643	NaN	487.918	450.482	5630.16	5933.72	721.845	814.106	NaN	NaN	143.46	NaN
P11310	2326.59	2632.51	6343.49	5916.79	1829.24	8076.62	1006.48	1073.45	1813.87	2110.74	1128.64	1448.09	1322.49	1676.9	2444.94	2096.94	1150.52	2377.16	3817	3211.87	4054.09	2921.61	1841.53	2011.75	NaN	NaN	2120.38	1889.16	1852.39	2346.23	2227.95	2459.99	2192.78	NaN	2268.58	2241.69
P11362	500.962	575.318	4281.24	3401.97	2801.51	9289.73	939.203	976.699	109.954	120.133	1027.7	1110.07	2401.36	1770.21	248.215	355.116	21337.7	23817	3754.36	3082.18	2436.97	2648.67	3355.16	3559.21	3891.03	5136.41	386.128	285.374	7519.22	9868.22	889.75	747.78	12927.5	16204.6	4420.25	5286.87
P11413	1045.5	1015.91	2468.46	2779.38	5989.78	1565.78	554.166	536.569	580.733	719.432	543.181	771.129	816.502	793.723	1247.76	972.527	7579.71	NaN	1549.65	1096.13	1552.47	1496.62	637.802	494.662	711.191	1042.94	994.246	705.245	249.97	632.44	1415.55	1263.32	3476.14	4101.55	596.699	902.68
P11498	966.814	1093.13	1191.52	1180.67	NaN	NaN	649.381	704.067	999.809	983.12	690.586	698.565	749.874	661.983	1170.3	1175.31	NaN	NaN	1399.24	964.311	1027.76	1399.43	NaN	NaN	NaN	NaN	900.4	863.028	509.135	503.498	961.51	765.762	NaN	NaN	754.534	734.389
P11586	135.361	98.2825	NaN	NaN	4392.11	51.2571	83.1578	76.4355	124.066	193.035	172.827	85.2219	NaN	NaN	178.152	169.654	15.4598	NaN	335.906	NaN	NaN	NaN	NaN	NaN	NaN	NaN	138.97	150.175	NaN	NaN	112.671	146.611	NaN	NaN	NaN	NaN
P11678	5392.41	6079	20883.4	20876.2	18316.5	27806.2	1543.8	1434.5	4921.91	5705.45	779.327	624.566	2288.19	1920.66	9261.94	8370.82	NaN	NaN	14225.7	15060.9	13977.6	15512.4	2236.42	2164.84	4430.87	2852.6	9721.58	9528.41	1845.91	2121.45	12760.1	11200.2	NaN	2112.47	1450.14	1408.93
P11717	215.184	253.81	1122.82	254.88	NaN	NaN	55.4243	NaN	92.0754	89.7151	NaN	28.6346	NaN	NaN	415.105	386.542	NaN	NaN	NaN	NaN	273.538	423.437	NaN	NaN	NaN	NaN	187.807	156.64	NaN	NaN	351.917	179.547	NaN	NaN	NaN	NaN
P11766	984.6	999.164	2172.73	2142.51	NaN	NaN	945.877	985.823	923.522	1111.15	1331.64	1185.09	949.115	844.527	1265.71	1114.15	1189.05	NaN	2413.44	2035.39	1906.49	1965.86	1181.07	1270.75	1403.57	NaN	1392.34	1256.22	2199.19	3068.88	1651.19	1248.34	NaN	NaN	1696.12	2027.91
P11940	315.406	374.543	1070.92	923.181	14121.7	12237.8	141.5	135.069	123.401	113.098	186.086	180.695	541.075	684.784	367.721	391.785	976.67	3212.07	841.972	724.388	743.842	715.967	2360.99	1877.82	1199.06	NaN	214.206	364.253	550.184	1112.49	251.197	432.238	3716.4	2864.28	619.701	NaN
P12004	460.26	410.332	NaN	826.291	8125.84	NaN	170.638	166.35	173.747	200.61	158.448	116.065	184.333	259.03	427.836	431.553	NaN	NaN	418.908	864.337	546.22	820.917	NaN	NaN	NaN	NaN	209.573	208.604	NaN	NaN	475.862	337.876	NaN	NaN	NaN	NaN
P12035	5131.12	5061.17	40133.5	30722.7	24468.9	23247.6	6615.65	5925.67	4208.96	3716.47	7566.25	6988.83	12321.2	12652.5	2814.18	2271.74	31352.7	35977	59682.5	47648.1	7488.85	7067.46	21359	20073.9	68591.9	59235.5	15335.1	24120.2	9748.13	12053.3	6667.15	6266.55	5890.63	NaN	NaN	NaN
P12081	214.183	275.71	1225.43	489.16	NaN	NaN	120.613	209.797	263.829	295.206	272.888	307.927	NaN	340.996	264.766	282.545	NaN	NaN	380.342	410.48	331.016	308.806	626.578	1005.85	NaN	NaN	598.432	453.977	474.522	NaN	416.72	540.909	NaN	NaN	709.218	NaN
P12107	6294.97	5876.57	16802	16984.9	16615.2	18094.2	3607.13	3658.42	2549.37	2053.49	1789.32	1925.95	6995.93	9733.27	1967.66	1557.83	9728.93	14495.3	10132.8	7632.16	6378.6	7497.03	8765.96	8187.3	13210.4	13218.2	3769.46	2498.01	6502.31	6731.83	4536.32	3719.42	11195.9	10889.1	5960.16	3727.07
P12109	4422	5072.02	12454.7	11270.1	35571.7	43157.1	3620.93	3865.51	3140.93	3331.56	5892.76	4193.66	6582.67	5726.17	5358.58	4628.13	19161.5	14985.7	11169.6	8500.31	10258	9899.65	5723.32	5426.44	6580.15	8060.15	4857.22	5796.95	9631.67	9952.83	6260.79	5739.92	6288.89	13327.2	4982.66	5111.8
P12110	5002.51	5840.83	12858.6	11279.4	35807.6	38384	3409.31	2988.35	3036.87	3018.48	3713.5	3352.92	5263.85	5658.72	4121.47	4330.59	17552.9	25404.6	10759.9	10698.7	8236.81	9100.04	4195.06	4933.38	4312.75	4255.12	3699.02	4115.39	5575.56	6879.75	3786.13	4043.69	8139.01	11893.4	6064.26	6535.26
P12111	39488.4	46235.1	92875.4	92351.7	166448	185723	39822.6	41860	30457.9	34384.9	53460.8	49538.9	65281	71461.5	60002.6	57662.4	101979	121392	83055.4	82071	70851	82923.5	68035.4	68669.6	71291.8	76462.6	46994	43029.2	56428.3	65427.7	65945.9	63177.8	78571.6	87713.8	92313.4	93685.8
P12235	574.636	370.843	537.861	NaN	141746	54660.3	NaN	NaN	140.119	97.0894	21.5323	30.6512	1270.45	667.037	30.5011	137.939	7630.18	318.122	214.954	NaN	6019.42	2512.49	NaN	NaN	14982.1	4974.44	165.508	122.279	14680.8	2309.74	289.793	282.193	18991	5008.57	NaN	277.795
P12268	557.004	258.216	503.003	518.062	5345.36	1219.07	344.811	227.669	326.487	349.762	198.773	211.499	286.08	297.098	246.523	250.261	8978.42	17.7802	NaN	429.77	4298.7	273.853	487.004	255.087	404.488	886.485	618.97	429.238	475.528	NaN	585.208	709.725	1016.43	1.59238	457.169	553.159
P12270	219.48	208.183	NaN	NaN	2624.55	1605.91	141.952	149.357	118.589	117.224	263.113	228.634	283.438	626.446	258.412	511.429	782.476	NaN	NaN	NaN	NaN	357.52	NaN	NaN	NaN	NaN	206.584	179.372	NaN	1056.03	298.732	388.466	NaN	NaN	787.746	668.419
P12277	2827.27	2603.52	5304.72	7588.25	53033	46843.6	2107.6	2578.57	1733.68	2319.49	3049.54	2586.47	4546.26	4285.81	4019.84	4288.52	9987.82	12849.3	8576.64	8697.2	8236.78	6979.7	4680.71	6059.12	6927.33	7390.8	4200.35	3747.36	6961.77	6673.79	5443.52	5492.99	13018.9	13173.3	5130.92	4989.76
P12429	4640.46	5249.5	8996.11	7335.84	8305.39	11006.6	3474.64	3229.48	3964.86	3798.55	2249.15	1954.45	4587.04	4089.2	5796.08	5168.08	1868.06	2405.76	5674.07	5043.39	5360.18	6067.97	4516.74	3942.21	5249.34	4968.27	4822.7	4479.3	2877.2	3588.89	5983.28	6069.53	4627.55	6839.89	3603.96	3708.04
P12814	3218.56	3177.53	8206.92	8653.55	6071.29	8309.63	2529.74	2135.95	2245.25	2334.59	3018.49	2751	4668.73	4302.06	2466.74	2521.19	4658.54	6683.06	5261.51	4931.31	3905.41	3946.01	4016.57	3217.82	2546.57	4457.82	2569.88	2409.17	3048.42	2961.19	3599.87	3067.75	4273.6	NaN	3245.42	4008.66
P12883	1453.76	1152.6	4158.87	3526.12	1885.06	2065.69	1210.27	1217.01	1349.52	1347.96	1446.94	1416.41	329.849	435.558	627.16	486.975	210.383	250.348	2145.47	2245.14	1065.86	928.101	1352.92	1448.75	543.171	306.214	1545.03	1766.74	1399.51	1678.52	2205.65	2520.53	1270.2	2156.75	2257.62	2579.72
P12931	615.227	762.573	759.82	NaN	NaN	NaN	557.431	668.16	400.094	432.277	461.855	598.009	654.814	1425.72	752.87	794.38	1053.08	NaN	823.638	1475.35	686.683	616.75	851.96	1205.66	1133.79	988.775	516.007	500.597	661.139	633.295	313.853	508.516	NaN	3778.25	438.299	636.567
P12956	1743.45	1868.3	6987.39	7660.54	53451.1	12513.6	1818.67	1876.59	1545.23	1763.59	2259.46	2261.85	4102.72	3574.2	3181.61	2411.66	9537.36	4412.17	3973.19	4575.59	5189.76	4365.24	4348.87	4479.47	6814.19	3876.24	2901.07	2531.93	5062.07	4474.98	3573.27	3849.19	9302.61	4240.03	3972.06	3809.14
P13010	952.15	991.916	1796.32	745.56	2070.19	4117.79	846.105	744.19	1037.64	1024.35	929.978	646.801	902.926	908.668	1000.47	891.701	NaN	NaN	849.849	1095.84	906.955	1170.2	959.881	1033.1	1013.41	NaN	1093.88	1047.78	658.813	846.071	994.045	1103.81	1480.99	818.081	609.351	498.289
P13073	845.121	746.362	NaN	NaN	16.9216	12.3503	910.984	1096.57	851.302	899.127	967.053	920.59	NaN	NaN	1165.36	1077.64	1902.08	NaN	474.875	634.066	368.237	831.702	747.674	1410.71	NaN	NaN	878.345	806.195	471.397	191.44	532.612	466.526	NaN	NaN	608.606	462.622
P13473	466.758	794.54	NaN	12.4577	NaN	NaN	181.042	239.136	90.3061	85.8699	132.369	83.7462	353.629	719.922	47.1584	240.37	NaN	NaN	1025.13	875.604	356.586	332.023	1034.08	NaN	NaN	NaN	257.519	280.691	343.736	NaN	611.719	693.823	NaN	NaN	463.1	863.874
P13489	1934.75	2287.59	5241.79	5398.05	3530.11	5626.15	1895.61	2318.68	1796.73	1851.96	2599.46	2058.08	2143.98	2985.9	3211.73	2720.52	10712.5	10125.3	5410.81	4916.03	4607.32	4194.13	3013.49	2415.83	2810.09	1395.78	2715.59	2427.64	3827.46	5070.86	3029.53	3511.76	3677.24	3818.63	1592.17	3720.63
P13497	202.569	240.528	NaN	1.5213	NaN	NaN	425.228	459.93	91.9567	63.8793	202.779	207.36	775.283	699.792	97.5054	52.4971	897.769	NaN	NaN	251.716	NaN	NaN	734.745	NaN	708.431	571.64	51.7211	NaN	490.6	389.958	108.849	NaN	NaN	NaN	NaN	220.852
P13591	2308.88	2395.93	12149.4	9084.6	NaN	9690.54	4220.11	5086.8	1862.72	1981.49	6141.04	5770.84	9256.37	7644.77	1999.37	1756.76	16274.2	28478.2	5786.33	4473.91	4624.75	4097.53	11856.5	12205.5	17775.4	19069.3	3368.45	3116.4	12938.6	13892.8	3345.93	3769.7	17857	19344.2	10101.3	9170.99
P13611	25689.2	26662.6	47629.5	48040.1	87302.9	98667.4	67697	67496	13045.4	13621.3	57976.1	58044.1	146859	135869	12576.4	12255.4	136636	193233	25374.6	23216.9	17093.6	19949	124890	137816	169811	200499	12510.1	12398.8	89356.1	92464.5	14332.6	12879.5	149183	168538	99293.2	108103
P13639	5412.72	5234.91	10395.1	11091.4	96229.2	24228.8	2791.83	2919.81	2797.25	3553.78	3345.64	3302.78	7537.01	4829.25	5471.2	4126.72	19262.8	13421.5	8936.21	7060.42	9344.72	7101.51	4742.94	5167	8825.71	5716.93	6229.63	4912.48	7660.29	7158.52	6208.74	6364.89	13734	11278.9	5190.84	6195.42
P13645	17232.4	17835.5	126331	125534	226652	200626	29808.2	29496.2	8513.78	9335.53	66962.5	55443.3	47909.8	48394	17187.4	16376.2	341642	382061	584357	590548	68370.8	70104.5	289871	307905	1.51003e+06	1.60776e+06	127659	115250	147526	165215	61403.8	59563.6	374001	443605	210969	215659
P13646	6583.15	6337.57	154545	135838	178957	211319	27421.5	31270.1	7225.86	7922.1	43718.4	40637	31560.9	32140.4	9999.06	8671.37	150654	188147	226505	211003	22144.6	22517.4	76927.2	90296.8	305096	300948	64664.4	62839.1	45103.5	50135.6	14344.7	15715.7	109991	107020	52765.1	58879.3
P13647	1341.39	894.885	21096.8	21292	31499.3	23395.4	2383.42	2629.72	1054.25	977.933	5997.36	5876.31	5172.03	5531.3	1204.1	1018.07	17814.2	23661.3	29760.7	27488.1	3873.89	4112.97	13652	14230.6	71306.2	74921.9	17935.9	18317	7742.96	9871.36	2856.24	2996.79	23190.6	24786	13817.5	14027.9
P13667	2520.64	2658.87	4497.25	4318.04	7511.9	3331.81	1691.79	1561.12	1887.32	1849.02	1735.08	1528.22	2885.62	2308.63	1780.43	1741.53	2665.32	5050.5	3000.52	2877.31	2983.94	2911.57	2250.65	1703.55	3280.24	3860.51	1885.19	1478.05	1888.78	2205.78	2550	2151.46	2360.58	3686.02	2379.2	2359.98
P13671	1533.03	1953.88	2042.12	1991.64	3857.97	NaN	847.701	993.639	645.824	751.718	942.248	857.575	1520.79	1828.94	1571.88	1347.35	NaN	1416.79	1096.71	1184.81	901.486	997.234	1528.4	663.058	1133.08	1695.33	758.857	798.969	1057.14	1306.74	844.977	976.602	1539.74	1319.24	1157.16	NaN
P13674	1250.62	1594.21	3380.7	3393.56	760.805	9523.31	582.107	862.223	532.352	608.731	884.609	916.74	1472.76	1462.59	1427.98	1605.03	3140.8	NaN	1305.9	1966.86	1193.66	996.835	716.285	NaN	1930.09	1423.86	877.421	1037.22	1054.63	2651.49	795.076	773.002	NaN	1393.55	1775.04	736.801
P13688	248.762	305.678	NaN	595.46	NaN	NaN	106.301	175.139	100.952	104.116	NaN	49.5325	NaN	361.206	328.332	274.186	NaN	NaN	293.883	NaN	233.057	NaN	NaN	NaN	NaN	NaN	100.633	103.737	NaN	NaN	182.215	152.348	NaN	NaN	NaN	NaN
P13693	1310.39	440.784	NaN	NaN	73706.1	42780.5	579.667	692.203	459.936	503.417	920.394	1214.72	5331.56	2218.9	530.21	94.3578	27742.2	28575.1	NaN	NaN	7848.87	8796.01	NaN	NaN	16428.1	NaN	369.624	680.436	4712.99	8516.59	2297.44	1780.55	31149	26162.7	NaN	NaN
P13716	1588.62	1619.43	2838.75	2163.6	NaN	NaN	1391.31	2125.87	1288.08	1201.42	1761.92	1888.67	2241.74	2292.69	1595.71	1625.35	NaN	1654.05	1603.91	2165.29	1629.42	1782.56	2334.75	2069.92	2183.85	2209.78	1320.55	1378.26	1127.97	1405.25	1478.51	1351.67	NaN	NaN	1630.21	2116.83
P13796	3097.21	3319.6	6016.74	5581.6	12319.9	11954.3	2183.34	2398.28	2100.35	2468.54	1886.95	1745.64	3930.7	5373.61	2504.19	2763.84	2783.54	5218.49	4655.57	4195.87	3616.66	4795.63	3390.46	3217.62	5195.09	5001.17	3626.26	4094.23	2752.05	3068.62	4609.44	4502.8	4087.71	5958.71	2029.7	2549.97
P13797	15290.8	15173.3	34602	33278.6	39428	53713	14956.4	14778.3	12696.5	13499.8	13306.1	11529	24842.2	24214.2	19478.3	16483.7	15957.1	27456.6	26592.7	22434.6	23425.8	27495.7	22989.3	25227	36229.4	48253.9	19143.7	17751	19517.9	23838.7	23382	22097.8	27514.3	48319.3	13196.7	22587.4
P13798	662.42	826.288	2125.09	1671.06	NaN	NaN	404.738	566.262	432.424	477.362	525.994	479.396	763.724	895.1	807.985	746.146	NaN	1061.91	1045.06	730.254	553.476	552.631	1117.17	730.412	865.337	NaN	401.105	387.179	NaN	NaN	413.477	419.712	NaN	NaN	NaN	356.624
P13804	1084.57	1755.49	1513.33	460.632	NaN	1754.88	301.619	318.782	225.62	447.594	234.552	277.792	NaN	263.875	1235.37	1279.73	NaN	NaN	613.248	19.0919	534.986	517.657	NaN	252.212	NaN	NaN	566.755	324.871	NaN	115.266	651.734	807.613	NaN	NaN	NaN	NaN
P13807	208.274	236.708	NaN	240.465	1438.38	NaN	49.7833	57.049	93.4685	119.287	66.0925	51.3158	NaN	77.5085	233.646	225.44	NaN	NaN	266.085	432.792	198.066	276.987	NaN	NaN	NaN	NaN	157.084	151.435	80.6451	NaN	243.924	463.104	NaN	NaN	NaN	NaN
P13861	341.887	375.441	NaN	NaN	NaN	NaN	667.41	695.374	294.508	307.843	775.783	851.087	445.033	537.889	255.7	264.379	NaN	NaN	320.419	4655.42	485.937	527.218	551.718	649.303	NaN	1161.28	311.357	359.587	879.729	845.531	477.044	414.385	1740.86	NaN	858.957	687.45
P13942	4117.48	4499.03	31961.1	23527.1	30635.2	59008	8233.65	9735.34	4238.23	4164.55	6819.81	5376.74	18099.8	19285.8	3775.12	2583.08	30477.6	50357.5	22171.4	26097.3	19059.8	18615.1	27586.6	22191	31381.6	26745.6	12113.2	11002.2	24973	26581.5	7110.26	8997.01	35585	43655.1	28597.7	28708.5
P14174	1562.2	466.055	1647.99	1385.09	146876	87358.2	706.777	499.985	392.989	265.039	539.994	332.148	4307.78	2018.57	565.596	515.352	31702.9	4311.1	738.585	972.704	2274.02	1315.39	2630.33	1171.98	6115.42	3781.74	370.799	664.737	5050.46	660.902	740.846	750.16	13901.5	1824.78	1563.59	1789.6
P14314	1233.62	1445.28	4689.24	3153.36	5738.37	NaN	2039.42	1975.74	1180.19	1197.71	1735.26	1739.09	1988.52	1494.53	1403.13	1321.64	6951.59	8096.27	2847.35	3377.51	2355.08	2955.18	3988.77	3876.58	3651.65	2202.43	2003.06	1885.64	4073.62	5165.46	2204.42	2128	4341.97	4569.69	3019.32	2927.3
P14384	354.145	370.036	NaN	NaN	NaN	NaN	496.754	519.825	318.64	315.556	978.612	1068.8	NaN	381.147	634.411	461.67	NaN	NaN	551.646	NaN	407.692	NaN	NaN	NaN	NaN	NaN	411.966	412.286	NaN	NaN	404.409	252.07	NaN	NaN	1181.01	731.174
P14543	1608.54	1640.1	2657.56	2384.54	NaN	NaN	3189.82	3196.7	1252.57	1320.21	3448.48	3189.52	3476.23	3618.15	1890.67	1587.72	730.168	2238.88	1132.26	1425.32	1439.55	1349.31	4062.75	4022.46	3368.19	2775.1	1204.16	1297.88	1607.76	1882.71	1872.11	1736.87	2467.98	3516.77	4779.48	4515.38
P14618	5176.88	4807.29	9747.24	7529.2	149922	44434.4	3654.91	4066.3	3739.99	4027.96	3914.8	3541.76	7427.55	6358.79	6543.55	5873.94	30824.3	16137	8261.08	7054.36	10328.8	9048.62	5574.73	6610.11	13362.2	10743.7	6109.25	5627.02	10139.6	9798.34	7594.78	7385.33	25192.7	15428.6	6254.44	5390.72
P14625	33872.1	33849	62366.5	56941.5	102103	117383	26188.4	26296.5	26321.3	27552.4	25453.2	23254.7	39657.4	39357.4	35348.1	33481.1	50993.8	69794.3	50188.4	50402.3	48440	46110.8	41069.3	40854.7	49966.3	52713.6	34152.6	32808.4	32985.3	35593.3	38294.2	36303.5	54696	57833.5	42880.9	43506.3
P14780	646.583	800.949	846.755	775.255	NaN	NaN	532.293	611.125	573.328	580.132	370.395	459.403	1147.79	900.943	872.268	761.207	NaN	NaN	1125.05	688.978	563.644	678.159	468.448	649.673	1009.18	NaN	599.508	774.487	NaN	308.082	716.353	717.014	NaN	NaN	334.977	385.062
P14866	1694.03	1292.93	1.60305	NaN	63805.7	26859.9	258.775	250.189	376.665	219.955	293.599	177.454	2273.22	1340.88	959.549	25.4106	21696.2	11099.6	103.863	0.841694	1976.86	1110.89	525.583	306.599	11002.7	1352.52	308.413	64.75	8584.2	3922.34	208.907	261.416	5137.87	9117.12	1123.52	NaN
P14868	229.081	249.587	NaN	NaN	4167.92	NaN	236.693	221.675	283.514	333.601	293.473	141.12	NaN	NaN	232.753	232.365	NaN	NaN	NaN	NaN	648.405	NaN	NaN	NaN	NaN	NaN	360.153	441.303	NaN	NaN	703.13	522.213	NaN	NaN	NaN	577.601
P14923	21.218	39.2183	2109.46	2264.66	NaN	5.46261	326.759	406.979	26.6521	30.147	732.694	642.288	274.514	226.472	40.9447	54.6194	1839.64	2483.53	1324.74	1563.85	348.615	534.19	2176.23	2192.75	8026.23	8946.24	2695.93	2680.11	1752.18	1140.34	NaN	172.611	1902.68	2624.22	1025.05	525.286
P15088	3129.98	3628.01	11514.6	9796.66	4508.98	11128.1	12081.6	12856.9	2554.17	3029.76	3445.79	3137.86	30179.9	29461.5	4545.47	4529.44	9973.5	5466.49	5023.71	7432.66	3996.73	4816.45	17534.1	20863.5	28489.3	26814.3	3147.21	3109.27	13085.9	13200.3	3661.71	3743.41	31461.3	37345.7	5836.92	5903.5
P15090	10683.1	12037.6	23303.9	22688.2	38200.1	25715.4	32501.2	35171.1	14724	16660.4	35584.6	30966.8	24105.8	27882.8	20898.4	16392.6	42007.1	47017.7	25732.1	28863.1	25077.5	26368.4	52459.4	48941.1	25373.9	26267.4	18788.8	19899.4	39773.9	45726.9	24842.7	21660.8	28011.9	26022	42416.5	41276.8
P15121	19.3991	33.3973	NaN	0.615463	1067.88	NaN	19.8984	16.2691	19.9197	31.9304	69.685	35.6045	NaN	NaN	NaN	NaN	NaN	NaN	NaN	NaN	85.0184	NaN	NaN	NaN	49.3243	NaN	NaN	23.7954	NaN	NaN	NaN	40.2502	NaN	NaN	NaN	NaN
P15144	2013.68	2226.17	4038.09	3592.72	5400.5	5658.31	2849.91	3047.5	1632.9	1888.53	4239.52	3512.66	6704.38	6187.21	3278.9	2800.25	5190.87	7035.6	3387.45	3043.91	3031.02	3666.93	5840.34	6659.48	9182.07	10073.6	2902.5	2465.18	3854.07	4689.35	3661.66	3508.59	8723.42	12713.3	7066.82	6851.77
P15170	254.536	49.2517	NaN	NaN	19303.5	1118.98	NaN	NaN	65.322	32.4396	NaN	NaN	110.009	NaN	27.9163	81.78	2814.99	NaN	NaN	NaN	246.635	NaN	NaN	NaN	NaN	NaN	NaN	88.6805	2279.44	NaN	48.8853	86.8587	894.975	NaN	NaN	NaN
P15291	242.974	259.161	NaN	NaN	NaN	NaN	NaN	NaN	141.202	116.331	NaN	NaN	NaN	NaN	292.24	329.6	NaN	NaN	NaN	NaN	194.086	NaN	NaN	NaN	NaN	NaN	164.878	NaN	NaN	NaN	579.656	195.226	NaN	NaN	NaN	NaN
P15311	274.804	314.715	1001.69	NaN	6206.93	NaN	671.474	734.469	398.258	504.225	728.615	798.442	751.914	1093.37	378.058	386.653	2396.14	2568.71	843.336	462.379	849.441	1265.79	1260.73	779.514	1677.54	1013.38	634.577	595.754	1905.62	1816.87	589.563	825.218	3337.3	1176.6	1058.45	1220.68
P15531	2649.3	2327.57	2938.12	3035.44	140702	60388.9	4309.99	3624.21	2730.39	2388.24	2961.59	1760.71	3888.8	3758.77	3096.23	3062.07	10822.3	7217.72	3289.94	3708.77	3555.78	2274.31	4689.24	3653.7	4650.93	5294.22	3342.76	3158.87	3496.77	3440.29	2368.36	2973.39	4343.7	4451.41	3024.99	2832.73
P15559	NaN	NaN	NaN	NaN	NaN	NaN	502.488	669.122	173.894	142.614	569.244	587.223	700.542	NaN	173.636	162.871	NaN	NaN	NaN	NaN	NaN	NaN	434.027	1846.01	NaN	NaN	287.681	NaN	682.483	NaN	135.837	NaN	NaN	NaN	2177.55	1315.86
P15586	266.415	275.887	656.488	NaN	NaN	NaN	331.577	454.752	242.73	267.989	279.065	260.309	273.965	662.889	508.709	366.915	NaN	NaN	970.608	NaN	NaN	562.523	NaN	NaN	NaN	NaN	336.497	376.763	1351.92	NaN	522.623	455.425	NaN	NaN	NaN	NaN
P15880	3832.13	1865.36	824.528	962.538	532021	183106	193.596	224.186	1193.78	485.781	193.055	225.483	24403.4	170.604	222.127	236.132	89188.4	NaN	387.691	586.682	1630.48	317.278	NaN	152.374	42158.4	7424.46	793.319	951.093	27214.2	NaN	1086.13	1018.34	31066.3	NaN	NaN	NaN
P15924	505.973	310.476	6075.51	5740.25	NaN	20074.8	1474.56	1195.66	309.471	357.72	3543.23	3061.23	2281.54	1852.31	284.297	409.692	2727.87	3736.46	5200.11	5116.95	1317.83	1256.69	7459.98	6230.42	22556.4	19573	9495.54	9474.2	3048.94	3347.83	933.908	820.252	4819.72	7300.59	3706.21	4625.38
P16070	7738.18	6683.24	13104.8	13387.8	24848.8	30173.1	7958.62	8658.55	1789.36	1669.31	6720.26	6519.11	26142.4	26725.9	2454.76	2527.96	47063.8	52972.1	6932.97	6859.59	7110.94	6560.98	15232.7	13596.2	24121.5	23715.7	1638.98	1685.91	13625	14941.4	2373.57	2211.78	20847.9	15933.6	22695.2	21797
P16104	4609.92	5166.97	18475.6	27048.7	217656	97914.9	5966.44	6455.53	3069.01	4110.79	4849.23	4758.47	9531.16	11566.6	7163.18	14032	30522.5	39749.6	11389.9	18425.4	17166.9	17331.1	15724.6	18574.4	18889.6	17946.7	7342.06	7034	12729.4	15654.4	2705.91	5574.92	19771.1	24602.4	9342.82	14363
P16112	190133	204119	534990	490456	554592	580578	54462.6	54785.5	50222.8	49832.4	166849	171927	40144.9	42284.9	85253.2	78664.5	448400	603203	97664	88221.3	80907.3	86877.6	93264.5	96334.2	58398	59299.6	44019.7	41321.1	73207.6	79281.1	74836.2	73708.4	40850.1	49536.7	210912	232025
P16152	594.125	553.026	275.253	653.907	35142.1	8630.89	639.268	765.087	560.602	609.194	556.39	521.777	1389.42	803.76	576.998	557.589	5164.18	NaN	619.519	258.443	1071.95	461.158	744.276	739.473	2444.87	727.311	508.73	523.513	1583.8	812.798	513.221	615.137	1308.63	NaN	427.237	690.586
P16157	582.675	676.854	1112.98	781.339	NaN	NaN	481.807	480.268	495.224	557.667	817.482	710.737	640.797	422.369	719.465	597.7	NaN	NaN	698.091	571.935	621.999	768.835	1000.21	1174.77	1485.99	NaN	657.319	653.351	901.978	869.287	644.65	722.909	1915.59	1786.78	539.621	697.624
P16219	1127.64	1181.2	1367.92	858.15	NaN	NaN	718.799	548.846	846.185	798.4	521.175	627.694	669.826	824.613	841.9	725.611	NaN	NaN	1134.73	1544.42	973.405	1301.42	NaN	827.351	NaN	NaN	756.396	752.495	591.334	1356.05	627.503	586.137	NaN	NaN	NaN	572.315
P16284	385.91	353.212	462.823	NaN	NaN	NaN	567.053	644.271	309.14	297.219	942.456	881.871	NaN	493.636	224.98	212.555	NaN	1201.66	617.096	NaN	354.735	NaN	NaN	720.973	NaN	NaN	380.098	292.518	1133.26	1219.99	180.901	414.068	NaN	NaN	932.62	1085.69
P16435	201.898	291.015	NaN	NaN	NaN	NaN	253.069	134.87	103.415	101.687	205.574	186.651	NaN	NaN	260.086	206.796	NaN	NaN	NaN	NaN	NaN	155.601	NaN	NaN	NaN	NaN	95.7722	57.2741	NaN	NaN	87.9294	95.0369	NaN	NaN	NaN	NaN
P16615	516.429	493.192	NaN	803.583	NaN	NaN	198.415	189.652	431.842	456.005	142.961	113.834	NaN	235.561	334.177	294.321	NaN	NaN	NaN	799.963	445.732	336.83	NaN	NaN	848.754	NaN	592.875	538.116	707.35	853.198	559.117	551.311	NaN	NaN	NaN	NaN
P16671	5838.78	5516.92	7721.26	8773.78	15437.9	18242.9	10867.7	11231.1	5401.84	5596.11	14328.8	11578.9	14397.8	14330.3	7267.83	5665.47	18388.4	24899.6	11216.3	10195.5	7564.58	7039.1	13775.1	12447.3	10216.8	11423	6547.43	6057.3	11624.3	11904.1	6301.32	5181.12	13036.9	18723.7	14464.4	14681.7
P16870	339.616	308.138	NaN	NaN	NaN	NaN	758.353	729.545	139.797	90.5874	814.976	681.184	3117.62	3027.89	184.776	160.784	4881.67	5009.4	NaN	1134.17	639.91	203.301	1595.3	2084.76	3866.15	4565.89	208.275	208.107	1320.85	1905.52	NaN	NaN	2384.79	2064.05	1022.55	1219.12
P17213	2959.69	3276.97	6155.61	7393.64	NaN	1604.61	1087.93	1362.76	2735.57	3022.16	601.781	411.064	4421.89	4988.28	5684.23	5563.5	NaN	5899.98	6893.6	6836.87	5342.44	6475.41	7370.34	7956.81	NaN	14935.1	3726.88	3714.58	1300.69	5909.03	3989.54	4053.39	NaN	NaN	NaN	7916.54
P17252	68.2726	115.271	NaN	NaN	NaN	NaN	127.465	107.729	45.6635	65.4807	82.4276	71.7181	101.588	NaN	70.1227	77.1709	NaN	NaN	377.635	NaN	108.245	NaN	NaN	NaN	NaN	NaN	86.496	75.022	NaN	NaN	NaN	NaN	NaN	NaN	NaN	NaN
P17612	802.932	1001.89	1685.8	2311.58	4.56697	NaN	816.832	905.585	613.162	691.049	859.103	618.134	385.011	423.644	1559.89	1533.54	2.16826	6.33287	805.778	727.223	939.474	1174.02	830.273	1190.15	NaN	NaN	1259.56	1240.97	524.621	419.535	1203.74	1363.09	NaN	NaN	796.604	1317.48
P17655	635.35	631.317	3051.16	7.51859	11768	3698.35	574.153	511.212	345.275	388.09	957.794	749.363	289.655	723.291	621.086	611.152	1129.51	NaN	544.691	704.894	567.694	672.768	NaN	666.683	555.134	NaN	534.809	549.255	704.116	662.469	704.176	787.854	NaN	NaN	1085.03	1197.87
P17661	945.069	1050.2	1848.54	1783.61	NaN	NaN	680.7	743.328	526.386	470.761	876.077	920.597	664.184	396.093	371.126	328.63	NaN	NaN	1282.54	NaN	652.672	1276.28	2276.29	1794.76	NaN	NaN	539.358	448.389	451.733	NaN	823.56	730.561	NaN	NaN	1252.27	802.562
P17844	826.786	842.003	1785.54	1432.63	7726.67	1381.95	491.989	400.083	659.471	667.482	763.896	721.2	176.204	606.668	533.237	799.259	12591.3	NaN	1535.33	452.491	1617.57	1153.34	604.4	NaN	NaN	931.341	869.237	878.128	892.31	772.862	1243.6	1092.01	9242.12	NaN	999.333	1664.62
P17858	284.942	179.024	NaN	1980.52	NaN	NaN	259.239	271.556	292.5	286.663	331.846	145.621	448.114	1025.84	415.193	405.196	NaN	NaN	1997.97	1716.47	1906.77	2343.45	NaN	NaN	NaN	NaN	635.709	397.493	NaN	NaN	1064.38	698.306	NaN	NaN	NaN	NaN
P17931	852.048	841.477	641.795	1020.72	NaN	NaN	1225.45	1458.51	749.342	769.457	1251.23	1175.11	1492.98	1325.38	851.872	925.015	NaN	NaN	973.58	1053.63	1191.21	834.392	1510.77	1577.31	NaN	1193.38	644.041	1052.68	1261.4	1165.06	892.351	1146.98	1613.21	NaN	2262.22	1887.68
P17936	2781.58	3240.6	8525.49	8604.34	14842.9	15284.4	5250.86	4792.3	1303.74	1353.26	7790.26	6942	6693.09	7925.52	1473.81	1318.38	50177.6	55591.5	4982.16	5790.17	4287.94	3987.69	12056	11303.3	11601.3	10927.8	2466.79	2657.23	8293.7	11620.5	2434.53	2232.59	9942.91	11845.5	21063.5	20721.9
P17980	NaN	1.15919	NaN	NaN	0.419864	NaN	0.0625835	2.59193	0.558126	1.42799	NaN	NaN	NaN	NaN	NaN	NaN	1	NaN	NaN	NaN	NaN	NaN	NaN	NaN	NaN	NaN	NaN	NaN	NaN	NaN	NaN	NaN	NaN	NaN	NaN	NaN
P17987	2200.25	2517.58	1267.17	2298.33	16170.1	2766.15	1207.79	1370.7	1159.4	1452.52	1888.82	655.786	1084.59	1356.82	969.498	996.777	2323.55	1099.35	711.303	585.364	1337.57	2225.88	3577.92	NaN	1987.04	1108.39	899.56	654.414	1327.02	914.15	695.503	747.182	1607.1	NaN	794.001	1112.23
P18031	196.374	246.194	NaN	NaN	9.38037	NaN	126.466	125.678	157.726	152.32	136.527	100.911	NaN	NaN	245.837	366.034	NaN	NaN	216.167	288.836	432.237	NaN	NaN	NaN	NaN	NaN	92.3408	201.936	NaN	NaN	352.129	204.878	NaN	NaN	NaN	NaN
P18084	198.043	266.37	2.36028	NaN	NaN	NaN	229.508	300.614	104.774	102.553	214.193	180.558	NaN	265.879	206.033	49.6027	NaN	NaN	NaN	NaN	135.47	316.236	311.741	NaN	NaN	NaN	121.714	95.777	NaN	NaN	NaN	49.1862	NaN	NaN	NaN	4.84799
P18085	1981.84	1909.39	2554.94	2851.97	3304.75	NaN	1482.54	1761.46	1654.65	1567.22	1825.42	1732.77	2567.7	2346.48	2167.4	2022.32	2182.39	1144.48	2069.03	1823.8	2381.91	2592.96	1032.61	1175.05	2135.4	2432.84	1852.41	2175.08	2283.22	2460.14	2511.25	2621.35	3714.32	2797.57	2503.49	1984.65
P18124	1562.47	1830.22	4754.27	3056.88	10050.2	2197.01	519.556	574.803	1312.95	1400.47	374.777	460.185	844.579	450.381	2317.37	2254.67	1528.68	NaN	1442.28	1502.45	1615.06	1856.03	2639.55	588.374	598.812	NaN	2004.75	1757.22	421.493	2149.31	1936.57	2097.51	5223.48	2804.25	813.655	NaN
P18206	1941.15	1975.3	3863.79	3522.25	2816.73	1978.96	4050.69	4018.41	1690.2	1763.93	3912.93	3564.97	3831.4	4105.32	1946.68	1756.44	7917.35	8010.12	4892.41	4149.63	4174.8	4428.91	6490.76	6407.33	5765.38	6100.78	2933.42	2783.88	6442.15	6938.96	3453.19	3472.67	5810.93	8325.41	5087.86	4182.46
P18428	2833.64	3391.87	12868.3	10466.9	14863	17525	2888.68	3005.77	1606.71	2255.88	3122.63	2831.61	8584.33	8480.3	7057.01	4925.28	6088.31	9077.11	10529.7	10603.5	7282.13	7085.81	8107.04	9180.78	11262.6	11259.2	5924.67	5194.21	5806.96	6802.27	7353.96	7456.53	7294.7	9774	6982.76	5602.51
P18433	201.801	239.49	NaN	NaN	NaN	NaN	654.364	395.858	184.04	227.997	286.584	406.908	851.34	360.915	396.319	323.588	NaN	NaN	704.122	NaN	NaN	632.537	NaN	NaN	NaN	NaN	351.742	304.635	NaN	NaN	348.9	218.123	NaN	NaN	790.829	646.451
P18669	571.19	508.796	440.037	342.964	4969.91	350.803	666.395	674.934	455.158	442.544	596.716	581.787	991.558	1090.34	646.761	896.821	NaN	1575.67	442.795	444.285	401.593	412.433	976.821	893.841	1045.86	623.355	394.321	185.549	823.617	329.863	396.882	386.633	588.302	NaN	1030.49	418.146
P19013	1841.88	1495.54	1152.13	1188.61	NaN	NaN	4129.01	4261.09	270.767	209.294	889.484	595.412	2378.84	891.958	NaN	485.207	9657.9	14703.8	4308.86	4230.72	NaN	NaN	1026.03	1028.43	2180.93	NaN	1598.73	1274.35	2831.57	3212.94	1497.65	766.821	70.5859	NaN	813.025	1078.72
P19021	18.0401	NaN	NaN	NaN	NaN	NaN	273.24	316.664	70.9243	67.783	182	251.37	749.295	723.596	96.2866	21.5418	NaN	NaN	NaN	135.951	NaN	102.132	402.249	541.906	1426.51	1102.01	95.401	64.5746	670.552	439.323	66.7193	NaN	NaN	1882.5	231.66	701.936
P19022	2774.35	2488.84	8850.29	6611.06	17592	18635.1	4681.23	5169.45	1186.32	1234.65	5078.11	4973.23	11337.6	10554.5	1524.71	1059.64	13162.7	12331.9	3929.7	4848.7	3277.96	2471.16	7520.27	7691.74	15177.7	19336.1	2070	1670.84	7705.82	8571.29	2405.91	1950.49	16099.9	15771.9	7154.13	8189.5
P19338	3465.77	3382.49	6789.23	6702.81	92201.1	44831.4	3994.09	3920.36	1894.7	1943.5	5086.89	4669.71	6076.47	5197.99	3121.16	2971.22	19399	13915.9	5562.83	5075.73	5795.57	5916.26	8056.34	9423.23	8951.95	8018.54	3166.36	2877.82	7096.65	7538.51	4736.93	4679.7	11911	9262.28	9248.12	8969.99
P19367	270.381	311.453	NaN	NaN	NaN	NaN	136.761	189.185	423.033	287.873	470.129	74.2789	NaN	NaN	645.767	652.999	NaN	NaN	NaN	NaN	470.004	461.399	NaN	NaN	NaN	NaN	451.718	340.184	NaN	NaN	390.646	275.789	NaN	NaN	NaN	NaN
P19404	294.156	408.5	NaN	NaN	NaN	NaN	203.115	233.171	223.209	308.17	268.895	219.565	NaN	261.255	594.333	561.968	NaN	NaN	691.083	649.784	391.561	381.73	1.37807	NaN	NaN	1.72466	342.262	337.67	294.697	NaN	472.591	456.958	1108.74	NaN	408.443	1.75697
P19525	147.437	185.844	NaN	NaN	NaN	NaN	42.3496	56.6267	27.9362	30.8048	NaN	NaN	NaN	NaN	NaN	NaN	NaN	NaN	813.095	NaN	NaN	190.827	NaN	NaN	NaN	NaN	NaN	44.2512	NaN	NaN	NaN	NaN	NaN	NaN	NaN	NaN
P19623	1377.64	1610.85	2466.6	2703.64	8377.58	2659.38	754.125	647.62	747.115	686.888	909.292	740.803	1336.99	1087.23	1126.15	1105.08	2194.26	NaN	1706.52	2015.19	1807.22	1617.4	645.935	667.006	810.326	790.877	1047.32	975.661	810.992	824.164	1259.89	1039.08	1214.08	NaN	573.427	822.26
P19652	247.327	174.034	NaN	NaN	NaN	NaN	1899.26	2077	584.951	658.37	188.917	208.798	2177.11	1948.82	375.786	282.65	NaN	NaN	1082.31	1374.59	NaN	825.551	1581.38	871.89	2779.91	2139.1	363.534	317.96	588.682	NaN	469.549	388.602	3927.36	3451.02	2011.36	2585.56
P19784	134.599	228.312	NaN	NaN	NaN	NaN	70.5299	134.567	68.5451	83.0771	185.309	96.745	NaN	NaN	174.944	149.792	NaN	NaN	NaN	NaN	NaN	NaN	NaN	NaN	NaN	NaN	115.582	165.25	NaN	NaN	187.119	223.573	NaN	NaN	NaN	NaN
P19823	4496.07	4897.38	6695.62	6379.82	1528.44	10668.1	3617.75	3635.36	4837.86	4877.3	2603.27	2445.6	3776.52	4613.38	5331.39	5091.06	2946.26	2096.42	5845.84	4432.66	4664.86	5460.67	3424.02	3558.03	3054.97	2625.84	4137.68	4786.99	2121.3	2301.46	5518.26	5775.12	1425.96	2188.24	3293.9	3338.41
P19827	6507.11	7628.41	14028.1	10830.6	24062.2	26148.6	7532.88	7325.58	7011.29	8256.46	6975.96	5768.96	11279.9	11303.6	9634.15	9416.47	8819.91	6377.54	11015.1	10213.2	9349.55	10033.5	11273.6	11832.5	13458.7	11905.4	9938.17	10766.2	10204.5	11863.7	12140.7	12141.5	7885.79	17199.3	7399.74	9586.7
P19971	730.405	556.025	NaN	NaN	NaN	NaN	251.392	2193.67	799.169	709.757	429.098	165.227	NaN	NaN	780.997	844.623	NaN	NaN	692.594	NaN	493.36	1950.27	NaN	NaN	NaN	NaN	515.644	552.651	NaN	NaN	594.108	599.63	NaN	NaN	NaN	NaN
P20073	2952.06	3527.57	3962.05	3848.81	7793.26	NaN	2887.53	3032.97	3555.59	3228.36	2972.95	2478.93	3181.29	2611.14	4214.47	3599.78	3995.52	3807.85	4800.28	3697.05	4221.56	4377.81	2100.62	3229.18	2749.88	2026.4	3895.98	3682.88	2119.7	1357.83	4501.38	4280.77	3072.56	2085.86	3285.64	3333.33
P20160	701.024	1935.76	4546.29	11612.9	NaN	NaN	559.686	486.32	632.016	1060.33	130.837	119.219	1762.31	2405.14	3573.47	3453.66	NaN	NaN	14196.8	9203.08	2784.84	4220.14	1981.86	NaN	NaN	NaN	2628.02	2004.24	1077.31	2224.45	3030.28	3162.77	3572.46	NaN	1262.16	NaN
P20231	447.185	542.455	NaN	NaN	NaN	NaN	935.139	740.023	180.386	147.862	261.349	433.265	1079.12	1412.32	160.558	162.748	NaN	NaN	NaN	NaN	NaN	444.511	570.112	755.248	NaN	NaN	50.8661	55.1548	1355.6	NaN	NaN	567.11	NaN	NaN	NaN	1032.79
P20292	4174.88	4260.43	5042.05	5142.91	4013.35	11116.7	469.527	619.026	1082.24	1358.32	473.659	472.425	565.077	604.008	2802.01	2987.42	NaN	NaN	2115.01	1153.58	1581.48	1611.76	1004.89	NaN	NaN	NaN	1231.25	963.546	265.734	NaN	2053.43	1625.43	NaN	NaN	NaN	NaN
P20339	310.527	391.894	NaN	NaN	NaN	NaN	433.715	582.9	348.865	410.305	848.548	723.975	251.61	456.714	640.278	578.972	NaN	NaN	822.125	NaN	616.823	NaN	NaN	2.11601	NaN	1509.39	444.68	471.493	1345.89	2795.6	297.378	28.3053	NaN	NaN	797.819	NaN
P20340-2	2792.58	3109.12	5062.06	5429.82	12461.1	7137.99	3932.52	3442.04	2491.56	2469.42	2983.64	2763.52	5948.37	5256.15	3835.78	4004.63	2899.22	3730.02	5660.94	4902.3	5021.66	5126.05	6103.28	5169.16	2379.37	3876.99	3619.1	3025.86	3588.42	3805.26	4532.29	4208.25	3428.39	4484.94	4551.88	4625.4
P20618	245.742	160.888	NaN	NaN	NaN	NaN	388.681	375.642	124.903	133.901	262.439	158.177	230.288	NaN	215.604	212.296	NaN	NaN	359.282	NaN	NaN	NaN	316.69	NaN	NaN	NaN	174.803	194.901	NaN	NaN	NaN	127.236	NaN	NaN	400.436	NaN
P20700	1161.06	1300.46	1887.34	3831.2	22713.4	1486.93	832.441	892.515	846.871	966.414	852.733	825.885	1217.97	1008	900.747	931.373	92.6732	NaN	1716.18	1419.49	1397.15	1058.34	1638.01	1765.57	1888.55	3067.18	1015.5	1026.82	636.552	963.275	1430.73	1150.21	NaN	NaN	783.564	1053.08
P20742	9229.27	12857.9	28869.6	27552.4	64212.1	73958.8	8124.27	7049.54	5802.77	7782.82	6072.33	5627.03	9151.72	11562.2	28480.6	27677.9	11164.6	8105	19483.9	19936.6	16837.9	18194.2	13185.3	8984.33	9114.13	9262.01	11416.1	9614.79	5539.99	5952.35	14653.5	14362.7	6004.18	7911.77	7617.25	9628.2
P20774	17208	18181.6	39179.2	34677	61729.2	84195	34746.5	39433.8	9475.15	14414.3	37714.1	31378.1	71009.8	89476.6	13832.5	11429	51719.4	58783.7	26881.4	22565.2	27484.6	28644.2	68494	76563.3	119108	128069	27957.4	26204	40520.9	42941.7	35635.9	35235.8	59184.8	64114.2	78793.6	68187.4
P20849	1570.57	1866.1	4043.24	5119.81	5505.19	2932.57	4449.85	5999.98	549.337	916.423	3826.38	4305.3	7410.52	7766.13	840.79	790.617	7674.18	10515.4	3524.16	3854.34	3515.5	3734.85	8443.17	13608.6	9353.36	8592.57	1449.34	1461.62	8715.13	6419.29	2492.63	2692.91	13891.6	12234.8	10301	9661.36
P20908	48299.3	71255.5	222450	235959	476510	455508	71333.6	81735.3	26932.9	26901.8	55755	50391	160993	161897	34266.8	34342.7	365314	544317	190356	187664	140330	174518	254079	248680	418770	444031	87387	90143.6	301441	327500	88916	90186.7	503918	637517	231243	274047
P21266	345.237	467.055	NaN	NaN	NaN	NaN	156.442	228.6	454.158	360.415	208.11	421.494	341.881	433.195	496.905	423.88	5221.84	NaN	NaN	NaN	764.367	307.931	NaN	NaN	NaN	NaN	421.399	373.998	NaN	NaN	527.118	574.574	NaN	NaN	NaN	NaN
P21281	875.083	1074.88	156.723	717.121	14245.8	118.757	859.787	474.674	840.503	862.968	424.179	635.366	797.232	2446.72	253.174	269.078	15552.9	66.8116	150.222	450.94	1294.08	1017.27	NaN	NaN	10035.4	608.553	804.339	982.551	NaN	NaN	718.455	705.194	33.1944	NaN	NaN	NaN
P21283	58.6505	42.4992	NaN	NaN	NaN	NaN	31.9948	33.2942	66.7459	110.76	NaN	NaN	NaN	NaN	101.476	96.7404	NaN	NaN	27.3055	274.551	NaN	NaN	NaN	0.842869	NaN	NaN	47.157	27.5086	NaN	NaN	253.21	NaN	NaN	NaN	NaN	NaN
P21333	3177.56	3398.9	10062.9	8557.1	24888.3	19159.2	3543.85	3555.89	2812.92	2870.24	4262.74	4006.96	4511.99	4529.22	3150.07	3003.75	13792.3	15591.4	8341.11	9026.12	7200.58	8003.82	7807.15	7700.28	8450.76	7644.92	4291.86	4078.99	9862.37	11590.5	4855.03	4816.7	12783.9	11554.4	7647.28	8207.99
P21397	871.44	1004.34	513.822	NaN	NaN	NaN	1432.08	1636.93	844.302	874.021	2345.96	2455.16	714.835	771.696	1091.02	1041.51	2257.77	5305.65	921.844	824.531	438.792	432.481	1016.79	1035.74	NaN	NaN	872.899	898.134	1175.57	1138.47	523.798	804.817	NaN	NaN	1842.96	2130.58
P21399	960.938	1053.02	1393.1	1579.39	23801.3	3045.59	1430.03	1386.1	1404.84	1641.67	1008.17	917.059	1200.12	1158.85	2543.55	2225.38	NaN	1898.97	2511.17	3432.66	2661.87	2725.33	1743.8	1458.62	757.494	403.504	1533.53	1327.45	1264.17	1398.51	1348.81	1322.22	NaN	NaN	1162.7	1132.39
P21589	897.945	1206.49	NaN	NaN	NaN	NaN	2348.49	2283.57	926.296	955.584	2563.33	2595.09	3553.37	3687.16	1052.11	931.392	3453.75	NaN	960.182	NaN	2715.68	310.037	1353.48	1853.77	3287.98	2599.95	761.114	828.394	1551.56	1271.6	835.326	873.323	3736.11	2914.44	2654.6	3135.06
P21695	2196.21	2509.87	4645.89	4272.92	4430.04	NaN	2366.85	2667.84	2765.53	2228.96	3361.32	3228.38	1684.96	1324.1	3450.47	3386.17	4689.52	NaN	2878.08	3277.29	3306.21	3666.71	3354.09	2563.91	723.29	NaN	2779.37	2844.58	2194.77	3306.94	2954.67	2727.06	1391.36	NaN	2887.13	2131.72
P21796	6172.5	6647.81	13355	12309.9	42461.6	30044.4	6178.89	6562.48	5957.17	6161.09	5721.51	5111.02	7638.69	7218.73	13138.9	11342.3	12556.3	22602.4	10889.3	13093.8	10275.7	11425.7	8683.45	8557.8	7470.83	6333.78	7242.82	6568.69	7623.21	7527.79	9231.71	8395.59	6953.12	6176.79	8983.13	8707.79
P21810	22314.9	27072.7	107845	94620.2	88583	120358	85887.3	90699.2	17636.5	22606.4	78032.6	61879.1	206435	218966	28839.9	25511.3	139934	160371	73767.6	79311.8	57201.6	62719.4	204012	194524	334006	349875	41034.3	42136.7	131714	149475	53004.1	45730.5	311158	342796	182562	175114
P21912	2497.28	3141.05	4873.82	7266.59	2641.89	4607.04	1131.99	1294.98	1114.67	1410.35	1376.96	1175.89	1363.09	1823.53	2350.25	2398.16	2241.75	3706.51	3119.65	2560.8	2596.59	1335.56	2533.45	1352.47	1436	619.534	1554.92	1514.79	1467.24	1765.87	1427.91	1204.8	NaN	NaN	1867.12	1562.51
P21980	933.112	1203.12	2219.28	1830.62	17773.4	NaN	388.109	672.078	918.034	920.382	948.459	1147.05	509.08	578.96	1082	1002.68	1452.43	NaN	1649.46	1908.68	897.666	1642.75	1153.92	929.229	NaN	NaN	1782.32	1216.57	694.195	NaN	776.336	877.762	NaN	1611.88	1668.58	1940.27
P22033	240.803	265.912	NaN	930.256	10.1442	9.50623	146.594	146.809	224.967	210.872	200.058	184.971	118.077	241.983	312.371	327.479	NaN	NaN	359.885	207.216	342.984	299.49	236.549	NaN	NaN	333.005	160.133	227.495	248.278	445.309	300.796	242.855	NaN	NaN	NaN	NaN
P22061	393.791	439.354	1539.76	NaN	NaN	NaN	660.163	727.093	477.848	406.983	744.271	672.962	619.258	862.881	447.731	368.795	NaN	NaN	468.987	866.126	488.553	789.169	NaN	NaN	NaN	NaN	550.373	422.416	1033.7	1227.53	703.684	528.082	2018.43	NaN	674.669	585.66
P22087	742.938	482.918	967.975	1860.57	20266.7	12022.3	957.004	822.293	401.94	781.757	813.418	675.289	871.636	625.519	701.855	640.325	5278.96	10.4968	1077.14	1365.37	1020.07	1003.13	1890.36	NaN	1707.5	NaN	785.56	860.464	1230.34	NaN	618.908	1163.09	8.69275	NaN	711.606	903.277
P22105	204.213	356.893	NaN	NaN	NaN	NaN	420.456	404.536	210.623	195.552	526.863	538.166	665.065	NaN	382.858	222.862	NaN	NaN	358.805	NaN	NaN	NaN	1049.72	NaN	NaN	NaN	223.231	398.316	737.601	NaN	295.218	303.018	NaN	NaN	1984.07	1712.91
P22307	431.879	341.597	NaN	NaN	NaN	NaN	252.393	224.215	268.681	246.179	295.269	NaN	NaN	NaN	296.385	272.239	NaN	NaN	NaN	NaN	610.926	251.207	NaN	NaN	NaN	NaN	207.669	216.831	NaN	761.734	242.97	110.278	NaN	NaN	NaN	163.182
P22314	778.586	634.474	1013.6	867.524	1844.34	46715.1	689.985	763.772	280.809	436.756	1563.16	1039.52	895.076	677.176	151.46	125.6	1872.03	1774.48	994.663	711.252	1557.44	1342.59	760.112	NaN	1263.55	2476.6	1178.21	905.949	985.881	704.147	1044.01	872.185	2933.4	2271.92	547.951	409.422
P22352	72.08	75.9563	NaN	NaN	NaN	NaN	135.962	116.835	51.7077	46.29	106.416	153.316	216.047	294.812	282.569	221.197	NaN	NaN	NaN	216.915	NaN	253.985	NaN	242.995	379.009	NaN	76.7124	92.9661	NaN	NaN	NaN	141.305	NaN	NaN	NaN	157.187
P22413	583.357	696.59	NaN	NaN	NaN	NaN	456.767	630.757	437.949	383.481	528.942	507.463	924.884	1056.77	699.888	306.778	NaN	NaN	1897.92	NaN	499.329	1151.5	NaN	NaN	NaN	NaN	617.5	484.291	NaN	NaN	492.01	401.526	NaN	NaN	NaN	704.309
P22626	12998.2	10519.2	31121.7	26839.8	724950	390324	7769.63	7447.69	5672.89	4410.41	7146.47	6967.81	25527.8	18125.4	8877.86	7774.33	147572	104621	17515.2	15854.5	22681	19937.4	19388.6	19986.7	49730.6	40159.7	7247.83	4669.23	22007.3	19523.2	7959.66	9095.74	85670.3	46026.6	14428.4	17123.8
P22695	2559.21	2785.6	10.1456	9.92514	NaN	NaN	3331.01	2146.39	2903.04	2470.88	2769.81	2440.13	2580.12	2524.5	2869.15	2931.37	NaN	NaN	1638.78	1058.44	1868.01	10664	NaN	NaN	NaN	1431.49	1771.08	2006.58	NaN	NaN	2055.84	1818.41	NaN	NaN	NaN	NaN
P22891	3563.71	4129.38	15557.3	15302.4	23660.2	38612.1	5606.63	5986.6	1871.71	2105.26	5751.68	5515.44	13963.6	13805.4	2153.5	1725.42	28798.9	34464	12630.2	12416	10678.7	11979.7	12394.3	13137.9	29239	28515.9	4038.2	4121.7	17130.3	16603.2	4696.58	4581.96	32246.3	38870.5	17798.3	17109.7
P22894	1021.55	1418.4	3052.3	3386.94	NaN	NaN	524.857	491.421	519.06	621.299	364.782	253.493	1125.41	1363.39	836.315	1610.5	NaN	NaN	2117.28	2032.31	1129.66	1602.85	550.99	543.075	NaN	574.414	833.891	652.865	NaN	441.026	1012.82	1044.66	NaN	NaN	NaN	NaN
P22897	926.79	1105.05	1130.06	1622.47	NaN	NaN	397.808	322.772	618.496	609.243	442.535	465.007	386.525	291.194	613.339	589.739	NaN	NaN	961.394	871.768	687.341	621.361	397.659	543.851	NaN	NaN	679.249	673.161	NaN	NaN	523.952	741.799	4102.58	NaN	649.97	881.024
P23141	1546.52	2381.81	2559.67	3078.87	2004.02	NaN	2005.53	2229.78	1466.29	1764.63	2092.62	2023.67	1423.67	1715.41	3261.47	3364.69	70.4259	1491.45	1550.1	1601.14	1523.39	1924.22	2338.05	2467.73	1093.81	976.15	1555.92	1426.83	1219.24	1472.61	2197.97	2172.43	761.128	NaN	2775.8	2508.71
P23142	1789.73	2222.77	4090.03	4289.19	NaN	NaN	570.227	763.886	1188.77	1091.97	672.11	552.744	1287.21	1158.41	1995.2	1749.55	3900.34	NaN	3474.05	3936.19	3239.34	1307.81	1645.05	1771.03	1776.02	NaN	1647.4	1882.41	1591.6	1358.78	2355.96	2331.56	1569.1	2081.71	442.811	885.439
P23229	338.258	323.361	588.768	649.515	NaN	NaN	259.731	233.761	143.353	175.58	352.918	385.051	469.509	466.87	506.51	512.269	1436.5	NaN	801.508	613.923	304.598	417.095	764.045	NaN	NaN	NaN	240.999	174.968	329.85	NaN	271.876	88.4445	744.052	NaN	NaN	NaN
P23246	3850.33	3397.13	722.758	2752.72	34053.9	29893	1828.64	2831.8	1998.16	1992.07	2649.53	2290.09	3769.56	4774.26	5084.65	3467.92	15264.8	15209.3	4182.77	2606.9	3575.77	3077.75	3479.14	3739.38	3693.8	3694.22	2114.38	2030.21	5472.76	9145.25	2761.45	2349.78	13650.1	11692.8	2546.09	2014.97
P23284	9841.23	10962.6	16291.6	15385.7	12859.8	35272.8	19720.2	19681.8	9510.89	11869.7	9778.38	8860.4	33329.7	33576	14024.1	13744	15683.3	18618.1	11991	13348.7	10397.8	11268.8	29787.2	32892.5	38487.9	36397.2	12150.8	11672	15581.5	17461.7	13503.5	13897.1	33441.2	16779.7	12148.7	11224.6
P23297	153.225	402.924	NaN	NaN	NaN	NaN	147.247	307.366	42.8465	55.8701	532.564	517.352	81.8241	118.846	68.9786	139.772	2.09475	3.3121	NaN	NaN	133.941	NaN	NaN	NaN	NaN	NaN	NaN	25.8295	855.419	761.612	NaN	130.532	NaN	NaN	4037.84	3529.11
P23368	478.327	502.204	NaN	NaN	NaN	NaN	136.572	828.346	289.75	274.836	192.474	NaN	233.106	230.229	318.517	330.587	NaN	NaN	NaN	NaN	539.591	540.237	NaN	NaN	NaN	NaN	255.319	541.934	NaN	NaN	196.88	364.748	NaN	NaN	NaN	NaN
P23381	96.1485	226.423	NaN	NaN	NaN	NaN	318.529	490.99	260.819	237.307	384.766	174.896	412.414	645.598	489.029	202.27	2621.74	4.41385	724.986	NaN	NaN	599.592	1466.03	372.953	696.923	NaN	130.231	189.504	934.574	606.738	514.685	427.905	NaN	NaN	NaN	NaN
P23396	3369.24	3431.67	6093.86	6071.2	59772.2	24982.2	2021.55	2192.08	3075.34	3169.02	1942.71	2043.88	3900.4	2850.09	3329.23	3162.45	12491.9	6153.65	4786.21	5341.69	5445.1	5197.67	3453.72	3435.47	5257.76	5084.51	4282.1	4392.86	3770.64	2759.57	5090.47	4954.4	7225.73	4666.34	2533.69	2968.93
P23526	967.208	1178.9	2252.79	2200.48	8516.09	NaN	713.032	575.953	908.232	951.075	734.474	664.518	1176.9	1728.09	1537.26	1469.52	3501.11	NaN	1926.44	1342.35	1779.84	1810.11	2525.24	1856.89	1513.26	NaN	796.138	786.756	2112.08	1134.03	763.421	703.143	2266.73	NaN	839.326	917.216
P23528	6154.51	5009.45	6841.02	9566.22	57653.7	49015.9	5313.39	5533.76	4103.38	4359.77	6613.19	5380.75	8845.71	7954.59	4905.45	4865.66	12980.7	20470.5	6536.85	7486.96	6375.99	7577.99	8301.21	9069.64	6335.94	6018.26	4315.3	4367.16	10410.9	9283.86	5978.48	5443.67	14014.7	8952.85	8421.92	7808.31
P23634	485.278	662.188	1327.78	787.748	NaN	NaN	544.784	385.99	326.608	305.218	388.25	519.042	977.335	794.473	579.25	572.246	857.42	778.496	NaN	498.758	610.957	563.767	267.012	260.492	578.77	NaN	365.437	358.395	203.475	623.249	482.123	494.089	NaN	NaN	596.785	364.892
P23786	197.843	200.579	NaN	366.779	NaN	NaN	47.856	NaN	88.725	93.3036	43.1287	118.09	NaN	243.665	106.586	147.68	NaN	NaN	NaN	280.418	199.241	240.53	NaN	NaN	NaN	NaN	159.77	56.834	NaN	223.092	208.613	NaN	NaN	15063.2	686.011	NaN
P23921	100.403	273.38	NaN	NaN	10171.8	NaN	NaN	NaN	69.4727	49.3896	NaN	NaN	NaN	NaN	NaN	56.2051	NaN	NaN	NaN	NaN	NaN	NaN	NaN	NaN	NaN	NaN	58.4972	NaN	NaN	NaN	NaN	66.3625	NaN	NaN	NaN	NaN
P24158	111055	126764	361323	333174	120994	266756	54630.8	54320.4	52316.5	64434.3	24910.2	23406.4	182712	174005	120102	105086	45911.9	79502.6	121804	139486	127108	125521	73569	106795	170314	156664	69263.7	53718.1	43926.2	35822.7	104648	99357	123846	163462	52872	40138.3
P24534	2046.66	1985.73	3070.28	2630.45	56131.2	19080.3	1453.36	1742.88	1272.85	1199.94	1974.78	1761.87	3406.44	2438.86	2106.46	1960.95	12663.4	8513.92	4669.12	4108.94	4852.42	4312.92	2502.02	3320.19	3133.44	1697.18	1812.39	1778.31	3731.93	2831.3	2489.47	2473.88	5596.28	2776.4	3906.38	4141.29
P24539	2658.58	2819.26	4690.16	4875.14	NaN	2354.73	1747.95	1899.19	1815.17	2173.77	2033.81	2331.58	2274.95	1986.2	2631.58	2278.83	NaN	NaN	2868.27	3270.87	1508.91	3176.37	2708.87	4623.68	1673.25	9100.75	2298.92	2307.03	2336.44	3660.46	2972.82	2904.52	NaN	NaN	3779.23	3870.12
P24593	510.362	2532.57	6630.2	761.476	NaN	NaN	8582.12	8743.04	444.979	192.476	298.286	122.733	6575.68	23643.2	208.532	536.254	4540.5	11018.7	2709.61	2057.91	1637.54	2992.07	12535.1	15321.1	21911.3	15522.7	460.223	666.798	6254.88	14851.4	486.37	3528.06	45903.1	9444.14	2263.94	18774.3
P24752	1078.38	1172.88	604.022	870.673	NaN	NaN	980.109	1052.25	904.019	989.895	853.557	744.996	644.957	611.209	793.329	743.405	920.571	977.143	1071.99	1233.5	840.651	702.935	491.423	609.274	562.72	391.016	759.81	986.646	893.574	841.099	706.113	648.742	738.097	NaN	996.877	917.894
P24821	11687.2	14299.7	33201.2	32964.1	54808.8	60661.6	14720.1	15485.7	6213.53	7398.88	19174.6	18140.8	27672.8	31145.5	10723.5	10066.1	42681.9	46057.7	23546.7	26827.6	19262.4	21611.6	33510.2	36210	40749.8	44991.3	12175.5	10990.6	26817.5	29661.6	15063.8	15526.4	50181.5	57017.9	43041.3	42611.6
P25067	921.052	879.175	2522.55	NaN	NaN	NaN	1191.16	1240.34	346.68	355.418	557.743	585.375	2984.42	3646.18	750.966	602.226	8413.44	NaN	1379.33	1240.76	NaN	602.522	3817.25	2750.21	5112.45	5401.49	759.993	671.28	2558.61	2924.16	220.879	427.17	5472.99	4587.7	3971.11	2166.89
P25311	333.754	483.837	3720.55	2881.94	2206.26	4340.5	902.03	902.369	177.721	193.123	868.79	781.782	1948.52	1226.43	307.167	282.745	1123.37	1516.57	2339.48	2669.7	619.96	888.186	2402.06	2684.02	4433.35	4995.39	726.014	832.257	1158.08	1123.34	542.269	336.135	900.052	NaN	2191.2	1535.78
P25705	28941.1	30218.9	42279.9	38868	77315.2	52821.9	30091.6	31867.5	23597.2	25037.9	38548.4	33563.3	29608.7	34543.2	29022.2	29615.5	38667.3	53219.3	42738.7	41818.6	35638.6	38619.2	46129.1	40041.9	31509.6	29828.1	32826.1	32572	31231.5	37388.8	39600.6	39956	36887.9	33287.3	49271.9	55460.8
P25786	654.774	453.988	NaN	NaN	29623.4	7627.92	834.92	743.132	398.837	515.932	616.671	658.002	1654.29	958.742	81.5495	73.8887	9918.97	3298.58	1536.09	372.257	1367.84	646.457	296.145	NaN	5274.19	2290.16	324.392	411.678	1128.91	1162.56	621.211	514.265	1400.66	NaN	1788.74	589.104
P25787	1555.64	1630.44	2246.95	4401.25	28642.9	14614	1672.75	2161.93	944.524	1230.86	1572.07	1517.67	2475.94	2244.77	3922.8	4016.82	11387.1	7203.68	4352.24	4993.52	4133.3	3972.9	3715.41	5436.46	1682.55	2992.43	1881.79	1639.59	2056.18	2504.9	3196.16	2648.9	8541.46	4908.13	1808.85	2958.06
P25788	945.377	1071.98	1106.41	1333	1277.49	NaN	848.669	836.826	768.927	796.002	650.057	647.102	1084.35	868.222	1298.42	1443.55	NaN	NaN	1659.28	1554.14	1307.56	1374.03	925.712	822.967	771.779	790.145	902.427	908.517	523.578	510.498	1220.36	1104.75	NaN	NaN	983.237	500.206
P25940	2694.94	3338.79	8129.81	7290.92	19304.2	17071.9	3159.35	2907.26	1490.5	1560.68	3418.81	3053.3	4083.12	4144.63	1635.07	1548.88	17173.7	17755	5940.98	5762.99	5388.15	5932.13	7284.62	6760.99	8277.12	9854.08	2528.2	2372.88	8054.69	8464.81	3022.47	3364.58	10816.4	14341.2	11378.1	8334.95
P26022	543.632	505.975	1280.33	654.697	NaN	NaN	2574.3	2876.07	491.746	504.277	4133.69	3022.46	3241.07	3614.48	827.086	663.064	3467.42	3466.7	544.886	437.827	342.707	124.072	5071.33	3158.66	3814.13	3581.22	499.767	490.583	5575.15	6040.51	496.336	694.699	3184.25	4871.57	4664.24	5340.41
P26038	15193	16697.7	37472	35831	57604.8	56200.2	21905.3	22856.5	12978.9	14196.4	19371.2	18403.2	37226.6	38485.9	21027.9	19803.2	52937	65167.7	34208.3	35817.3	27304.2	32260.7	46121	49658.5	51010.7	53971.8	22916.3	20420.9	38072.3	43841.9	22726.7	22429.2	58732.4	67985.7	38323.2	36970.5
P26368	742.911	725.532	1910.21	2037.72	18804	7791.81	524.594	563.572	476.592	514.105	517.805	591.16	1867.29	971.89	1253.92	1127.63	6827.61	1927.39	1300.49	2545.01	2215.32	1513.9	1316.28	NaN	2493.4	1827.08	791.074	678.612	1744.51	1751.44	1000.43	975.025	5122.76	2141.99	1083.59	738.743
P26373	1014.72	1467.14	3341.79	2525.48	44891.8	19640.6	549.804	656.435	1384.3	1500.35	743.21	574.958	911.121	624.547	1743.95	1468.07	4853.73	NaN	2645.61	2827.75	2497.81	1904.77	1064.46	1055.52	641.881	NaN	2082.52	2109.35	1517.55	NaN	1833.15	2010.9	1299.14	NaN	424.496	985.514
P26440	676.953	837.468	NaN	NaN	NaN	NaN	256.465	183.724	459.139	390.667	311.634	119.237	NaN	281.77	525.745	387.513	NaN	NaN	201.675	304.024	NaN	174.772	NaN	293.67	NaN	NaN	208.444	310.884	NaN	NaN	381.131	272.18	NaN	NaN	NaN	NaN
P26447	656.423	580.677	415.322	1121.63	NaN	7.34704	1102.09	1184.01	378.714	436.808	1330.71	1234.64	2232.43	2634.25	721.931	621.098	2691.16	2.76296	923.062	730.516	940.52	518.045	879.615	707.879	1784.16	2361	343.757	400.987	3558.36	2624.22	464.119	673.764	6042.48	4635.76	1802.27	1285.45
P26599	970.993	929.947	547.879	1653.28	27894.2	29921.9	476.084	623.22	281.769	321.73	507.678	463.725	1918.83	1753.89	1522.29	1629.77	10263.7	8189.6	1545.81	127.157	3368.96	2054.22	2111.29	1208.11	4224.67	2506.16	442.966	664.314	2959.83	2432.33	868.982	877.79	6506.7	3556.36	662.182	1027.1
P26639	185.838	166.609	NaN	NaN	7896.32	9.01495	214.773	211.462	99.5828	156.334	53.6663	126.204	724.604	534.031	244.328	405.738	NaN	NaN	NaN	NaN	620.897	NaN	1181.54	929.828	NaN	NaN	170.346	204.362	391.961	NaN	154.282	136.33	NaN	NaN	NaN	NaN
P26640	410.585	432.709	883.053	NaN	NaN	NaN	283.52	210.994	335.829	382.828	343.453	279.273	NaN	NaN	426.866	625.478	NaN	NaN	1072.4	4051.9	901.638	304.433	NaN	NaN	8048.06	NaN	556.732	605.388	NaN	1577.85	737.362	792.273	9072.6	NaN	NaN	388.55
P26641	3143.47	4315.25	13070.9	7905.02	71773.5	41467.2	2673.5	2715.13	1979.15	2423.47	2574.22	2188.65	7620.85	6031.42	5364.77	5410.28	19897.6	14051.2	8188.58	9128.26	9571.68	11916.5	6891.72	6959.98	13398.2	11595.1	4073.48	3350.19	9024.29	9167.46	4841.98	4762.47	22282.8	18975.5	6780.56	7751.02
P27105	8306.57	10572.6	6687.55	6668.89	11220.5	7046.82	4359.96	3879.41	5077.87	5311.18	4660.23	4502.11	5486.47	5106.27	10706.4	9345.15	720.045	9431.83	8350.92	7783.91	7468.58	7872.95	3944.07	4089.3	4634.54	4162.04	5014.16	4396.69	3187.92	2973.68	5612.77	5423.11	3416.14	3439.13	3664.35	3725.95
P27169	2984.85	3332.58	5896.53	6716.34	13739.6	8572.56	1481.11	1248.99	1897.21	1985.44	756.177	598.121	1518.34	1639.15	4585.51	3719.89	NaN	NaN	3812.63	6431.97	3679.73	3641.37	1639.19	2427.33	1020.13	14.8379	1467.57	1790.75	430.853	814.018	1690.87	2044.19	NaN	7098.66	745.34	131.423
P27348	5261.65	5433.6	8978.31	9834.64	3722.41	4299.24	4080.73	3820.38	3116.14	4401.88	4601.47	5203.44	3725.52	3206.86	8311.47	8834.77	2549.31	2318.05	4767.4	5161.02	4589.8	5169.82	4305.11	4380.31	1777.97	1155.75	3169.22	2250.22	1345.02	2458.42	4324.69	4016.26	2154.96	2755.89	1760.38	1545.07
P27487	427.338	518.157	638.648	NaN	NaN	NaN	324.449	297.844	298.032	353.144	457.237	344.894	385.552	396.921	663.434	569.178	NaN	NaN	NaN	NaN	271.321	419.376	NaN	NaN	NaN	NaN	472.54	384.165	560.961	894.123	389.499	420.209	1395.78	NaN	NaN	1003.32
P27658	714.122	803.177	1463.77	2171.46	NaN	NaN	1155.76	1088.21	467.105	514.535	828.461	1011.11	2349.17	2627.98	963.411	765.652	1280.71	NaN	999.436	1957.61	741.206	1670.23	1285.07	1584.15	1757.75	2158.65	608.332	463.978	824.306	1190.44	521.66	415.28	NaN	978.76	571.602	863.355
P27695	1628.58	1338.27	374.084	744.888	NaN	NaN	282.545	665.624	414.161	463.986	607.789	681.235	483.727	286.544	1018.03	72.7969	NaN	428.655	81.9993	62.6922	317.528	334.993	NaN	24.5852	189.571	NaN	374.55	251.695	234.456	69.4764	491.002	87.6254	NaN	NaN	425.199	NaN
P27701	369.343	502.694	NaN	NaN	NaN	NaN	94.476	NaN	236.788	279.196	38.1812	NaN	NaN	NaN	390.189	444.1	NaN	NaN	NaN	157.842	151.851	NaN	NaN	NaN	NaN	NaN	393.465	343.768	NaN	NaN	668.183	720.578	NaN	NaN	NaN	NaN
P27708	173.907	326.794	NaN	1234.34	25019.8	6258.04	111.115	229.692	168.763	181.831	230.695	125.418	NaN	124.143	862.479	569.108	2997.65	NaN	795.52	NaN	1100.22	633.199	NaN	NaN	NaN	NaN	346.245	333.081	389.632	NaN	481.309	297.888	NaN	NaN	NaN	NaN
P27797	16413.5	16391.4	35187.3	36678.2	39585.1	58834.3	13249.7	13765.4	12826.2	14713.7	10350.6	9834.88	20172	21474.4	15808.7	13972.4	13671.2	10607.4	18273.9	23627.9	19592.3	23836.8	25178.9	21451.9	22502.9	29369.4	18821.9	18430	13564.2	12524.6	28034.3	26466	20310.1	24494.6	19139.1	19327.2
P27824	2459.9	3113.53	6352.04	5205.9	NaN	6294.94	1663.54	1737.64	1674.52	1840.59	1943.77	1656.35	2345.55	2352.75	3183.45	3154.78	1806.81	2646.42	2388.89	2613.14	2966.98	3588.56	1842.13	2363.27	2499.04	2769.47	2229.43	1742.15	1986.22	2935.7	2741.09	2797.08	1764.98	2692.04	2167.68	1688.2
P28065	1167.23	1420.57	444.88	771.098	NaN	NaN	1035.27	938.589	1050.47	837.379	1270.48	1419.52	1238.95	1530.3	1623.77	1505.3	NaN	NaN	921.335	1057	916.594	1110.48	1102.75	1033.11	757.813	546.31	743.769	680.26	1155.45	1251.62	1052.17	1004.87	NaN	NaN	211.463	NaN
P28066	1216.14	1161.13	2853.65	1314.31	21612.2	3198.52	1707.9	1966.99	833.245	847.585	1721.28	1812.42	2433.49	2532.91	1566.73	1333.1	6362.63	1851.4	2613.14	1606.51	2208.58	1734.62	2383.01	2329.21	3068.41	2253.24	987.928	819.175	1945.53	2910.15	1480.25	1407.49	4140.2	5471.77	2923.63	1173.6
P28070	187.267	238.003	NaN	NaN	39296.5	NaN	780.078	589.045	244.777	325.12	496.56	366.212	NaN	297.003	368.307	206.658	13332.4	NaN	NaN	NaN	3073.29	NaN	707.03	NaN	NaN	NaN	184.798	320.348	985.552	854.463	504.696	303.292	NaN	NaN	595.898	914.75
P28072	1255.07	1471.07	849.388	648.306	NaN	NaN	1715.41	1688.35	1167.75	1043.93	1499.63	1416.92	2256.95	2277.13	986.711	972.429	657.026	NaN	886.277	1749.55	1289.06	1638.98	1123.18	750.159	1684.07	2194.61	1098.55	1046.27	1230	1800.75	1441.02	1443.07	NaN	1132.55	1292.52	1909.26
P28161	333.357	516.972	878.255	1434.88	NaN	NaN	283.486	434.02	247.556	281.199	368.603	362.056	642.771	973.712	755.352	742.493	NaN	NaN	1151.7	776.044	412.008	658.244	1526.79	3.89709	695.553	NaN	474.476	267.59	479.122	444.481	593.602	196.776	NaN	NaN	1287.24	NaN
P28331	481.97	495.011	1436.68	1311.43	NaN	NaN	211.011	309.332	382.268	435.332	275.444	372.423	805.705	464.323	1116.52	911.172	2311.74	2094.5	1244.26	1669.13	1221.53	1175.57	369.511	NaN	NaN	NaN	737.641	633.888	464.211	2702.55	740.753	521.892	NaN	2353.38	906.885	1221.24
P28676	3750.03	3492.19	7278.08	5251.85	NaN	NaN	1690.17	1408.34	1763.77	1743.47	1249.42	1008.7	3655.74	3233.66	3904.69	3423.01	2973.01	2206.45	4073.06	3929.55	2934.06	3230.92	2530.46	2003.55	1712.89	NaN	2018.73	1985.6	933.906	1058.67	2693.7	2054.59	NaN	NaN	954.276	1516.82
P28838	395.236	448.079	NaN	NaN	NaN	NaN	497.95	298.074	348.898	384.393	226.724	188.735	NaN	633.847	476.636	419.287	NaN	NaN	890.167	823.866	NaN	933.033	NaN	NaN	NaN	NaN	310.291	242.122	NaN	NaN	NaN	367.747	NaN	NaN	NaN	NaN
P29350	274.977	244.635	NaN	NaN	NaN	NaN	89.9504	NaN	220.969	195.043	NaN	NaN	NaN	NaN	380.584	432.363	NaN	NaN	NaN	NaN	598.457	NaN	NaN	NaN	NaN	NaN	NaN	NaN	NaN	NaN	NaN	NaN	NaN	NaN	NaN	NaN
P29401	795.102	785.866	1752.67	2236.64	81015.7	30355.7	961.741	1728.44	338.809	282.469	768.677	833.631	3516.65	2355.86	343.473	383.42	18387.1	5601.33	1068.39	955.481	2208.14	1275.08	1381.16	3092.3	5172.36	2424.96	775.961	928.083	2667.92	2857.5	730.588	676.949	5540.51	6261.5	1544.3	2456.55
P29622	1355.89	1434.17	3560.4	3961.97	3888.49	3939.94	1298.9	1430.26	939.036	985.828	1191.37	988.099	3171.77	3174.87	2126.45	1992.14	6.91347	143.33	2670.4	2688.57	1990.44	2099.38	2089.57	2217.76	4142.28	3611.97	1261.25	1184.47	2734.94	1912.8	1625.08	1374.23	2292.34	1877.89	1374.73	1377.95
P29692	2176.81	2150.67	5583.78	2401.34	19715.9	3507.85	3228.58	3159.53	1854.34	2076.1	3200.57	2517.91	4510.52	4621.34	2872.19	2365.23	7749.57	7063.82	5679.64	5850.45	5214.79	5554.85	5689.27	6653.21	6617.93	5840.09	3231.94	3105.24	5410.49	5587.48	3459.3	3343.55	4696.35	5628.21	4503.66	4979.96
P29992	2508.37	2568.72	1024.5	1846.1	78.594	5226.55	3313.89	3077.88	2131.32	2004.18	4236.38	3527.44	3368.49	3931.39	2745.08	2377.41	112.644	236.08	1835.43	1463.73	1403.11	1233.47	1961.98	1369.55	1946.8	1297.62	1645.94	1367.64	1927.25	2530.01	1626.85	1671.98	1552.25	2020.45	2286.23	1882.32
P30038	493.458	528.885	207.529	776.154	NaN	NaN	169.073	249.069	485.784	457.524	321.17	300.26	NaN	NaN	551.338	454.407	NaN	NaN	NaN	NaN	NaN	251.776	NaN	NaN	NaN	NaN	416.891	483.91	NaN	NaN	514.07	533.837	NaN	NaN	NaN	NaN
P30040	2285.5	2925.72	5930.3	3883.63	9720.7	4919.19	1574.65	1710.56	1467.12	1532.67	1207.89	1430.33	2600.78	2641.74	2682.59	2909.11	4036.68	1454.11	3303.68	3451.43	2747.62	3332.22	2602.06	4108.77	1681.27	2178.82	1895.12	1766.05	1495.36	1615.58	2606.59	2410.18	2908.75	2686.35	3509.72	3077.85
P30041	15589.8	17657.5	49045.5	52430.9	112063	98677.1	22038	25397.3	11284.6	11714.1	17513.8	16320.2	40788.8	44245	24367.7	22631.6	49911.9	50619.9	38998.7	38109.8	36405.5	39520.6	44845.8	51221.2	50547.6	44632.4	20633	19821.6	34795	37630	26304.4	26983.3	45797.8	41472.3	30647.5	23913.9
P30043	5785.99	5470.91	9614.56	8128.91	17950.9	20969.9	5777.69	6281.9	4033.1	3744.47	4850.08	4452.25	6204.09	6128.66	4877.45	4955.73	10857.2	10072	6302.83	5607.28	5806.05	5988.83	7204.4	7119.76	4887.96	4964.45	4120.4	4106.44	6034.55	6636.11	4415.33	4874.17	5039.74	6674.77	6700.55	6589.07
P30044	2444.14	2370.16	3260.74	3290.24	8927.79	8290.62	1863.87	1880.42	1592.89	1619.87	2330.84	2263.29	1972.82	2934.98	3602.79	3031.42	2789.68	5308.62	3263.31	3101.7	3528.95	2807.96	2475.19	2390.85	2726.56	3063.58	2507.08	2286.64	3066.52	2560.43	2931.26	2657.73	1990.36	4265.17	1938.12	2489.36
P30048	7062.67	7609.06	27441.6	28356.3	48848.3	36969.1	6290.45	6257.11	3995.17	5245.92	6097.57	6536.75	11365.7	11581	12981.4	12023.5	9138.31	11825	15397.5	16367.9	13301.5	14254.8	13540.8	16889.6	15537.8	16890.7	8395.9	6925.27	7611.08	8184.13	11068.1	11053	10925.2	12187.5	13151.7	11696.3
P30050	1986.17	1309.8	2059.35	2194.71	141174	29817.5	1339.13	1523.75	1384.67	1288.12	1008.68	942.357	2512.44	1160.78	1272.67	1375.34	22939.4	3502.28	3159.96	1378.2	2664.19	1891.65	730.438	1103.02	6850.86	3291.38	1655.77	1535.82	1349.71	936.433	897.501	854.827	16412.2	5996.07	784.784	428.053
P30084	606.186	749.18	508.376	NaN	NaN	NaN	283.129	273.447	502.852	482.655	284.989	407.319	226.031	330.343	630.936	569.853	NaN	NaN	664.815	601.734	492.241	615.118	NaN	721.213	NaN	NaN	599.481	535.112	NaN	1417.38	621.149	670.724	NaN	NaN	NaN	NaN
P30085	453.054	536.718	NaN	NaN	NaN	NaN	563.335	757.185	454.854	486.772	815.159	896.445	504.834	449.351	556.575	637.692	1347.22	1345.23	1271.66	1067.3	1433.46	1392.78	968.468	398.363	605.408	NaN	565.245	538.072	614.363	1003.94	446.75	671.008	NaN	NaN	846.701	638.573
P30086	1108.89	1389.16	2804.37	2757.79	7553.91	6403.02	1757.11	1682.83	1116.09	1100.81	1856.23	1409.24	2469.89	2452.15	2105.2	2005.21	677.956	2235.94	3871.49	2102.46	2294.37	2374.47	3433.1	2247.88	3110.93	2543.84	1706.7	1266.4	1601.79	3348.55	2456.29	2103.65	2252.41	2633.81	2002.74	2693.91
P30101	6074.84	7086.12	8430.45	7693.67	12176.5	12402	3812.37	4001.61	4295.59	4853.28	4241.06	3899.02	5835.88	5322.91	8090.93	7446.4	6628.4	6265.77	5647.51	6958.63	5929.14	6770.89	4386.52	5031.34	3862.75	4162.11	5561.91	5027.23	5189.16	5283.73	6823.16	6188	3855.23	3437.83	3440.25	4387.47
P30153	1112.06	1185.35	1031.27	1323.16	1.06991	2.81517	283.313	346.215	216.574	394.968	732.049	571.167	243.65	317.251	1456.44	565.746	890.305	7.20207	564.923	635.549	736.607	875.418	NaN	NaN	NaN	361.286	646.095	790.849	442.341	524.547	1199.43	617.137	NaN	NaN	NaN	218.917
P30419	16.9376	53.0035	NaN	NaN	930.092	NaN	NaN	NaN	24.2855	18.7898	NaN	NaN	NaN	NaN	102.76	93.2283	1.38114	NaN	NaN	NaN	NaN	NaN	NaN	NaN	NaN	NaN	NaN	NaN	NaN	NaN	NaN	NaN	313.865	NaN	NaN	NaN
P30626	1466.04	1301.12	NaN	NaN	NaN	NaN	1242.95	1505.19	871.445	886.601	2234.76	2090.99	2055.25	2227.75	1413.61	1299.71	NaN	NaN	1034.58	453.247	473.802	929.451	674.875	612.054	NaN	870.089	687.28	793.414	1143.4	1152.69	267.541	353.249	NaN	NaN	NaN	NaN
P30740	7449.67	7527.68	16594	20425.2	36139.5	40647.5	9698.86	11177.3	7130.73	7617.85	5236.13	4351.41	31586.5	31332.5	10030.3	9275.54	14158.9	26469.8	20153.1	15497.1	11745.6	14044.3	11870.7	15367.7	33864.1	33243	9761.46	9799.5	10317.2	10140.2	9815.05	9726.68	36977	37087.8	8751.46	9841.59
P31040	1416.4	1915.03	2062.1	2724.26	818.405	NaN	390.215	545.493	201.522	407.744	289.755	473.319	199.556	593.88	2223.98	1898.72	NaN	NaN	3127.99	2438.02	1835.48	1617.11	NaN	550.987	NaN	NaN	1012.31	838.174	794.008	386.961	1455.19	985.26	NaN	NaN	NaN	773.073
P31146	2026.72	2255.39	1233.62	NaN	NaN	NaN	385.383	340.121	1050.19	934.514	256.185	168.632	417.732	337.732	399.177	907.367	NaN	NaN	1253.56	568.417	209.675	943.284	NaN	220.992	NaN	NaN	138.645	279.3	NaN	NaN	852.453	1267.28	NaN	NaN	NaN	NaN
P31150	273.097	286.642	NaN	NaN	NaN	NaN	93.0484	159.137	386.983	456.497	322.722	269.631	339.381	438.671	328.556	443.477	NaN	NaN	676.89	1095.8	725.283	NaN	NaN	298.384	NaN	NaN	343.848	425.724	271.267	256.009	401.162	425.864	NaN	NaN	NaN	NaN
P31323	379.539	394.194	248.927	472.636	NaN	17.0973	336.915	308.232	432.236	435.803	657.008	707.268	134.472	116.994	625.895	545.053	NaN	2.21291	271.517	299.044	339.041	346.128	172.429	NaN	NaN	NaN	408.564	516.278	429.465	273.286	534.97	577.042	NaN	NaN	333.677	542.397
P31327	232.254	1.70427	NaN	NaN	3854.15	21.9183	NaN	NaN	2.21477	1.691	NaN	NaN	187.571	NaN	NaN	NaN	1729.87	4.12094	NaN	NaN	389.509	NaN	NaN	NaN	NaN	NaN	NaN	NaN	725.627	NaN	3.43832	NaN	NaN	NaN	NaN	NaN
P31415	509.161	606.387	941.293	NaN	NaN	NaN	1043	1027.6	362.295	544.019	714	1047.92	NaN	398.428	183.392	57.0995	NaN	NaN	NaN	NaN	NaN	NaN	NaN	279.124	NaN	NaN	493.628	396.06	731.263	382.173	409.723	397.617	NaN	NaN	7383.55	225.7
P31937	871.107	702.904	NaN	NaN	NaN	NaN	678.84	744.193	411.384	484.26	NaN	NaN	NaN	1185.73	336.469	253.401	NaN	NaN	2886.83	NaN	2154.88	2311.76	NaN	NaN	NaN	NaN	NaN	453.378	NaN	NaN	645.011	689.016	NaN	NaN	NaN	NaN
P31939	729.706	487.789	641.988	NaN	38323.1	2172.42	127.158	483.146	286.216	339.464	157.422	317.323	1221.23	359.169	69.5573	65.3431	6158.59	NaN	442.373	407.529	1429.13	546.223	NaN	NaN	1127.47	1612.32	480.008	341.057	1264.16	692.308	430.526	498.518	2836.05	2611.7	NaN	NaN
P31943	1872.34	966.755	1849.15	1105.48	186844	72316.9	434.956	223.802	402.62	310.552	627.303	367.782	2567.93	2566.84	171.507	92.3879	14046.9	8981.04	486.891	481.042	1958.3	1210.85	431.216	429.457	6213.7	2027.11	74.8094	142.325	1771.34	1854.52	181.127	151.257	15279.3	5954.21	400.303	NaN
P31946	6305.83	6799.15	9543.76	8091.54	5854.15	5170.69	6705.45	6481.5	5154.73	5402.24	7130.08	7597.67	6273.31	7035.36	7589.06	7407.14	8114.81	6870.24	7132.95	7912.36	6108.25	7026.14	8930.14	9447.72	2931.28	2017.5	3397.98	2600.68	4712.68	5768.22	7232.63	6742.33	5138.27	5118.92	4409.77	5883.85
P31948	881.24	879.846	1998.47	2073.15	28317.8	10119.3	911.818	926.483	669.115	650.302	1047.71	1009.29	1150.49	1153.8	768.944	673.482	5198.64	6571.42	1834.91	1944.48	1859.4	1954.91	1946.68	1820.28	2216.77	1909.93	986.133	947.757	2055.91	2335.98	996.408	1098.5	3896.27	NaN	2280.81	1880.8
P31949	2398.47	2587.2	3345.22	4282.13	51977.1	18698.9	2605.28	2347.8	1616.9	1647.06	2688.79	2250.25	3967.66	3492.88	1659.69	1562.82	9712.72	6467.14	3724.77	4296.8	3892.76	3395.73	3668.14	3979.13	3038.38	3039.84	2817.7	2798.06	3411.09	3624.98	583.469	3135.84	5441.9	4419.35	2733.08	4587.49
P32119	5549.03	5142.26	13328.6	12735.7	158736	126105	7726.5	6186.46	2419.6	2466.88	4245.73	7078.11	10173.1	7084.98	5157.82	4142.06	28790.9	26276.5	11541.8	13188.1	11972.9	7032.64	12984.3	12899.6	11358.3	12134.2	2031.23	4514.19	9316.9	8388	3974.52	4468.09	9762.94	7899.49	8968.71	12206.9
P32969	2596.89	2086.7	2103.53	3913.6	63477.9	40689.4	1722.2	1706.45	1124.18	1047.22	1861.84	2295.06	3376.13	2923.75	961.081	1362.45	10055.8	8952	2416.81	2544.95	2666.49	2367.8	5552.29	2268.99	7645.61	3517.01	1209.55	1206.62	1899.98	2637.43	1445.2	1593.24	6527.3	4808.67	5925.61	4307.06
P33121	3401.04	3686.46	7832.84	9375.87	2418.66	6715.55	2693.18	2878.1	3668.74	3768.41	4334.42	3843.45	1280.24	1188.94	5783.84	5537.66	4650.49	4736.75	5728.64	5791.41	4484.84	4804.98	1795.73	2039.41	1497.12	1256.28	4455.6	4446.75	3104.22	2597.24	4205.33	4092.71	800.468	NaN	4361.77	4151.16
P33176	229.551	331.185	NaN	397.876	NaN	NaN	249.775	207.963	202.364	208.415	267.256	230.266	206.169	146.061	211.597	220.008	NaN	NaN	492.857	NaN	177.969	376.423	NaN	1.17689	NaN	NaN	158.336	87.8663	276.721	NaN	155.141	223.742	NaN	NaN	NaN	NaN
P33993	5.51656	9.39113	NaN	62.2469	8.37082	0.742683	NaN	3.72152	0.548734	0.310271	8.46539	NaN	NaN	NaN	0.0876227	0.100991	1.77598	7.25651	NaN	NaN	19.5138	NaN	NaN	0.16893	11.6643	NaN	7.76619	6.43641	NaN	NaN	NaN	NaN	NaN	NaN	NaN	NaN
P34820	422.337	827.953	1002.69	NaN	NaN	NaN	1031.99	1052.93	201.781	316.763	1104.52	1042.38	1391.93	1944.57	1083.72	909.859	331.843	603.397	1166.67	691.528	691.137	149.873	1329.6	187.644	230.988	1553.86	360.157	406.228	749.904	861.12	941.405	737.19	615.514	1132.33	1357.72	1141.79
P34897	290.148	352.869	1350.88	1587.19	1998.48	NaN	138.012	NaN	261.959	274.375	175.685	130.088	NaN	121.834	490.502	470.588	NaN	NaN	375.983	210.129	NaN	421.053	NaN	NaN	NaN	NaN	309.909	230.787	NaN	NaN	239.218	394.045	NaN	NaN	NaN	NaN
P34932	538.041	341.802	NaN	NaN	15773.8	14202.1	146.519	136.399	251.656	291.822	107.379	128.678	442.623	193.003	110.968	31.0509	6038.41	NaN	244.803	631.202	242.957	400.287	NaN	NaN	2247.43	NaN	375.823	600.463	812.669	613.479	138.214	74.9996	2689.73	NaN	NaN	702.645
P35030	2252.36	2476.59	5825.76	5078.29	10087.4	19225.6	2902.55	2502.77	1426.58	1371.83	3300.47	3443.68	6733.12	6120.19	1176.56	844.682	26012.2	35966.6	9140.76	9127.3	6510.92	6830.31	13723.4	18182.6	27107.8	29389.6	5157.67	7061.26	23061.7	25232.5	9327.84	9069.3	69098.7	69967	37153.3	5983.38
P35080-2	735.376	1312.71	1479.97	1384.73	NaN	NaN	1258.08	1477.18	964.028	1086.89	1375.38	1260.17	2277.18	2197.05	1780.39	1572.99	3455.7	NaN	2802.24	2392.98	1933.86	2130.17	2901.74	2187.95	3095.36	2851.19	1882.58	1419.79	1454.45	1784.34	1381.23	866.153	4243.5	6862.67	1896.5	2297.55
P35221	492.475	792.397	1592.31	1624.03	4.39885	27.5231	679.587	761.878	434.069	419.078	633.306	731.893	692.944	778.489	386.311	453.84	1112.69	1332.47	1197.52	1046.88	1043.81	967.7	1338.83	1317.08	577.939	1105.69	378.087	564.246	1553.76	1573.08	677.307	585.956	2880.23	639.407	664.693	1124.85
P35222	109.022	192.323	NaN	NaN	NaN	NaN	507.161	489.98	136.934	139.844	373.085	255.964	459.972	321.671	125.321	104.274	1970.34	2451.47	265.402	NaN	NaN	231.478	527.584	435.572	NaN	NaN	296.682	204.739	467.701	744.37	153.25	123.381	NaN	NaN	765.035	NaN
P35232	10572.6	10912.2	18892.8	18239.9	91922.6	52765.6	11852.7	11800.3	9455.6	9769.76	13590.5	12226.5	15285.6	13917.1	13716.7	12199.9	20305.4	24160.5	13681.5	13761.1	14455.6	14215	15389.6	14999.1	14766.5	14230.9	9664.12	8732.11	11059.4	12291.9	13764.6	13633.2	14759.9	12294.5	16159.5	16467.3
P35237	581.615	744.232	2166.51	1753.89	19.6093	6631.45	1060.07	1053.35	508.47	479.771	785.687	975.846	2091.07	2147.58	676.71	745.32	1781.6	NaN	982.876	871.962	1341.73	1260.5	2007.25	1492.27	2420.5	2124.5	852.697	809.203	915.947	972.077	907.936	730.738	2992.48	3100.55	1378.34	1541.59
P35241	NaN	189.955	NaN	NaN	NaN	NaN	31.9441	NaN	NaN	16.9098	45.0411	NaN	NaN	NaN	99.5578	NaN	NaN	NaN	NaN	NaN	NaN	NaN	NaN	NaN	NaN	NaN	1290.53	1047.05	NaN	NaN	1200.54	NaN	NaN	NaN	NaN	NaN
P35268	2825.87	2639.96	4378.7	3914.16	NaN	NaN	1992.81	1959.9	2744.1	2754.78	2004.92	1838.15	1971.56	1808.59	2148.02	2260.98	NaN	4921.03	4270.97	4298.44	3215.26	3012.25	1856.46	2203.33	2007.68	2222.73	3090.81	2890.42	1706.72	1541.78	3251.24	2860.95	2613.76	NaN	2315.43	2096.53
P35443	171.86	214.571	NaN	NaN	NaN	NaN	278.621	401.409	37.6596	41.5097	209.621	133.404	327.556	683.876	35.6507	83.4097	NaN	NaN	NaN	NaN	NaN	599.033	NaN	NaN	NaN	NaN	NaN	NaN	329.653	NaN	100.309	NaN	NaN	NaN	NaN	NaN
P35527	11587.8	15170.3	577337	506324	651819	459218	73340.8	72140.9	12847.1	14430.6	110913	98948.9	90362.3	99011.3	8560.73	7228.99	171826	202010	87230.4	87510.7	65901.4	68001.4	318953	352122	544570	596379	604113	595601	166941	178950	66752	71401.3	330426	290159	206373	222495
P35542	1606.21	1578.9	3028.45	2968.78	4073.58	3722.81	1938.96	1973.46	2894.05	2738.09	656.061	1181.13	1574.94	1048.73	4629.56	4640.15	NaN	69.5927	3097.94	2185.49	2643.03	2914.07	1335.98	1836.71	1139.17	NaN	583.847	1407.9	694.817	863.641	1212.58	1429.58	NaN	NaN	NaN	NaN
P35555	4897.58	6986.17	14816.5	17507.2	84263.5	86948.4	2250.37	2823.16	3310.15	3441.81	1313.13	1175.02	2129	1840.59	5914.19	5703.67	32294.5	55270.3	37609.8	39052.8	36793.7	36984.3	2831.11	2584.09	2970.39	1165.63	5745.32	6586.14	17080.6	17601.6	4549.6	4580.59	17366.3	15098.2	2777.49	3245.26
P35573	117.348	141.172	NaN	NaN	NaN	NaN	59.7409	29.5121	151.537	135.518	84.0094	86.7133	NaN	NaN	212.5	221.798	NaN	NaN	NaN	NaN	NaN	NaN	NaN	NaN	NaN	NaN	161.374	176.305	NaN	NaN	119.852	218.028	NaN	NaN	NaN	NaN
P35579	4761.32	5322.14	10720.4	10852.7	12662.7	19433.7	3760.7	3905.07	4437.67	4790.05	4908.32	4571.67	3921.26	3895.96	4293.4	4306.45	16832.5	15885.1	11072.7	11859.5	10782.2	11552.2	6229.08	5119.33	6346.8	6612.29	6942.71	6627.55	13026.1	15246.9	7485.56	7182.78	11684.5	14305.1	9740.25	10076.4
P35580	706.63	936.537	4170.36	3099.88	2132.11	4133.44	1134.66	1165.96	738.967	747.257	1680.8	1484.36	1575.91	1677.94	789.518	635.527	6670.45	7890.05	3174.58	2412.89	2703.04	2199.86	2411.74	2168.71	2150.45	1573.74	1196.97	1087.7	3568.42	4854.3	1339.21	1439.54	3445.77	NaN	2394.02	2098.74
P35606-2	2571.78	2700.62	7487.29	7007.88	67261.2	16568.1	1410.45	800.767	1924.66	1809.04	1058.25	1144.96	2230.16	1958.12	2367.11	2199.23	3436.07	1930.98	3291.94	3606.98	2524.76	3992.6	1157.76	1838.92	2970.02	1523.62	1071.3	1671.49	3194.59	3996.77	1730.12	2478.37	4527.17	NaN	2686.52	1527.44
P35609	3411.17	7956.97	NaN	19312.6	NaN	NaN	5397.98	2884.99	3726.41	5493.77	1681.63	3414.9	NaN	NaN	1993.87	835.361	NaN	NaN	54.7998	19935.9	NaN	NaN	NaN	NaN	NaN	NaN	13909.2	9780.18	18005.8	20786.7	13494.2	24215.9	NaN	NaN	NaN	NaN
P35637	437.172	412.937	NaN	NaN	325012	62958.9	745.015	913.461	525.078	465.751	812.937	696.683	2086.15	1606.1	141.581	137.72	40.9799	63.4633	NaN	1347.65	1174.64	1309.03	NaN	1915.04	4108.96	NaN	627.422	540.264	3265.14	NaN	663.247	243.209	30896.5	NaN	NaN	NaN
P35749	463.317	656.684	2047.78	2160.43	NaN	13.0215	579.312	491.778	268.298	328.415	962.194	939.227	547.607	541.987	473.015	423.36	4289.97	5109.72	693.882	981.687	885.75	823.023	1427.53	1980	1700.67	2666.85	477.479	319.337	3223.31	3777.09	530.867	578.015	3230.93	2457.94	4816.65	4229.79
P35858	1996.05	2308.11	3451.86	3810.8	3547.75	8552.08	7274.11	6744.26	1690.27	1815.75	3997.5	3778.08	13077.3	13140.1	3122.58	2967.23	8478.17	14155.8	4717.81	5527.98	2994.49	3023.87	12617.1	10242	12591.4	14441	2455.48	2585.1	9011.41	10312.3	2908.08	2892.51	13270.4	13711.2	5820.17	6186.73
P35908	7381.27	8736.58	33158.4	35057.1	62814.6	56101.2	13241.6	13719.9	3462.36	3596.47	27272	26125.1	23273.9	24407.4	6804.52	6704.77	148989	162554	228686	210173	18886.5	17968	101542	106984	601026	597922	36003.3	36391.6	66526.1	75617.1	20758.9	20477.8	128634	129064	41526.4	36673.7
P35998	143.25	174.492	NaN	NaN	NaN	NaN	131.173	120.864	123.969	175.72	107.783	72.0941	NaN	NaN	212.247	126.603	NaN	NaN	NaN	NaN	NaN	NaN	NaN	NaN	NaN	NaN	NaN	NaN	NaN	NaN	103.784	NaN	NaN	NaN	NaN	NaN
P36269	534.315	648.256	944.942	1164.89	NaN	NaN	1112.28	1175.31	737.199	900.621	1042.63	894.634	1005.41	1349.91	1184.26	1146.17	1743.18	2556.68	2641.92	3283.79	1365.36	1763.07	1498.73	1402.82	453.806	685.656	1173.62	1041.87	785.104	1003.7	1009.16	1106.09	1185.28	NaN	1693.21	863.236
P36404	301.117	429.558	NaN	NaN	NaN	NaN	202.311	215.246	398.54	387.449	266.93	277.317	276.713	NaN	300.706	360.894	NaN	NaN	650.355	NaN	419.647	387.036	428.417	NaN	NaN	NaN	208.016	329.271	NaN	NaN	415.413	368.866	NaN	NaN	NaN	NaN
P36405	422.53	409.414	1287.19	1087.99	NaN	NaN	599.374	628.839	397.85	309.872	509.785	419.01	338.294	705.949	622.256	591.062	NaN	NaN	1450.03	1438.87	523.879	1065	518.047	NaN	NaN	NaN	566.979	540.924	NaN	162.864	658.387	499.339	NaN	NaN	NaN	NaN
P36542-2	3106.87	2987.69	4407.21	3338.51	NaN	9703.37	3007.29	3490.7	3235.37	2579.67	2860.1	2640.72	3732.86	5750.27	4358.67	3640.84	4314.7	4024.87	6541.96	4786.5	5486.71	4379.11	2869.41	3704.41	2232.82	3201.13	3372.08	3506.97	2232.02	2471.29	3299.88	3070.57	2349.95	3070.18	2850.85	2868.91
P36543	166.063	239.728	NaN	NaN	NaN	NaN	211.417	330.783	306.977	269.845	387.664	215.653	NaN	176.883	249.54	159.433	NaN	NaN	478.484	332.238	319.087	NaN	NaN	NaN	NaN	NaN	249.086	320.682	815.925	NaN	504.619	338.113	1016.71	NaN	NaN	NaN
P36551	509.177	667.34	1045.87	1399.81	NaN	6.12711	141.351	86.739	259.378	304.089	139.186	187.79	490.275	405.069	568.177	626.521	NaN	NaN	597.102	1155.3	629.102	746.211	713.928	NaN	NaN	NaN	379.476	363.768	1146.16	NaN	594.556	568.035	NaN	NaN	NaN	385.719
P36578	1576.56	1470.71	6351.59	5323.96	67266.7	36338.7	529.807	654.823	1308.29	1223.01	404.513	420.841	2273.03	790.101	2829.59	2786.41	14333.2	4367.52	3294.08	3544.51	3804.48	4108.8	1537.91	780.17	5740.97	1213.35	2401.75	2324.62	3149.84	NaN	2592.89	2700.32	12214	3311.18	1745.78	804.42
P36776	536.232	677.364	1061.6	4173.01	NaN	NaN	301.501	409.93	240.476	256.808	327.059	329.411	720.277	848.095	1201.15	1093.19	827.32	NaN	1268.55	651.248	724.393	1298.64	NaN	NaN	NaN	NaN	581.521	626.073	317.871	364.943	734.221	866.042	NaN	NaN	768.987	563.019
P36871	1442.76	1507.28	2185.69	2020.07	NaN	NaN	1722.27	1775.06	1829.41	1858.84	1387.68	1526.14	1663.58	1969.18	2306.03	2320.29	1675.82	3555.84	2358.36	2554.2	2639.16	2245.27	1918.92	2040.65	1701.11	1305.84	1958	1607.74	1998.45	1619.66	2059.48	1936.12	NaN	2796.37	1189.48	1969.51
P36873	840.605	1012.91	1597.71	NaN	NaN	NaN	707.783	750.219	578.309	648.885	647.339	395.134	687.474	679.865	966.219	710.449	NaN	NaN	1026.97	1207.46	1565.36	869.614	557.425	NaN	NaN	NaN	461.548	753.879	1123.07	751.953	834.39	882.695	NaN	NaN	NaN	NaN
P36955	160600	190161	385043	380113	792342	741520	698731	726961	110309	128079	486202	456895	1.5513e+06	1.6138e+06	207210	189073	907636	1.25797e+06	382320	368341	246119	267469	1.27496e+06	1.4247e+06	1.87433e+06	1.94663e+06	210849	193603	755768	896581	220641	209782	1.50273e+06	1.72806e+06	844836	821006
P36957	2511.03	2347.43	5076.56	3929.53	3144.08	5241.73	4120.54	4129.78	1970.94	2096.59	4194.41	4244.02	2855.19	2254.43	2486.05	2629.06	6852.22	8227.13	3837.41	3674.89	3112.13	4263.88	5856.47	5661.02	3937.72	2815.85	2263.1	2268.39	3879.27	3554.63	2124.99	2464.52	3338.67	2538.1	4327.37	3716.48
P37802	845.996	497.822	7.80323	8.13468	18558.5	4888.08	630.471	678.593	216.851	315.741	756.64	1104.76	2151.99	1912.22	305.544	349.375	5389.84	3530.37	552.501	0.719828	1790.96	1357.67	697.018	1732.6	5300.9	813.086	411.763	494.961	2011.15	15.4543	952.041	369.698	1311.83	325.043	9.71284	237.844
P37837	5564.62	5580.68	8044.56	8624.19	16146.4	9079.27	7535.86	7924.82	5287.18	5350.08	4536.2	4079.39	13381.7	14474.6	6348.11	5800.74	9859.44	8361.77	7073.47	7394.15	5706.35	6036.55	8183.92	7951.88	13056.5	12464.7	5793.52	5494.02	5437.67	5109.69	7317.15	7304.17	10548.1	9792.43	7210.17	7164.18
P38117	733.817	773.325	1271.52	1272.76	NaN	NaN	766.568	844.173	1195.4	1179.77	697.393	794.264	560.743	NaN	798.891	817.969	832.383	NaN	974.375	1093.02	1042.74	1043.48	629.805	1030.07	391.946	856.366	945.714	1255.56	822.085	1626.61	1038.67	1183.64	980.349	926.162	574.739	472.492
P38606	306.048	299.887	NaN	707.539	NaN	NaN	262.226	270.557	384.107	505.577	84.0106	298.879	432.685	355.045	324.742	322.745	NaN	NaN	NaN	220.125	243.781	429.657	NaN	NaN	NaN	NaN	196.024	237.491	NaN	NaN	173.586	415.712	NaN	NaN	NaN	NaN
P38646	2391.05	2567	4719.46	3377.54	8554.03	9558.82	1496.5	1572.78	1595.43	1540.02	1470.9	1312.51	1361.41	2041.51	1428.64	1609.88	2326.08	NaN	3241.92	3438.89	3527.49	3792.55	1054.64	1714.89	2305.71	3139.6	2039.71	2031.9	2019.48	2027.99	2374.23	2282.02	2766.94	3167.23	2046.39	1795.85
P38919	640.134	537.773	NaN	546.772	22741.1	NaN	525.338	517.659	576.887	548.692	453.473	348.787	830.761	1004.11	564.192	658.346	2106.06	NaN	464.044	711.794	665.185	511.24	NaN	NaN	NaN	NaN	508.135	580.042	NaN	NaN	746.401	508.117	NaN	NaN	NaN	NaN
P39019	581.89	352.801	NaN	NaN	51836.3	23120.7	177.252	350.129	257.677	253.045	334.991	193.726	649	NaN	414.063	317.639	5542.33	NaN	622.372	NaN	1040.16	661.395	NaN	NaN	2098.18	NaN	594.672	671.678	1306.09	NaN	644.955	682.393	3153.61	NaN	NaN	NaN
P39023	544.246	523.18	NaN	NaN	17954.3	NaN	302.567	232.917	336.383	365.079	180.847	185.834	413.266	490.378	532.653	442.858	NaN	NaN	642.804	1689.4	618.404	315.364	347.235	NaN	635.532	926.401	657.853	537.632	NaN	NaN	497.307	517.579	NaN	NaN	NaN	381.868
P39059	631.063	737.161	1228.29	633.621	NaN	3466.56	3588.23	3983.89	585.307	693.822	2312.04	2450.57	11030.4	11305.1	1304.46	1138.27	5360.78	8097.38	1894.98	1455.96	1196.56	993.074	5837.75	6740.41	10344.6	12518.1	875.015	748.817	3623.68	4856.57	700.213	792.812	7701.19	8072.39	4986.99	4989.48
P39060	891.933	933.215	1940.09	865.775	NaN	NaN	1961.45	2126.24	883.562	910.705	1399.85	1730.14	1641.83	2011.51	1118.62	972.699	NaN	2346.69	1232.73	1293.85	1065.7	891.768	2291.72	1987.49	1152.04	1502.24	810.326	829.375	1266.68	1631.32	977.237	917.252	10478.3	NaN	2256.37	2099.78
P39656	6265.26	7511.03	17064.7	16685	23642.3	37177.1	3699.11	3744.45	4628.13	5021.08	4128	3340.82	7595	7272.38	13407.6	11489.1	9255.49	11876.4	12833.3	14520.4	12287.4	13137.2	3863.71	6227.22	6162.38	7089.78	6749.48	6366.22	3818.3	3764.64	8277.01	8265.32	3934.06	5869.82	2050.65	3482.79
P39687	3885.23	3360.38	5683.58	6027.04	30326	15988.1	3747.36	3782.31	3139.82	3094.19	4341.76	4044.98	4735.09	4049.38	3028.41	3141.9	7006.63	7487.1	5717.76	5023.35	4760.27	4838.1	4520.61	4382.77	3691.39	3220.98	3431.43	3272.23	4012.1	4108.59	4494.74	4085.64	5096.05	2428.4	4065.86	4193.68
P40199	850.357	1024.83	3099.09	2272.95	NaN	2613.33	627.236	636.964	804.136	901.107	373.795	450.946	1604.79	1420.06	748.415	850.488	2503.69	2057.46	2527.23	2323.4	1897.76	1592.48	1502.3	903.554	3263.83	3180.11	1530.18	1386.79	1461.59	NaN	1402.88	1143.5	2406.39	2434.23	1.35124	550.724
P40227	1681.1	1660.5	872.314	1396.55	11803.9	61.7842	1562.53	1463.1	968.287	1238.09	1708.68	1726.06	1516.04	2131.89	1280.3	1268.51	4518.9	1155.8	2050.25	1502.32	2933.74	1801.19	2242.36	1469.72	2597.77	1149.23	2126.59	1647.97	1906.39	1498.62	1976.91	2135.34	4103.21	19.6615	1490.26	1281.12
P40261	574.952	656.421	NaN	809.624	NaN	NaN	130.622	105.543	490.489	596.75	113.812	77.7122	NaN	231.671	1778.41	1367.59	NaN	NaN	836.47	2442.07	980.015	800.048	NaN	NaN	NaN	NaN	654.703	605.814	NaN	NaN	778.994	760.295	NaN	NaN	NaN	NaN
P40925	4762.83	4308.16	6288.47	5248.33	14124	14149.7	5882.16	6171.98	3451.82	3878.6	5737.97	5741.14	6520.65	4872.23	3660.91	3919.01	11900.4	12869.6	5566.8	4439.1	4516.31	5063.37	8210.16	8772.26	12845.8	13868.7	3445.65	3527.06	3908.43	12136	4588.71	4138.33	14989.3	16190.3	3576.17	13479.1
P40926	4642.69	5887.85	8936.84	8474.03	3637.39	21970.7	3573.13	3853.28	4014.58	3674.67	5219.51	4871.73	4869.25	4179.56	6168.03	5594.3	10445	11811.6	7551.76	5963.33	4432.17	4585.33	3862.25	4250.72	3271.53	4019.28	3602.21	4625.36	3169.34	4190.9	4263.53	4669.28	7630.58	4453.05	6041.72	2805
P40939	2769.82	3083.47	3032.62	4667.41	NaN	3304.79	1519.77	1522.38	2405.99	2630.12	1840.48	1904.41	1250.8	1473.12	3300.8	3030.31	1558.73	1898.79	3316.21	2889.98	3115.01	3423.34	1426.97	1331.52	644.65	842.839	3327.51	3044.67	1399.61	1329.63	3633.81	3434.81	7.37514	5.737	1401.36	1930.46
P41091	258.898	110.362	NaN	0.747229	9659.99	3817.96	53.0656	26.3855	19.7095	8.29257	NaN	31.3909	101.932	NaN	1.6245	1.91509	2.39422	NaN	280.823	NaN	120.858	76.8172	NaN	NaN	NaN	NaN	NaN	57.9215	527.924	NaN	NaN	NaN	NaN	NaN	NaN	NaN
P41250	87.2459	219.598	NaN	NaN	1374.29	2.9299	44.945	70.6936	72.8479	114.651	59.3843	182.907	144.003	140.954	477.788	610.626	374.726	NaN	NaN	377.207	316.185	199.364	NaN	NaN	NaN	NaN	142.155	95.0093	251.881	280.535	195.153	315.187	564.984	NaN	NaN	NaN
P41252	228.774	440.316	267.19	1567.95	1528.5	23.7564	88.9998	86.8883	207.742	244.939	54.677	NaN	NaN	NaN	402.553	597.776	NaN	NaN	NaN	NaN	NaN	697.364	NaN	NaN	NaN	NaN	211.291	265.929	NaN	NaN	309.051	187.075	NaN	NaN	NaN	NaN
P42126	382.296	473.959	NaN	694.481	NaN	49.4025	444.869	356.214	343.369	408.652	337.875	238.246	442.266	608.162	811.705	650.169	NaN	NaN	NaN	NaN	701.457	589.84	436.404	NaN	NaN	NaN	536.31	424.914	NaN	NaN	517.083	546.89	NaN	NaN	NaN	NaN
P42224	75.3193	57.6426	NaN	1.2058	NaN	NaN	116.931	119.537	68.3169	69.4429	183.616	175.09	NaN	137.731	41.6176	52.7324	NaN	NaN	NaN	NaN	133.69	NaN	NaN	221.707	NaN	NaN	92.6233	38.3046	210.232	NaN	63.8518	46.0693	NaN	NaN	NaN	NaN
P42702	11.5357	NaN	NaN	NaN	NaN	NaN	55.3543	35.3621	8.35079	NaN	39.7862	29.2866	NaN	NaN	NaN	NaN	NaN	NaN	NaN	NaN	NaN	NaN	NaN	NaN	NaN	NaN	NaN	NaN	NaN	NaN	NaN	NaN	NaN	NaN	NaN	NaN
P42704	363.487	573.312	421.843	208.783	NaN	NaN	87.7185	143.86	206.94	216.653	110.769	42.0598	NaN	137.543	468.424	268.185	NaN	NaN	316.967	489.935	209.371	151.249	NaN	NaN	10.0371	NaN	180.187	223.82	NaN	NaN	221.102	382.045	79.0216	NaN	32.4655	NaN
P42765	1805.19	1969.67	2569.87	2646.83	NaN	NaN	1421.84	1640.09	1708.39	1973.6	1848.65	1775.97	575.746	448.617	2685.33	2626.57	850.355	3533.54	2003.48	2130.87	2014.17	3022.08	1419.08	1672.4	NaN	565.828	1745.02	1857	1589.03	1151.74	2056.69	2359.68	NaN	NaN	2139.28	1520.24
P42785	369.41	369.916	NaN	NaN	NaN	NaN	349.381	467.097	242.711	318.875	328.108	410.387	727.547	409.838	470.764	393.077	NaN	NaN	NaN	NaN	NaN	NaN	NaN	NaN	NaN	7.45899	613.956	305.414	NaN	NaN	517.112	280.119	NaN	NaN	NaN	NaN
P43034	312.255	449.675	NaN	NaN	NaN	NaN	568.576	448.903	399.086	365.56	765.744	574.983	503.288	451.071	351.439	331.949	NaN	NaN	NaN	425.908	421.196	NaN	1212.34	NaN	2895.47	NaN	355.865	402.353	1104.1	1394.82	180.255	414.403	1586.13	5544.96	NaN	NaN
P43121	292.298	269.05	602.331	NaN	49.249	45.6314	1107.09	1091.08	229.83	237.233	1768.06	1485.63	561.03	655.972	295.359	415.052	1596.64	3162.34	393.718	557.115	339.086	378.639	1569.65	626.861	526.838	1808.36	294.902	292.636	1288.32	2743.17	245.434	283.344	NaN	NaN	1654.68	2567.01
P43155	230.45	349.477	NaN	NaN	NaN	NaN	166.311	369.315	272.691	363.493	363.65	264.148	NaN	NaN	344.533	383.648	NaN	NaN	412.753	NaN	284.401	331.909	NaN	NaN	NaN	NaN	396.022	422.435	NaN	NaN	553.088	554.616	NaN	NaN	NaN	NaN
P43243	510.922	860.151	NaN	NaN	456.29	17.8271	187.932	NaN	75.7218	168.36	501.159	338.43	140.554	1290.1	232.325	34.4683	24.5249	3.96049	NaN	2195.95	451.219	1656.43	NaN	NaN	833.198	766.501	NaN	337.607	1244.09	NaN	205.745	302.546	3.00822	NaN	NaN	NaN
P43246	11731.9	11615.2	28346.1	25600.7	90776	60019.4	28637.8	32279.5	4401.43	4109.89	24080.4	22233.4	87925.4	91645.5	8079.43	7855.35	173687	197690	23576.3	22891.9	15209	18573.1	81905.6	90823.3	94895.1	116093	8911.67	7779.56	52545.2	59656.9	7593.37	6577.73	125541	122212	62198.2	62372
P43251	204.382	406.385	NaN	NaN	NaN	NaN	648.316	690.326	266.257	354.43	308.01	362.655	374.267	535.341	951.124	663.2	NaN	NaN	628.759	NaN	650.555	NaN	922.862	NaN	NaN	NaN	690.641	656.681	NaN	NaN	1024.41	732.941	NaN	NaN	848.264	898.514
P43304	647.648	763.311	1652.86	1220.54	NaN	NaN	257.234	263.6	415.038	478.304	343.564	198.467	488.267	366.078	856.352	786.21	NaN	NaN	839.004	939.862	615.736	931.096	NaN	NaN	NaN	NaN	511.425	549.445	NaN	NaN	692.94	539.69	NaN	NaN	NaN	NaN
P43307	1792.06	2223.2	3168.9	3883.01	4126.73	3081.09	1162.9	1076.62	782.595	1188.16	1372.87	1372.34	1751.44	2045.96	1988.26	2265.24	2047.68	3657.91	2826.99	3242.75	2817.4	3178.95	2334.7	1734.48	2022.25	2100.15	1502.09	1312.74	1070.13	1247.59	2102.25	2218.07	1545.97	1041.36	1130.71	1667.29
P43652	1146.33	1122	1904.52	815.96	NaN	NaN	831.906	784.152	1056.69	1036.12	573.448	555.307	1017.35	965.423	1349.39	1630.14	NaN	NaN	1073.34	1099.01	801.389	1030.17	363.243	744.732	NaN	NaN	1001.46	938.286	547.409	NaN	1358.04	1153.76	54.7199	NaN	440.721	848.429
P45452	1763.72	2162.97	5979.17	5590.39	9660.74	5424.96	1435.03	1329.85	1378.15	1373.7	2172.38	1932.61	2031.29	2396.06	1993.11	2090.36	4625.38	3188.82	2414.34	3222.73	3179.55	3189.56	3560.59	2668.68	4122.96	5541.73	2689.55	2306.16	2438.1	2284.52	3437.08	3063.33	4790.46	2712.74	5609.59	4665.01
P45880	5508.07	5901.05	12594	10740.9	16944.8	16502.4	2786.1	2615.75	3429.08	4320.46	3104.05	2677.29	3056.97	3195.71	8988.23	7938.73	5376.67	4812.19	9000.59	7862.49	7820.09	7681.7	2507.96	2530.37	2497.99	2886.06	6307.8	6187.29	2731.83	3265.21	7340.78	7331.33	3558.45	2264.22	3366.79	3010.3
P45974	1332.56	1676.58	7491.35	6085.82	NaN	NaN	1343.14	1367.27	697.082	711.775	1411.76	1543.06	2656.17	1639.24	2155.29	1920.82	NaN	10938.3	4967.85	4807.29	3616.87	4437.18	3709.01	4155.36	6622.73	NaN	1671.08	1257.37	4305.72	6596.18	1726.44	2129.97	NaN	NaN	4757.45	4461.78
P46108	421.471	488.959	NaN	NaN	501.053	NaN	1352.08	995.232	554.444	456.315	1276.13	1258.69	1327.67	1237.27	468.607	510.743	NaN	NaN	NaN	NaN	NaN	NaN	997.605	NaN	NaN	NaN	241.593	244.624	400.458	NaN	NaN	488.177	NaN	NaN	979.191	NaN
P46109	201.933	191.191	NaN	NaN	NaN	NaN	296.709	310.267	143.985	186.427	350.136	183.838	386.073	280.864	199.533	149.682	NaN	NaN	NaN	NaN	109.478	141.597	NaN	NaN	NaN	NaN	133.538	133.546	313.404	NaN	116.236	NaN	NaN	NaN	NaN	NaN
P46459	909.207	1046.61	2861.23	2592.65	NaN	NaN	581.43	502.697	642.538	698.681	476.14	466.743	388.406	420.639	1358.72	1204.22	NaN	NaN	1500.16	1740.67	1383.45	1415.58	496.948	NaN	NaN	NaN	486.013	590.479	NaN	NaN	794.542	744.776	NaN	NaN	497.028	NaN
P46776	1370.46	1081.21	3341.69	4292.08	29198	11022	738.158	676.379	1395.07	1395.43	461.906	548.714	689.896	966.935	1851.55	1714.81	5810.87	NaN	2591.36	2230.15	2329.63	2084.46	750.975	NaN	2491.17	2933.03	2036.27	1665.47	1344.43	698.95	1980.45	2164.59	2141.75	3535.37	1502.49	1996.29
P46781	3515.08	3430.43	7714.94	7331.35	25851.4	29892	1302.88	1099.76	4184.35	4075.12	1272.14	1060.38	1354.15	1321.36	5820.62	5162.34	4009.99	2739.12	7008.97	6912.8	6442.76	5803.16	2024.68	1651.74	1490.34	1407.01	5064.81	5194.91	1710.69	1414.46	5613.94	5782.81	13416.8	NaN	2119.94	1349.81
P46782	4.62898	NaN	NaN	NaN	299.281	0.777906	NaN	NaN	0.856303	NaN	NaN	NaN	NaN	NaN	NaN	NaN	57.3694	NaN	NaN	NaN	NaN	NaN	NaN	NaN	NaN	NaN	NaN	NaN	21.4264	NaN	1	0.955501	NaN	NaN	NaN	NaN
P46783	2558.42	3520.2	11808.4	12856.7	117143	71923.6	1198.66	1667.12	1364.09	1306.62	797.95	867.855	5400.5	4203.38	4527.9	11748.7	20306.7	14916.9	12859.6	14457.8	7991.23	10551.2	10790.2	11567.2	11786.3	10438.5	1799.39	3842.43	8314.12	11068.8	6795.74	7400.93	18839.1	11978.3	6188.15	11990.6
P46821	577.989	742.848	1186.08	1160.75	NaN	NaN	1037.07	971.473	585.163	573.527	1181.87	1008.66	1363.5	1167.82	992.234	682.04	NaN	NaN	717.601	1027.73	1237.58	869.151	950.024	761.179	717.701	1235.99	751.754	606.048	782.347	854.266	787.581	809.38	NaN	2766.41	1172.97	514.137
P46926	503.438	489.622	NaN	NaN	NaN	NaN	484.073	337.188	446.226	443.549	295.159	396.055	3213.8	817.482	491.296	656.422	NaN	NaN	719.01	658.699	346.529	303.821	NaN	NaN	NaN	NaN	351.164	547.121	NaN	NaN	370.498	486.042	NaN	NaN	NaN	NaN
P46939	653.322	599.388	506.826	502.037	NaN	NaN	923.943	836.213	904.045	925.29	825.389	1003.94	2080.81	2014.41	698.181	643.614	482.1	NaN	1164.59	1518.37	925.469	804.27	1296.73	1469.83	3697.46	4043.13	1165.91	786.038	748.178	830.257	1286.25	931.927	1835.61	3818.95	1358.99	823.222
P46940	1228.68	1290.85	2364.99	2935.47	5905.53	5160.08	980.178	1072.92	950.091	1054.42	1369.08	1092.37	999.977	877.471	1407.9	1296.65	546.53	3678.1	2109.37	1618.92	1798.16	1991.92	1405.81	1641.49	234.765	1064.85	1196.7	1077.74	1294.81	1566.1	1552.69	1492.96	4.18835	3068.21	1968.83	1378.97
P46977	2497.58	2825.98	4711.15	4807.92	NaN	NaN	924.094	867.525	1479.98	1779.17	923.228	1001.62	1757.55	1560.41	2752.49	2456.27	NaN	2046.09	1665.62	1716.54	1948.87	2217	1177.83	1366.63	1118.02	NaN	1821.05	1664.77	504.551	NaN	2345.59	2004.71	NaN	NaN	904.204	848.144
P47755	3906.16	4820.9	11995.8	13380.9	22046.9	35012.1	4670.92	3941.3	2795.07	2525.73	3223.16	2966.69	4850.34	6140.32	6053.55	5441.64	17703.2	18933.1	6813.83	5921.41	5426.07	6788.01	4263.94	8389.63	4515.55	4293.53	2407.15	2545.78	9264.44	8589.08	4105.69	3519.14	9469.13	8962.53	5631.22	7680.97
P47756	2288.88	3415.53	3098.96	3047.88	3347	2099.97	1950.73	2084.66	2259.36	2333.38	1704.91	1566.23	2630.04	2039.21	2895.62	2898.71	1236.18	1319.93	1689.87	1917.99	2709.2	1697.11	2306.98	1056.97	2850.75	1595.1	2182.49	1986.51	2029.56	768.843	2450.47	2233.01	NaN	1963.69	1646.16	1264.3
P47895	91.1681	124.281	NaN	NaN	NaN	NaN	NaN	70.8241	230.934	219.395	97.9288	NaN	NaN	NaN	184.959	132.243	NaN	NaN	NaN	NaN	NaN	NaN	NaN	NaN	NaN	NaN	258.877	413.301	NaN	NaN	157.649	339.108	NaN	NaN	NaN	NaN
P47972	736.529	726.807	NaN	1052.57	35.5653	NaN	1836.67	1781.87	315.591	239.195	1517.11	956.059	3019.19	3550.46	388.378	234.847	5126.68	7061.87	804.085	771.662	1008.02	894.474	3556.55	1615.69	2658.37	3664.06	351.689	376.88	4151.25	4579.98	617.324	284.498	6928.28	8071.8	2173.55	1301.82
P47985	131.65	377.242	NaN	NaN	7.73059	16.8949	122.869	164.409	138.322	189.956	111.025	227.363	NaN	NaN	207.459	239.497	4.22605	NaN	NaN	NaN	NaN	NaN	NaN	NaN	NaN	NaN	231.878	184.191	NaN	NaN	248.332	93.9466	1527.94	NaN	NaN	NaN
P48047	466.33	310.839	NaN	NaN	NaN	NaN	173.652	229.935	511.81	523.393	81.6026	123.249	NaN	NaN	892.51	899.706	NaN	NaN	1374.19	1138.57	634.862	995.924	NaN	339.448	NaN	NaN	725.768	672.778	NaN	NaN	446.237	642.332	NaN	NaN	NaN	NaN
P48061	1159.65	1365.69	3596.97	3150.24	2734.63	4464.33	2115	2230.22	936.878	853.622	2413	2230.81	3380.7	3547.92	818.985	1167.76	5867.93	2590.05	1396.74	2238.11	2036.94	1743.87	4945.66	2870.35	3946.92	5560.11	1528.44	1654.58	4154.31	5469.27	2104.4	2042.76	3965.93	7748.92	5377.86	5187.03
P48163	417.527	417.668	NaN	NaN	NaN	NaN	298.671	250.14	241.132	260.265	270.933	336.131	191.271	NaN	297.368	330.367	NaN	NaN	652.372	616.524	574.631	574.669	NaN	NaN	NaN	626.775	391.169	402.111	654.243	503.208	474.459	480.731	NaN	NaN	NaN	NaN
P48444	1244.53	1337.43	4308.72	3324.55	6136.9	3553.88	972.744	884.317	1014.31	1101.82	1114.48	1035.97	1825.61	1812.06	2191.03	1828.62	3025.64	5200.4	3342.12	3731.85	2477.2	3059.88	2906.97	2245.48	2241.3	1408.75	1463.55	1378.33	2106.95	2105.59	1992.6	1815.9	1507.27	1977.96	1911.68	1614.32
P48449	124.457	98.863	NaN	NaN	NaN	NaN	231.593	219.654	233.794	238.148	183.085	167.19	NaN	NaN	132.482	249.594	NaN	NaN	223.737	NaN	NaN	NaN	NaN	NaN	NaN	NaN	265.401	121.119	NaN	NaN	343.567	220.132	NaN	NaN	NaN	NaN
P48506	307.734	327.47	NaN	1299.87	NaN	NaN	286.6	230.553	193.017	216.423	260.812	313.663	242.888	527.311	258.708	294.228	NaN	NaN	751.725	356.514	789.036	961.877	NaN	NaN	NaN	NaN	304.755	330.277	NaN	265.238	513.716	399.341	NaN	NaN	407.811	781.775
P48556	430.272	683.094	1102.15	1221.97	NaN	3404.47	235.755	290.382	364.073	364.748	463.287	491.801	NaN	290.314	1176.14	1183.79	NaN	NaN	536.021	998.471	1177.69	1144.32	NaN	NaN	NaN	NaN	759.143	795.984	NaN	NaN	293.843	354.868	NaN	NaN	693.881	NaN
P48595	1237.45	4817.04	NaN	25969.9	NaN	NaN	6851.41	6189.74	2494.89	3320.68	2199.99	3243.34	10426.2	14201.1	863.694	381.308	NaN	NaN	1906.06	NaN	7271.39	6122.02	NaN	NaN	NaN	NaN	18129.1	12097.9	NaN	NaN	16978.4	10131.5	NaN	54254.3	NaN	NaN
P48637	56.5099	NaN	NaN	NaN	5163.68	49.2273	240.122	346.139	101.882	106.641	156.83	222.726	249.102	515.599	150.314	106.519	20.9865	NaN	166.082	NaN	165.962	7.06464	691.15	NaN	NaN	NaN	142.41	150.224	1201.97	2526.31	182.685	NaN	14.4276	NaN	NaN	1888.8
P48643	1004.58	649.27	796.746	458.31	25910.6	2886.83	785.822	471.114	408.028	463.156	647.364	583.201	1017.83	409.811	533.544	827.431	1654.74	89.2431	647.859	894.628	819.103	544.631	583.752	910.297	760.267	316.787	367.372	758.028	856.255	988.688	773.908	490.505	7608.25	NaN	462.276	492.428
P48723	536.855	587.116	629.067	NaN	NaN	NaN	960.212	785.956	364.824	417.115	685.876	446.039	1946.26	2038.84	1278.09	1172.96	NaN	NaN	1580.04	475.962	830.046	721.656	1085.4	917.514	NaN	680.68	479.577	249.483	290.991	624.05	458.816	417.258	1294.8	NaN	914.302	1464.39
P48729	246.177	296.219	NaN	NaN	NaN	NaN	93.6886	54.0602	116.338	143.01	71.5334	92.5431	NaN	NaN	405.669	424.21	NaN	NaN	NaN	NaN	NaN	NaN	NaN	NaN	NaN	NaN	224.578	178.611	NaN	NaN	545.407	302.531	NaN	NaN	NaN	NaN
P48735	2981.07	3564.76	8014.8	6889.01	8613.06	13808.6	1442.39	1441.4	1689.29	2114.12	1058.79	938.171	1867.83	2038.38	4277.92	3908.2	1707.98	3104.44	5727	5734.32	4462.13	4621.6	2433.52	2143.7	2444.39	1539.14	3078.91	2578.43	2250.96	1949.84	3364.29	3156.63	828.639	1294.35	1678.37	1837.58
P48960	348.078	403.997	769.448	NaN	NaN	NaN	879.096	821.88	337.448	389.188	868.565	950.987	1314.33	1142.1	351.795	341.692	NaN	NaN	590.118	633.72	495.961	277.014	1139.04	1404.88	1927.04	1441.9	207.329	305.184	1088.07	1155.21	302.067	295.742	1424.94	NaN	1078.73	853.467
P49189	1627.3	1680.95	4013.64	2824.04	5087.66	NaN	889.434	730.217	1625.8	1625.76	930.531	914.727	895.416	659.761	1621.46	1608.41	NaN	NaN	2252.04	2289.92	2015.55	1934.58	889.711	483.103	1486.65	1634.5	1718.23	1415.93	704.728	706.418	1735.97	1602.77	1580.52	NaN	639.382	1231.68
P49207	448.9	507.889	323.326	NaN	NaN	NaN	NaN	90.8294	587.06	575.175	51.5753	71.871	108.598	NaN	598.835	683.525	NaN	NaN	332.904	480.438	920.24	667.72	NaN	198.971	NaN	NaN	593.793	572.325	267.022	NaN	611.842	512.872	NaN	NaN	NaN	NaN
P49257	2570.4	3010.4	3353.88	3954.88	7829	7.28595	380.105	501.642	2377.49	2049.29	502.989	541	593.677	700.693	2366.93	2351.82	NaN	NaN	1871.16	1307.69	1968.27	1258.26	288.147	NaN	NaN	NaN	1576.35	1688.05	NaN	NaN	1868.46	1645.32	NaN	NaN	792.576	1240.1
P49327	1868.01	2119.26	3160.55	3487.54	4332.17	530.472	891.857	884.735	1677.26	1865.55	1820.21	1692.22	627.935	606.151	2606.9	2099.99	2572.81	3238.76	3870.08	2788.21	2524.2	2482.28	891.062	749.511	570.496	NaN	2248.77	1979.88	911.377	975.288	2136.42	2269.02	24232.2	NaN	2031.47	1733.17
P49354	647.626	567.308	NaN	854.429	999.525	1275.3	341.595	489.683	407.626	545.789	356.747	396.351	627.37	451.288	989.199	849.514	NaN	NaN	868.947	1029.63	822.908	890.548	277.899	342.091	654.271	849.126	472.136	474.822	241.576	NaN	606.546	680.308	NaN	NaN	NaN	795.956
P49368	1075.88	1132.96	1883.52	2914.62	7833.8	10785.3	967.506	1035.33	917.238	967.185	1381.51	1220.21	1889.81	997.131	1603.4	1318.08	2809.44	3021.75	1666.5	2770.32	1576.65	2367.3	1426.23	1028.82	1082.09	1257.72	1241.36	1038.51	1519.5	1352.09	1359.53	1464	1667.13	NaN	1655.6	1522.57
P49411	3172.94	3714.2	7157.92	7245.34	4595.96	12061.9	1769.98	1816.94	1708.4	1852.06	2031.98	1754.67	1856.93	1963.7	3069.24	2830.82	62.9403	2517.39	3274.55	3887.74	3202.62	3081.12	2647.46	2669.12	2707.65	3213.23	2809.5	2693.21	2725.71	2679.25	3293.87	3602.41	4763.33	3114.42	2084.45	2279.02
P49419	456.318	399.677	1059.61	1179.75	2791.26	7.91632	208.748	190.223	346.566	362.322	210.475	247.633	180.716	258.971	599.483	579.552	1071.68	NaN	287.333	749.936	593.687	672.508	NaN	NaN	NaN	NaN	359.942	360.874	NaN	NaN	375.304	329.158	NaN	NaN	NaN	NaN
P49588	391.127	332.587	NaN	NaN	NaN	NaN	562.033	429.349	388.075	294.074	410.224	352.673	715.061	NaN	269.736	260.806	NaN	NaN	NaN	NaN	NaN	NaN	NaN	NaN	NaN	NaN	461.949	217.893	NaN	NaN	650.249	356.919	NaN	NaN	NaN	NaN
P49589	200.223	146.04	486.816	NaN	NaN	NaN	67.9625	135.774	136.96	139.893	191.526	65.8071	NaN	58.4762	458.846	367.488	NaN	NaN	1050.12	37.346	366.591	NaN	NaN	NaN	NaN	NaN	221.492	179.266	NaN	NaN	272.696	232.143	NaN	NaN	NaN	NaN
P49591	259.703	275.961	NaN	2232.2	7581.58	NaN	664.222	707.094	192.242	235.6	675.258	812.42	NaN	NaN	424.695	317.686	NaN	NaN	NaN	2024.67	1685.13	NaN	2867.19	NaN	NaN	NaN	600.464	356.78	4895.47	5547.82	640.731	405.488	NaN	NaN	NaN	3526.05
P49593	181.811	255.857	NaN	NaN	NaN	NaN	574.708	427.199	201.245	238.523	356.072	363.565	273.185	214.301	274.836	217.308	NaN	NaN	NaN	NaN	319.991	224.8	387.205	NaN	NaN	NaN	NaN	169.735	NaN	NaN	274.92	115.596	NaN	NaN	328.87	NaN
P49720	767.707	827.483	1306.05	242.374	13439.3	5032.29	635.362	731.663	841.937	742.259	631.963	576.036	693.988	942.897	1266.79	1281.86	2412.68	NaN	1724.91	2070.27	1684.69	1606.26	1144.02	1076.77	2616.83	NaN	909.581	772.1	789.107	941.891	910.237	874.049	NaN	1958.11	967.677	NaN
P49721	122.252	165.856	NaN	984.421	23913.5	14121.1	133.442	192.768	83.4468	69.0261	122.9	186.441	805.64	880.131	266.732	407.602	3825.86	1476.17	NaN	1132.56	978.915	1322.9	1105.62	971.855	1621.28	NaN	123.367	206.019	697.139	449.218	118.364	127.948	NaN	NaN	NaN	NaN
P49747	16295.8	19790.4	49806.4	50313.9	39797.7	51019.2	5294.59	5291.31	4905.95	5424.9	20801.7	18558	4838.31	4356.55	7552.47	6800.27	55753.7	60276	8998.86	10119.5	8904.42	9335.57	10049.5	12958.5	10218.8	7950.03	6603.74	6681.95	7544.55	8841.83	10867.6	10913	7253.68	5550.3	41019.6	41112.5
P49748	2082.3	2526.42	3763.09	3411.76	1134.3	23.4495	1397.83	1470.99	1992.03	2045.52	1835.38	1865.76	1020.88	1252.13	3332.96	2979.21	423.456	NaN	2207.92	2315.12	2253.76	1844.42	1319.08	1538.1	686.864	1413.97	2415.67	2282.54	775.567	1303.13	2676.79	2447.99	NaN	NaN	1373.57	1652.72
P49755	3277.15	3266.79	3156.56	3386.3	NaN	NaN	3155.61	3127.29	3516.4	3438.26	3318.66	3187.88	1977.23	2778.95	4431.4	4036.47	1974.39	3547.12	3657.54	3178.49	3527.81	3127.77	2511.48	2640.04	3887.24	2718.56	3029.24	3036.41	2737.75	3053.57	3928.92	3029.88	2923.05	3302.63	2700.49	3087.83
P49840	144.369	319.653	NaN	273.796	NaN	NaN	NaN	NaN	145.312	141.892	71.7985	NaN	NaN	202.685	337.726	354.14	NaN	NaN	166.869	NaN	353.94	NaN	NaN	NaN	NaN	NaN	215.639	220.561	NaN	NaN	NaN	187.981	NaN	NaN	NaN	NaN
P49913	408.983	605.646	1084.45	2177.38	5269.9	3822.76	103.448	NaN	284.071	395.497	162.982	94.6382	188.204	389.688	1554.32	1789.56	NaN	NaN	1723.74	1398.77	1449.53	1982.54	NaN	NaN	NaN	NaN	723.091	535.669	NaN	NaN	1398.74	1377.6	7.0396	NaN	NaN	NaN
P49915	113.434	120.333	NaN	199.238	401.075	27.6011	67.9536	116.642	120.385	85.2504	109.545	72.3751	3474.92	113.671	86.858	108.942	239.439	110.902	NaN	90.4159	98.5614	58.2052	340.651	NaN	116.161	NaN	133.379	87.0729	130.19	NaN	151.355	125.844	NaN	NaN	147.239	419.819
P49961	1096.42	1431.41	2490.85	3389.33	NaN	NaN	362.297	111.065	743.722	889.467	256.248	129.979	NaN	NaN	1619.47	1529.41	NaN	NaN	NaN	2088.41	1679.96	2116.07	NaN	NaN	NaN	NaN	748.525	1000.91	NaN	NaN	1453.82	1424.01	NaN	NaN	2076.42	NaN
P50148	NaN	NaN	NaN	NaN	NaN	NaN	42.1154	97.2331	22.3233	48.8957	184.387	70.275	59.1356	NaN	1.49069	1.73382	NaN	NaN	NaN	NaN	NaN	NaN	NaN	NaN	NaN	NaN	155.595	NaN	NaN	NaN	NaN	NaN	NaN	NaN	NaN	NaN
P50213	111.269	205.396	NaN	NaN	NaN	NaN	263.094	170.183	166.663	153.418	200.278	196.898	NaN	NaN	142.147	76.917	NaN	NaN	NaN	3.94323	581.254	NaN	NaN	NaN	NaN	1722.32	113.021	NaN	NaN	NaN	NaN	98.8326	NaN	NaN	NaN	3.63576
P50225	26.9456	17.379	NaN	NaN	1375.62	NaN	309.065	556.536	225.1	158.035	442.908	305.448	NaN	123.018	620.189	480.713	NaN	NaN	853.642	854.821	NaN	NaN	895.923	788.144	NaN	NaN	282.075	265.115	NaN	433.24	410.515	217.88	NaN	NaN	968.378	641.804
P50281	1555.81	1671.85	NaN	1017.11	NaN	NaN	3841.5	3808.77	1125.31	1012.98	2563.42	2729.29	7586.3	7937.44	759.646	737.641	NaN	NaN	1350.91	1344.86	1651.32	NaN	3691.06	3958.5	7081.57	6987.9	974.797	1146.84	3782.44	3775.7	1129.37	789.343	NaN	8629.54	2567.74	3281.26
P50395	2624.66	3161.98	6657.77	7435.72	18899.3	14266.8	2970.54	2964.42	2039.24	2446.6	3128.7	3002.32	3870.37	4324.09	4513.23	4729.44	8352.3	6997.41	6132.68	8027.35	5321.56	6018.63	6137.37	6368.03	5030.46	5282.36	3593.17	3357.19	5041.7	7029.32	4886.23	5039.61	6008.63	7115.41	7489.61	6922.13
P50402	546.928	892.844	1887.59	NaN	NaN	NaN	937.958	911.195	419.35	518.946	269.441	400.966	856.229	457.609	305.92	145.773	NaN	NaN	NaN	NaN	630.667	NaN	NaN	1326.57	846.028	NaN	582.49	597.19	560.915	NaN	260.435	266.405	NaN	NaN	3287.47	523.948
P50416	267.328	367.108	284.99	365.01	NaN	NaN	61.3231	95.6269	163.625	202.265	95.9943	81.1601	NaN	120.82	325.927	233.544	NaN	NaN	240.538	540.807	199.345	230.497	NaN	NaN	NaN	NaN	200.314	176.089	136.581	NaN	233.142	367.744	NaN	NaN	NaN	NaN
P50453	1026.1	1044.79	2140.71	2190.91	NaN	NaN	955.986	872.025	658.563	697.009	474.085	664.001	2256.2	2134.51	892.871	733.425	NaN	4771.62	1914.5	1489.91	1502.03	1456.3	1406.78	NaN	3445.4	2619.57	971.739	926.995	2224.83	990.024	978.001	785.519	NaN	NaN	NaN	NaN
P50454	2019.14	1848.31	4089.45	4712.82	13223.7	8346.42	1261.61	1205.82	2055	2127.32	659.876	659.877	1213.9	1265.01	3046.27	2735.9	1432	3488.7	3013.44	3610	4307.99	3788.5	1700.65	1666.72	3712.82	3555.05	2527.63	2273.67	1651	1004.85	4026.03	3959.28	5346.78	5027.57	1804.85	1986.34
P50502	1529.72	1447.89	2103.59	NaN	NaN	NaN	1404.17	1769.23	1747.34	1750.74	2083.94	2346.68	1348.35	1912.01	1449.95	1523.77	2208.41	NaN	1395.95	1792.48	1402.19	1413.31	1431.5	1971.93	1971.34	NaN	1818.96	2095.53	1804.49	2120.42	1622.24	1505.53	NaN	NaN	2306.16	2316.94
P50552	14607.2	24517.4	43110.7	52077.1	42089.2	55834.3	14762.8	15921.1	7203.64	11264.2	7618.29	8752.86	28493.2	40084.3	9316	13294.1	85624	52407.7	29606.3	36575.9	29215.8	37802.3	35085.8	30792.6	63790.6	64416.5	10928.5	14018.3	28758.4	31686.7	19009.9	20897.4	43788.8	54711.7	36480.1	19484.4
P50570	599.678	635.824	1240.55	NaN	12.9521	7.94968	543.422	639.442	322.322	397.916	633.433	534.588	688.376	785.523	864.683	778.271	NaN	NaN	550.383	1637.7	1329.12	889.143	1086.6	5472.59	722.864	NaN	649.003	596.352	3432.74	758.903	766.511	611.179	NaN	NaN	1593.67	944.869
P50914	3169.11	4004.58	28419	29820.6	69872.2	74522.6	1639.67	1431.67	3065.2	3069.05	1894.19	1456.29	2645.27	2220.19	4925.43	4635.7	11712.8	14394.5	8535.66	7493.95	6477.74	7653.37	4360.09	5159.26	4428.21	2010.68	5594.73	5496.82	4365.68	5611.13	7618.88	7236.81	9398.62	8145.68	6694.37	6025.16
P50990	1237.49	1344.57	2783.46	1848.52	23468.1	8925.96	1333.48	1439.7	1289.91	1368.39	1736.11	1522.39	1735.18	1501.6	1645.24	1389.32	4283.66	1750.59	2157.97	1955.99	1939.33	1867.66	2048.72	1476.4	2679.68	3024.19	1644.24	1539.55	1660.35	2032.21	1666.75	1744.05	1785.48	NaN	1726.06	2775.05
P50991	603.028	743.139	1101.21	1014.88	4867.12	2363.72	405.437	336.642	401.072	574.175	475.547	445.545	435.309	497.492	1317.37	1056.72	800.757	NaN	1221.25	1048.43	1026.05	800.741	394.02	NaN	214.727	NaN	808.908	639.003	244.847	NaN	885.002	935.543	1355.69	NaN	449.964	NaN
P50995	2157.72	2306.2	1886.35	2506.81	1709.49	977.296	1495.92	1790.69	1907.71	2216.23	1541.26	1521.97	2274.44	2681.19	2836.63	2480.97	420.023	NaN	2876.07	3093.16	2618.65	2844.79	3001.87	2247.06	2326.52	1373.04	2333.25	2425.23	2020.83	1665.45	3108.7	2826.42	10.0468	NaN	1925.26	1934.02
P51148	6648.75	6758.85	14434.1	11921.7	28619.9	22931.9	9045.44	8854.93	6154.77	6361.83	9122.18	7799.35	9953.33	9529.97	8852.65	8716.53	10494.8	11664.5	8946.43	9636.38	8874.95	7926.73	10816.8	10396.6	11672.8	12431.4	8328.66	8113.56	8796.38	10023.6	10202.1	9790.33	9261.14	9560.5	12768.4	13293.5
P51149	1777.3	1666.53	3549.43	2664.4	5507.4	3873.18	2276.1	2316.06	1391.61	1381.02	2380.65	2222.82	2703.49	2599	1890.51	2339.99	3693.53	3949.99	5027.45	4538.91	2980.75	3578.85	3232.18	3568.59	2074	2923.32	2352.44	2371.18	3114.58	3465.69	2828.58	2557.96	2467.21	NaN	4238.21	4070.35
P51159	650.258	798.249	827.322	NaN	NaN	NaN	1035.44	1062.09	660.545	649.649	590.038	710.539	1240.95	1172.75	849.659	709.76	NaN	NaN	937.127	716.359	353.922	812.513	1022.28	404.883	491.735	NaN	779.18	741.241	1173.18	697.635	379.438	745.405	NaN	NaN	641.57	332.704
P51178	320.518	277.982	NaN	NaN	NaN	NaN	714.269	619.428	148.579	184.541	357.41	479.132	1022.16	2051.84	147.131	170.143	NaN	NaN	NaN	258.589	NaN	167.192	387.723	NaN	NaN	NaN	210.022	302.628	508.934	NaN	NaN	288.935	NaN	NaN	NaN	NaN
P51553	108.837	222.978	NaN	NaN	NaN	NaN	135.323	103.62	174.046	168.754	179.79	222.09	NaN	NaN	198.745	99.2108	NaN	NaN	NaN	NaN	NaN	NaN	NaN	NaN	NaN	NaN	200.805	153.804	NaN	NaN	338.591	175.818	NaN	NaN	NaN	NaN
P51571	3667.46	5435.11	9328.53	10504.8	7972.04	9258.54	2372.88	2490.96	2948.21	3368.96	2404.8	2001.86	3198.84	3400.69	6659.04	6569.71	3516	5081.86	4467.8	5626.01	5219.73	5752.69	3997.93	5245.01	646.642	3532.66	3762.35	3526.9	2306.37	2204.39	5267.33	5442.1	3515.08	4127.06	5270.29	5388.18
P51572	720.094	668.352	NaN	2122.82	NaN	NaN	1055.08	1065.22	878.528	976.985	1259.96	1356.66	NaN	976.785	836.267	679.892	2348.05	NaN	NaN	1344.57	1362.87	1118.37	1333.48	1447.96	NaN	NaN	1723.64	1171.8	2678.66	2288.54	1464.59	1117.86	2292.85	3490.86	NaN	1709.98
P51648	98.5708	46.9637	NaN	NaN	NaN	NaN	NaN	322.549	141.587	183.716	360.699	350.553	NaN	NaN	591.157	NaN	568.982	NaN	NaN	NaN	NaN	NaN	NaN	NaN	NaN	NaN	150.543	200.217	NaN	NaN	NaN	NaN	NaN	NaN	NaN	NaN
P51659	1087.06	1181.88	2189.16	2755.07	15703.3	NaN	805.776	998.585	929.326	1117.22	575.326	619.81	1198.86	910.384	1587.8	1343.64	4105.89	25.4379	2037.58	2124.57	1861.96	1673.5	1164.29	1008.82	1907.03	1381.25	1332.58	1291.78	1149.27	1411.05	1638.71	1669.45	3308.7	654.8	595.96	412.61
P51665	203.879	275.401	NaN	NaN	43401.1	NaN	406.909	NaN	212.741	267.891	232.865	229.329	NaN	NaN	607.978	372.552	NaN	NaN	2.97843	3.11738	NaN	544.382	NaN	NaN	NaN	NaN	NaN	305.341	NaN	NaN	296.673	287.789	NaN	NaN	NaN	NaN
P51692	358.201	385.4	NaN	654.05	NaN	NaN	40.6697	NaN	256.689	290.34	81.7924	4.31839	NaN	NaN	474.209	492.167	NaN	NaN	NaN	NaN	368.755	347.812	NaN	NaN	NaN	NaN	146.293	283.024	NaN	NaN	334.752	242.641	NaN	NaN	NaN	NaN
P51812	45.5923	NaN	0.862238	NaN	NaN	NaN	110.179	70.0653	16.0259	27.2877	222.462	131.2	34.4034	232.309	20.4035	16.7832	1.99004	118.954	183.465	211.515	207.194	55.7643	NaN	261.634	NaN	75.6807	215.657	170.048	711.854	497.094	302.824	81.1913	1283.58	1621.94	545.111	460.51
P51884	188788	189666	492583	495237	837515	948311	383037	391091	89698.6	101579	356298	328549	953620	1.0512e+06	199320	178052	560063	855973	322408	369067	246683	241382	910745	931200	1.34383e+06	1527999	180055	169600	502489	577660	205248	204010	1.04321e+06	1.47506e+06	757604	789328
P51888	15478.3	16016.1	30425.9	29759.7	66696.3	65046.4	21369	22136.4	11747.2	10587.7	62931.5	56448.6	15870	16519	13809.9	12006.1	60774.1	75535.7	10608.9	11076.8	8568.33	10645.4	27277	28057.1	16867.2	17260.7	8847.43	8893.71	11161.1	11962.7	11061.5	10465	12197.6	13155.2	75784.6	73856.7
P51991	1480.2	1154.52	2113.92	NaN	43654.8	32128.3	397.676	2207.84	278.929	193.18	356.261	245.82	1388.66	785.539	400.005	984.248	28883.7	12095.3	NaN	NaN	5844.78	925.076	691.944	492.205	982.599	NaN	1382.47	1282.6	1531.16	1092.43	783.537	819.116	17254.7	8735.47	NaN	724.384
P52209	1474.76	1633	3905.81	2412.16	12366.3	5772.71	980.352	1315.74	1499.93	1530.54	949.974	1037.85	1473.96	1239.31	2153.98	2015.68	2339.38	1457.36	1904.74	1765.17	2178.29	2133.55	1391.16	1922.59	1535.97	1326.84	1635.94	1566.24	1714.65	2048.09	1879.37	2130.16	NaN	2013.43	877.019	984.454
P52272	1256.34	1316.17	3608.87	3257.78	49304.9	25381.3	1436.56	1497.55	1268.14	1327.81	1314.88	1229.52	2429.6	1793.66	2105.51	1776.25	8231.99	7540.74	3221.51	2969.07	3245.16	2764.83	2948.08	2228.53	2236.39	1799.47	1893.32	1607.05	2571.97	2601.15	1838.32	2050.38	5771.05	4463.99	1687.03	2431.23
P52565	2826.54	2900.71	2106.65	2809.96	7730.17	1660.8	3944.22	3815.17	2270.53	2386.93	3278.22	3273.91	6029.06	4551.36	2867.17	2491.31	4207.6	3511.66	2246.62	2739.99	2699.91	2267.87	4790.32	4369.57	3945.06	5171.51	1097.61	1336.88	2970.94	3149.79	1655.6	1803.65	2525.46	2948.16	3878.04	3183.06
P52566	1137.04	1511.55	2835.43	2513.25	6245.43	NaN	2005.2	2339.41	1461.63	1453.54	1667.64	1666.81	2999.67	3273.11	1478.84	1507.99	1370.25	NaN	1816.05	1804.86	2108.76	2101.32	3597.8	4936.89	5683.32	4669.41	2100.8	1883.82	2666.26	2440.82	2331.63	2028.44	4572.03	2079.16	1934.03	2105.72
P52788	189.451	182.937	NaN	NaN	7353.25	NaN	285.37	142.13	235.145	144.217	234.604	NaN	NaN	237.244	502.358	202.127	1980.54	NaN	386.688	443.229	1053.18	502.257	NaN	NaN	NaN	NaN	267.132	336.985	NaN	456.055	NaN	334.484	NaN	NaN	NaN	NaN
P52790	127.853	231.405	NaN	907.484	NaN	NaN	120.987	115.809	183.725	296.576	NaN	NaN	NaN	NaN	194.684	252.301	NaN	NaN	NaN	NaN	NaN	NaN	NaN	NaN	NaN	NaN	195.483	272.096	NaN	NaN	219.846	349.089	NaN	NaN	NaN	NaN
P52895	97.1287	165.034	NaN	NaN	NaN	NaN	318.385	288.453	176.039	247.659	518.962	503.565	153.304	107.986	267.697	314.622	NaN	NaN	281.163	706.513	90.6291	NaN	1.43264	29.1056	NaN	347.011	198.262	204.086	249.887	461.554	228.975	129.62	NaN	NaN	460.762	310.974
P52907	417.74	527.318	NaN	NaN	7179.72	2453.61	165.473	282.038	243.676	207.354	399.653	326.861	838.845	239.415	539.986	421.456	NaN	NaN	NaN	NaN	397.495	NaN	NaN	NaN	910.247	NaN	153.13	104.007	NaN	NaN	312.716	145.034	NaN	NaN	NaN	NaN
P53004	557.449	669.487	NaN	981.147	NaN	NaN	374.231	396.337	505.19	538.464	445.704	462.974	390.892	377.176	815.331	762.853	NaN	NaN	780.47	637.871	307.769	535.892	NaN	NaN	NaN	NaN	468.129	553.944	173.272	NaN	613.991	833.812	NaN	NaN	476.975	NaN
P53007	766.476	589.101	641.58	549.295	NaN	NaN	482.713	537.068	985.545	852.925	535.779	303.943	256.644	NaN	980.416	981.153	NaN	NaN	NaN	NaN	NaN	NaN	NaN	NaN	NaN	NaN	794.479	590.703	NaN	NaN	583.141	808.437	NaN	NaN	NaN	NaN
P53367	626.907	1130.85	NaN	NaN	NaN	NaN	871.532	906.43	281.668	324.925	705.08	524.04	1998.69	NaN	393.149	422.152	NaN	NaN	NaN	NaN	NaN	NaN	NaN	NaN	NaN	NaN	547.176	562.63	NaN	NaN	764.576	995.711	NaN	NaN	NaN	NaN
P53396	438.844	469.489	NaN	1823.86	23344.9	15296.7	220.079	323.286	244.176	311.396	268.845	302.243	510.616	631.41	790.613	527.972	3846.39	3450.53	658.17	2058.3	655.899	746.973	NaN	635.326	1062.01	1513.08	580.644	569.518	1808.28	2148.44	775.773	766.775	1356.51	NaN	NaN	NaN
P53618	289.573	380.942	1130.94	436.499	NaN	NaN	101.652	132.964	365.566	387.76	152.71	156.926	199.614	285.142	386.442	392.249	NaN	NaN	299.076	468.314	422.204	375.919	NaN	NaN	NaN	390.327	433.298	455.892	199.904	236.662	584.024	422.139	NaN	NaN	NaN	257.195
P53621	575.617	417.733	1535.89	NaN	3698.38	NaN	210.123	153.531	545.319	518.598	592.777	248.741	451.203	NaN	378.358	456.167	NaN	3438.95	486.99	NaN	2274.36	286.326	NaN	NaN	NaN	NaN	411.122	425.758	NaN	NaN	737.905	816.73	NaN	NaN	NaN	NaN
P53680	326.686	321.724	2394	NaN	NaN	NaN	31.2992	NaN	30.6895	126.179	61.1108	258.381	587.733	793.723	180.468	125.798	1321.06	NaN	1704.64	1501.25	1522.62	NaN	NaN	NaN	3094.97	NaN	471.478	279.641	NaN	NaN	352.74	298.404	NaN	NaN	NaN	NaN
P53999	2291.26	2453.67	3557.85	2108.74	49372.5	20733.5	2151.24	2084.48	1829.7	1538.64	2069.78	1747.8	3780.4	3942.01	1935.11	1845.95	5793.28	6264.55	2882.55	2691.42	2712.76	2774.34	3155.04	2457.24	4376.16	3956.28	1554.47	1651.16	3773.55	3395.87	676.214	1923	5468.54	6240.05	2567.54	2101.92
P54136	258.273	200.725	NaN	735.655	NaN	12.9773	109.327	146.085	238.17	256.485	145.342	109.335	201.616	135.171	294.024	343.894	NaN	NaN	289.53	NaN	275.464	311.885	NaN	NaN	NaN	NaN	227.024	296.135	NaN	NaN	249.198	287.38	NaN	NaN	NaN	NaN
P54289	327.395	338.441	NaN	NaN	NaN	NaN	519.551	506.344	266.406	308.795	848.064	809.07	457.373	555.313	470.007	414.331	NaN	NaN	497.526	NaN	NaN	1189.58	581.067	908.173	814.227	880.684	236.008	443.827	946.897	786.032	401.205	360.158	NaN	NaN	1153.75	1415.03
P54577	765.25	731.34	3005.16	NaN	137.632	228.398	651.903	600.042	661.255	760.193	531.325	481.669	833.829	855.4	609.55	607.301	NaN	NaN	951.498	NaN	1907.67	1611.56	2805.08	3641	NaN	NaN	722.522	968.144	NaN	NaN	621.383	834.855	NaN	NaN	817.537	NaN
P54619	272.192	297.092	NaN	NaN	NaN	NaN	99.0887	NaN	337.602	324.904	230.336	175.967	NaN	NaN	207.212	222.199	NaN	NaN	NaN	NaN	NaN	216.981	NaN	NaN	NaN	NaN	256.729	159.258	NaN	NaN	155.46	106.165	NaN	NaN	NaN	NaN
P54652	743.365	1114.88	1584.05	NaN	NaN	NaN	1482.52	1455.39	548.502	743.616	1301.49	1368.99	1894.43	1679.77	584.304	469.266	NaN	1707.9	1212.23	1014.83	999.491	980.92	1243.82	1615.92	2243.2	NaN	532.873	764.87	953.681	1766.86	940.774	906.401	2446.73	NaN	2286.91	2040.34
P54709	881.914	685.474	815.236	667.725	NaN	NaN	638.105	607.543	434.278	365.405	404.092	417.964	599.251	1154.14	295.7	231.22	NaN	696.03	NaN	NaN	781.411	408.913	NaN	729.073	NaN	NaN	434.73	432.007	863.676	982.602	438.965	414.212	NaN	NaN	NaN	NaN
P54727	464.652	421.627	NaN	NaN	21283	28.2031	641.264	503.607	290.503	249.271	698.116	666.382	1052.66	1002.7	425.539	393.502	NaN	NaN	NaN	138.967	853.936	811.175	762.243	876.02	1770.83	NaN	288.133	294.603	939.766	703.137	270.408	211.821	NaN	NaN	767.452	615.153
P54802	97.1445	84.7806	NaN	NaN	NaN	NaN	23.0927	NaN	150.852	154.97	84.7587	22.0953	NaN	NaN	299.853	140.275	NaN	NaN	NaN	NaN	NaN	NaN	NaN	NaN	NaN	NaN	105.418	168.159	NaN	NaN	116.85	255.516	NaN	NaN	NaN	NaN
P54819	424.721	534.801	NaN	NaN	30326	17.2883	417.993	401.806	218.768	375.876	460.461	409.712	733.014	533.027	734.38	492.135	7235.08	8.7666	610.157	275.061	704.224	403.678	602.923	NaN	2667.83	NaN	264.901	389.214	1747.02	NaN	374.379	316.166	10926.2	NaN	442.51	NaN
P54886	478.892	616.038	NaN	243.658	3504.06	NaN	340.339	308.618	327.822	290.95	385.622	200.012	385.203	396.348	577.683	632.951	NaN	NaN	493.335	390.449	301.578	353.829	397	NaN	NaN	NaN	340.924	170.893	NaN	NaN	314.295	266.111	NaN	NaN	NaN	NaN
P54920	402.713	461.531	NaN	2011.95	NaN	NaN	620.822	440.189	327.483	354.951	762.385	703.801	807.978	235.842	401.255	399.422	NaN	NaN	NaN	951.834	302.005	NaN	1164.14	NaN	NaN	NaN	282.543	379.316	582.595	588.593	233.17	218.883	NaN	NaN	755.993	585.313
P55010	791.419	826.943	4328.12	2980.83	3715.52	NaN	1366.88	1175.41	478.926	646.668	1174.78	1237.44	1392.58	1839.11	1134.71	1072.48	2099.17	NaN	2797.8	4753.15	1799.09	1801.98	3028.8	4462.31	2415.93	2044.17	1012.81	834.427	2129.35	1934.42	1260.35	911.983	2090.31	3620.44	2330.72	2888.47
P55036	76.0961	109.353	NaN	NaN	NaN	NaN	66.1394	NaN	59.395	85.8353	174.646	143.292	135.105	201.355	71.5822	42.2907	5065.54	NaN	304.095	553.445	641.108	NaN	1343.67	NaN	NaN	NaN	414.542	65.7423	NaN	1885.91	115.417	1.82536	NaN	NaN	NaN	NaN
P55058	1599.08	1812.33	2917.71	2821.16	2642.8	3194.92	301.959	339.376	969.672	1131.28	389.719	367.369	550.368	678.799	3733.58	3503.37	2.17131	NaN	2829.44	2306.61	2329.94	2324.37	NaN	430.946	NaN	NaN	1462.94	1421.68	NaN	NaN	2024	1829.32	NaN	NaN	1319.66	247.607
P55060	12309.2	12361.8	28745.2	30074.2	110842	98534.6	13196.9	14729.6	17349.6	18153.6	13774.2	12423.4	38073.2	36538.3	21292.5	19897.1	68083	54547.2	43025.8	47623.6	37470.5	38629.7	45736.6	47580.5	78985.6	72622.6	31669.5	27243.6	43118.8	44532	32470.4	32933.7	78347.8	93938.5	49609.9	50514.3
P55072	1128.02	1348.87	2931.87	1267.2	13951.3	10993.2	1356.29	1450.9	783.209	1021.63	1758.27	1607.04	1857.33	1412.35	552.823	956.17	5494.33	9904.79	2300.65	2462.75	2613.81	2258.85	1045.25	3191.61	3365.11	5863.94	1773.07	1972.31	2738.18	4096.92	1777.42	1953.91	3397.21	5566.64	2611.71	2198.67
P55084	2774.66	3153.92	3267.72	3298.56	3076.74	642.017	1724.48	1906.17	1674.52	1913.52	1684.02	1815.51	1419.79	1637.84	2432.88	2226	2570.5	1240.36	2980.2	3469.83	3058.23	2846.26	2140.18	2125.31	1131.4	1663.71	2212.36	2479.07	877.148	1714.83	2951.31	3015.41	NaN	1451.26	1710.89	2008.36
P55263	68.7733	NaN	NaN	NaN	NaN	1.87078	39.1788	33.6688	3.3339	6.42072	92.8179	101.686	NaN	NaN	0.800573	1.07885	NaN	NaN	238.334	NaN	103.345	NaN	NaN	NaN	NaN	NaN	NaN	NaN	3.44385	NaN	NaN	107.209	NaN	NaN	NaN	NaN
P55268	939.219	730.802	7108.97	2446.39	NaN	NaN	2045.89	2108.09	926.212	749.272	2272.19	2025.76	2311.45	2035.4	778.68	735.583	6118.39	6490.96	1711.51	1662.62	1360.22	1527.99	2829.27	3206.12	2507.15	3488.12	832.274	926.962	4072.36	4711	1065.63	950.476	3474.63	3891.74	3046.53	3119.46
P55290	0.444691	NaN	NaN	NaN	NaN	NaN	5.65125	3.9999	NaN	NaN	1.96056	1.13834	NaN	NaN	NaN	NaN	NaN	NaN	NaN	NaN	NaN	NaN	12.6011	0.0475881	NaN	NaN	2.09322	NaN	NaN	NaN	NaN	NaN	NaN	NaN	NaN	NaN
P55786	645.557	724.852	1280.92	2407.39	5081.64	7.98815	659.251	670.63	695.755	696.646	577.859	494.596	1182.59	1002.16	1839.26	1529.27	747.776	NaN	1754.13	1371.84	1751.37	1948.03	1395.23	1535.67	1017.8	NaN	971.657	950.384	657.32	1528.92	1618.77	1369.83	1155.96	NaN	1050.5	939.539
P55809	27427	30832.4	NaN	239121	64361.8	1162.68	8497.65	10323.7	9068.28	10274.5	2694.7	40805.9	13926.6	45333	14921.8	13210.3	NaN	NaN	37340.8	46658.4	120645	220398	NaN	263155	180291	NaN	19632.7	17710.9	NaN	NaN	13843.7	14884.9	NaN	NaN	NaN	NaN
P55884	637.959	743.615	NaN	1.21757	15964	NaN	535.845	508.881	321.871	397.168	988.304	884.018	1184.3	281.058	559.9	483.712	NaN	6.79556	NaN	NaN	488.273	NaN	424.764	NaN	NaN	NaN	947.236	648.635	263.276	741.55	698.374	727.313	NaN	NaN	1375.7	NaN
P56199	1602.47	1690.65	2383.13	2210.32	29299.5	22113.9	1659.2	2004	1237.3	1134.37	2521.75	2079.13	1562.48	1463.21	2002.25	1918.63	3706.53	4783.17	2207.55	2716.01	2739.36	2049.08	2702.68	2349.44	1098.5	1489.5	1500.44	1214.82	1696.67	1478.96	1843.51	1689.58	NaN	67774.5	2796.2	3130.17
P57103	3396.6	3795.84	13422	11938.4	46881.1	51134	4244.26	3995.06	1283.51	1251.81	4665.26	4271.11	9160.58	8992.3	1727.23	1687.55	35336.8	36507	9621.3	10639.9	7485.33	8018.77	11551.3	13101.6	9911.15	14160.6	2337.55	2345.13	18825	20025.6	3066.57	2780.49	31878.4	41347.1	15286	15188.9
P59998	6026.43	6762.89	12200.2	12916.5	22965.6	20483.8	8034.12	7651.07	5777.95	6926.33	6269.1	5508.4	9546.55	9518.02	10123.4	10147.4	7885.14	13654.5	11638.6	12010.1	9993.78	11615.9	9356.54	10141.9	9618.77	9726.3	8749.65	8136.53	7886.92	8312.16	10214.8	10502	7024.35	8634.06	8443.7	9515.91
P60174	1071.47	1073.63	2107.86	2315.17	14333.8	3697.86	2138.54	2137.77	978.832	968.322	1246.23	1258.74	4083.82	4188.53	1729.56	1592.89	3742.8	1879.69	1726.25	1897.44	2087.63	1754.55	2178.35	3452.33	4104.25	2698.85	1213.22	982.624	1861.58	2016.85	1243.42	1102.64	4293.68	4452.04	2007.25	2149.93
P60228	707.062	611.018	NaN	1080.43	NaN	NaN	165.151	175.797	406.043	556.487	117.134	191.25	NaN	NaN	737.29	738.331	NaN	NaN	NaN	NaN	502.882	NaN	107.908	NaN	NaN	NaN	508.344	540.672	NaN	NaN	328.793	308.314	NaN	NaN	NaN	NaN
P60660	2322.82	2589.15	12638.6	13616.8	34019.8	32574.6	4341.45	4143.75	2713.45	3192.59	5156.28	5220.22	5407.49	4903.58	3110.35	2874.48	20382	25610.6	11382.4	13527.9	12620.8	12943.8	10136.1	13180.8	6367.9	9571.27	5250.56	5263.31	14944.1	16516.7	7922.16	7265.28	22998.2	22236.7	14682.2	15672.9
P60709	114581	123400	188085	170992	401055	518160	83762.6	99495.3	89228	88129	96614.3	88606.3	116190	115531	101651	100904	161230	173281	149346	143753	146929	153793	108974	123342	133549	141724	121264	121843	130308	149113	139836	137274	176674	152243	169414	161709
P60842	9903.47	10294.4	22039.3	18782.8	120339	72030.3	8598.35	8866.78	7939.65	7734.38	7216.78	6830.12	11087	10446.9	11443.3	11163	21720.4	14952.3	17472.8	16537.2	13446.7	14491.4	10810.9	11373.2	8802.17	9124.08	10248.1	9204.44	7888.71	8268.83	11465.9	10566.6	16776.4	11697.9	10497.9	10798.1
P60866	181.997	311.696	NaN	382.983	NaN	NaN	NaN	NaN	472.763	442.292	199.013	258.031	NaN	NaN	404.689	432.579	NaN	NaN	NaN	NaN	NaN	340.212	NaN	NaN	NaN	NaN	385.508	361.974	NaN	NaN	454.581	268.646	NaN	NaN	NaN	NaN
P60900	739.267	798.888	1352.62	2.80447	4708.08	NaN	751.784	852.804	536.07	535.759	720.105	594.899	1474.66	1435.84	1037.43	945.845	7.5827	NaN	975.111	1673.14	958.371	1003.21	1432.53	797.296	NaN	NaN	937.14	795.928	917.353	496.032	926.341	887.511	NaN	NaN	NaN	988.454
P60953	171.175	505.341	9.6377	NaN	NaN	NaN	458.048	681.703	133.771	226.113	729.109	392.877	119.89	228.332	784.487	1433.93	NaN	NaN	39938.3	33928.6	253.565	443.519	NaN	NaN	NaN	NaN	417.551	436.788	792.816	1300.4	336.725	736.777	NaN	NaN	3408.41	NaN
P61009	1548.71	1457.31	2215.34	2448.96	NaN	2240.01	300.044	388.707	611.04	674.969	414.134	356.329	1008.52	490.541	1663.74	1607.37	NaN	NaN	1301.63	1573.19	1003.03	1389.04	1003.49	541.807	NaN	875.65	652.99	646.204	NaN	NaN	1369.86	1346.85	NaN	NaN	NaN	347.826
P61019	2471.8	2719.23	5881.16	6589.46	1054.34	5258.23	2365.65	2960.38	1688.66	1774.84	2454.98	2167.52	2214.97	1837.96	3121.87	2890.75	3569.87	5680.52	3724.38	3959.83	2902.31	3129.21	3441.46	3449.35	1699.43	1653.03	1819.05	1558.67	1925.94	2196.71	2261.21	2136.77	1439.13	1851.54	2922.1	3250.15
P61026	1397.74	2680.73	5162.69	4878.28	NaN	NaN	1359.19	1640.08	548.334	1036.66	1404.83	1282.74	1899.51	3330.74	2768.75	4118.2	3127.85	5256.89	4040.06	5236.59	2715.16	2969.69	5563.9	5444.59	3442.77	3835.09	2220.13	1813.13	4231.28	5480.28	2284.17	2907.96	4556.62	4921.96	8551.21	10737.5
P61088	1120.29	962.217	2168.3	2322.48	NaN	NaN	1715.06	1956.76	1072.98	1139.11	1231.24	984.371	2598.79	2950.34	1378.88	1082.82	NaN	NaN	1583.32	1633.75	1469.07	1489.03	2093.12	1231.59	1631.45	1400.62	1219.82	1024.99	1226.09	1728.72	1075.93	963.749	NaN	NaN	1189.66	1493.09
P61106	1482.54	1939.58	1411.38	1188.29	2405.81	1853.21	1667.35	1467.96	1431.67	1440.21	1930.46	1986.59	2003.44	1844.02	1978.59	2087.03	3042.41	4428.25	2398.21	2427.63	1853.25	1825.25	2236.33	2668.47	1029.79	2076.1	1804.47	1664.54	1885.76	2088.33	1785.34	1887.94	NaN	1274.66	2395.77	2613.49
P61158	1632.05	2534.36	2768.32	3947.92	5086.12	NaN	1087.48	1753.3	1398.6	1366.67	1637.88	1487.59	1243.56	2078.36	1970.57	1952.55	NaN	NaN	2577.15	2391.95	2488.58	2762.83	2028.95	2028.99	3964.43	3201.46	2442.98	1471.2	2245.9	1632.03	1976.05	2359.84	NaN	NaN	1634.68	3037.32
P61160	285.672	212.977	1688.66	1527.82	NaN	NaN	223.224	177.492	466.567	571.67	172.758	244.06	NaN	397.046	302.216	350.436	NaN	NaN	1205.5	1141.2	405.036	553.467	NaN	NaN	NaN	NaN	691.692	608.581	NaN	NaN	657.938	739.202	NaN	NaN	NaN	499.318
P61163	982.604	1100.58	NaN	NaN	NaN	NaN	1416.71	1425.51	1283.63	1345.03	1176.62	1002.33	1916.26	1877.93	919.904	643.382	NaN	NaN	2156.2	2277.71	1900.13	1934.29	2693.62	3074.15	NaN	4557.78	1452.4	1696.25	6127.87	2395.08	1811.79	1059.16	NaN	NaN	1552.81	2169.45
P61204	4129.42	4799.66	7444.58	7533.94	17685.5	18086.1	2522	2869.32	2106.34	2951.3	2990.44	2895.49	4396.79	3114.42	4967.1	4481.4	2882.16	572.841	3629.49	4779.69	4009.58	4458.15	3111.93	2276.27	4504.3	3309.44	4189.49	3582.37	3569.34	4961.83	5236.73	5360.91	3765.74	3340.74	3525.76	4032.58
P61221	254.538	557.807	NaN	NaN	2.31583	NaN	241.566	197.084	126.733	327.663	703.817	340.341	NaN	245.607	5.74566	6.36915	NaN	15.6539	4648.56	NaN	NaN	1.29923	NaN	NaN	NaN	NaN	210.698	634.165	NaN	456.109	172.228	301.286	NaN	NaN	496.081	NaN
P61224	12174.8	13311.3	19904.8	21056.2	48405.1	41647.6	12490.7	13445.5	10097	10508.3	12684.7	11074.4	12138.7	13682.8	17213.3	15015.3	16037.7	20233.5	19952.6	17628.3	16449.3	14914.5	14129	16705.7	13289.4	12466.2	14530.3	12377	13062.8	12388.4	15104.7	14550.3	11009.6	12575.3	15727.4	15171.4
P61225	40126.5	47081.1	83868.2	138555	301511	NaN	54639.3	58435.8	27584.9	33710.1	65871	63616.7	99373.8	98471.5	60349.8	58333.2	NaN	NaN	124978	148850	83607.8	83744.3	132025	175606	134369	102763	61985.6	51302.3	188500	211099	78863.1	94321.2	152557	231567	83376.5	37601.7
P61313	1302.68	1485.45	3462.08	2361.6	20744	3080.57	550.947	636.03	952.301	920.945	585.214	389.204	973.887	1925.14	1187.46	1063.65	1683.77	NaN	1804.09	1157.24	1720.05	1790.97	NaN	2954.01	1527.58	880.514	1596.5	1472.58	134.989	727.94	1423.97	1693.52	NaN	NaN	NaN	NaN
P61586	226.111	258.52	NaN	431.17	3.93881	NaN	328.843	361.572	210.317	269.397	616.205	374.969	388.339	221.461	39.0171	187.351	NaN	NaN	181.912	199.795	410.9	201.984	299.255	NaN	421.227	NaN	393.253	371.388	418.578	1064.84	369.349	496.672	NaN	NaN	160.305	290.92
P61604	6042.29	3866.8	11370.8	12553.1	402759	249185	2592.01	2489.86	2548.38	1861.26	1746.41	1780.48	11808.1	6956.24	3643.49	3109.33	85252.2	54959.4	11195.7	9062.35	15449.1	10547.8	11147.9	11159.8	42680.7	22511.1	2849.95	2294.12	21752	12802.1	3107.77	2658.45	88819.9	46812.3	9715.51	8532.22
P61626	11471.7	19647.4	32714.3	33224.3	50187.8	57437.3	10787.1	11902.8	7324.31	7945.11	11936.8	12664.2	21482	20854.9	11736.2	13433.8	34204.1	54228.3	14488.7	13322.4	11106.9	12537.1	21461.2	18896.2	20012.2	21521	6803.1	6774.31	11104.5	13385.4	8585.73	9511.9	25079.7	27453.3	30772.9	20050.4
P61803	2088.45	1757.78	3474.22	3841.52	NaN	NaN	1299.42	1245.41	1625.23	1832.84	1351.76	1288.71	1637.22	1667.68	1831.06	1591.72	NaN	NaN	1891.64	1337	2363.92	2429.47	1144.57	912.695	1372.39	NaN	2039.43	2345.25	454.726	473.576	3505.91	2739.79	NaN	NaN	NaN	994.34
P61812	385.53	668.922	844.463	859.525	NaN	NaN	1758.96	2190.33	310.912	416.237	2639.55	1834.69	4030.51	4521.43	691.096	696.648	2823.77	3814.72	1083.12	1205.09	892.895	588.699	4731.7	3617.31	6847.43	5483.15	878.985	661.871	3231.93	1841.5	742.329	558.225	4473.48	5685.04	3898.42	3908.2
P61923	634.32	627.306	NaN	NaN	NaN	NaN	452.111	348.82	608.308	574.83	317.269	330.454	807.068	370.221	389.758	432.107	NaN	NaN	635.529	NaN	NaN	349.353	NaN	NaN	NaN	NaN	471.417	374.827	NaN	NaN	548.084	339.093	NaN	NaN	NaN	NaN
P61970	1606.68	2096.4	1146.26	1874.79	135051	75.9778	1569.74	1845.16	1578.22	1273.29	1620.83	1616.45	3056.17	2759.58	2731.6	2575.97	2544.4	NaN	2191.28	2494.25	2324.1	2644.97	2140.67	1438.92	NaN	1229.36	1133.82	1410.07	1080.95	1635.49	1487.5	1696.07	2513.17	NaN	1750.86	1728.01
P61978	7165.42	6764.6	26587.7	23965.5	244154	57308	4363.6	4310.51	3897.42	4125.85	4756.65	5862.91	11663.5	6186.19	5867.52	7087.45	14054.5	14110.7	8960.95	6755.96	10079.5	9853.68	8392.49	11971.7	19143.2	12460.3	6869.11	5970.78	11739.2	11734.9	8562.53	7953.29	15482.5	19363.5	9520.25	8129.38
P61981	2423.08	3066.47	7412.17	5212.58	8677.69	6231.86	5051.48	4917.77	2080.41	2518.54	6183.17	6224.76	2931.19	3962.76	4307.9	4518.08	3760.4	5190.85	3300.9	3671.22	2960	3367.83	6181.13	6062.89	756.337	2411.14	2364.49	1819.02	4871.91	6153.57	3377.49	4182.96	2688.03	3525.7	9721.4	8632.74
P62081	1082.92	3009.9	3966.15	4170.04	38495	17666.5	992.853	739.27	368.469	420.9	1023.49	1251.75	2816.54	4885.24	5289.15	7052.67	16231.8	14198.2	5487.05	5128.85	4329.11	3530.1	3494.08	4327.83	6813.43	4550.3	1043.37	778.538	4069.58	5056.65	633.607	950.039	6789.54	5778.75	939.611	1350.9
P62136	1281.14	1538.24	4112.92	2699.33	13741.2	6037.01	1033.29	908.143	1147.27	999.336	489.547	584.955	1002.51	1435.22	1889.72	1679.21	1015.64	15737	2908.29	3497.86	3061.88	2337.6	1515.48	1176.72	732.298	865.875	1758.95	1112.79	1695.33	1873.06	1909.9	2052.76	835.684	NaN	1032.26	660.707
P62191	309.445	216.401	NaN	NaN	5528.74	6.71559	592.44	706.598	225.602	223.395	521.978	485.466	521.875	686.859	306.496	232.821	NaN	NaN	NaN	1619.97	NaN	1198.42	NaN	NaN	NaN	NaN	399.503	413.165	1309	NaN	848.964	1299.18	NaN	NaN	1839.56	NaN
P62195	228.234	272.27	NaN	NaN	56.2461	46.9434	156.38	215.17	325.901	258.072	211.866	213.139	173.796	181.392	243.866	166.452	15.0484	NaN	205.922	170.266	186.471	167.545	NaN	243.058	NaN	NaN	296.234	312.565	111.046	NaN	249.854	304.854	NaN	NaN	NaN	233.374
P62249	2848.08	2991.58	6196.32	7014.98	18017	15134	1086.04	1128.38	2453.14	2574.49	1221.37	1094.89	1404.2	1434.99	3731.1	3727.99	4108.17	2009.34	6135.39	5507.81	5422.11	5384.31	1902.24	1674.65	2360.55	1157.57	3914.22	3766.19	1980.38	2502.07	4608.15	4216.85	1879.16	4518.71	2355.59	2024.21
P62258	2445.46	2537.41	5538.24	4283.12	2833.12	4826.93	3498.58	4138.31	2280.8	2486.32	5372.5	5777.38	5074.85	4786.62	3780.13	3460.33	3393.88	3907.03	2313.02	2155.81	2609.46	2847.2	5389.38	6070.33	5329.38	4636.5	2326.33	2071.09	4154.99	4124.96	2647.86	2800.17	4623.96	5433.74	5961.25	6004.6
P62269	632.955	628.374	454.642	NaN	25931.9	10207.9	200.367	137.123	476.855	401.934	205.36	266.567	NaN	430.715	811.797	747.194	NaN	NaN	934.465	34.7493	1632.25	1776.05	239.219	NaN	NaN	NaN	494.281	355.345	NaN	216.076	582.097	578.948	NaN	NaN	NaN	NaN
P62277	588.433	606.756	731.532	974.847	40457.3	24933.8	237.516	270.71	769.445	818.078	160.866	90.1442	324.984	302.486	1168.35	995.526	1698.36	NaN	2031.68	1045.81	1203.42	1369.41	298.119	743.019	NaN	1194.86	1507.36	1439.21	922.629	657.185	1431.21	1342.59	NaN	NaN	NaN	605.068
P62310	726.206	859.023	1164.7	452.225	10.7889	3282.47	1577.67	1727.79	441.507	627.146	1740.53	1567.28	2971.31	3556.2	612.389	530.901	NaN	NaN	811.906	1123.48	1134.96	992.967	2807.98	3508.09	3771.08	4170.08	973.989	1025.37	2465.38	1401.94	1314.96	1174.86	4623.93	3191.41	3995.34	3760.25
P62314	NaN	244.977	NaN	NaN	1318.08	NaN	231.651	381.075	49.7884	126.536	875.909	954.11	416.988	909.035	1.31613	266.886	1041.54	NaN	NaN	375.9	534.591	728.267	NaN	NaN	1053.07	1117.45	115.273	497.472	1491.8	1346.21	203.193	223.274	430.741	NaN	NaN	NaN
P62318	1973.42	2552.1	3496.17	2582.81	18343.2	7139.31	1243.94	1551.48	1123.97	1427.99	1885.44	1425.88	2581.95	2451.96	2221.01	2368.39	3794.71	6869.14	5117.33	5678.78	2941.31	4093.85	3046.93	3835.84	2596.3	3264.61	2586.46	2762.32	2628.97	2738.77	2238.61	2429.78	3503.76	NaN	2746.77	2814.17
P62330	642.67	749.884	790.482	NaN	NaN	NaN	587.737	647.354	483.864	502.575	592.994	536.775	687.128	564.445	791.168	702.297	NaN	NaN	638.159	603.345	368.259	512.629	NaN	NaN	NaN	NaN	710.03	677.006	514.497	971.736	631.845	442.905	NaN	NaN	NaN	386.212
P62495	994.713	905.097	NaN	NaN	39759.9	22972.5	583.943	662.59	340.786	201.942	649.807	759.881	811.6	733.208	674.457	23.9942	14228.8	4453.37	NaN	NaN	3203.35	701.307	NaN	NaN	1839.24	NaN	168.13	410.371	1440.45	635.37	297.331	494.73	9633.4	2423.12	NaN	NaN
P62701	1209.22	770.194	649.78	1316.03	144838	54034.1	107.668	218.612	756.067	577.934	114.084	118.438	2884.09	1255.54	322.493	444.5	23804.7	9175.52	1941.45	379.098	2363.04	1378.96	232.836	NaN	14126.6	3278.87	569.324	542.392	6938.13	1379.31	482.725	714.177	15650.4	6530.83	NaN	NaN
P62714	1691.5	2099.05	4370.03	4027.27	12927.6	14439.6	1012.03	1052.23	941.995	888.226	780.55	709.364	1284.3	915.463	2147.19	1917.24	5098.87	5869.58	2757.8	3275.98	1827.49	2746.23	765.633	2031.43	1159.54	NaN	901.302	1039.84	1983.73	2306.68	1181.79	1285.72	1918.35	1531.7	1396.65	1295.79
P62750	853.492	554.855	NaN	NaN	41968.1	8889.48	488.004	559.905	268.439	269.187	280.716	356.979	1401.28	567.256	247.535	359.756	4953.99	996.64	NaN	569.333	701.414	309.366	NaN	591.282	3939.15	379.444	203.698	NaN	849.844	505.717	364.094	223.728	8266.85	2.61602	NaN	NaN
P62753	1789.84	1926.62	3872.5	5635.23	15211.4	13374.7	1151.71	1160.72	1925.84	2155.65	1015.34	967.113	1504.41	1074.34	1643.47	1824.75	3005.95	2673.08	3127.9	3603.55	3054.26	3217.7	1527.66	2036.44	3093.2	2340.95	3619.38	3639.06	1963.79	1398.97	3533.51	4073.93	4007.16	NaN	2307.94	2155.34
P62805	85150.5	96122.4	254045	234870	909179	1.00475e+06	121329	123425	207660	208172	115238	101403	141610	173147	197244	227747	334711	440728	531233	443923	293552	321304	215028	226095	177905	201596	251520	283652	196975	202527	197366	211437	183296	172460	182428	187556
P62820	26296.8	27745.8	48876.9	33121.2	65084.1	73619.5	21785.2	28028.3	22151.2	22725.6	25582.9	22118.5	24200.7	34621.2	32931.2	29616.7	26196.4	61911.9	29757.4	31919.9	34114.9	31763.5	26221.5	29100.8	24376.4	26590.8	27316.8	24514.4	18939.6	22978.6	28768.9	31188.5	25624.2	7412.4	29744.8	33465.9
P62826	4022.73	2983.05	3162.89	4996.88	46890.3	20441	2210.06	2503.99	3161.58	2869.02	1646.15	1779.8	3695.38	1823.08	3024.25	2594.12	7637.91	3823.05	4348.64	3917.67	3807.78	4490.6	1786.29	2407.97	4284.39	1845.79	2957.65	2980.94	2245.18	2208.15	3491.68	2779.07	4195.09	2968.36	922.784	2702.44
P62851	1337.59	1346.13	2185.46	2103.9	17994.4	2873.05	1039.19	793.478	1805.21	1569.84	766.195	645.435	874.247	818.993	2093.45	1900.53	NaN	NaN	3083.85	2669.01	2619.92	2699.88	1043.9	1646.8	NaN	NaN	2207.71	2283.48	1647.04	1625.69	2670.96	2535.77	2604.5	1731.65	1064.15	1281.02
P62879	10227.9	10582.8	16015.3	16889.9	23787.5	14044.9	6183.25	6241.83	6533.6	7233.89	6435.86	6586.49	7566.68	7624.09	9999.7	10038.7	10308.6	22290.3	13143.5	9875.98	11256.3	13218.2	7150.52	7148.34	7088.08	6582.07	7893.83	8372.6	7314.72	8292.14	9000.33	8654.33	4437.67	3236.77	7034.03	8818.6
P62906	1032.02	683.715	2071.8	1848.17	NaN	NaN	482.672	458.481	889.495	785.852	277.326	252.156	371.826	485.022	1393	1125.73	NaN	NaN	1427.01	1589.76	943.931	708.666	331.168	536.364	326.105	NaN	1050.52	1231.1	NaN	NaN	597.428	968.151	NaN	NaN	249.665	NaN
P62913	1163.27	772.902	2186.03	1494.71	5923.69	3509.4	628.954	601.904	750.277	673.351	707.673	501.54	676.253	NaN	868.238	843.638	4631.13	3376.54	1945.02	2005.22	1771.5	1827.88	1429.37	1112.76	2251.28	2436.09	1603.52	1584.64	1644.51	1598.23	1074.95	1228.39	12800.7	NaN	NaN	1230.22
P62917	487.677	130.564	NaN	4227.35	72127	20913.8	NaN	NaN	88.9217	50.0393	105.697	NaN	1287.99	340.077	NaN	NaN	7619.58	2289.31	NaN	NaN	627.059	106.381	NaN	NaN	2877.93	800.329	NaN	229.873	1873.73	286.329	663.946	NaN	4285.31	NaN	NaN	NaN
P62937	13776	16690.1	39019.7	39670.1	209029	139157	14484.5	15372.2	8559.22	9545.8	17932.3	16332.6	22948.4	22973.9	16944.4	14557.5	54057.4	62277.1	33357.7	32330.1	29474.8	31250	31308.8	37742.8	37300.2	34511.4	17861.5	13125.8	38608.3	40656.5	22649.3	27814.4	56123.6	53396.3	36898.1	32824.4
P63010	573.757	550.594	NaN	1497.02	NaN	NaN	401.763	323.005	452.142	396.755	309.308	286.132	374.615	405.614	826.293	668.93	NaN	NaN	NaN	212.627	609.522	NaN	538.409	NaN	NaN	NaN	412.013	338.842	NaN	NaN	416.047	272.71	NaN	NaN	NaN	NaN
P63092	2598.51	3282.42	5863.71	5639.44	7044.28	6369.44	2997.9	2891.08	1941.71	2222.07	3553.22	3205.59	3427.69	4014.76	2758.36	2946.66	5256.49	6922.72	4488.98	5335.85	3054.62	2989.31	3599.84	3508.15	3426.21	3425.45	3030.85	2670.49	3146.38	3513.07	3235.76	3245.41	3585.43	5389.74	4034	4097.6
P63098	613.394	488.992	NaN	828.653	NaN	NaN	803.788	493.68	341.878	507.729	659.704	729.521	1058.06	1003.49	333.087	342.209	NaN	3057.24	863.535	845.225	690.281	841.245	782.995	1158.68	1374.42	1632.29	345.453	452.632	1246.91	1659.42	352.388	608.539	3120.62	NaN	1571.86	1375.01
P63104	12769.4	13902.4	18058.8	17949.3	34140.6	24747.4	14398.2	15204	10368	10755.4	19364.2	17437.7	15142.7	16481.7	17335.3	15947.5	20990.2	19818.5	15264.5	14156.8	14024.8	14298.1	20060.7	22033.2	14064.2	14296.7	12392.3	12438.7	14279.6	16079.1	15219.2	14967	11339.6	12213.2	19581.2	21361.5
P63151	144.509	119.262	NaN	NaN	NaN	NaN	163.14	168.123	167.262	174.454	191.172	111.566	167.536	222.243	147.503	63.3404	NaN	NaN	NaN	250.027	NaN	204.662	NaN	NaN	NaN	NaN	82.6193	121.974	NaN	NaN	252.454	75.9875	NaN	NaN	NaN	NaN
P63173	1349.01	1130.97	3256.98	3122.68	53845.8	23350.1	419.949	355.181	1044.99	1004.78	706.233	599.212	1159.7	742.689	1996.29	1888.3	6862.03	2936.56	3003.53	3062.67	2993.13	2192.6	992.308	1318.76	3325.38	1557.1	1514.22	1419.79	1636.83	599.215	1819.65	2039.52	5332.75	3494.52	1351.79	972.129
P63208	500.044	927.619	678.557	NaN	8.7436	NaN	590.258	861.174	581.999	611.345	141.443	444.566	596.885	829.108	305.637	247.881	NaN	1203.43	408.783	331.981	1055.11	814.005	658.582	386.4	889.239	NaN	347.918	564.901	411.123	272.44	642.71	650.924	NaN	NaN	743.43	625.801
P63241	2671.97	2554.44	5352.81	6265.31	62599.3	37460.5	2195.9	2197.13	1261.16	1481.06	2716.88	2160.08	4656.22	5332.81	4160.11	3334.25	17743.1	16360.8	5958.97	5742.34	4615.84	4020.55	4983.17	6197.88	10127.1	6362.82	1722.61	2069.35	6458.69	6693.85	2282.93	2642.16	10927.7	15165.4	4423.1	5841.37
P63244	3509.06	3468.28	8897.13	23902.3	70254.4	21718.9	2201.16	1927.57	2668.97	2783.23	1454.89	1521.98	3063.9	3967.88	4466.85	3519.97	8584.24	6726.68	6593.59	5900.37	6982.62	7303.42	3505.23	4711.46	5220.49	5101.66	3676.14	3910.36	3189.2	3661.94	3914.14	3533.62	10820.3	4330.36	3371.16	4254.43
P63316	553.282	741.755	1881.26	1842.96	NaN	NaN	478.69	507.938	563.813	720.108	654.905	580.503	346.862	349.667	523.283	465.275	1107.88	NaN	2658.24	2617.91	1171.91	1673.09	872.573	954.298	NaN	NaN	1390.67	1163.38	1153.92	1718.77	1400.39	1327.05	NaN	1575.16	1347.23	1598.23
P67812	5241.75	5113.12	8299.39	7040.27	6033.24	8208.8	2097.2	2005.79	3055.17	2994.93	1744.94	1488.14	4083.91	3895.14	4924.85	4503.58	2018.71	4901.13	4353.23	4620.11	4839.26	4590.16	2344.12	1861.99	1922.76	2655.93	2950.06	2823.97	1701.62	1526.94	3959.5	4114.88	2756.98	NaN	1296.83	975.845
P67936	14612.7	14886.9	41849.6	51476	217851	164168	14992.1	13820	12352.4	13225.3	13435.1	13455.3	14252.3	17819.8	14106.5	13155.6	84630.8	51606.4	50024.5	46669.4	47152.9	46148.8	26880	25395.5	24983.7	25339.2	20252.1	21027.5	25601.4	31845.1	24623	25352.3	41657	29767.8	23651.6	22382.1
P68032	16445	16449.5	21992.4	21677.6	68125.1	42324.6	14031.1	17218.8	15279.3	13810.5	16579.9	16414.7	7035.44	6177.83	12479.1	10679	20061.8	12503.6	8605.42	7511.79	10026.4	10080.4	13914.9	8815.16	150.834	3821.98	8883.54	8431.48	6221.32	6961.87	9973.31	9138.57	4106.46	102.635	14308.7	14402
P68036	1364.32	860.783	NaN	NaN	33778.8	14758.8	365.276	489.584	182.449	315.286	441.425	437.402	2068.26	1064.26	558.569	1.88132	14834.3	2667.59	NaN	830.526	3262.36	922.791	1277.5	416.699	4422.43	1283.67	317.985	197.914	4174.65	2617.52	469.626	444.976	3893.03	1621.71	907.946	NaN
P68104	8857.81	8210.45	14400.3	15710.2	60838.7	50467.1	4671.69	5272.4	5061.65	4460.59	5788.91	4785.68	9508.73	9178.66	8676.47	8587.46	29802	21259.9	11866.1	12270.9	13248.7	11910.7	8521.43	7882.55	20762.8	10473.9	7904.68	7847.15	15882	11265.6	8564.11	7742.16	29998.7	18714.1	8740.06	9499.85
P68363	52169.1	53278.3	112841	111401	734742	346135	40852.6	38155.3	27543.1	32609.8	45120.6	39870.5	58640	49828.1	59181.6	68637.2	116423	131307	79514.9	77500	75524	76307.8	62517	65876.4	74908.7	49400.9	56407.6	45505.9	81563.7	81336	63252.9	67510.2	104123	101484	80523.9	82936.4
P68371	5303.38	4793.28	12526.8	12572.9	93964.2	59942.8	3885.13	4403.13	3314.7	3581.44	5284.48	4722.04	7116.84	5969.27	7028.85	6694.18	23768.7	23364.6	10452.7	10700	9544.75	9618.5	7087.96	7959.17	8993.84	7737.21	5146.62	4989.67	10497.2	9885.42	6231.41	6024.76	19239.1	14792.4	8757.84	7829.14
P68871	317143	338348	527438	521171	849142	1.0815e+06	721472	728840	389508	420572	423819	379736	764698	762717	749953	691998	539433	595343	642760	631293	494539	629122	851734	769400	608632	577808	489947	488826	694072	663898	508666	481516	552403	668899	530733	562674
P69849	200.253	232.263	NaN	NaN	NaN	NaN	115.094	72.0264	128.029	131.172	110.907	68.6851	196.177	544.37	380.279	558.485	NaN	NaN	559.695	1369.13	301.482	1153.61	NaN	NaN	NaN	NaN	145.388	81.5035	NaN	262.769	292.871	157.246	NaN	NaN	NaN	NaN
P69891	2645.49	2832.92	3595.57	3109.25	5146.46	4597.9	4699.06	5184.97	3251.02	3301.74	3371.21	3424.62	2755.14	2578.53	4139.56	4027.93	3713.29	3559.33	3790.88	3564.35	3113.09	3249.79	4417.3	4517.61	2246.72	2129.32	3408.5	3281.46	3326.7	3443.62	3284.97	3100.78	1397.84	NaN	3139.94	3611.29
P69905	29052.7	29661.3	52352	48787.5	65969.9	49774.2	85795.4	87912.3	42589.8	41137.9	40792.6	34525.3	77444.2	85903.4	59372.1	52131.7	73002.3	78777.5	67281	67575.7	61982.6	66572.6	116055	115781	87938.3	93144.3	57631.2	58073	76195.8	81806.2	59920.4	59548.5	96133.8	84721.9	85422.3	78335.6
P78344	1028.99	1155.21	NaN	5001.91	190.984	NaN	1473.03	NaN	796.838	602.478	1090.11	813.043	NaN	NaN	472.236	462.349	NaN	NaN	NaN	NaN	NaN	NaN	NaN	NaN	NaN	NaN	2431.04	1509.73	NaN	NaN	NaN	1442.23	NaN	NaN	NaN	NaN
P78347	NaN	65.0071	NaN	NaN	1544.66	2.81228	129.331	192.577	65.4958	97.2648	382.567	391.294	554.187	999.455	1.46599	1.72509	2861.79	3976.28	751.103	418.006	818.755	1711.78	369.122	NaN	1922.29	1777.76	249.516	420.414	1862.14	1338.81	507.908	138.894	3591.8	1802.27	548.366	603.601
P78371	547.007	420.865	1517.29	NaN	24515.4	19705.9	210.327	266.981	149.656	232.753	336.611	305.658	1257.97	675.247	409.568	409.507	5065.05	2146.82	32.6267	NaN	1038.16	843.502	820.145	1428.01	1341.95	NaN	169.013	120.195	1350.24	606.73	328.083	314.897	1968.98	NaN	1.86077	NaN
P78417	1826.12	1824.34	NaN	2329.04	NaN	10675.3	2459.97	2462.61	2396.73	2393.89	1287.3	1417.91	2761.85	3248.08	2220.64	1878.74	NaN	NaN	2124.15	2423.47	2263.25	1994.22	1958.89	1618.33	3342.76	3103.43	2257.92	2028.73	656.471	1075.58	2058.01	1881.7	NaN	NaN	1225.74	1088.99
P78527	814.514	961.499	2150.47	2728	NaN	NaN	262.521	111.977	495.524	556.49	217.053	481.491	1391.52	NaN	1245.68	1201.34	NaN	NaN	1540.74	838.91	1190.88	1876	NaN	6111.2	NaN	NaN	950.555	869.903	NaN	NaN	1126.21	1155.49	NaN	NaN	NaN	NaN
P78539	1085.84	1238.36	5638.98	13166.8	7426.89	10779.8	4997	5243.79	1222.03	1307.46	2831.38	2459.99	10818.6	9790.79	2690.89	2424.11	6376.44	6606.38	5471.98	7156.86	4107.84	4429.32	11167.3	10638	15178.4	13583.1	3431.19	2617.41	7191.33	10040.9	3087.29	2477.21	12815.5	17248.3	8515.27	7101.2
P78559	116.75	118.372	NaN	NaN	NaN	NaN	79.6877	353.703	145.238	162.504	191.624	136.936	NaN	NaN	75.8972	105.508	NaN	NaN	NaN	NaN	NaN	NaN	NaN	NaN	191.774	NaN	121.818	183.899	NaN	NaN	307.812	319.416	NaN	NaN	258.152	NaN
P78562	211.87	357.836	NaN	NaN	NaN	NaN	444.462	545.383	196.469	147.383	410.787	422.492	943.31	1239.42	104.388	101.069	NaN	NaN	NaN	NaN	NaN	NaN	NaN	NaN	NaN	NaN	NaN	151.437	NaN	701.599	NaN	NaN	NaN	NaN	NaN	NaN
P79483	2378.68	1677.36	0.763185	1674.36	NaN	NaN	2083.14	2090.69	1798.1	1705.74	2230.32	2194.48	238.919	482.774	1887.69	2039.36	NaN	NaN	1333.85	983.999	1360.96	514.342	2079.75	1960.67	NaN	NaN	1900.83	1697.73	773.21	600.123	1541.47	1781.28	NaN	NaN	1870.41	1908.74
P80108	326.003	486.37	NaN	NaN	NaN	NaN	44.4631	186.497	280.166	327.803	161.434	123.839	NaN	NaN	499.09	372.788	NaN	NaN	NaN	NaN	321.539	NaN	NaN	NaN	NaN	NaN	319.386	247.664	NaN	NaN	566.904	301.006	NaN	NaN	NaN	NaN
P80188	1001.03	1075.54	3412.17	2081.82	NaN	NaN	504.455	595.272	1123.26	1167.15	401.742	282.868	840.679	1173.37	1343.26	1355.26	NaN	4.87219	1362.94	1052.61	1413.89	888.716	641.751	1.08948	6.87852	1.76355	1054.44	1173.5	239.083	336.69	1144.08	774.565	NaN	NaN	NaN	NaN
P80303	5108.02	4680.2	18242.2	13078.1	41005.8	51235.5	9606.11	10531	2146.72	3041.78	7250.1	4949.14	20707.3	20524.6	2172.08	1528.34	43821	47520.3	12751.5	13968.1	10002.1	11203.9	34815.7	35846	46490.8	45780.7	6136.37	4600.97	41698.6	49898.8	6338.26	5580.82	61323.1	93462.9	35347	37984.2
P80511	620.552	717.76	1154.32	1656.22	NaN	NaN	1762.17	1835.28	1492.44	1493.91	137.816	60.8836	5689.95	5733.36	104.58	38.8112	NaN	NaN	872.011	934.929	1051.44	1512.01	2009.39	1844.97	4563.21	4405.94	996.871	1104.58	358.474	NaN	1052.22	1401.15	4739.8	4009.62	266.066	480.693
P80748	NaN	60.1419	NaN	NaN	NaN	NaN	NaN	NaN	76.5043	65.0196	77.281	NaN	NaN	NaN	148.73	49.8936	NaN	NaN	503.344	NaN	NaN	NaN	NaN	NaN	NaN	NaN	200.535	128.781	609.678	NaN	286.126	202.29	NaN	NaN	NaN	NaN
P82650	70.3602	NaN	NaN	NaN	NaN	NaN	NaN	NaN	247.359	161.16	NaN	274.567	NaN	NaN	126.335	161.034	NaN	NaN	NaN	NaN	NaN	NaN	NaN	NaN	NaN	NaN	114.208	NaN	NaN	NaN	393.237	398.88	NaN	NaN	NaN	NaN
P98095	272.402	372.719	NaN	NaN	NaN	NaN	378.448	447.505	409.324	477.384	571.081	323.111	284.144	639.271	382.967	438.111	NaN	NaN	NaN	NaN	407.641	231.333	NaN	NaN	NaN	NaN	295.502	282.56	NaN	592.354	489.623	493.499	937.131	NaN	586.341	266.307
P98160	8683.05	10325.1	22466.3	21426.4	37724	40539.3	18153.4	18442.3	6258.97	6451.62	20632.2	19166.9	28724.3	30944.2	8621.87	8513.37	55485.5	73312.7	19009.6	19149	14832.4	16600	34009	35375.1	35292.1	35537.1	10101.6	10122	32082	35136.3	9165.82	10112.1	46366.3	53734.9	37786.7	38037.6
Q00325	10164.3	10927.4	23901.5	18813.4	11712.1	35003.3	1605.66	1746.47	4457.11	4612.48	1723.34	1242.22	2537.64	2915.18	14322.6	14398.3	6771.92	NaN	10930.4	11656.2	8109.18	9672.43	3041.05	3949.77	2835.46	3002.35	4408.29	4236.74	1239.62	1918.14	6871.89	6560.69	2311.08	NaN	3494.15	3145.39
Q00341	261.898	283.13	626.48	NaN	NaN	NaN	226.371	156.464	303.266	308.462	178.459	84.9389	NaN	NaN	263.623	269.669	NaN	NaN	819.509	301.774	292.761	1033.68	NaN	NaN	NaN	NaN	367.366	298.166	NaN	NaN	391.622	428.909	NaN	NaN	NaN	NaN
Q00577	804.874	875.7	1957.93	1561.56	NaN	5.38974	1075.34	1049.88	936.761	746.456	1083.97	1178.19	1517.57	1366.62	1526.97	1511.38	1406.89	1715.12	1119.74	1615.93	1181.31	1705.84	1738.5	1976.68	1615.34	1727.87	973.269	834.303	473.355	826.763	904.022	951.656	NaN	NaN	1025.14	1247.29
Q00610	2534.52	3304.07	5357.63	6054.42	12405	6068.58	1192.92	1093.03	2088.75	2332.19	1335.52	1198.33	1636.77	1861.8	4653.89	4802.2	4737.66	1348.93	6575.58	5152.02	4176.45	4705.69	1847.8	1661.75	2013	3116.99	3361.74	2845.6	1893.83	2133.4	3773.78	3624.24	3356.51	2253.4	2180.7	1653.13
Q00839	1237.52	978.286	973.94	785.838	30372.1	16040.4	346.683	341.691	363.432	309.747	373.966	495.351	1417.2	1153.33	411.723	729.265	10499.2	3336.9	530.369	109.676	2475.5	937.122	601.687	1237.59	4276.19	1720.17	802.073	595.179	4053.49	1860.09	941.13	484.887	5508.83	34.2837	356.647	21.162
Q01082	1379.14	1491.08	2023.09	2266.59	2396.71	NaN	1969.52	1937.26	1622.82	1631.18	2856.98	2639.44	1600.17	1783.73	2133.71	1900.13	4548.45	4685.53	1913.63	2126.28	2011.35	2217.97	3307.12	2809.14	1809.72	2099.51	2006.81	1935.85	3655.81	3876.64	2162.13	2133.55	2513.73	6939.43	4046.43	3818.75
Q01105	3750.14	3143.44	5873.08	5461.41	37994	21852.7	2020.02	2491.19	4245.48	2113.38	1980.16	4174.93	4803.35	3502.1	1811.35	1925.46	4264.87	5232.9	4333.91	3357	4439.88	4328.93	3015.57	3168.53	5067.22	4560.58	3248.03	1998.74	2754.89	2457.62	3011.31	2954.02	4414.36	7729.75	3100.83	2368.19
Q01469	643.652	699.556	1384.75	1085.07	5537.48	4361.35	1432.96	1121.85	561.531	607.829	1040.81	821.746	1123.97	1137.98	621.295	574.197	3881.2	8556.99	1584.41	1702.13	1314.41	1199.97	272.526	1306.57	1511.98	1861.49	1493.86	1541.22	1054.34	1074.52	397.65	386.829	1091.73	NaN	973.734	858.752
Q01518	1393.2	1415.69	2628.32	2944.2	4485.56	6648.14	1662.37	1952.17	929.256	1238.21	1880.95	1874.93	1806.66	2527.43	1613.02	1086.44	1015.76	6351.12	1306.34	1899.9	1416.97	1807.5	1841.7	2012.23	2076.97	2653.9	1772.96	1666.51	2306.61	1699.52	1771.36	1754.39	1112.36	2254.2	1639.45	1001.58
Q01546	NaN	NaN	NaN	NaN	NaN	NaN	NaN	NaN	37.9846	NaN	24.7314	NaN	NaN	NaN	NaN	34.2498	1844.24	1951.69	NaN	NaN	NaN	NaN	NaN	NaN	NaN	NaN	NaN	NaN	206.338	NaN	199.187	NaN	NaN	NaN	NaN	NaN
Q01813	133.409	111.821	NaN	NaN	38622.6	3738.38	NaN	NaN	48.2059	NaN	NaN	60.4568	NaN	NaN	NaN	163.325	2409.91	NaN	NaN	NaN	235.041	NaN	NaN	NaN	NaN	NaN	NaN	NaN	NaN	NaN	NaN	NaN	1783.9	NaN	NaN	NaN
Q01995	3190.87	3515.95	4410.01	4561.06	6626.7	7185.58	4837.75	5011.72	2737.37	2817.41	3305.14	3089.68	7320.2	6613.44	4338.94	4230.22	7762.74	7199.22	5067.13	4766.82	4351.46	4780.12	5638.53	6244.31	7233.59	6436.78	2753.84	2593.01	5347.04	4974.34	3250.43	3070.9	6647.65	5646.66	3947.92	3697.28
Q02218	153.388	196.152	0.354001	NaN	NaN	NaN	605.101	584.417	51.0106	75.94	1003.59	227.078	NaN	NaN	188.391	154.448	NaN	NaN	NaN	NaN	NaN	306.393	NaN	303.909	NaN	NaN	195.906	61.6758	NaN	NaN	261.572	140.491	NaN	NaN	NaN	NaN
Q02252	1201.82	1173	1141.55	1114.17	NaN	NaN	676.375	709.964	1153.71	1101.75	546.994	689.451	338.554	414.017	1062.33	1129.8	NaN	NaN	1301.06	1169.7	1106.04	959.216	NaN	957.384	620.987	NaN	1181.34	1153.56	608.459	427.061	1147.68	977.673	NaN	NaN	460.306	523.612
Q02413	NaN	NaN	0.710882	NaN	NaN	4.0845	NaN	NaN	8.3608	NaN	64.1772	33.7534	NaN	NaN	NaN	NaN	0.891049	1.66501	460.241	228.858	NaN	NaN	165.513	275.577	1747.94	1871.44	300.975	304.293	NaN	NaN	21.4139	25.9294	NaN	NaN	144.811	NaN
Q02543	281.873	86.5214	NaN	NaN	19025	2406.81	NaN	NaN	82.1388	47.5465	NaN	NaN	814.624	NaN	NaN	65.476	3922.9	2920.92	NaN	NaN	779.187	NaN	NaN	NaN	1548.01	NaN	NaN	NaN	1303.5	NaN	NaN	NaN	NaN	NaN	724.508	NaN
Q02790	193.736	174.577	NaN	NaN	12025.4	6253.9	100.882	NaN	93.9098	72.9932	NaN	NaN	1186.01	NaN	86.4066	167.664	4306.86	NaN	227.401	NaN	NaN	NaN	NaN	NaN	717.016	NaN	249.736	99.9196	2203.95	NaN	NaN	85.1985	NaN	NaN	NaN	NaN
Q02809	1114.31	1196.5	1379.36	1083.2	NaN	NaN	1052.28	1092.3	564.488	650.033	690.376	824.936	2241.72	2504.68	700.431	722.724	1142.28	3304.97	1993.27	699.442	371.217	600.64	1386.04	894.146	2697.43	2333.35	669.422	784.383	735.458	466.567	978.255	867.567	2116.98	NaN	779.483	434.927
Q02818	1915.15	1473.38	6014.52	7152.38	15075.8	5456.89	2146.56	2281.58	825.003	895.317	1866.17	1615.78	4151.87	4321.24	1032.22	1078.13	13538.5	14175.9	4655.63	5682.44	3603.8	4350.47	6744.06	7136.63	9733.86	10025.2	1648.7	1728.03	6640.95	9060.54	2388.47	2659.78	19147.4	17867.5	9407.02	11857.5
Q02878	1479.83	1218.7	2640.74	3818.95	29230.8	16843	320.708	549.668	804.398	817.161	592.164	571.302	668.059	1245.76	2372.22	2508.44	3154.91	2751.07	1846.78	1909.12	2741.21	2489.63	634.292	1372.81	2289.99	1393.02	1075.47	1209.42	1343.03	1007.78	2183.93	1625.61	2997.76	2172.01	663.146	754.333
Q02880	136.079	254.452	NaN	932.083	NaN	NaN	130.704	130.08	91.589	126.93	49.9533	113.317	NaN	NaN	249.061	183.334	NaN	NaN	NaN	NaN	177.343	NaN	NaN	NaN	NaN	NaN	93.0031	177.783	523.843	870.349	NaN	146.799	NaN	NaN	NaN	637.161
Q02952	137.212	134.608	NaN	NaN	NaN	NaN	321.603	304.781	134.321	175.659	297.9	401.326	NaN	NaN	110.938	110.141	NaN	NaN	NaN	NaN	363.276	NaN	NaN	744.482	NaN	NaN	152.55	75.5152	188.163	507.772	NaN	286.229	NaN	NaN	689.654	725.558
Q02978	217.245	328.883	NaN	2247.51	NaN	NaN	93.3239	177.92	153.492	199.772	54.4143	83.6803	NaN	188.656	699.535	689.768	NaN	NaN	1001.79	714.208	566.003	673.65	NaN	NaN	NaN	NaN	378.584	352.66	NaN	NaN	483.473	427.55	NaN	NaN	NaN	NaN
Q03135	2549.29	3422.56	5281.03	5181.78	3051.38	3.12057	1409.56	1461.44	1390.4	1330.49	1214.06	1170.76	1340.14	872.416	1949.37	1874.42	2633.44	3773.34	2427.36	2333.2	2733.35	3475.6	1724.25	1289.39	603.987	886.448	2413.32	1784.02	1816.67	1801.14	1968.35	2327.4	259.46	1188.31	1980.36	2205.62
Q03252	2672.1	2770.49	3722.13	3840.7	8654.43	44.2786	5690.77	5946.35	2144.96	2535.37	4333.52	4222.03	7408.77	9729.87	2441.45	2048.25	6578.87	7484.44	3835.04	3469.72	3609.14	3357.41	8341.98	8157.07	11446.4	11447.1	3216.37	3079.02	5981.84	6763.89	3205.43	3102.04	10388	9169.29	6976.54	6583.04
Q03692	2031.61	2265.96	1902.09	2324.01	NaN	NaN	2519.41	1842.81	401.777	382.41	1562.66	1529.15	1132.63	1219.69	807.261	945.619	818.707	NaN	427.777	464.961	442.64	NaN	361.064	NaN	NaN	NaN	152.386	NaN	NaN	NaN	162.527	NaN	NaN	NaN	648.301	1445.48
Q04446	967.029	931.607	934.824	1240.39	2938.88	NaN	1101.94	1085.58	687.134	818.889	769.168	801.403	998.566	1116.45	784.743	983.752	NaN	NaN	1284.27	964.465	1275.61	1196.9	1463.53	3075.69	2217.95	750.806	938.982	1019.15	1702.02	1609.38	863.018	921.609	863.794	NaN	1873.89	850.772
Q04637	599.77	730.208	4.73969	1098.94	25185.2	12.048	419.944	472.687	388.803	493.152	547.57	645.03	995.291	634.258	1134.86	824.41	1148.27	NaN	792.821	1138.87	916.44	548.689	406.765	NaN	647.603	1102.4	536.587	476.107	397.793	NaN	728.115	775.873	4377.81	NaN	3.23384	551.075
Q04695	234.292	518.773	2977.5	5401.1	32457.1	4394.31	99.2701	65.1172	231.875	266.694	2141.35	2363.8	1457.31	1057.2	142.658	88.2221	2211.54	3.5694	2053.09	2712.41	668.929	232.613	2108.75	2231.35	3252.19	3600	2636.72	1832.31	2280.52	2315.57	130.645	123.632	4603.35	6584.29	439.755	943.509
Q04760	771.6	633.788	1305.99	794.867	7703.87	240.359	1153.8	996.147	484.96	550.553	973.973	1084.62	1675.01	2072.47	1004.99	625.918	1709.88	NaN	882.938	1062.92	1201.97	1119.93	1982.12	2292.4	1246.53	2351.57	639.433	596.247	2014.01	1917.22	789.864	561.209	1971.96	1798.11	2416.21	1836.58
Q04837	1170.92	1063.41	1139.59	1225.98	2723.51	7230.63	1719.06	1656.11	1623.08	1694.37	1326.82	1163.81	2054.3	1659.82	1392.27	1272.13	2956.53	895.817	1244.86	1356.17	1146.44	1137.11	1886.34	1659.84	1118.58	1092.01	1116.19	1254.68	1019.36	1205.24	1353.32	1360.94	614.019	NaN	1544.5	1806.08
Q04917	563.22	1024.72	NaN	NaN	14.7001	20.598	1246.01	1188.92	568.092	565.363	1307.72	1269.68	941.103	732.205	864.472	746.194	NaN	NaN	311.916	119.511	674.181	603.621	931.897	839.424	240.138	520.148	677.543	695.625	992.715	889.534	719.61	493.899	318.15	NaN	804.94	1176.85
Q05469	1730.5	1742.5	1650.85	1930.64	NaN	NaN	1714.82	1875.34	1630.01	1837.23	3246.89	3014.48	690.753	684.448	1896.01	1866	265.99	2327.58	1605.06	1830.84	1950.16	1779.51	1851.85	1220.25	NaN	NaN	1541.14	1346.32	787.518	475.115	1435.74	1352.69	NaN	NaN	1034.96	1029.17
Q05682	829.276	1318.09	4.89908	NaN	27.0365	NaN	440.243	458.841	739.182	619.705	356.643	291.908	393.207	313.731	431.631	433.665	NaN	NaN	3726.81	733.846	830.372	NaN	455.414	223.177	NaN	291.239	568.045	635.355	NaN	192.574	747.476	764.311	NaN	NaN	479.847	118.996
Q05707	9274.94	10258.4	14778.7	15094.6	17574	22079.5	5022.62	5128.5	7697.34	7899.8	4660.98	4630.13	8880.49	9809.63	9848.36	9191.51	6669.8	7220.49	11890.6	12252.9	10351.6	10679.7	6057.75	6456.6	9909.26	9542.32	8545.87	8667.99	6347.15	6887.21	10353.5	10299.6	8506.43	8954.89	6842.88	6559.75
Q06033	820.859	1107.86	1601.02	2233.82	NaN	NaN	603.958	860	729.44	793.4	669.984	446.304	1010.61	1034.08	1134.57	1001.08	NaN	NaN	1725.59	1426.24	793.281	1112.92	399.333	1878.25	828.38	264.369	734.899	765.39	718.247	453.55	953.626	818.092	1108.47	1224.58	433.041	777.879
Q06210	148.674	31.5596	NaN	NaN	24279.3	1978.69	144.398	183.388	20.5173	72.828	NaN	NaN	75.8105	NaN	NaN	NaN	2536.49	1270.73	405.716	NaN	NaN	NaN	NaN	NaN	788.863	NaN	164.806	NaN	377.779	NaN	NaN	NaN	NaN	NaN	NaN	NaN
Q06323	1355.16	1519.99	4286.19	3465.48	771.31	9.75839	1855.51	1864.65	1104.22	1333.39	1642.87	1303.89	1687.55	1952.71	2009.69	2047.34	2720.95	2644.21	3584.66	3374.75	2520.57	2991.68	3085.41	2000.82	500.32	2249.16	1416.42	1339.8	2066.78	2072.61	1764.43	1824.62	1876.18	2108.16	1856.12	2212.45
Q06828	56300.9	73996.9	158424	197027	246264	257729	36116.8	39544.2	16225.9	21039	154510	135751	61012.5	62795.1	48616.5	43153.3	283906	321215	50981.2	31958.6	45691	49236	83908.4	95943.5	95527.3	68690.7	22603.7	22289.3	30917	26425.9	33380.1	33378	11113.1	14792	174703	173827
Q06830	12997.5	12504	28996.4	28263.3	110884	67689.2	15767.5	15064.4	9067.63	9523.05	15682.5	15273.1	24821.7	22516.4	13734.3	13455.1	31539.2	34945.3	19711.1	20526.6	18795.8	18567.3	23936.9	26376.9	32497.5	33291.3	16255.4	15265.2	22981.1	22840.7	19258.1	17215.2	31108.4	31190.2	23196.2	23527.3
Q07020	538.866	227.624	NaN	NaN	24623.3	NaN	NaN	NaN	662.182	646.063	102.234	NaN	NaN	NaN	657.423	572.419	NaN	NaN	NaN	824.529	2252.83	NaN	NaN	NaN	NaN	NaN	1104.74	1106.66	NaN	NaN	1075.14	960.262	NaN	NaN	5024.51	NaN
Q07021	1758.94	1216.92	2149.73	122.065	41743.1	13835.3	836.224	925.077	654.471	637.197	797.99	916.661	2053.42	1096.81	589.263	538.878	3841.57	83.2241	1471.69	1475.62	914.771	517.662	1018.03	749.757	1341.57	1003.82	330.658	282.052	668.513	1074.48	295.915	147.458	4424.11	NaN	NaN	NaN
Q07065	3776.08	4149.42	4731.62	6333.71	8448.61	8297.49	2315.53	2281.98	3761.56	3747.68	2369.15	2082.28	4317.61	3964.8	4681.62	4106.78	2850.31	3111.58	6255.48	6026.84	6153.69	6545.59	3526.79	3016.34	5012.87	4798.74	4258.86	3896.34	2600.95	3363.84	4921.7	5120.2	6427.14	6004.11	2577.12	2934.48
Q07075	3071.42	3515.94	9094.21	36343.6	75757.3	87538	3334.15	3423.94	1649.91	1908.06	3279.77	3179.92	8682.93	7343.86	3947.5	4069.86	58882.3	24285.9	16529.1	4912.1	4272.35	4850.22	12773.1	18897.9	22932.1	22598.5	2388.66	4318.91	3166.4	13767.6	3033.49	2096.54	17783.2	19384.4	17200.1	16578.2
Q07157	278.74	427.707	NaN	NaN	7.43906	NaN	643.473	595.808	235.56	252.585	636.403	631.78	780.445	1134.93	411.595	391.276	1760.96	NaN	520.666	290.649	591.521	451.457	1043.1	728.597	NaN	NaN	181.09	303.417	522.641	553.317	440.314	425.365	NaN	1070.54	NaN	664.545
Q07507	370569	357610	895083	897189	2.28076e+06	2.08474e+06	231288	395520	154460	148347	304207	510949	651592	717016	147528	134710	1.1206e+06	1398175	408394	401554	332345	337820	344448	880931	1.54855e+06	1.49247e+06	272671	55433.5	211823	249127	268449	257734	1.17421e+06	1.39956e+06	786876	918610
Q07954	2902.83	3094.53	5215.95	4984.05	818.011	4697.2	1115.42	1240.28	1838.49	1906.25	1566.41	1518.37	2159.25	2288.52	3239.17	2817.48	1748.26	3416.61	2893.65	3128.47	3023.49	2884.78	1487.59	1592.48	2485.5	1992.2	1974.88	1982.36	988.911	951.82	2384.73	2268.06	1775.37	NaN	1674.01	1789.06
Q07955	51.9513	22.6467	NaN	NaN	512.701	1212.95	NaN	NaN	15.8637	NaN	NaN	NaN	NaN	NaN	NaN	NaN	114.333	NaN	NaN	NaN	NaN	NaN	NaN	NaN	NaN	NaN	NaN	NaN	NaN	NaN	NaN	NaN	NaN	NaN	NaN	NaN
Q07960	1514.65	2008.22	4544.56	3707.6	NaN	10334.5	1442.37	1414.71	1410.38	1582.82	1696.09	1599.84	2162	2209.11	3238.69	3134.76	1044.17	NaN	2836.98	3443.44	2604.17	3849.39	1541.88	3880.93	3074.97	2695.01	2248.33	2212.48	1944.11	3287.4	2786.32	2528.99	2923.41	3137.72	2057.5	2902.4
Q08188	NaN	NaN	NaN	NaN	NaN	NaN	90.4959	NaN	NaN	NaN	187.492	139.828	NaN	NaN	1.99294	24.6762	NaN	NaN	1018.36	464.734	NaN	NaN	429.11	652.576	1252.08	1704.81	781.408	721.138	NaN	NaN	NaN	NaN	NaN	NaN	NaN	NaN
Q08209	2000.71	2078.94	4592.09	2748.09	3586.51	NaN	1358.4	1331.23	1254.27	1347.85	1223.13	1281.33	2292.37	1872.55	2432.5	2304.04	2510.35	NaN	1786.28	1710.66	2146.07	2129.01	1401.51	1632.04	2123.71	2469.44	1361.91	1354.52	1399.36	1190.13	1698.73	1863.14	NaN	NaN	1518.15	1434.42
Q08211	2003.63	1479.16	2618.11	5741.49	11351.5	3067.11	729.814	1111.58	585.965	1176.07	1568.99	1922.9	1697.78	4376.69	2320.93	2094.9	5766.54	30.352	3554.17	1503.81	2957.3	5283.03	11.1955	1383.65	1232.14	2687.55	1587.4	1867.02	2641.9	2876	2313.57	2090.15	2962.52	4038.14	2747.76	4493.87
Q08380	4021.55	4486.99	7336.01	5762.55	16848.9	11357.9	17623.1	16721.7	2629.19	2696.8	12884.7	12056.8	40835.5	40444.5	3809.86	3150.99	10412	15952.5	3811.42	4024.63	3232.81	3315.13	25611.2	27072.3	42678.5	43364.1	3010.5	3104.01	12818.8	15014	4440.43	4376.04	28332.9	25238.7	15679.5	17818.8
Q08431	12707.2	15050.2	41571.3	46425	88673.8	69535.3	28344.1	32120.1	7368.54	8027	31421.7	30146.4	73614.2	73679.2	13995.7	10609.2	52344.4	63358.9	19311	21130.1	14843.2	16117.4	44418.6	44474.8	63407.3	75482.3	9724.18	8543.79	19131.8	26793.4	11363.7	10430.5	35574.1	41033.7	41580.5	41880.6
Q08752	51.3419	NaN	NaN	NaN	NaN	NaN	NaN	80.8086	39.4314	44.104	100.79	30.2639	NaN	NaN	NaN	NaN	NaN	NaN	NaN	NaN	NaN	NaN	NaN	NaN	NaN	NaN	62.9574	62.538	NaN	NaN	274.79	NaN	NaN	NaN	NaN	NaN
Q08945	297.874	336.754	1183.59	591.357	2706.06	NaN	163.947	121.53	193.105	212.421	203.31	313.965	166.239	202.535	448.38	359.65	1309.56	NaN	708.345	1787.47	557.085	570.033	828.437	507.656	NaN	829.343	351.032	207.219	537.887	871.484	785.6	443.524	NaN	NaN	1398.05	NaN
Q09028	563.85	527.343	686.214	563.803	NaN	NaN	433.391	341.978	419.732	421.954	465.347	434.937	625.967	708.192	560.458	554.872	NaN	NaN	444.022	679.799	870.899	679.451	376.608	857.671	NaN	611.726	518.996	522.493	731.461	303.533	715.792	723.23	937.433	NaN	378.233	450.429
Q09666	1445.99	1465.94	2504.07	2050.62	177.462	3133.18	3762.44	3882.48	1319.6	1390.37	3757.49	3668.8	4780.27	4141.97	1154.73	1173.28	7899.17	10170.2	2562.04	2415.83	2268.9	2093.1	5996.46	5891.33	4748.09	5700.23	1984.82	1926.74	6928.93	7211.03	1700.5	2047.12	12971	12024.4	6749.97	6853.37
Q10471	444.63	545.501	NaN	NaN	NaN	NaN	252.392	109.667	210.837	221.087	241.196	241.455	3701.65	NaN	329.162	420.367	NaN	NaN	329.338	NaN	464.208	593.448	NaN	NaN	640.62	NaN	230.291	215.709	NaN	NaN	436.92	543.498	NaN	NaN	NaN	NaN
Q10567	429.49	393.473	850.754	NaN	NaN	NaN	115.665	151.212	383.892	369.676	178.975	166.648	124.396	81.7555	380.602	370.983	NaN	NaN	441.914	477.03	403.035	506.217	NaN	256.696	213.714	NaN	381.418	410.206	121.397	135.875	359.947	369.783	NaN	NaN	383.283	NaN
Q12797	1136.54	1056.07	2213.74	2262.5	NaN	NaN	1208.1	1024.22	1132.51	1162.29	742.471	779.909	1646.8	1609.45	1879.66	1870.64	NaN	NaN	1806.46	1485.31	1872.26	1582.82	784.485	1241.82	NaN	1467.86	1098.27	953.642	1556.93	1060.69	1443.07	1221.39	NaN	NaN	1078.47	620.068
Q12805	1164.59	1025.52	1778.4	1253.42	NaN	NaN	1139.54	1034.42	936.023	941.77	892.404	955.408	2093.12	1572.03	1369.2	1215.32	NaN	NaN	1791.63	2150.07	732.382	1111.93	2722.68	1101.99	1386.72	3770.59	1435.63	1033.48	842.621	4065.88	1144.68	984.301	NaN	NaN	704.859	1792.93
Q12874	1017.35	1036.65	1877.37	NaN	16151.9	45523.6	1186.86	1306.47	682.624	515.17	1283.04	752.989	990.817	1316.7	2657.7	2584.21	20591.9	NaN	2809.16	2400.16	2172.59	2153.67	1582.34	1384.97	1405.51	NaN	1820.86	1533.95	2054.02	1474.1	1457.73	1546.75	8733.52	NaN	773.139	NaN
Q12905	311.546	280.549	260.919	328.736	9966.13	4177.87	221.665	228.739	243.757	247.562	63.7499	49.3792	283.678	122.856	368.608	341.444	2906.18	NaN	519.023	721.719	366.393	577.288	365.803	NaN	0.693139	NaN	238.277	252.194	NaN	NaN	166.374	183.663	2213.96	NaN	NaN	NaN
Q12907	7298.41	8083.92	1456.7	1634.33	NaN	NaN	2271.88	2987.2	2701.9	3177.86	1904.35	1993.27	1588.91	3366.73	4440.16	3983.68	NaN	NaN	738.533	214.805	3233.9	3534.95	24.0513	39.8436	NaN	900.087	3191.46	3456.37	749.83	NaN	4296.57	3449.61	NaN	61.4556	10659	33.5231
Q12931	87.3048	153.748	NaN	NaN	NaN	NaN	42.6291	65.1161	63.9308	65.8982	NaN	64.9133	NaN	NaN	96.1977	84.4353	NaN	NaN	NaN	NaN	NaN	NaN	NaN	NaN	NaN	NaN	NaN	61.489	231.51	NaN	138.188	NaN	NaN	NaN	NaN	NaN
Q12959-2	496.114	673.054	3948.35	2215.07	NaN	NaN	1392.33	1010.31	931.528	916.455	259.358	426.252	1068.28	1260.66	150.95	94.6441	NaN	731.565	2197.19	1797.17	3476.63	3747.68	2946.46	2587.92	3838.97	4189.69	2112.95	1425.99	3612.38	3299.48	2330.33	2607.47	3093.54	4088.27	3055.85	2407.54
Q12965	296.13	248.171	NaN	NaN	5.31724	NaN	65.5692	152.246	134.591	131.448	171.406	190.207	388.724	453.409	313.626	173.083	NaN	NaN	NaN	259.629	NaN	169.57	NaN	NaN	NaN	NaN	252.909	132.916	NaN	NaN	170.663	159.215	NaN	NaN	NaN	NaN
Q13011	2763.05	3453.41	4831.91	4590.99	4429.78	NaN	1575.12	1462.73	2464.45	1737.25	1430.57	1205.16	897.912	967.985	3087.6	2861.42	1873.78	4853.22	2370.5	3321.58	1940.01	2491.41	1474.08	1374.48	NaN	NaN	1626.4	1549.71	607.127	527.819	2192.04	2020.24	NaN	NaN	998.622	NaN
Q13045	156.179	248.208	NaN	NaN	NaN	NaN	180.932	189.936	214.524	164.345	NaN	111.085	232.511	365.714	300.259	260.008	NaN	NaN	NaN	NaN	NaN	NaN	NaN	NaN	NaN	NaN	161.987	225.911	NaN	NaN	241.189	98.7909	NaN	NaN	NaN	NaN
Q13085	225.949	259.459	545.016	482.558	NaN	2138.1	228.513	125.578	117.436	54.0976	278.1	331.91	1035.68	621.563	159.289	116.291	4323.72	6686.1	2085.58	2060.7	710.151	817.227	1535.8	580.446	2090.54	1437.9	619.003	498.116	1533.38	1941.8	282.707	162.522	1227.43	NaN	1887.98	1332.02
Q13103	10447.3	10194.3	29231.7	27717.9	42963.2	19486.3	15853.1	16837.2	5236.79	6369.25	20865.4	20237.1	29751.6	33116	12136.7	11184.9	22698.1	41419.5	17540.2	20777.4	15358.5	13613.3	34134.3	39239.7	33484.7	43538.3	12610.4	13308.4	15924.5	17513.7	14983.6	13685.1	23877	29181.8	40568.9	38244.5
Q13131	454.19	501.264	NaN	883.69	NaN	NaN	365.398	317.705	271.54	264.679	421.338	403.407	542.092	597.573	465.776	508.599	NaN	NaN	598.071	621.85	247.827	379.68	NaN	NaN	634.427	NaN	342.623	288.828	262.732	NaN	554.833	297.092	NaN	NaN	NaN	NaN
Q13148	150.951	229.013	NaN	NaN	45706.2	230.541	101.535	52.9856	265.989	248.098	64.4566	136.853	NaN	NaN	155.301	146.829	22510.6	NaN	NaN	NaN	110.832	NaN	NaN	NaN	NaN	NaN	161.636	268.333	NaN	NaN	136.793	70.4763	NaN	NaN	NaN	NaN
Q13151	1019.16	1023.83	2887.77	4016.01	57647.4	23488.6	984.447	1179.15	734.192	802.032	965.242	932.571	2962.96	1975.96	2235.01	1896.14	8836.3	5264.9	2548.68	2658.09	3655.21	3313.97	2065.17	1385.71	5849.7	1833.19	1191.35	1283.24	3155.42	2840.83	1554.15	1761.05	6571.14	4218.52	1851.82	1258.21
Q13162	3343.07	3825.71	5076.97	4616.06	5295.37	6.58533	2142.18	2396.33	2648.32	2761.2	1787.31	1589.05	4583.39	4317.53	3347.54	2956.44	920.136	NaN	3209.62	3019.28	2895.39	2960.61	2451.24	2685.31	3019.85	2983.81	2360.58	2449.18	1573.88	1842.24	3595.29	3162.91	1732.42	2687.47	1603.01	1625.09
Q13200	707.666	655.045	1157.41	453.366	NaN	5.62614	641.118	500.149	552.194	568.142	625.491	497.928	477.078	542.021	976.904	792.133	593.368	NaN	759.544	1145.87	977.536	930.259	666.992	NaN	NaN	NaN	672.664	598.293	369.368	576.795	689.155	741.189	NaN	NaN	643.361	574.545
Q13201	1417.7	2449.74	25150.8	22131.5	14136.7	19981.8	1977.18	1736.94	223.768	676.516	4729.94	4860.03	2262.89	4228.01	10572.2	6772.11	8636.13	9626.97	6261.67	4551.35	4006.34	9139.39	17243.9	22352.2	15319.2	19618.6	4875.26	3206.62	18246.5	15208.6	5420.07	7310.89	23080.4	39295.7	11524.1	8899.38
Q13217	730.185	617.869	624.466	980.878	NaN	NaN	1815.95	1734.28	567.137	710.249	1246.54	1107.71	3947.16	4518.19	1172.06	702.969	3770.19	NaN	1183.41	747.985	956.651	475.804	2785.82	1766.27	3748.31	3070.97	758.919	759.496	1882.67	2136.57	603.714	701.386	2749.19	4645.09	1346.84	2224.05
Q13228	3599.96	3623.62	7746.19	7940.17	5157.01	8146.54	5780.8	6383.03	3054.56	3027.49	5433.48	5158.93	8462.44	7650.34	6351.95	5492.82	4183.18	12570.2	7484.17	8427.87	6424.01	6372.62	8994.48	10995.1	7217.89	9706.97	4596.24	4126.2	6773.44	6371.96	6348.32	6005.21	9389.41	8617.68	9397.72	8287.29
Q13263	453.248	460.615	NaN	NaN	8479.72	2898.34	263.693	193.42	253.692	364.969	185.737	231.46	273.739	150.619	459.599	495.953	985.134	NaN	1126.23	1198.8	1166.96	724.552	451.29	NaN	978.715	NaN	269.099	340.052	821.345	NaN	533.918	529.21	1225.94	NaN	NaN	1014.15
Q13310	131.065	90.6679	352.239	NaN	3683.83	NaN	NaN	NaN	50.1181	35.0838	NaN	45.1848	NaN	NaN	91.1008	95.9247	NaN	NaN	NaN	NaN	570.942	NaN	NaN	NaN	NaN	NaN	135.261	128.57	NaN	NaN	97.451	107.432	NaN	NaN	NaN	NaN
Q13316	8610.1	10015.4	25838.7	21363.1	20169.5	22293.5	5786.81	5277.7	3407.09	3923.93	5155.9	4586.77	15035.3	17145	3496.69	3342.65	28461.6	32749.3	17872.4	14307.4	12303.1	12749.4	13793	14091.5	32125.8	24786.5	14054.2	13479.8	17210.7	20648.7	5068.85	7767.04	38868.9	43074.3	14671	13987.5
Q13404	1618.21	1396.57	NaN	2543.39	NaN	NaN	3502.95	3275.58	2145.67	2183.85	3534.58	3445.08	3236.81	3187.91	1858.99	1791.62	4042.87	NaN	2816.42	NaN	2067.14	2437.48	3967.12	4268.92	4061.73	4676.93	1717.04	2169.5	4898.64	4954.99	2526.98	2652.26	5784.88	5794.83	3750.66	4256.7
Q13418	372.576	168.619	1.25768	NaN	NaN	NaN	218.367	311.146	332.948	328.743	492.678	327.678	NaN	NaN	727.613	543.983	674.23	NaN	616.828	896.534	440.998	295.709	NaN	NaN	NaN	NaN	580.263	371.633	517.718	316.794	182.936	299.322	NaN	NaN	NaN	NaN
Q13423	406.401	327.287	NaN	NaN	NaN	NaN	221.859	193.751	242.55	270.099	161.188	124.117	NaN	NaN	262.903	230.497	NaN	NaN	NaN	NaN	1223.92	458.464	NaN	NaN	NaN	NaN	271.966	252.48	NaN	NaN	230.9	346.2	NaN	NaN	NaN	NaN
Q13425	728.868	693.68	646.592	1131.44	NaN	NaN	1063.64	1032.37	579.169	615.905	921.098	771.068	2151.81	2177.43	1489.53	1117.85	3790.77	2978.8	2506.46	3010.17	2933.73	1497.74	2664.21	862.894	NaN	NaN	932.316	894.563	1408.37	1129.05	943.63	673.701	681.283	NaN	2773.36	1187.35
Q13438	291.618	527.156	1191.08	1736.63	6.2224	NaN	778.403	792.66	227.714	269.706	570.241	601.414	1220.36	1057.83	162.076	221.952	643.01	2839.41	780.093	460.942	762.38	1065.87	1977.72	1951.66	2395.64	3365.74	403.64	381.409	2163.45	2574.5	501.933	645.927	4614.15	3163.99	1793.46	1736.82
Q13488	276.084	453.768	NaN	363.08	NaN	6.65898	356.282	336.827	288.866	311.369	304.731	275.682	NaN	251.118	457.566	409.922	NaN	NaN	1041.24	1004.18	426.957	685.862	NaN	NaN	NaN	NaN	477.308	544.668	NaN	338.14	533.798	451.682	NaN	NaN	NaN	NaN
Q13492	104.159	169.22	NaN	NaN	NaN	NaN	98.8772	51.9476	57.0125	35.0131	25.2906	154.346	NaN	NaN	80.2556	106.65	NaN	NaN	NaN	265.828	NaN	NaN	NaN	NaN	NaN	NaN	201.588	68.2316	NaN	NaN	NaN	226.639	NaN	NaN	NaN	NaN
Q13510	2125.7	2385.86	2465.09	3094.33	NaN	NaN	1168.63	1139.67	1602.19	1625.08	1023.22	1018.77	2563.22	2495.24	2278.43	2237.85	NaN	2185.85	2077.05	2248.93	2021.34	2005.51	1554.69	1314.7	3391.17	2795.02	1695.05	1728.79	859.084	937.079	2246.37	2070.94	1425.16	1570.66	791.69	962.981
Q13557	358.289	445.675	1006.75	671.455	NaN	NaN	345.172	283.48	201.61	231.23	326.991	311.638	516.134	370.339	435.38	325.834	NaN	NaN	565.651	540.657	472.596	702.159	NaN	490.341	NaN	516.67	332.271	338.487	526.975	626.149	251.868	268.198	NaN	NaN	485.364	521.261
Q13596	343.769	387.992	NaN	NaN	NaN	NaN	510.68	579.227	568.074	689.629	305.297	344.44	366.724	818.985	746.561	631.442	NaN	NaN	775.96	623.077	747.098	787.628	NaN	NaN	NaN	NaN	518.027	568.781	NaN	NaN	461.512	755.503	NaN	NaN	NaN	NaN
Q13609	416.308	342.219	3932.91	NaN	NaN	NaN	3017.4	3116.18	271.605	285.663	1706.83	1699.3	4799.73	4457.46	358.77	278.371	NaN	NaN	1985.3	NaN	NaN	2554.1	3995.07	5566.24	6753.39	5094.81	364.478	260.606	2304.11	1952.28	1446.82	432.913	NaN	NaN	2781.46	2519.01
Q13617	63.3777	40.0822	NaN	NaN	NaN	NaN	33.5607	20.5135	37.2094	43.6443	35.9173	43.0371	NaN	90.6321	197.954	163.349	NaN	NaN	230.968	420.273	NaN	NaN	NaN	NaN	NaN	NaN	97.8317	86.3227	NaN	NaN	NaN	56.2225	NaN	NaN	NaN	NaN
Q13618	104.419	75.1108	NaN	NaN	NaN	NaN	83.2566	78.9062	112.162	104.974	64.1296	55.4723	NaN	NaN	45.728	50.2749	NaN	NaN	NaN	NaN	NaN	NaN	NaN	NaN	NaN	NaN	88.8819	70.8042	NaN	NaN	145.002	55.6867	NaN	NaN	NaN	NaN
Q13637	306.203	351.577	NaN	720.601	NaN	NaN	338.104	288.262	266.412	236.468	255.825	257.615	214.164	310.347	220.548	264.481	NaN	NaN	344.199	528.608	214.622	NaN	529.517	NaN	NaN	NaN	186.557	141.679	NaN	NaN	170.79	92.1686	NaN	NaN	NaN	NaN
Q13641	16.7193	99.4477	NaN	NaN	NaN	NaN	291.384	240.711	25.4951	34.4862	234.067	223.205	463.737	541.823	NaN	NaN	NaN	NaN	NaN	NaN	NaN	NaN	327.263	NaN	240.045	260.391	29.9761	76.2439	416.111	469.864	NaN	NaN	NaN	NaN	NaN	163.14
Q13642	1572.74	1447.09	2100.47	1798.39	NaN	NaN	1762.74	1626.66	1126.58	1025.96	2785.13	1855.7	1008.44	838.212	1535.13	1609.27	6590.28	5897.64	1391.15	1697.71	1094.83	1251.03	1080.93	1216.62	NaN	NaN	740.564	516.778	1435.9	1259.98	575.731	616.581	NaN	NaN	1538.88	2055.14
Q13683	945.432	1096.97	NaN	NaN	NaN	NaN	1369.71	1412.3	1035.5	1110.04	1829.97	1653.41	2038.32	1709.85	1014.96	985.044	NaN	8.18527	NaN	NaN	NaN	1389.35	2321.59	NaN	2545.57	2800.11	825.29	672.053	1409.08	1897.72	929.909	871.838	NaN	NaN	1589.97	2558.97
Q13724	704.3	921.127	2901.75	6100.89	NaN	NaN	312.357	191.407	710.708	673.745	215.451	212.7	456.732	390.622	1066.16	1027.95	NaN	NaN	NaN	738.798	637.781	882.878	NaN	NaN	NaN	NaN	517.528	393.985	NaN	NaN	519.938	499.918	NaN	NaN	NaN	5317.59
Q13813	2135.09	2396.94	4717.66	4978.95	7825.47	7861.92	3812.11	4006.98	1987.93	2098.86	5309.21	4938.59	3688.93	3526.58	2616.49	2487.58	7495.65	12228.4	3695.04	4046.85	4181.78	4344.87	6556.28	6188.66	5165.73	5287.8	2829.48	2770.7	7844.48	7777	3545.24	3556.56	5713.39	7071.42	8647.15	7983.98
Q13822	948.388	1207.07	NaN	1845.89	NaN	NaN	2971.05	2416.31	681.194	738.644	2452.96	1994.4	6679.09	6627.65	602.412	724.592	3440.1	5915.3	2141.76	2032.04	1631.23	1269.2	3780.94	4519.82	9667.77	9146.81	1269.01	1150.83	4120.57	3728.98	906.882	1026.41	10352	NaN	4822.95	4998.17
Q13838	628.808	691.78	2101.79	2247.94	20988.9	5594.4	428.077	338.97	413.144	457.757	416.762	426.442	723.244	558.493	1206.02	1170.43	3849.84	1718.85	2045.91	1788.3	1706.8	1293.58	532.595	653.597	1136.69	1493.05	754.558	825.828	1061.15	1014.64	707.414	889.624	1131.14	1837.82	756.212	537.264
Q13867	889.525	1093.05	7061.67	6995.85	NaN	NaN	1313.22	1742.63	746.415	598.591	1989.91	1548.78	4200.06	3434.96	1942.26	1209.24	20488.1	22309.2	20334.9	20867.1	4925.44	4618.73	7813.8	10037.6	9390.55	10915.4	2215.47	2639.7	7628.63	9117.54	1806.05	2935.16	20608.3	19000.7	NaN	7950.76
Q13885	1147.64	1104.04	893.873	985.78	NaN	NaN	1331.93	1534.33	797.405	742.298	1771.17	1588.92	609.943	953.061	1245.94	915.379	1387.75	NaN	583.907	717.871	710.385	753.636	1373.2	1302.33	NaN	428.761	690.565	767.35	825.315	1046.84	758.295	572.247	NaN	NaN	914.283	900.922
Q14011	852.521	672.275	NaN	1133.99	17903.8	5032.17	777.616	1230.34	166.108	302.915	1546.72	1544.97	1926.63	2277.25	280.603	183.35	4325.9	6.21902	NaN	NaN	1149.89	1125.36	2067.34	1154.26	4272.96	3071.31	146.523	218.602	4086.62	1885.98	NaN	836.187	2546.8	2285.26	1965.23	NaN
Q14012	94.6247	158.123	NaN	NaN	NaN	NaN	93.0167	55.3427	68.4662	87.9113	134.166	130.511	NaN	72.0155	209.356	211.615	NaN	NaN	NaN	133.258	NaN	91.9021	NaN	NaN	NaN	NaN	136.236	98.9759	NaN	NaN	105.232	89.3719	NaN	NaN	NaN	NaN
Q14019	717.735	559.388	NaN	NaN	32617.7	11033.3	683.813	533.321	356.346	472.737	631.741	604.102	973.519	1151.62	712.796	676.187	NaN	NaN	NaN	NaN	431.55	201.855	474.89	413.264	196.993	325.474	617.478	279.288	648.072	195.008	382.858	490.032	3381.79	NaN	325.61	453.11
Q14103	1218.77	1457.85	1568.32	3458.64	NaN	NaN	1435.26	1042.32	760.739	787.263	1705.8	1243.73	2649.76	2624.91	1516.65	1420.73	2272.77	NaN	2266.28	3242.57	2028.32	2429.37	2370.83	3700.06	3150.19	3638.48	1895.93	1866.73	2774.53	3998.42	2148.35	2095.74	4085.45	6603.67	3289.04	3203.69
Q14108	770.381	813.464	1964.76	1835.87	NaN	NaN	478.184	595.419	514.488	492.837	486.729	490.153	747.771	963.489	566.448	614.392	1594.97	NaN	1011.06	1193.75	968.175	936.341	NaN	NaN	NaN	NaN	470.708	516.983	NaN	2241.38	937.836	763.644	NaN	NaN	1636.97	1480.68
Q14112	1158.51	1365.44	1439.03	2169.86	NaN	NaN	1634.46	1932.73	900.599	861.816	2082.81	2005.05	2134.12	2082.55	1636.76	1382.22	NaN	NaN	1222.39	691.584	343.289	790.401	1722.08	1795.13	1774.9	669.335	820.57	855.254	749.219	1164.61	857.323	1114.22	NaN	NaN	1168.92	1752.08
Q14118	NaN	NaN	NaN	NaN	NaN	NaN	131.379	97.9624	33.3163	23.0125	83.282	81.2904	NaN	146.404	NaN	NaN	NaN	NaN	NaN	NaN	NaN	NaN	NaN	NaN	NaN	NaN	NaN	NaN	143.985	NaN	98.7967	NaN	NaN	NaN	NaN	NaN
Q14152	369.898	562.372	1332.87	NaN	14.5731	NaN	119.831	66.8261	107.841	223.275	121.624	150.381	302.904	NaN	776.328	822.442	NaN	4.05178	320.246	484.908	566.726	330.426	NaN	NaN	NaN	NaN	638.299	682.272	NaN	513.039	503.348	617.915	NaN	NaN	NaN	NaN
Q14165	1326.7	1675.33	2587.41	2147.95	4715.09	2869.32	1277.18	1100.35	1160.99	1318.54	1161.62	1288.88	1783.12	1521.19	1330.68	1282.48	1057.87	1426.8	1614.22	1907.92	1818.5	1562.6	1529.07	1336.33	1037.51	953.686	1302.06	1461.67	1338.54	1298.44	1549.14	1172.69	984.896	NaN	1398.89	1098.69
Q14166	498.69	567.921	278.111	NaN	NaN	NaN	268.548	237.563	310.227	319.798	332.917	134.269	NaN	NaN	656.034	523.29	1266.97	NaN	463.302	412.345	NaN	381.579	NaN	NaN	NaN	NaN	276.473	284.229	314.653	NaN	190.254	323.416	NaN	NaN	NaN	NaN
Q14185	62.0567	41.9075	NaN	NaN	NaN	NaN	75.3096	87.0173	35.4379	17.4018	44.6198	32.7208	NaN	NaN	51.4099	91.1264	NaN	NaN	NaN	NaN	NaN	NaN	NaN	NaN	NaN	NaN	77.4962	NaN	NaN	NaN	NaN	NaN	NaN	NaN	NaN	NaN
Q14195	936.282	1026.11	2001.8	2137.9	NaN	NaN	892.325	769.032	768.927	808.651	975.918	893.524	1335.84	1311.58	1334.46	1253.25	2002.75	1008.85	1763.11	2301.34	2215.82	2019	1358.21	1450.52	1189.99	1863.99	1279.36	1156.05	1636.67	2015.45	1162.56	1363.48	3238.59	6669.63	1534.16	1224.12
Q14204	93247.3	98689	200397	218555	1.14468e+06	954530	60955.4	55219	94699.9	96727.4	70766.3	61409.4	68866.7	70413.4	149902	137062	133696	88170.4	168719	149213	170111	160703	59996	72197.9	101660	75056.1	114402	112060	86611	78666.3	125715	113332	280435	483007	207918	85321.8
Q14240	729.691	540.6	589.696	521.937	NaN	3149.71	777.64	739.933	1042.28	1034.12	977.139	838.431	541.462	247.516	921.399	939.174	766.171	NaN	620.821	1465.85	646.255	700.057	NaN	NaN	NaN	NaN	1141.01	968.529	NaN	NaN	1015.04	901.806	NaN	NaN	335.712	384.794
Q14254	1314.15	1362.94	2295.2	2985.67	NaN	NaN	1038.75	940.975	1210.43	1079.53	1367.72	1338.73	834.605	1204.09	1383.04	1399.26	1055.58	NaN	1846.81	1626.79	1778.04	1566.59	1923.51	779.195	634.125	NaN	1290.8	1349.56	1243.36	1021.73	1693.08	1665.28	832.282	1793.14	901.887	1286.57
Q14257	35.7943	23.2747	NaN	NaN	1477.64	NaN	38.9841	52.8148	20.335	25.2089	85.5741	104.295	NaN	NaN	NaN	NaN	1.67557	NaN	NaN	NaN	87.6556	NaN	NaN	NaN	NaN	NaN	52.364	40.1125	NaN	NaN	79.7365	82.1886	NaN	NaN	NaN	NaN
Q14393	4717.26	5351.5	10139	9348.92	16401.2	15897.8	10827.6	11630.6	3143.79	3739.51	6312.29	6355.17	18425.7	19089.1	2721.41	3118.04	10128.2	13891	7700.32	6817.74	7563.62	7536.78	19186.4	18012.9	22280.3	23328.5	5562.52	5986.41	13318	15062.3	7180.03	6406.42	19901.4	20017.8	13195.1	12651.3
Q14517	156.148	319.271	NaN	NaN	NaN	NaN	554.438	515.953	116.501	140.094	296.844	349.793	803.345	851.678	119.813	61.7126	NaN	NaN	306.414	NaN	NaN	NaN	NaN	599.487	719.824	376.558	NaN	NaN	407.769	406.344	137.372	61.9542	NaN	NaN	782.323	415.557
Q14554	415.022	352.339	NaN	NaN	NaN	NaN	390.396	498.019	311.541	352.471	183.941	177.405	466.923	NaN	271.775	307.192	NaN	NaN	NaN	497.304	NaN	292.084	NaN	753.695	NaN	NaN	376.358	417.653	NaN	NaN	313.706	691.803	NaN	6059.5	5556.24	NaN
Q14624	7046.82	9603.08	18693.9	15242.3	18705	44700.6	11331	11621.5	5771.65	6994.23	7914.51	7319.24	17602	19302	12831.1	12864.4	18862.9	16160.1	24257.9	24515.9	19519.2	20734	26762.9	28934.8	25210	26058.5	14939.3	14125.6	14114.1	17485.8	19622.2	19250.9	22259.6	26148.4	16262.4	16034.8
Q14696	975.997	784.544	1097.2	NaN	5214.5	17.9919	899.65	966.348	1022.95	1093.27	809.293	771.928	878.515	912.125	1078.78	1027.43	NaN	NaN	1031.12	803.892	858.989	914.631	535.826	641.952	NaN	NaN	1005.39	1115.23	503.868	NaN	1203.27	1246.18	NaN	NaN	NaN	NaN
Q14697-2	2256.25	2663	7118.19	5775.94	340.856	4779.28	1536.07	1527.62	1938.63	1803.09	1172.3	982.472	2082.29	2369.73	2083.42	1927.98	7458.94	6735.97	4998.69	3689.83	3446.7	4089.91	2523.02	2626.88	2328.65	3475.06	2624.41	2736.42	1586.2	1466.69	3599.99	3557.44	801.656	3341.93	1914.52	1495.52
Q14699	810.362	990.139	1364.26	993.41	NaN	NaN	1216.49	1277.59	940.698	1092.96	1246.26	1338.56	1354.13	1552.7	1108.99	954.901	NaN	NaN	879.304	1296.22	701.475	778.036	923.129	1199.28	850.036	NaN	952.842	846.378	1115.49	732.681	886.004	855.392	NaN	NaN	1301.73	791.531
Q14764	499.042	625.432	407.054	NaN	NaN	51.3694	374.981	439.436	740.209	643.574	359.951	457.848	347.66	538.622	989.182	875.517	NaN	NaN	806.613	489.99	476.04	370.708	223.143	235.447	NaN	NaN	719.568	581.212	400.369	1211.13	629.729	744.984	NaN	NaN	NaN	309.48
Q14847	2875.09	2349.47	4706.74	2279.75	NaN	NaN	1412.82	1245.29	1372.4	1258.16	1105.59	1043.13	2106.75	1697.63	793.877	684.597	5619.09	5631.22	3873.92	3235.54	2439.26	2246.25	2008.95	1486.27	NaN	NaN	1438.71	743.118	2438.87	1941.34	1124.53	992.891	NaN	NaN	NaN	3412.66
Q14956	1896.6	2376.12	1873.48	2301.89	NaN	NaN	1343.94	1432.94	981.473	1261.65	1193.16	1428.68	2717.13	2557.32	3700.36	3634.18	2085.09	NaN	2505.58	242.14	1796.91	1772	1123.9	988.566	1810.37	1618.21	1039.22	891.008	1048.73	998.434	1029.28	973.803	1778.83	640.763	79.6943	914.764
Q14974	1155.12	997.81	1063.83	1286.22	33630.1	NaN	521.921	575.051	883.666	856.574	862.415	788.463	729.348	497.125	1953.32	1934.6	556.374	1682.86	1414.07	1076.61	1341.05	1647.9	341.223	NaN	NaN	NaN	864.524	1006.78	764.762	559.759	685.287	865.757	NaN	NaN	NaN	NaN
Q14980	NaN	20.1971	NaN	NaN	NaN	NaN	229.064	NaN	233.127	224.752	NaN	NaN	NaN	NaN	244.145	234.789	NaN	2441.41	1261.28	NaN	NaN	NaN	NaN	NaN	NaN	NaN	216.72	268.713	1605.38	3803.77	721.778	602.594	NaN	NaN	NaN	NaN
Q15006	174.301	122.037	NaN	NaN	NaN	NaN	NaN	122.802	198.352	115.036	190.835	199.66	NaN	NaN	81.6448	90.8994	NaN	NaN	NaN	NaN	NaN	NaN	NaN	NaN	NaN	NaN	108.475	NaN	NaN	NaN	NaN	315.452	NaN	NaN	NaN	NaN
Q15008	245.453	301.003	660.482	411.784	NaN	NaN	108.871	183.715	154.677	204.827	64.4901	128.369	281.182	530.462	545.937	447.576	NaN	NaN	1479.61	1387.73	690.086	664.042	NaN	NaN	NaN	NaN	530.23	427.433	NaN	NaN	789.259	551.504	214.911	NaN	NaN	NaN
Q15019	483.97	597.587	1387.41	2.63825	17216.2	NaN	1462.12	1617.97	551.896	681.813	1233.31	1130.68	1563.13	1183.16	956.503	682.405	2764.37	NaN	1364.72	918.486	925.876	627.983	1387.95	1153.1	292.807	2855.87	770.362	707.716	824.467	1266.64	592.898	663.047	NaN	NaN	1466.32	1231.74
Q15029	115.233	NaN	NaN	NaN	472.474	NaN	NaN	NaN	2.52184	NaN	NaN	NaN	NaN	NaN	NaN	NaN	3.22832	NaN	NaN	NaN	NaN	NaN	NaN	NaN	NaN	NaN	NaN	NaN	NaN	NaN	NaN	NaN	NaN	NaN	NaN	NaN
Q15063	4648.72	6917.26	11461.1	10178.8	16500.2	22726.6	6944.38	7880.94	2298.69	3204.57	5286.73	5085.41	21646.1	24779.9	6009.11	5680.98	11643.7	13504.3	8447.93	6982.81	5927.38	7799.99	17502.6	18052.6	25719.5	25553.3	5777.06	5654.67	14015.8	15065.8	6138.39	5236.18	14971.7	19045.1	9184.22	6359.13
Q15067	204.12	267.574	NaN	NaN	NaN	NaN	116.844	155.138	196.619	184.48	222.612	230.186	NaN	NaN	254.493	239.745	1975.4	NaN	NaN	NaN	NaN	NaN	NaN	NaN	NaN	NaN	220.159	255.583	NaN	NaN	417.997	491.801	NaN	NaN	NaN	NaN
Q15075	48.5433	5.93855	NaN	NaN	NaN	NaN	21.1356	NaN	25.714	38.182	NaN	53.6424	NaN	13.6683	41.0358	50.7179	NaN	NaN	238.549	NaN	NaN	259.257	NaN	NaN	NaN	NaN	48.5772	10.1479	NaN	NaN	37.3445	NaN	NaN	NaN	NaN	NaN
Q15080	702.648	580.521	2279.12	1190.59	NaN	NaN	323.948	496.133	369.231	371.24	473.119	344.321	576.314	597.248	732.158	1360.79	NaN	7492.95	1252.15	2126.84	1312.22	1713.54	877.772	NaN	NaN	8704.85	543.497	683.688	2473.88	NaN	729.908	773.861	12393.1	NaN	NaN	NaN
Q15084	2388.69	2550.11	3745.39	4661.24	NaN	4218.87	2927.71	3000.3	2576.3	3013.33	2770.43	2503.81	3668.86	3062.13	3236.08	3026.45	4044.06	5805.56	3653.48	3315.13	3600.32	3429.08	3932.91	4666.56	4679.05	4203.2	3384.38	3421.05	2822.13	3183.02	4315.21	4380.06	3724.91	3630.77	3982.92	3892.26
Q15113	1367.34	1376.3	3362.08	2964.01	4401.6	9.81339	4677.4	4989.4	885.81	1069.43	3483.42	3449.13	11240.7	10567.1	924.539	940.392	5444.05	8180	1674.97	2325.04	1579.62	1789.38	9408.87	11783.6	15340.1	17447.4	1432.21	1310.89	4191.69	4428.98	1949.81	1809.08	9922.63	11582.6	8346.53	8905.72
Q15118	154.769	129.63	NaN	548.565	NaN	NaN	124.457	46.1005	96.1046	146.887	66.6104	39.958	NaN	95.4901	298.735	135.715	NaN	NaN	NaN	NaN	201.066	211.188	NaN	NaN	NaN	NaN	95.7279	115.519	NaN	NaN	277.132	NaN	NaN	NaN	NaN	NaN
Q15149	2861.08	3093.45	5435.65	5507.19	17110	9126.56	2997.8	2960.57	3005.78	3043.01	3434.33	3174.94	3773.74	3864.37	3478.82	3197.87	6791.11	7740.55	4831.24	5717.93	5023.45	4796.31	4807.08	4484.84	5500.37	4667.29	3916.41	3926.27	4978.6	6011.1	4427.46	4197.95	7305.1	7941.45	5445.15	5379.73
Q15165	361.358	499.593	495.073	NaN	NaN	NaN	265.809	217.657	283.753	241.929	235.493	170.007	209.131	165.133	118.091	103.301	NaN	NaN	212.426	NaN	331.189	379.715	NaN	NaN	NaN	NaN	415.46	187.94	184.685	NaN	261.988	319.961	NaN	NaN	NaN	NaN
Q15198	486.287	470.227	765.367	NaN	NaN	NaN	1270.35	1097.27	250.969	267.249	740.511	596.485	2856.46	3043.34	290.472	144.186	2021.24	2025.06	NaN	797.983	630.628	937.409	2059.91	1936.78	4612.08	4434.49	618.842	617.696	1664.51	1362.37	486.13	525.14	2667.56	4421.01	1295.87	1985.32
Q15233	734.88	902.462	942.738	NaN	2250.53	NaN	454.132	740.231	1407.68	1310.08	1088.82	974.239	144.261	420.306	1527.72	1344.06	NaN	NaN	1006.97	258.498	541.454	1487.96	545.015	461.988	NaN	NaN	1297.29	1714.42	755.664	548.81	1532.37	1092.5	NaN	NaN	1367.27	794.828
Q15293	1122.81	1195.6	2160.26	2684.6	10291.3	5449.31	2296.38	2378.11	866.789	949.532	2628.96	2421.01	2330.61	2182.28	981.649	1046.55	2534.46	3183.01	1324.06	918.304	1455.49	1235.92	3222.42	4030.36	2544.44	2857.57	943.326	965.034	2071.72	2445.03	1487.28	1228.36	1474.93	1566.81	3608.99	3291.84
Q15365	1767.81	2067.37	6737.17	5061.14	32624.7	13406.4	1184.98	1411.99	858.354	1211.57	1179.35	1080.48	2609.93	2832.28	4337.17	4109.74	6273.82	5080.26	7471.89	7060.56	4891.13	6800.92	2055.74	2803.94	2940.37	1614.91	2901.41	3027.71	1691.2	3424.06	2938.68	3071.55	4761.4	2436.29	1648.81	1855.24
Q15366-2	1698.82	1049.22	NaN	NaN	211.525	345.683	678.773	736.498	1252.45	1282.08	469.474	444.329	728.899	753.069	1143.52	849.237	NaN	NaN	NaN	1171.93	526.836	NaN	NaN	NaN	NaN	NaN	1114.47	1300.51	NaN	NaN	619.203	906.15	NaN	NaN	NaN	NaN
Q15382	485.74	403.812	NaN	331.262	33.0181	NaN	732.389	658.631	299.383	356.323	524.574	689.503	613.337	766.23	773.041	558.386	239.527	NaN	NaN	244.465	270.843	587.183	894.25	483.674	439.56	NaN	318.992	344.198	381.834	355.456	163.147	294.317	NaN	NaN	333.392	847.931
Q15393	408.474	297.605	518.917	455.906	21737.9	NaN	173.561	282.057	264.323	332.808	94.9562	163.783	NaN	176.33	211.918	307.896	14.3289	NaN	NaN	251.798	176.808	NaN	NaN	NaN	NaN	NaN	135.906	197.222	NaN	NaN	452.67	277.442	NaN	NaN	NaN	NaN
Q15404	1258.96	1516.13	NaN	251.19	2616.57	5.65835	3125.02	3666.88	963.698	1153.56	3814.86	3456.56	2870.69	3297.44	1547.54	908.282	1359.07	2895.99	1259.82	859.534	1262.02	1375.05	4804.39	5486.33	2741.49	2934.72	1496.83	1747.04	3142.17	2913.96	1880.42	1476.41	2941	1216.27	4461.86	5001.35
Q15435	643.13	436.738	635.198	854.444	NaN	NaN	1193.94	1073.22	617.247	618.35	952.81	985.715	1726.52	1288.47	868.497	925.909	1104.49	NaN	1895.6	683.96	744.306	558.116	1260.96	1408.34	1376.66	3003.11	790.302	716.49	892.639	916.795	526.574	583.314	NaN	NaN	990.134	1112.18
Q15582	9129.26	9555.39	17866.5	17584.2	20548.8	23533.7	13446.4	14895.4	6881.96	7015.99	15567.2	13726.4	19008.6	19703.9	10460.5	10713.5	19781.4	27613.8	12069.3	12409.6	10646.7	11716.8	16881.2	16862.4	21565.7	19088	9194.9	9899.97	13042.4	15550	11185.5	11058.5	17994.2	17767.5	21590.8	18647.7
Q15629	117.498	61.8979	392.479	429.974	NaN	NaN	NaN	NaN	20.8214	25.0677	20.7722	NaN	NaN	NaN	145.663	145.006	NaN	NaN	NaN	NaN	101.865	147.688	NaN	NaN	NaN	NaN	NaN	28.9828	NaN	NaN	NaN	NaN	NaN	NaN	NaN	NaN
Q15631	NaN	169.354	NaN	NaN	NaN	NaN	15.534	12.4546	19.7011	72.3886	20.7494	22.4635	106.655	NaN	94.5502	103.849	NaN	NaN	NaN	313.887	NaN	36.3509	NaN	NaN	NaN	NaN	54.9257	NaN	NaN	NaN	19.9995	125.919	NaN	NaN	NaN	NaN
Q15691	1136.83	854.75	930.665	900.96	836327	4198.84	1256.58	1275.01	1193.59	1043.22	989.181	773.892	675.63	985.557	920.467	755.603	997.468	NaN	1279.73	1493.33	1169.25	950.447	1281.06	1694.28	295.116	1128.06	951.073	929.606	1399.43	1493.95	1040.03	922.068	1274.09	NaN	1115.61	1156.21
Q15746	731.389	667.357	2588.26	2760.65	NaN	NaN	527.976	553.47	548.21	634.808	560.516	526.93	586.356	725.317	620.262	671.444	NaN	NaN	944.315	1433.84	1023.37	958.489	818.253	1139.54	661.731	NaN	511.914	468.469	414.435	1142.76	787.622	859.596	NaN	NaN	710.594	298.591
Q15758	395.038	529.247	NaN	NaN	NaN	11.4399	219.769	205.796	284.978	319.34	255.776	237.523	595.213	243.924	469.471	596.541	NaN	NaN	NaN	NaN	NaN	378.738	NaN	NaN	NaN	NaN	393.878	332.322	345.365	NaN	646.627	805.325	NaN	NaN	NaN	NaN
Q15904	2111.91	2306.85	4251.06	3614.32	3919.91	NaN	1033.21	991.25	850.959	1127.22	982.233	1148.85	2681	2670.37	2609.63	2224.36	1214.42	1759.45	2275.62	964.622	2145.44	1743.55	917.417	1072.7	2542.01	898.666	1076.49	1192.01	366.984	619.537	1173.22	1301.63	2296.09	1136.03	923.123	915.821
Q15907	5561.71	5368.88	5965.98	5668.88	12579.9	19052.7	8369.8	8569.02	6650.83	6857.78	6682.37	7048.7	8885.16	8614.77	7274.86	6951.62	7633.97	5621.57	7302.27	7637.75	6464.64	7196.61	8129.5	9479.35	8240.37	8730.41	6332.07	6205.34	7149.45	7714.46	7241.17	7394.78	7292.2	6654.13	7703.88	8027.72
Q16134	23.5435	55.1156	NaN	NaN	NaN	NaN	50.158	NaN	93.2847	104.283	22.6083	NaN	NaN	NaN	58.0904	60.5721	NaN	NaN	NaN	NaN	NaN	NaN	NaN	NaN	NaN	NaN	70.7015	82.8381	NaN	NaN	113.863	135.8	NaN	NaN	NaN	NaN
Q16181	1205.52	1306.72	1407.4	1977.01	NaN	8.50942	1257.21	1239.48	1157.09	1326.83	942.952	843.003	781.448	1216.27	857.94	882.009	NaN	NaN	1327.13	863.551	1314.08	1619.79	1673.81	1419.21	489.782	1082.59	1692.07	1494.22	1393.04	1614.67	1776.69	1186.62	1257.7	1651.91	2157.32	2422.08
Q16222	37.9352	NaN	NaN	1.60946	4.76151	0.0927353	NaN	NaN	16.9337	12.6862	NaN	NaN	NaN	NaN	0.91292	1	0.512223	NaN	0.874687	0.804408	NaN	NaN	NaN	NaN	NaN	NaN	NaN	NaN	NaN	NaN	NaN	NaN	NaN	NaN	NaN	NaN
Q16363	930.725	1267.27	3105.41	1642.58	565.518	17271.6	1695.88	1658.25	622.795	922.512	2160.23	2213.04	1175.8	1718.22	1462.52	1425.08	6188.96	9109.19	5188.74	5959.32	4725.86	4388.73	3691.76	3615.7	3550.21	1143.79	1472.89	1244.33	8905.5	9317.53	1966.71	1799.04	3896.16	5194.5	3987.2	4674.4
Q16401	545.118	556.803	NaN	418.927	NaN	NaN	610.343	573.899	777.872	796.257	643.377	645.395	791.065	715.993	845.738	799.026	NaN	NaN	951.636	1164.55	1011.35	989.971	988.587	1599.14	NaN	NaN	1003.22	750.004	784.731	848.084	733.903	780.844	NaN	NaN	NaN	NaN
Q16531	6272.16	6454.9	31986.8	36926.8	419580	488510	3982.56	5147.73	2100.91	2646.33	6086.02	7032.4	12640.1	16067.2	8978	9648.13	59982.9	86000.2	16718.4	19657	11365.4	12102.6	22065.5	25704	24714.5	27481.5	4717.8	5025.2	15445.5	18171.3	6330.36	6896.72	44842.3	52774.5	13286.5	17660.8
Q16543	300.634	404.106	880.847	NaN	NaN	NaN	286.126	386.694	273.634	226.083	303.457	333.755	178.906	1303.45	373.033	594.417	NaN	NaN	1007.71	1261.68	1864.13	736.798	NaN	NaN	NaN	NaN	378.902	236.844	NaN	NaN	832.761	579.38	NaN	NaN	1936.68	3050.7
Q16555	1650.4	1925.18	3329.58	2626.2	4440.44	1643.42	1670.69	1676.29	1101.2	1148.17	2002.54	1973.69	3088.15	2784.17	1982.17	1617.95	5413.01	4465.16	2108.37	2360.08	2444.91	2313.64	3033.71	2934.99	2835.26	3909.8	1709.62	1515.23	2559.63	2730.44	1896.01	1912.8	5266.48	6110.1	2768.24	2780.36
Q16563-2	1195.99	1146.29	4603.01	4445.97	NaN	NaN	306.59	291.142	412.45	625.066	228.483	218.352	506.435	292.788	1447.06	1451.43	NaN	NaN	2270.26	1285.25	1614.6	2289.17	NaN	NaN	NaN	NaN	730.049	959.324	NaN	NaN	965.758	1136.11	NaN	NaN	NaN	NaN
Q16610	480.923	495.226	1064.68	1633.21	NaN	NaN	196.101	266.753	262.364	255.915	197.75	171.678	5545.77	322.603	223.533	147.691	NaN	NaN	1708.64	1213.21	1273.41	1096.29	300.466	NaN	NaN	1191.72	631.101	555.181	754.026	NaN	612.596	571.722	1033.08	NaN	NaN	606.084
Q16629	1305.23	1022.53	1378.81	1533.96	36666.2	11586.9	436.943	411.732	496.162	427.26	699.027	638.25	654.577	763.768	694.586	700.589	2709.02	2217.98	1398.3	986.981	1029.32	1262.14	594.061	1246.31	1724.26	1367.46	581.935	435.801	633.501	NaN	628.075	680.251	NaN	NaN	442.144	679.233
Q16658	1397.41	1535.84	1196.88	2356.6	34.7807	12.1323	341.051	577.094	512.715	933.697	338.957	251.552	NaN	266.602	866.036	920.053	4.08819	6.92387	1011.15	NaN	774.565	1451.43	NaN	4.87024	1.96218	2.31166	650.813	809.074	155.312	NaN	780.775	869.453	NaN	NaN	NaN	NaN
Q16666	484.221	436.793	NaN	NaN	NaN	NaN	314.829	440.658	584.715	528.206	171.532	300.645	NaN	NaN	292.205	365.917	NaN	NaN	NaN	NaN	NaN	603.054	NaN	NaN	NaN	NaN	645.079	388.615	NaN	NaN	NaN	304.681	NaN	NaN	NaN	NaN
Q16698	1054.01	1240.56	1105.04	1921.94	NaN	NaN	764.451	674.527	1164.27	1050.99	714.512	741.438	379.987	415.327	1680.02	1783.5	NaN	NaN	1230.57	1678.71	797.581	794.615	NaN	309.758	NaN	NaN	994.042	1104.37	1644.62	421.434	1382.51	1183.13	NaN	NaN	289.188	237.277
Q16762	417.316	548.972	505.082	819.324	NaN	NaN	380.925	308.595	341.946	404.308	281.188	309.144	343.476	NaN	372.753	386.964	NaN	NaN	NaN	1321.61	NaN	541.579	NaN	NaN	NaN	NaN	479.446	466.808	NaN	374.834	564.69	398.677	NaN	NaN	NaN	NaN
Q16795	255.635	281.295	1075.08	2032.23	NaN	NaN	34.9031	NaN	130.505	185.011	NaN	32.4652	NaN	NaN	860.843	682.332	NaN	NaN	417.408	1012.89	363.87	486.437	NaN	NaN	NaN	NaN	355.803	384.16	NaN	NaN	403.867	438.436	NaN	NaN	NaN	NaN
Q16822	213.139	313.86	NaN	NaN	NaN	NaN	315.52	327.127	251.122	244.286	172.1	119.826	NaN	NaN	241.452	143.205	NaN	NaN	580.166	519.032	461.953	227.984	NaN	NaN	NaN	NaN	385.307	363.672	615.867	1014.44	171.916	234.16	NaN	NaN	NaN	NaN
Q16836	4377.06	4974.39	10276.5	9804.25	7692.45	11770.8	4083.33	4444.84	4297.75	5145.33	5181.64	4465.44	4643.82	3672.8	7055.88	6491.36	9842.37	10781.3	9673.74	9114.58	6784.06	8413.46	4405.1	6762.1	4165.6	4264.25	7146.45	6986.91	3063.14	3653.37	8308.74	7710.88	4078.83	2736.76	8366.69	8251.99
Q16851	1875.58	1834.03	401.266	801.555	30.9935	24.1687	1719.9	1579.46	1543.22	1708.44	2323.6	2196.31	1304.45	1187.86	2192.09	2000.29	2671.23	129.381	1496.05	648.866	1101.43	1784.37	1635.96	1476.41	527.747	303.975	1479.64	1516.39	907.483	1260.25	1825.56	1749.36	2084.52	NaN	2330.19	2426.66
Q16853	49653.6	53453.8	68835.8	69324.3	84915.6	83474.7	20098.2	20498.2	30655.6	29714.4	28330.9	25825.3	19844.8	19624.1	55493.7	50998.3	53467.5	66671.9	41833.7	45458.4	47796	50052.8	18973.1	21327.6	13152.9	12698.7	29818.8	27970.1	14479.7	17698	38519	38964.8	13341.8	15111.1	30825.9	28301.7
Q16891	1144.12	1149.58	1183.66	824.864	NaN	NaN	1106.27	1031.01	1157.47	1165.53	1349.31	1332.32	850.319	956.748	1164.17	1003.42	NaN	NaN	1010.63	913.146	940.534	1078.76	716.145	673.876	NaN	NaN	903.274	977.745	682.171	NaN	1092.79	1032.34	NaN	NaN	939.143	791.364
Q1KMD3	214.508	325.503	NaN	NaN	NaN	NaN	179.507	102.458	231.04	285.379	194.512	206.022	248.374	143.019	248.507	226.058	NaN	NaN	285.478	385.373	NaN	NaN	NaN	NaN	1.11983	NaN	343.765	313.291	NaN	375.114	182.53	292.571	NaN	NaN	NaN	NaN
Q32P28	574.588	728.684	597.506	NaN	NaN	NaN	236.671	NaN	315.655	343.609	165.64	296.827	638.356	631.426	819.503	613.75	NaN	NaN	746.713	327.543	345.681	336.468	479.211	527.479	366.515	NaN	265.003	308.594	231.662	NaN	320.826	522.454	NaN	NaN	376.493	NaN
Q3LXA3	89.2104	NaN	NaN	NaN	NaN	NaN	81.3443	110.897	132.435	137.215	92.998	62.8761	399.464	107.979	238.834	152.162	NaN	NaN	NaN	250.722	198.079	NaN	NaN	NaN	NaN	NaN	110.786	201.651	NaN	NaN	182.438	156.803	NaN	NaN	NaN	NaN
Q3SY69	186.072	156.543	NaN	NaN	NaN	NaN	370.888	364.518	164.377	174.861	242.743	300.824	NaN	NaN	65.7801	162.917	NaN	NaN	NaN	966.04	NaN	509.728	NaN	NaN	NaN	NaN	290.225	252.742	NaN	NaN	221.432	268.084	NaN	NaN	NaN	NaN
Q3SY84	149.584	175.085	0.206286	NaN	NaN	NaN	NaN	NaN	NaN	NaN	NaN	NaN	11.0027	42.0814	NaN	16.608	277.934	225.001	NaN	NaN	NaN	NaN	NaN	NaN	NaN	NaN	38.0062	NaN	181.432	224.13	NaN	36.8784	NaN	NaN	254.968	106.813
Q4G0N4	346.741	280.034	303.927	NaN	NaN	NaN	103.453	148.2	287.575	227.333	138.612	82.9164	NaN	NaN	264.955	183.066	NaN	NaN	NaN	179.942	NaN	NaN	123.862	NaN	NaN	NaN	153.759	208.278	NaN	NaN	162.888	136.765	NaN	NaN	NaN	220.503
Q4G0P3	1.96002	NaN	NaN	NaN	2.26351	2.49989	6.97915	NaN	NaN	NaN	NaN	24.6031	NaN	NaN	11.3221	12.104	0.707915	1.27206	NaN	NaN	NaN	NaN	NaN	NaN	236.806	NaN	NaN	NaN	NaN	NaN	NaN	NaN	NaN	NaN	NaN	NaN
Q4KMQ2	218.585	238.585	NaN	NaN	NaN	NaN	473.785	429.438	325.198	365.272	405.322	404.769	870.177	496.465	268.277	221.78	NaN	NaN	NaN	NaN	NaN	NaN	NaN	NaN	NaN	NaN	176.714	297.771	NaN	NaN	245.799	385.357	NaN	NaN	974.396	472.442
Q4V9L6	1729.4	1891.8	5803.3	6961.33	16920.6	9859.22	2810.91	2917.29	951.961	862.795	2212.16	2179.48	4706.3	4436.99	1379.89	1403.11	13480.8	15031.2	5265.16	5192.65	3426.92	4545.13	4814.98	4700.29	6033.53	5880.56	1868.65	1915.82	10221.3	9089.39	1658.97	2037.58	15410.8	17007.3	4171.36	5794.46
Q4ZHG4	548.948	821.527	968.24	641.283	NaN	NaN	878.125	1023.28	258.24	344.613	1438.23	1295.43	1346.43	1946.29	540.757	625.035	NaN	NaN	NaN	759.185	343.81	333.88	1207.86	2093.05	1115.15	539.554	633.927	554.493	365.302	798.108	520.74	599.577	1066.62	NaN	935.697	1346.03
Q53GQ0	1221.51	1386.73	1751.3	1813.13	NaN	NaN	732.35	707.134	1121.54	1278.16	920.474	838.36	433.395	418.312	1047.77	780.369	NaN	NaN	2247.25	1360.71	958.218	788.121	396.34	NaN	616.289	NaN	1214.42	1223.65	NaN	NaN	987.048	913.898	NaN	NaN	506.596	NaN
Q53H12	131.59	133.208	NaN	NaN	NaN	NaN	82.7661	119.525	104.802	131.613	133.889	139.763	NaN	NaN	127.102	86.3994	NaN	NaN	245.376	NaN	NaN	NaN	NaN	NaN	NaN	NaN	109.268	121.847	NaN	NaN	NaN	NaN	NaN	NaN	NaN	NaN
Q58EX2	393.596	395.992	9260.37	NaN	NaN	81.2197	1511.33	1219.52	441.496	363.314	1112.65	1210.02	2487.93	2552.32	412.705	343.099	NaN	NaN	305.905	NaN	230.54	192.461	1758.79	1084.97	3038.05	3146.7	444.278	289.33	1411.29	1428.03	215.929	382.102	1503.24	NaN	1017.01	1544.25
Q5D862	505.139	541.528	18206.5	19522.1	9235.27	12855.5	979.594	910.017	120.412	158.514	1920.8	2359.83	2866.7	2480.46	738.104	590.964	30379.4	52742.8	23127.6	28865.7	4337.45	6351.01	16377.4	22941.7	33637.5	44683.5	8234.98	6313.16	10254.8	10820.7	2733.71	2093	31138.7	44659.2	19581	14869.8
Q5EB52	282.631	378.216	1221.32	441.145	NaN	NaN	82.1259	118.094	266.124	361.37	104.383	220.685	NaN	NaN	454.107	369.394	NaN	NaN	NaN	NaN	419.677	269.428	NaN	NaN	NaN	NaN	486.849	355.872	NaN	NaN	647.869	777.345	NaN	NaN	NaN	NaN
Q5NDL2	271.898	378.003	4017.84	1208.09	NaN	NaN	289.64	268.765	218.79	302.8	203.687	225.326	NaN	NaN	409.996	338.546	NaN	NaN	244.477	NaN	NaN	205.165	NaN	NaN	NaN	NaN	276.674	428.24	NaN	NaN	254.287	248.816	NaN	NaN	NaN	NaN
Q5SSJ5	602.051	623.841	3543.69	2427.86	2280.49	NaN	884	940.882	539.848	559.329	1091.32	1219.48	1080.58	784.559	815.912	613.855	2791.94	2030.05	1826.89	1417.23	1364.01	1405.98	3327.65	1940.18	2371.69	1182.55	1302.34	1109.05	1788.73	2867.46	1625.55	1561.11	NaN	NaN	4363.83	3338.18
Q5T0N1	4.6547	NaN	NaN	NaN	297.785	422.118	NaN	NaN	2.81042	NaN	NaN	11.1681	51.5066	17.7912	4.41023	7.47322	0.254638	0.478228	NaN	NaN	NaN	48.6733	NaN	NaN	0.133921	NaN	NaN	NaN	NaN	NaN	NaN	NaN	NaN	NaN	0.126848	NaN
Q5T4S7	8087.41	10190.2	23567.6	19218.8	44591.7	43565	13638	20694.6	8338.99	7635.96	5741.59	10575.4	NaN	19405.1	9819.39	9176.46	51114.1	61293.3	19626.5	18221.8	15288.2	15848.3	28250.7	24036.5	51823.2	49020.5	7252.6	11351.2	46206	27020.7	9086.15	9313.73	45946.1	46663.6	35291.7	33110.7
Q63ZY3	219.645	419.328	NaN	NaN	NaN	NaN	434.397	583.005	477.753	518.891	433.453	576.866	NaN	NaN	469.065	452.035	NaN	NaN	1384.67	1410.61	539.34	683.708	907.315	NaN	NaN	NaN	366.965	415.541	NaN	NaN	196.334	361.253	NaN	NaN	556.355	NaN
Q66K79	350.064	497.476	1481.38	NaN	NaN	NaN	1637.45	1759.43	318.394	354.712	1377.51	1275.42	4112.23	4726.46	174.04	81.6141	NaN	3755.23	444.835	265.076	313.205	NaN	3209.3	3652.27	6366.74	7083.03	414.07	419.996	2939.47	3103	273.538	242.376	6244.01	5232.7	2385.02	2485.04
Q687X5	481.571	519.985	NaN	805.995	NaN	NaN	371.042	194.827	466.26	454.593	325.592	257.268	286.58	190.955	519.001	666.004	328.605	641.227	600.484	579.525	NaN	466.511	186.267	NaN	NaN	NaN	589.922	606.785	188.147	281.263	403.002	436.997	NaN	NaN	310.187	NaN
Q6B0K9	1883.72	1876.22	2939.91	2561.78	6.54099	NaN	314.178	452.294	1162.67	1037.98	202.464	164.629	331.141	518.994	2859.25	2060.47	NaN	NaN	2332.42	2164.11	1998.21	1821.28	406.635	528.98	502.578	NaN	1237.81	1444.4	392.605	378.345	1442.94	1416.81	581.804	NaN	NaN	NaN
Q6DD88	394.672	503.232	NaN	625.522	NaN	NaN	326.191	469.322	391.897	449.112	405.455	570.358	1013.14	NaN	394.196	500.354	NaN	NaN	NaN	816.543	306.277	822.655	945.686	NaN	NaN	NaN	569.286	362.961	NaN	NaN	294.337	270.115	NaN	NaN	NaN	NaN
Q6IBS0	91.4624	146.863	NaN	NaN	3760.99	7.73836	53.6167	60.0339	77.5448	54.2989	33.1511	45.8139	90.7864	89.1756	57.6786	100.771	NaN	NaN	NaN	NaN	NaN	NaN	NaN	NaN	NaN	NaN	85.2022	76.6471	NaN	NaN	116.715	67.7638	NaN	NaN	NaN	NaN
Q6NUK1	1110.36	1241.65	9908.89	7715.17	1777.72	NaN	1065.15	1264.5	982.488	1071.76	1784.98	1727.67	1335.24	1599.73	1207.15	950.178	NaN	4162.24	1984.56	1835.59	2565.21	2884.2	1064.09	504.584	2259.55	NaN	1170.27	1143.92	3429.3	3642.63	1640.98	1404.8	3829.76	2889.79	2175.23	1854.01
Q6NVY1	439.895	362.217	NaN	NaN	NaN	NaN	158.061	268.333	324.685	323.309	148.623	206.04	NaN	NaN	617.031	451.266	NaN	NaN	289.712	538.235	245.771	652.431	NaN	NaN	NaN	NaN	384.512	541.587	679.967	NaN	531.78	425.716	NaN	NaN	NaN	NaN
Q6NZI2	3274.72	4293.47	3092.01	4449.48	10372.2	6950.32	15018.6	15206.4	4889.12	4895.04	19750.5	15610.6	5469.41	6690.96	5215.32	4727.07	12078	11256.5	6269.12	5241.12	6003.19	5490.05	20622.8	23891.3	5885.2	4244.25	6131.43	5343.16	11926.7	14077.1	5734.12	4761.04	5466.33	7636.98	13885.6	13682.6
Q6P179	335.667	336.937	NaN	NaN	NaN	NaN	48.3186	142.515	157.435	240.073	NaN	67.3321	NaN	NaN	331.491	376.354	NaN	NaN	NaN	NaN	166.955	NaN	NaN	NaN	NaN	NaN	159.748	127.671	NaN	NaN	448.178	398.926	NaN	NaN	NaN	NaN
Q6P1A2	487.978	529.182	2156.73	1821.19	NaN	NaN	100.574	53.728	167.168	171.851	88.0827	75.588	NaN	306.604	467.275	413.89	NaN	NaN	NaN	488.263	553.305	404.566	NaN	NaN	NaN	NaN	285.684	276.216	NaN	NaN	649.981	409.592	NaN	NaN	NaN	NaN
Q6P2Q9	435.982	565.545	6.42788	6.64038	8.87272	13.423	NaN	NaN	280.531	447.696	65.4959	141.269	NaN	NaN	1013.64	1327.7	5.22602	NaN	NaN	82.3459	598.299	602.001	NaN	NaN	NaN	NaN	524.46	278.567	NaN	NaN	802.145	914.821	849.691	NaN	3.81944	NaN
Q6P4A8	1590.22	1777.54	4489.1	4604.67	NaN	NaN	769.629	803.78	1216.21	1441.23	529.598	365.694	3692.32	3247.27	3218.21	2620.81	NaN	NaN	3214.32	2787.07	1907.79	1956.61	1528.63	1685.52	3454.57	4569.11	1906.59	1783.27	543.639	904.664	1948.5	2372.62	2432.1	1401.14	673.286	583.35
Q6PCB0	NaN	NaN	856.064	NaN	NaN	NaN	134.037	64.598	23.701	55.7985	99.8071	112.091	NaN	181.53	184.892	263.796	NaN	NaN	NaN	NaN	150.561	NaN	354.856	707.573	NaN	NaN	53.6026	NaN	125.36	NaN	NaN	NaN	NaN	NaN	NaN	NaN
Q6UVK1	2107.88	1734.52	2345.77	1522.16	NaN	NaN	5918.9	6101.32	2007.56	1852.05	5119.35	4499.16	6752.63	8434.67	2005.58	2011.79	1929.69	3717.15	2250.08	1813.85	2523.65	2284.99	6414.81	7214.88	7832.75	9043.62	1629.8	1652.77	4690.24	4929.5	1916.74	1869.33	NaN	3561.45	5331.26	5180.22
Q6UWY5	2130.15	2098.11	6631.11	5907.02	7371.16	7632.1	8111.2	8490.72	1578.38	1774.93	5445.69	4924.17	16041.1	19316.5	1851.44	1706.65	13957.7	18107.5	5268.87	5056.97	4339.8	4627.22	19501.8	22451.7	24153.5	32743.2	2903.44	2666.75	14957.3	16321.8	3361.72	3056.92	34069.3	33012.6	14851.7	13110.4
Q6UX06	647.725	841.628	748.164	835.124	NaN	NaN	167.035	381.819	192.739	342.695	332.038	67.6166	168.053	160.962	841.082	71.385	NaN	NaN	516.895	429.531	651.451	264.435	NaN	NaN	NaN	NaN	738.057	405.676	NaN	NaN	1424.32	1180.12	NaN	NaN	1028.26	NaN
Q6UXI7	4765.39	4949.12	7323.6	7799.65	9866.77	15096.5	17217.1	17397.1	3958.75	4277.18	12639.9	12506.6	29406.2	29215.7	4232.93	3753.51	18984.7	20697.1	6591.53	6926.02	6033.15	5041.1	24687.8	24704.7	35492.9	36278.1	5774.67	5193.15	14075.8	15351.2	5120.4	4421.14	17070.3	23849.8	17326.8	17076.7
Q6UXX5	100.172	132.742	726.342	NaN	NaN	NaN	NaN	NaN	128.047	95.8022	NaN	NaN	NaN	NaN	120.395	194.691	NaN	NaN	NaN	NaN	NaN	NaN	NaN	NaN	NaN	NaN	NaN	NaN	NaN	NaN	NaN	NaN	NaN	NaN	NaN	NaN
Q6XQN6	91.7045	162.815	NaN	NaN	NaN	NaN	85.2269	NaN	94.5202	116.666	88.1113	99.3613	116.494	NaN	133.209	197.262	2126	NaN	NaN	NaN	NaN	169.729	NaN	NaN	NaN	NaN	140.454	113.244	NaN	NaN	224.603	272.268	NaN	NaN	NaN	NaN
Q6YHK3	1477.62	1243.59	2548.13	2666.28	2072.23	6595.67	2527.68	2619.11	798.457	823.69	1998.47	1847.99	5632.35	5713.88	1290.35	1033.12	3264	7722.31	1241.55	1680.97	1223.16	1239.22	1867.43	2525.14	4781.17	5153.88	491.43	727.787	2192.73	2192.36	778.884	907.343	3122.15	6254.58	2431.99	2429.06
Q6ZMZ3	200.145	154.734	NaN	NaN	NaN	NaN	159.712	178.699	68.1513	150.186	196.943	326.92	226.658	218.643	644.112	838.647	NaN	NaN	358.353	499.711	293.685	242.569	427.194	NaN	NaN	NaN	115.314	253.445	475.793	NaN	544.986	469.592	NaN	NaN	NaN	565.815
Q709C8	302.85	322.65	NaN	413.413	45.9086	NaN	202.527	201.633	210.394	256.438	247.812	184.186	665.202	NaN	391.679	305.624	NaN	NaN	477.545	487.974	449.663	347.339	NaN	NaN	NaN	NaN	320.832	296.759	NaN	593.962	358.898	436.229	NaN	NaN	NaN	NaN
Q70UQ0	166.001	115.468	196.097	162.332	NaN	1549.71	107.003	104.156	215.49	223.649	129.966	90.5627	NaN	79.6495	293.022	326.752	355.579	NaN	388.462	297.626	263.594	239.819	121.087	NaN	NaN	259.979	202.541	176.8	89.1629	96.9503	219.968	221.402	382.964	NaN	134.825	111.977
Q75V66	1152.89	1116.58	2201.73	1596.03	1764.87	NaN	3215.41	2476.8	955.972	974.904	2153.45	1714.06	4734	4868.32	692.581	610.463	4123.16	4336.29	1828.89	1902.27	804.306	1301.3	4143.2	3693.91	5330.34	6857.62	1279.97	1152.11	4347.68	4828.46	953.129	936.798	7160.25	8874.12	2522.34	2407.53
Q76M96	484.535	529.037	876.575	1652.13	NaN	NaN	818.516	861.694	196.061	317.948	1038.73	998.578	1725.08	1694.98	1270.63	930.003	1877.5	1874.92	982.759	672.573	574.073	234.44	1385.89	1427.96	1750.26	1353.29	232.103	184.759	975.072	1132.76	477.987	345.851	1362.21	NaN	1224.37	1447.25
Q7KZF4	1745.38	1489.1	1430.68	1753.34	41288	1661.7	990.686	876.982	1460.28	1507.73	1045.01	1019.65	751.147	971.928	1140.85	1076.04	667.983	572.113	1212.98	1362.71	1476.12	1914.87	NaN	959.017	584.42	NaN	1704.21	1594.74	985.466	1024.7	1706.19	1542.43	808.637	1011.03	703.259	902.242
Q7L014	79.7348	14.1589	NaN	NaN	9553.73	1404.1	NaN	NaN	6.13016	18.4011	NaN	NaN	110.097	NaN	NaN	NaN	635.163	NaN	NaN	NaN	NaN	NaN	NaN	NaN	NaN	NaN	NaN	NaN	NaN	NaN	NaN	NaN	NaN	NaN	NaN	NaN
Q7L1Q6	813.297	286.856	NaN	330.455	24698.2	5346.54	340.936	354.655	307.272	268.205	351.596	264.292	422.298	473.602	120.791	135.31	13159.6	11.5312	287.387	132.783	489.014	158.804	NaN	1285.2	6575.03	NaN	381.338	347.221	9939.76	3565.94	365.941	336.36	11908.9	NaN	380.552	406.28
Q7L576	592.87	628.495	NaN	226.937	NaN	NaN	166.852	145.893	318.715	427.806	134.659	175.047	97.7038	80.873	615.225	292.543	NaN	NaN	9.13566	82.36	356.73	218.669	8.6834	NaN	NaN	NaN	425.034	409.337	NaN	NaN	649.329	580.846	NaN	NaN	10.6561	NaN
Q7Z2W9-2	430.942	455.365	996.46	1195.9	NaN	NaN	457.463	508.463	353.327	429.121	284.48	238.421	434.672	562.466	673.905	603.326	NaN	NaN	NaN	581.879	418.017	385.345	NaN	892.115	2674.28	1715.28	538.891	518.076	841.157	852.988	525.178	503.615	NaN	1396.38	746.166	917.613
Q7Z304	472.4	572.943	NaN	NaN	NaN	NaN	870.61	1196.7	322.249	277.416	1050.82	907.875	1508.33	1859.85	362.298	318.886	NaN	NaN	722.019	297.571	318.781	183.785	1433.25	1192.23	1655.13	1810.73	374.052	380.905	818.701	2461.81	492.191	602.211	NaN	NaN	1608.59	888.93
Q7Z3Y8	12508.1	13734.7	106887	105530	342762	287496	32361.8	32582.8	6108.9	7060.86	75714.5	72309.1	73173	64397.8	14833.8	11374.3	332465	321525	541946	546244	65491.3	62052.5	298275	284257	1649859	1.59869e+06	72736	72509.4	182130	231896	43500.2	46338.1	403999	568183	157887	166198
Q7Z4H8	156.157	200.526	NaN	NaN	NaN	NaN	12.6267	58.8484	138.037	173.335	30.4709	70.5205	NaN	NaN	155.283	103.615	NaN	NaN	NaN	NaN	NaN	NaN	NaN	NaN	NaN	NaN	111.426	96.2915	NaN	NaN	276.117	173.546	NaN	NaN	NaN	NaN
Q7Z4W1	1369.46	1286.35	1718.16	1513.16	NaN	NaN	1564.87	1459.01	1636.13	1572.92	1406.63	1499	1408.36	1472.99	1787.96	1868.32	NaN	NaN	2177.76	2142.71	2130.48	2388.31	1139.17	1308.65	789.973	1654.81	1440.19	1488.06	1617.06	2060.61	1451.15	1524.62	NaN	NaN	1964.95	1670.73
Q7Z5L7	1107.61	1124.78	3441.5	3426.63	NaN	11.7711	1808.91	1919.18	897.304	985.106	1812.58	1265.72	3714.58	3664.27	1212.28	917.269	4946	7984.96	2396.6	2197.24	2165.53	2007.25	2446.41	2167.14	3704.32	2586.23	1148.26	1171.47	1657.08	2108.31	1352.27	1507.12	3026.71	2338.1	3398.93	4425.73
Q7Z6Z7	97.0929	106.258	NaN	NaN	NaN	NaN	NaN	NaN	33.7548	62.0159	NaN	NaN	NaN	NaN	261.187	274.81	NaN	NaN	NaN	NaN	NaN	NaN	NaN	NaN	NaN	NaN	224.358	31.3618	NaN	NaN	136.47	199.566	NaN	NaN	NaN	NaN
Q7Z794	20.7707	NaN	1029.4	309.219	NaN	NaN	171.371	114.878	14.9895	27.7804	480.988	460.285	NaN	151.5	NaN	27.0512	1753	1603.62	4913.43	5153.11	641.688	450.247	1967.35	1961.46	NaN	NaN	399.939	412.049	1297.14	1958.78	NaN	253.165	NaN	NaN	3010.49	2984.84
Q7Z7G0	1041.84	950.985	1946.57	1168.08	NaN	NaN	1835.59	1756.98	649.608	631.823	1752.03	1615.8	3224.89	3522.61	716.656	744.893	NaN	3514.84	463.048	1179.26	534.768	429.211	1807.09	2851.16	2125.69	2186.33	495.471	462.158	1456.24	1381.52	710.42	509.782	1260.29	2101.02	2550.29	2155.94
Q7Z7H5	2706.87	2961.1	1929.48	1657.4	NaN	NaN	1723.63	1574.79	2260.77	2023.91	1732.4	1721.8	1496.45	962.22	2229.17	1918.95	NaN	NaN	1291.04	956.673	1002.36	798.212	1002.33	804.65	774.932	987.114	1866.46	976.496	927.32	865.583	1788.66	1141.1	NaN	NaN	1077.41	1336.18
Q86TX2	1322.32	1396.93	2690.34	2867.98	NaN	NaN	829.178	829.422	996.419	887.88	671.604	383.777	2472.61	NaN	1265.23	961.112	NaN	NaN	2829.97	2167.47	2118.46	2019.54	NaN	4331.19	NaN	NaN	1226.83	1453.57	4293.09	NaN	1126.51	872.79	NaN	NaN	NaN	NaN
Q86UD1	458.02	556.442	245.54	1013.47	NaN	NaN	678.898	786.592	321.742	381.368	940.556	632.286	842.458	1482.82	507.33	358.512	NaN	NaN	576.817	207.037	318.823	330.809	1085.61	1036.22	1321.2	1967.13	430.203	491.752	928.759	1133.91	461.444	568.01	1173.55	NaN	1132.63	795.904
Q86UX7	1551.38	1611.74	2705.55	1658.26	NaN	NaN	735.986	515.418	1035.65	1151.43	494.946	554.918	698.641	679.341	1696.62	1421.75	NaN	NaN	1331.31	1425.54	1322.53	1234.14	1156.81	895.388	763.515	1268.27	918.031	894.345	953.215	1034.99	1148.2	1321.9	NaN	NaN	NaN	806.316
Q86VP6	656.694	910.837	2845.77	1604.15	2305.72	1837.49	577.921	652.995	556.406	621.773	553.319	568.114	604.296	1022.82	1100.41	1224.58	1046.27	2397.21	2843.26	2304.16	1704.55	1330.37	2105.39	1528.45	808.609	596.928	1294.45	1130.89	1034.5	1460.11	1349.95	1423.61	NaN	1495.31	1571.7	1447.78
Q86X55	NaN	0.342524	NaN	NaN	423.239	NaN	NaN	NaN	0.537115	NaN	NaN	NaN	64.9845	78.0345	1	NaN	NaN	NaN	NaN	NaN	NaN	NaN	NaN	NaN	NaN	NaN	NaN	NaN	NaN	NaN	NaN	NaN	NaN	NaN	NaN	NaN
Q86X76	427.755	500.011	NaN	NaN	NaN	NaN	182.067	233.124	317.563	351.482	320.285	329.651	605.446	NaN	272.501	277.054	NaN	NaN	240.998	NaN	NaN	1425.16	NaN	NaN	NaN	NaN	319.351	305.095	NaN	NaN	440.052	446.576	NaN	NaN	NaN	NaN
Q86YZ3	379.475	NaN	7589.81	6176.77	NaN	NaN	1499.14	1113.24	264.263	125.332	922.648	296.537	467.436	1039.59	NaN	2618.67	NaN	NaN	NaN	1008.99	401.211	880.267	4963.7	4045.56	6543.67	5750.62	10392.9	12154.3	NaN	3400.64	728.595	919.038	934.008	NaN	1698.87	2353.55
Q8IUL8	1750.48	2340.55	6197.88	5736.68	11227.4	16288.7	3973.03	4183.62	914.094	1061.51	12506	11287.4	4465.7	4667.2	1626.37	1991.59	59795	79674.9	3235.61	3428.29	3804.02	2966.25	8833.44	7236.9	5467.71	6339.15	1231.77	1216.22	6273.1	6767.14	2028.61	1962.41	6337.62	8693.43	28218.2	29468.8
Q8IUX7	8108.88	8296.6	20506.4	19030.4	43395.7	40182.6	11139.8	10951.3	3884.04	4029.48	12192.2	11801.8	23464.4	21981.3	4426.08	4300.5	39052.1	53308.6	13741.5	14732	11134	11686	24987	26531.8	40562.3	43527.2	6990.02	7845.56	24103.3	25496.1	7806.46	7796.11	40589.7	47639.4	25433.6	26958.9
Q8IV08	1591.16	1533.2	2877.67	1583.07	NaN	NaN	966.448	1060.56	1435.82	1309.63	953.228	730.647	611.123	790.289	1683.86	1613.21	NaN	NaN	1838.15	1857.53	1921.68	1975.97	NaN	1560.7	NaN	1927.84	1619.16	1577.56	698.321	842.419	1888.07	1785.36	NaN	NaN	2024.22	441.109
Q8IVF7	401.68	267.243	NaN	NaN	NaN	NaN	495.69	474.857	284.34	307.72	514.402	418.921	676.794	717.404	522.894	414.019	NaN	NaN	541.724	353.324	NaN	221.65	406.691	540.515	499.118	396.02	391.661	294.668	731.491	413.32	350.906	543.999	717.057	NaN	716.359	382.531
Q8IVT5	1689.54	2362.52	11749.8	13088	NaN	NaN	6165.34	7240.05	1078	1372.39	5876.95	5568.32	14669.4	13206.6	1958.84	2121.72	19261.1	39917.9	8065.19	8883.66	6092.18	6927.84	15468.5	18649.4	22572.4	26573.2	2622.43	2663.86	12452	14727.3	2344.19	2937.03	29756	39441.1	18448.9	17437.4
Q8IWA5	997.944	894.394	1271.76	1149.26	NaN	NaN	214.318	268.209	691.444	624.304	297.754	251.128	252.395	426.409	1268.41	1291.76	NaN	NaN	276.106	1460.63	1002.72	975.63	NaN	NaN	NaN	NaN	714.108	650.657	NaN	NaN	677.571	836.981	NaN	NaN	NaN	NaN
Q8IXL6	410.029	406.427	NaN	NaN	NaN	NaN	1531.41	1679.58	175.488	207.75	834.848	910.112	2779.05	3369.99	274.436	219.818	1913.81	2268.99	865.096	655.546	364.158	547.555	1967.87	1971.03	3453.13	1592.57	321.337	407.519	1637.79	1364.77	289.767	191.061	8906.96	3004.79	1364.97	492.654
Q8IZP0	813.767	653.703	NaN	873.272	NaN	NaN	594.266	764.744	460.666	438.225	564.205	603.084	1041.38	1192.97	607.666	552.023	1829.51	NaN	699.604	552.365	404.561	860.607	523.744	414.124	NaN	NaN	313.432	407.538	1630.12	NaN	508.616	434.82	NaN	NaN	NaN	NaN
Q8N1F7	255.799	399.806	NaN	NaN	NaN	NaN	169.769	136.868	194.582	209.84	322.404	202.94	176.62	NaN	261.92	228.547	NaN	NaN	NaN	NaN	NaN	NaN	823.432	1379.94	NaN	NaN	264.251	320.711	NaN	1989.05	339.288	882.699	NaN	NaN	NaN	NaN
Q8N1N4	273.521	NaN	2280.27	2529.41	NaN	NaN	320.461	289.701	56.4039	88.9234	591.753	429.121	271.244	NaN	47.3005	NaN	2748.41	3030.15	8161.51	8043.1	245.737	NaN	2048.26	1906.56	8812.85	9463.01	2515.8	2474.76	1443.21	1350.81	134.594	91.549	3992.83	2487.94	1268.92	2135.52
Q8N684	615.988	271.194	NaN	NaN	14601.8	725.03	341.308	266.938	277.366	261.805	365.482	233.366	340.109	3239.48	112.729	133.513	33125.5	51.5888	NaN	854.299	891.224	NaN	NaN	NaN	1015.54	NaN	514.391	339.844	NaN	NaN	412.587	489.31	6960.65	NaN	NaN	NaN
Q8N6Y2	158.55	285.263	843.672	NaN	NaN	NaN	1050.87	1149.77	241.168	245.057	642.036	595.916	1648.13	1601.49	162.022	179.513	NaN	NaN	676.755	NaN	180.332	254.889	1360.31	1091.25	1584.06	1482.32	379.888	299.711	1183.64	1365.17	452.568	530.19	1044.18	NaN	1933.96	285.874
Q8N766	101.095	137.551	NaN	NaN	NaN	NaN	41.6741	45.2818	46.5703	88.4747	36.8169	23.4758	NaN	NaN	115.582	180.212	NaN	NaN	NaN	NaN	NaN	203.202	NaN	NaN	NaN	NaN	93.8615	64.851	NaN	NaN	82.6148	NaN	NaN	NaN	NaN	NaN
Q8NBJ5	865.717	896.571	1078.82	1073.31	2765.88	NaN	389.591	376.786	704.313	790.319	311.907	377.377	567.291	437.333	1127.58	937.688	NaN	NaN	442.098	792.768	744.443	875.753	407.913	397.126	NaN	NaN	982.039	888.549	228.278	180.335	1491.95	1651	NaN	NaN	707.633	359.856
Q8NBJ7	200.088	257.676	NaN	NaN	NaN	NaN	NaN	33.4767	71.509	81.591	51.77	17.6962	NaN	NaN	426.541	849.912	NaN	NaN	NaN	NaN	NaN	166.344	NaN	NaN	NaN	NaN	142.773	82.9212	NaN	NaN	181.451	174.557	NaN	NaN	NaN	NaN
Q8NBS9	2289.4	2357.65	4253.67	4638.17	9877.77	NaN	1546.68	1555.76	1624.94	1756.83	1165.33	1244.15	2033.81	2443.18	2834.33	2171.93	1072.33	2843.42	2513.53	2330.78	2943.81	2947.18	1477.93	2088.17	1815.52	1755.54	2751.56	2101.36	1446.84	1687.2	3292.75	3039.4	1629.02	1863.54	2382.93	2090.76
Q8NBU5	275.833	369.127	NaN	2217.2	NaN	NaN	288.931	337.752	170.996	226.409	198.485	210.623	312.779	451.453	167.178	376.523	NaN	NaN	482.95	NaN	734.102	1431.59	2837.46	NaN	4771.31	3442.04	270.76	480.216	1961.21	3002.78	438.795	633.671	NaN	NaN	NaN	NaN
Q8NCN5	112.11	75.0987	NaN	NaN	NaN	NaN	83.2762	118.443	158.66	211.66	101.054	126.608	NaN	NaN	126.625	97.2124	NaN	NaN	NaN	NaN	NaN	603.397	NaN	NaN	NaN	NaN	228.129	103.33	NaN	NaN	248.685	NaN	NaN	NaN	NaN	NaN
Q8NFW1	18706	22733.2	59698.7	53966.4	119615	111137	42614	43572.4	14698.8	16615.8	39417.9	34459.3	77423.4	83326.2	16403.5	15088.2	82833.2	84574.3	54627.5	47602.9	38213.9	39317.2	90934.1	95528.2	151505	146914	33323.5	31023.4	77175.5	84665.1	32498	32447.9	134169	148605	87941.8	88384.9
Q8TBQ9	1345.24	1330.6	NaN	2353.06	NaN	NaN	414.945	555.171	429.107	467.259	440.056	423.65	NaN	NaN	959.456	940.992	NaN	NaN	NaN	5913.73	4003.85	3978.09	NaN	NaN	NaN	NaN	697.836	654.338	NaN	NaN	806.253	716.505	NaN	NaN	NaN	NaN
Q8TC07	514.885	611.914	855.518	540.022	NaN	NaN	397.54	698.604	296.964	319.312	286.323	454.116	1240.63	NaN	903.772	531.374	NaN	NaN	1112.46	NaN	NaN	649.537	NaN	NaN	NaN	NaN	501.37	392.83	NaN	NaN	476.948	548.358	NaN	NaN	NaN	NaN
Q8TCJ2	1328.08	1322.88	1512.09	2507.99	NaN	NaN	613.145	630.995	875.906	885.24	503.385	409.199	711.973	761.364	997.774	1025.32	2.03537	NaN	801.746	916.943	917.21	975.723	NaN	564.071	NaN	NaN	802.162	901.763	NaN	447.201	1136.56	1054.14	NaN	NaN	NaN	NaN
Q8TCT1	1030.7	1216.93	2385.79	3397.88	NaN	NaN	2578.96	2634.12	697.688	726.12	1771.08	1424.41	3965.49	5054.28	1053	865.689	5319.7	5572.48	2295.15	2568.15	1109.49	911.495	2049.88	2017.42	1633.13	NaN	703.305	826.57	2957.76	3083.16	432.62	476.601	4648.89	5435.99	1557.8	1194.12
Q8TCT9	1384.78	1711.96	2171.88	4186.53	NaN	NaN	289.23	271.897	843.755	776.002	91.1074	192.456	408.868	844.229	1068.36	1141.41	NaN	NaN	1373.51	238.125	1127.26	1153.77	NaN	NaN	NaN	NaN	867.074	1089.35	NaN	NaN	1268.07	1528.53	NaN	NaN	NaN	NaN
Q8TDN6	335.488	360.274	NaN	NaN	165.033	4561.1	NaN	NaN	131.798	117.817	NaN	79.7154	NaN	NaN	892.078	1410.91	1.87366	NaN	NaN	NaN	163.216	NaN	NaN	NaN	NaN	NaN	267.927	169.427	146.059	NaN	NaN	NaN	724.591	NaN	NaN	NaN
Q8TEM1	222.659	237.725	NaN	NaN	NaN	NaN	NaN	36.6717	196.356	146.942	NaN	NaN	105.702	NaN	78.9892	62.0468	NaN	NaN	201.183	NaN	NaN	NaN	NaN	NaN	NaN	NaN	230.715	34.6041	NaN	NaN	114.024	80.2702	NaN	NaN	NaN	NaN
Q8WUM4	1285.03	1290.37	3450.17	3298.69	2989.51	6198.11	1849.29	1808.04	1315.03	1245.04	2092.79	1953.2	2204.49	2174.92	1741.59	1601.49	5309.65	5566	2018.12	2336.63	2350.14	2710.49	3346	2543.67	2775.15	3810.1	1673.56	1558.44	5188.53	4324.79	2163.01	1962.85	5567.03	3968.05	3399.65	3105.68
Q8WUY1	885.265	907.946	1360.39	1693.95	NaN	NaN	339.073	212.805	689.462	789.884	307.209	388.329	144.391	219.123	908.953	792.491	NaN	NaN	564.457	750.559	595.908	811.089	214.041	268.85	NaN	NaN	941.826	985.132	533.071	NaN	1378.9	820.956	NaN	NaN	NaN	551.909
Q8WW59	434.094	508.323	NaN	NaN	6694.43	NaN	380.624	350.002	321.701	358.02	428.18	368.954	1016.17	879.38	216.316	371.62	NaN	NaN	302.126	315.332	716.273	348.537	930.112	618.281	NaN	NaN	314.444	462.906	852.862	NaN	466.858	413.824	NaN	NaN	NaN	NaN
Q8WZ42	504.677	575.874	NaN	NaN	NaN	NaN	632.084	749.968	493.72	421.014	622.254	128.194	786.478	1324.49	375.252	120.88	NaN	23.9132	NaN	NaN	NaN	NaN	961.933	NaN	5032.48	NaN	813.373	713.375	NaN	5776.67	753.954	771.57	NaN	NaN	1968.92	1712.18
Q8WZA0	251.382	328.943	NaN	NaN	NaN	4545.55	448.163	414.346	220.075	200.412	496.399	451.714	673.599	593.189	129.429	96.7472	NaN	2096.22	1231.75	NaN	953.238	1060.1	NaN	1090.99	616.57	505.799	380.485	447.724	1958.29	NaN	497.243	503.584	NaN	NaN	NaN	1027.48
Q92499	157.253	184.94	NaN	NaN	NaN	NaN	136.938	80.2752	145.305	181.906	159.886	38.3969	NaN	NaN	180.293	165.467	NaN	NaN	NaN	NaN	NaN	NaN	NaN	NaN	NaN	NaN	158.292	186.965	NaN	NaN	143.326	130.349	NaN	NaN	441.576	NaN
Q92542	946.992	1101.25	1591.68	2033.29	3697.06	NaN	1069.18	1216.82	517.137	546.352	1131.22	1099.2	2513.18	2453.96	975.431	1038.45	5084.33	5397.14	2901.88	2775.77	2023.48	2169.08	2710.28	2613.07	2846.98	2962.6	1061.74	961.698	2739.03	3402.49	1461.01	1419.45	3996.53	4637.85	2783.43	2216.97
Q92598	121.17	154.419	NaN	1130.14	2267.35	NaN	36.9143	77.864	120.035	73.7714	86.3241	NaN	159.833	NaN	299.118	192.897	NaN	NaN	196.672	NaN	451.161	NaN	263.376	NaN	NaN	NaN	112.743	161.43	212.49	NaN	135.486	200.02	NaN	NaN	NaN	NaN
Q92608	412.196	675.515	NaN	NaN	4.40563	NaN	577.47	177.996	283.355	209.958	259.408	223.794	947.382	864.949	254.582	480.316	NaN	NaN	342.854	NaN	NaN	161.958	NaN	NaN	NaN	NaN	489.381	273.224	NaN	NaN	226.571	367.217	NaN	NaN	NaN	NaN
Q92621	168.28	226.24	NaN	NaN	NaN	NaN	42.9102	NaN	136.644	166.753	42.106	44.5527	NaN	NaN	266.135	203.703	NaN	NaN	NaN	NaN	228.954	NaN	NaN	NaN	NaN	NaN	166.56	162.126	NaN	NaN	194.377	261.089	NaN	NaN	NaN	NaN
Q92643	358.35	671.781	728.575	NaN	NaN	NaN	248.32	119.327	240.124	346.849	192.819	241.898	201.754	377.216	1069.24	872.323	NaN	NaN	1280.53	2372.28	1424.78	679.658	NaN	NaN	NaN	NaN	560.898	365.062	NaN	301.914	563.181	637.491	NaN	NaN	NaN	NaN
Q92734	379.757	254.59	NaN	NaN	15472.2	11271.1	199.628	353.197	53.0128	335.125	254.644	532.303	310.438	332.667	165.501	134.814	3942.22	1578.62	NaN	NaN	575.451	NaN	NaN	NaN	357.148	NaN	276.888	206.785	1012.32	NaN	NaN	NaN	2258.17	NaN	NaN	NaN
Q92743	7915.55	8682.06	13522.5	13658.3	11481.2	29267	25758.3	25914.2	4506.39	5026.16	22504	17975.2	43787.8	47296.1	7150.96	6393.97	33416	39419.9	9195.75	9270.53	6157.01	7246	46902.7	48231.7	56404	60124	7459.12	7516.79	28419	27273.1	6729.14	6469.59	43255.9	43068.2	33041.5	32751
Q92765	3436.06	3341.9	3277.89	5426.12	5594.78	7804.6	7711.82	7751.67	1369.74	1387.09	10679.5	9268.46	13663.5	12379.9	1994.84	1947.67	23426.4	27309	2477.51	1813.78	1820.51	2199.49	9096.33	10234.1	6612.57	13111.9	2063.26	739.303	5256.01	4687.03	1328.27	1193.37	8982.88	4958.53	12922.6	13394.8
Q92791	365.855	392.662	1302.13	2377.68	NaN	NaN	985.679	984.042	140.101	149.731	727.341	710.859	3131.76	3043.7	485.493	360.441	4067.29	1496.34	1319.19	2226.4	1145.64	1152.34	4499.89	5741.43	4109.08	5022.76	508.852	356.112	2547.57	3713.84	606.239	767.757	4614.54	10919.8	2806.38	2873.91
Q92820	547.286	793.282	3028.33	2103.87	NaN	5066.56	677.643	866.775	398.176	498.71	429.665	610.297	2707.56	2537.75	1338.63	1115.59	1038.8	NaN	2001.47	1945	1030.77	795.039	968.307	1419.75	1656.78	2021.69	985.792	678.302	582.868	625.941	1032.86	1019.81	NaN	NaN	386.627	NaN
Q92841	364.117	259.203	631.561	269.829	NaN	NaN	194.054	97.2965	309.31	333.751	198.832	333.184	128.001	154.076	260.262	156.122	NaN	NaN	230.274	NaN	427.724	217.432	NaN	243.529	NaN	NaN	487.084	384.09	NaN	226.729	498.628	196.081	NaN	NaN	NaN	NaN
Q92882	2077.08	2707.04	3788.36	6326.12	NaN	5617.12	1599.73	1918.54	700.793	800.612	1624.44	1425.33	2763.65	2468.16	2750.77	3441.01	2975.56	2410.61	3360.9	3557.7	1770.68	2067.06	1803.98	2820.18	1598.69	2117.82	1242.95	976.811	1823.24	1537.48	1523.91	1340.57	1364.16	3804.39	1172.38	3321.7
Q92896	181.378	217.262	1257.88	1322.84	NaN	NaN	73.1452	137.996	95.5073	161.446	110.53	176.96	161.766	199.826	414.264	310.883	2.21593	NaN	987.061	939.394	545.326	603.97	NaN	NaN	NaN	1286.33	383.449	314.468	79.3841	NaN	256.475	181.48	NaN	NaN	414.194	NaN
Q92900	280.686	261.695	NaN	NaN	NaN	NaN	NaN	69.8182	222.302	188.803	57.4181	82.6785	NaN	NaN	185.957	466.539	NaN	NaN	NaN	NaN	NaN	NaN	NaN	NaN	NaN	NaN	129.854	169.523	NaN	NaN	NaN	82.8351	NaN	NaN	NaN	NaN
Q92905	367.711	316.671	528.703	NaN	NaN	NaN	238.712	276.26	271.699	297.809	309.154	228.702	NaN	348.613	810.09	695.31	NaN	NaN	428.57	944.668	778.149	964.604	391.619	NaN	NaN	NaN	586.114	549.969	NaN	NaN	609.125	493.296	NaN	NaN	NaN	NaN
Q92954	4526.41	4664.98	4860.69	3212.11	5305.27	9329.22	NaN	NaN	3638.14	3836.61	407.208	232.514	NaN	NaN	3065.04	3181.62	NaN	NaN	6102.26	5332.58	4816.51	4771.85	NaN	NaN	NaN	NaN	3556.29	3392.67	NaN	NaN	4248.62	3683.95	NaN	NaN	NaN	NaN
Q92973	347.316	477.375	NaN	NaN	20136.2	NaN	157.796	172.727	291.614	282.902	242.548	164.793	106.888	146.484	819.531	528.445	NaN	NaN	455.321	328.188	411.747	338.011	NaN	NaN	NaN	NaN	343.192	229.448	NaN	NaN	395.218	386.463	NaN	NaN	NaN	NaN
Q969G5	1702.11	1632.04	929.837	1117.79	NaN	NaN	6772.56	7852.78	2206.12	2043.26	5067.79	5054.62	3315.75	4080.6	2535.84	1983.25	1977.56	4907.19	2030.64	2041.56	1561.29	1439.48	6163.17	6096.47	2457.69	2067.04	1686.95	1901.91	3255.46	3410.29	1428.2	1311.9	1536.41	NaN	6678.15	5076.88
Q969H8	2920.06	3003.02	5636.48	4028.17	12767.1	4731.08	2401.6	2326.77	2208.38	2307.42	1508.51	1274.37	3572.75	4178.56	4784.1	5122.36	NaN	1203.47	2983.55	5625.83	3392.25	3939.1	3658.16	3091.08	4086.3	3385.8	2799.11	2400.94	2183.03	1815.43	3130.19	3755.05	3460.85	4725.34	1504.49	2245.42
Q969P0	755.834	858.979	827.981	912.126	NaN	NaN	2353.23	2544.73	526.622	506.571	1766.41	1743.47	3911.61	3866.23	456.366	354.413	2958.87	2635.77	1142.32	1360.17	885.805	906.134	3213.18	2778.72	3857.64	3784.34	390.559	526.651	2172.09	2582.06	482.2	484.175	3125.78	4550.93	2335.15	2185.96
Q969V3	712.134	1049.42	967.947	2.81877	NaN	NaN	171.842	197.577	377.85	445.937	228.016	199.577	NaN	181.054	1006.36	829.232	NaN	NaN	768.063	698.694	356.359	389.517	NaN	NaN	NaN	NaN	292.07	310.416	NaN	NaN	418.479	477.358	NaN	NaN	NaN	NaN
Q969X5	934.138	939.167	542.661	NaN	NaN	NaN	249.021	236.55	530.07	483.811	171.607	326.578	285.88	187.985	744.195	797.841	NaN	NaN	529.753	388.297	307.404	NaN	NaN	NaN	NaN	NaN	420.937	364.555	NaN	NaN	540.149	533.648	NaN	NaN	NaN	NaN
Q96A72	2138.97	1822.49	1751.76	2346.37	142678	NaN	1765.71	1645.45	1517.42	1428.31	1300.72	1283.11	1607.55	2020.01	2056.3	1850.5	NaN	NaN	1638.09	2075.39	1361.31	1626	1707.76	2283.41	NaN	NaN	1392.71	1664.55	1542.65	1551.18	1807.1	1987.85	NaN	NaN	1906.96	1501.79
Q96AC1	2235.79	2611.75	4626.13	5970.17	6659.7	NaN	3431.69	3400.31	2536.56	2569.41	3666.81	3371.26	3545.76	3081.68	3141.83	3220.95	4498.17	5170.71	4121.81	4549.87	3117.71	4130.12	4948.62	5148.91	4719.35	3385.79	2710.71	2693.92	3240.64	3883.21	3107.48	2993.66	2188.51	4826.88	4790.38	3758.73
Q96AE4	324.522	274.227	NaN	1125.95	NaN	NaN	197.129	192.066	298.475	249.767	295.779	245.26	NaN	NaN	181.047	60.3073	NaN	NaN	NaN	NaN	736.201	NaN	NaN	485.323	NaN	NaN	252.253	215.231	1738.71	NaN	270.304	185.036	NaN	NaN	NaN	NaN
Q96AQ6	1461.02	1391.58	2299.62	3450.34	NaN	NaN	2357.4	2529.23	636.373	825.151	2673.47	3156.24	8039.05	7620.7	1823.73	1607.63	3279.48	6955.86	1804.73	2284.03	1639.2	1734.6	3922.88	3228.97	5355.81	4410.45	1367.21	944.515	1742.94	1624.03	854.078	728.913	1869.62	NaN	2899.08	3310.15
Q96AY3	NaN	NaN	NaN	NaN	NaN	NaN	35.916	35.5392	20.9651	11.0724	39.8812	30.8394	138.37	109.584	NaN	12.816	NaN	NaN	NaN	NaN	NaN	119.179	NaN	NaN	0.353478	NaN	NaN	NaN	NaN	NaN	NaN	NaN	NaN	NaN	NaN	NaN
Q96BJ3	314.064	372.631	NaN	NaN	NaN	NaN	562.328	220.736	212.625	320.28	526.058	254.38	603.723	NaN	469.526	351.819	NaN	NaN	NaN	NaN	NaN	NaN	1505.34	NaN	NaN	NaN	212.342	473.213	NaN	NaN	383.773	361.027	NaN	NaN	NaN	NaN
Q96CG8	13123.5	13445.7	25476.3	29631.2	71722.1	78761.2	25533.7	24876.4	10424.9	10556.1	18506.1	19776	51033.9	53444.8	9861.97	8243.03	72142.3	67221.7	13338.5	13984	14611.7	10874.4	39960.8	37827.8	62305.8	64798.6	10283.1	9809.85	27912	31865	11388.4	11933.8	58472.6	78710.3	33862.2	26745.6
Q96CN7	696.919	182.229	NaN	NaN	30940.2	NaN	193.927	155.817	164.589	239.482	251.984	142.724	568.063	457.468	372.856	77.4376	14790.3	NaN	520.884	403.147	5169.33	442.82	NaN	NaN	3403.33	NaN	122.823	59.6735	2673.7	NaN	120.375	NaN	13.5702	NaN	NaN	NaN
Q96CW1	340.343	418.544	NaN	NaN	NaN	NaN	321.107	311.601	294.193	344.708	277.852	368.321	159.879	177.706	738.493	704.85	NaN	NaN	816.039	NaN	492.736	27.8104	329.163	NaN	NaN	NaN	466.756	592.12	340.56	386.5	172.879	264.265	NaN	NaN	342.57	2226.84
Q96CX2	2866.9	3486.2	10836.2	7973.84	12358.2	13521.4	4403.37	4903.61	2822.21	3490.5	5007.51	4316.69	11527	10682.4	6775.78	6409.11	9695.35	11530.4	6522.31	10026.7	7520.59	8238.46	8220.73	8258.29	12195.4	13109.7	5021.29	4574.49	5951.92	7602.72	6680.6	6403.83	12868.6	18353.3	9954.88	9213.1
Q96D15	2003.71	2193.8	5762.24	3418.89	6623.34	6808.87	1761.39	1839.17	1643.14	1571.22	1984.34	2128.09	3909.84	3388.94	1664.35	1450.3	5561.2	5494.95	2976.64	2548.95	2512.82	2990.59	3837.59	5556.86	7985.07	9057.68	2244.56	2291.99	4832.63	5116.19	3077.54	3441.45	10923.5	8460.43	4499.34	3765.55
Q96DB5	1377.8	1875.92	4066.28	3776.15	NaN	NaN	1874.34	1973.57	1304.86	1280.82	1779.48	1668.83	2666.14	NaN	5472.53	4959.69	NaN	NaN	4647.64	4389.7	4786.64	5147.73	4717.89	NaN	NaN	NaN	1890.41	1579.35	2979.09	2303.66	1852.79	2077.39	NaN	NaN	2174.31	NaN
Q96DG6	320.324	527.698	NaN	NaN	8078.2	NaN	285.186	242.861	204.445	256.848	219.068	192.979	367.255	442.794	590.132	602.241	NaN	NaN	NaN	167.913	351.266	267.768	NaN	NaN	NaN	NaN	96.2613	264.556	149.574	NaN	276.986	157.729	NaN	NaN	NaN	NaN
Q96F85	NaN	NaN	NaN	NaN	NaN	NaN	102.336	56.0364	28.9652	35.7472	234.632	72.8652	NaN	NaN	0.644661	0.713916	NaN	NaN	638.236	NaN	NaN	314.054	NaN	NaN	NaN	NaN	42.888	51.8133	NaN	NaN	111.579	99.5222	NaN	NaN	NaN	NaN
Q96FN4	675.854	847.532	848.994	NaN	NaN	NaN	142.419	324.106	576.351	594.46	310.379	319.32	523.674	585.88	891.447	791.726	NaN	NaN	NaN	NaN	NaN	416.741	NaN	NaN	NaN	NaN	868.663	615.203	NaN	NaN	879.788	712.539	NaN	NaN	596.102	NaN
Q96G03	0.834731	28.8608	NaN	NaN	26.8174	NaN	30.8961	NaN	84.1941	101.272	NaN	NaN	NaN	NaN	40.1011	64.9818	NaN	NaN	NaN	NaN	118.904	NaN	NaN	NaN	NaN	NaN	NaN	NaN	NaN	NaN	34.6893	54.6405	NaN	NaN	NaN	NaN
Q96HE7	644.752	759.204	219.639	1271.38	NaN	NaN	330.204	367.83	564.638	625.654	223.311	230.892	491.402	522.528	828.919	849.862	NaN	NaN	871.295	870.382	700.181	593.004	1.2178	385.803	4.55823	645.581	615.104	484.502	NaN	NaN	790.2	647.306	NaN	NaN	415.406	358.345
Q96I82	NaN	NaN	NaN	NaN	1119.42	2062.11	266.202	401.049	NaN	90.787	428.642	63.8543	1420.95	17.7511	130.213	120.609	NaN	NaN	NaN	NaN	NaN	NaN	NaN	4877.85	14.9698	10905	NaN	NaN	3530.52	1597.67	NaN	NaN	NaN	83.9984	6659.5	NaN
Q96I99	427.298	606.667	131.489	585.284	NaN	17.6278	241.086	278.217	338.987	394.398	249.192	268.271	280.736	391.068	431.278	426.935	NaN	NaN	377.506	520.801	440.528	253.882	1240.74	668.17	NaN	6429.92	469.735	414.465	841.578	502.115	474.063	429.545	NaN	NaN	NaN	NaN
Q96IU4	303.762	260.779	NaN	941.128	NaN	NaN	582.103	673.472	272.5	163.072	465.804	403.043	906.604	887.858	513.615	444.389	NaN	NaN	223.562	584.08	287.148	207.115	882.307	507.823	NaN	NaN	347.564	280.728	681.052	NaN	261.685	319.779	NaN	NaN	NaN	NaN
Q96IX5	822.57	846.019	541.681	975.731	NaN	NaN	446.478	502.646	488.991	498.773	188.756	186.148	477.093	NaN	831.61	814.987	NaN	NaN	870.576	912.417	1206.9	1034.27	NaN	1725.94	NaN	NaN	639.441	446.786	NaN	NaN	620.427	517.98	NaN	NaN	NaN	NaN
Q96IY4	2348.3	2468.01	3380.01	3269.08	2806.34	6770.57	1049.44	1000.23	1330.76	1287.08	635.799	771.59	2701.38	2637.19	2945.62	2992.03	NaN	2229	2670.12	3050.44	2387	2177.26	968.053	1157.4	1833.86	1913.17	1639.29	1598.16	1045.64	1034.73	1640.69	1451.44	1602.07	1729.66	615.128	752.218
Q96JB6	NaN	123.937	NaN	NaN	NaN	NaN	851.98	948.832	51.7295	51.5821	292.273	229.867	2361.56	2210.38	124.398	52.5165	NaN	NaN	NaN	NaN	NaN	NaN	1089.29	1396.06	3125.17	3343.7	NaN	75.6758	1201	579.869	NaN	NaN	NaN	1580.85	NaN	NaN
Q96JJ7	1327.45	1532.96	3105.57	2912.74	NaN	3603.66	1493	1951.7	1477.3	1208.5	2036.72	1661.7	1972.47	2024.71	1661.46	1579.02	1805.19	NaN	2252.04	2167.38	2202.11	2539.14	2030.59	2042.36	1549.69	1833.86	1085.06	950.894	1141.38	2154.75	1968.44	1088.17	830.062	2359.62	2168.23	1290.8
Q96K17	305.482	305.455	NaN	NaN	NaN	NaN	222.815	202.241	141.249	345.368	565.752	1146.89	962.037	NaN	138.216	158.57	28239.7	NaN	170.667	62.0139	131.648	292.597	456.945	200.504	NaN	NaN	206.22	168.336	506.777	NaN	363.769	438.923	NaN	NaN	555.802	74.5867
Q96KP4	558.629	704.047	1309.77	2340.52	3776.92	6138.95	589.861	478.2	286.365	419.574	527.641	540.701	489.891	685.221	1403.98	1438.38	7.89891	NaN	1240.42	1046.46	1072.02	1217.86	NaN	1681.94	234.164	3421.63	786.695	665.436	710.696	1171.29	964.981	951.486	NaN	NaN	625.545	320.347
Q96M27	21.6115	NaN	NaN	NaN	1304.75	1.78201	NaN	NaN	10.836	20.6527	NaN	NaN	49.2689	NaN	30.2668	NaN	0.684755	0.933402	82.5388	102.075	45.1461	NaN	NaN	NaN	NaN	NaN	38.8994	41.5085	73.1632	NaN	51.7694	NaN	0.472842	NaN	NaN	NaN
Q96P44	606.09	743.623	5133.88	5407.06	5046.5	9243.96	1969	1842.78	528.523	508.519	1903.42	1745.18	2596.34	2407.5	341.191	373.331	14502.9	15163.1	3615.61	3190.91	2753.84	2846.71	3830.47	3632.87	5814.59	6276.57	1236.07	1219.86	5532.25	7124.4	1189.41	1151.23	10775	11707.9	7094.21	7400.34
Q96P63	NaN	NaN	114.484	56.1775	NaN	NaN	NaN	NaN	NaN	3.56357	43.8456	52.7368	NaN	NaN	NaN	NaN	NaN	NaN	NaN	NaN	NaN	NaN	138.843	178.43	576.791	616.294	193.041	218.576	38.2918	53.5472	16.7914	NaN	0.24268	NaN	NaN	53.0784
Q96P70	215.432	206.878	NaN	NaN	NaN	NaN	282.66	183.133	252.215	245.616	68.0089	81.1698	NaN	NaN	341.535	298.382	NaN	NaN	NaN	NaN	NaN	NaN	NaN	NaN	NaN	NaN	265.839	237.429	NaN	NaN	516.642	312.113	NaN	NaN	NaN	NaN
Q96PC5	5096.14	3573.72	24310	18530.3	NaN	NaN	2948.83	3032.69	2292.4	1974.01	1453.35	1551.35	5858.1	7674.63	NaN	883.982	16537.5	15351.2	14709.1	10567.6	8952.08	9786.74	13049.7	11945.6	4568.43	NaN	2764.72	183.685	7453.13	6986.12	2846.33	3788.65	NaN	NaN	NaN	NaN
Q96Q06	3083.79	3432.59	2470.45	3159.16	NaN	2901.86	2973.21	3235.93	3179.93	3234.3	3615.67	3120.27	2181.61	2356.17	3803.75	3731.4	7941.41	1793.29	4496.41	3753.86	4157.89	4003.98	3389.26	3733.98	1688	1486.07	2722.11	2708.05	2822.02	3467.59	3090.71	2827.09	2088.36	1964.06	3250.46	3825.68
Q96QK1	693.859	717.481	1758.5	1967.39	6.78726	8.31181	398.028	358.107	545.542	609.822	459.091	495.076	474.12	626.185	1269.72	1330.65	NaN	NaN	1098.17	895.226	1209.68	1125.38	404.661	526.419	NaN	1294.73	936.22	787.584	254.822	NaN	943.924	913.055	NaN	NaN	1.56705	265.89
Q96S86	800.414	893.707	1402.5	2120.53	NaN	3497.92	2038.95	2076.78	465.406	500.862	1701.76	1591.69	3338.64	3882.2	530.814	368.69	6989.68	5550.27	1679.04	1365.11	607.717	581.554	4277.93	4325.12	5653.49	5833.57	644.464	754.357	3059.74	3102.54	669.362	806.27	4420.63	5854.21	3378.77	3510.33
Q96SM3	206.799	176.65	NaN	NaN	NaN	NaN	1218.78	1051.19	223.825	250.465	767.306	701.529	2146.48	2000.22	181.785	118.35	NaN	NaN	725.222	NaN	354.252	NaN	3051.6	2950.15	3590.93	3841.81	370.599	310.994	1741.42	2615.75	276.806	223.278	3107.59	4600.74	522.252	942.926
Q96T51	694.892	460.56	360.045	395.458	NaN	NaN	818.332	948.168	710.925	629.859	1073.64	NaN	932.956	NaN	NaN	484.905	NaN	NaN	NaN	NaN	NaN	NaN	NaN	NaN	NaN	NaN	690.352	586.848	NaN	NaN	NaN	770.703	NaN	NaN	NaN	NaN
Q96TA1	562.137	977.496	NaN	3.6877	4.29519	4.84364	166.656	217.164	76.2253	255.382	480.586	303.894	199.879	408.866	2.69469	3.04448	2.26514	594.596	888.901	1658.68	178.132	326.908	862.489	NaN	90.0669	NaN	476.231	340.486	NaN	437.285	1050.4	989.378	0.389369	NaN	747.335	NaN
Q99436	766.991	818.801	NaN	NaN	NaN	NaN	1147.54	1271.75	1040.29	947.871	1254.86	1097.17	683.178	926.531	995.916	872.179	NaN	NaN	1059.12	1035.99	961.173	1084.84	939.989	665.682	891.925	NaN	795.147	1045.34	1029.4	576.932	733.626	1046.53	NaN	NaN	483.465	NaN
Q99497	3018.59	2965.53	2452.51	1977.24	4093.76	87.7725	4888.91	5776.27	2215.27	2182.62	4769.04	4518.88	7707.38	5983.03	3503.48	3702.82	518.307	768.292	3734.44	3775.38	1821.28	3909.6	3691.8	6390.37	4597.56	5468.34	1394.6	1663.12	2284.6	4532.79	363.315	2081.56	4571.06	4502.08	3577.8	4499.6
Q99523	173.012	193.038	NaN	1.62899	NaN	NaN	148.685	119.063	136.392	111.312	61.6645	153.535	116.234	NaN	188.182	106.508	NaN	NaN	345.199	NaN	NaN	NaN	NaN	NaN	NaN	NaN	88.1285	219.28	NaN	NaN	276.338	144.053	NaN	NaN	NaN	NaN
Q99536	504.527	555.743	NaN	NaN	NaN	NaN	639.448	490.044	352.741	361.459	232.004	464.269	NaN	NaN	462.146	531.252	NaN	NaN	NaN	NaN	NaN	NaN	NaN	NaN	NaN	NaN	NaN	442.28	NaN	NaN	NaN	NaN	NaN	NaN	NaN	NaN
Q99584	3785.52	3624.09	3595.61	4517.96	6420.44	NaN	13552	14628.2	4197.85	4068.69	12771	11696.1	18184.6	19073.6	2587.65	3452.71	9145.29	8582.33	3927.75	4530.53	2526.81	2660.45	11938.5	12974.4	12698.6	12966.7	3061.32	3225.81	8542.3	8961.71	2928.96	2687.11	9109.85	12708	8103.5	7624.68
Q99623	3333.71	4569.11	12286	12975.2	73757	42108.3	3113.82	3620.87	3744.75	4407.24	3330.47	2727.1	5098.48	5956	9057.12	8345.11	17926.6	18850	11352.2	11406.8	10503.3	11243.2	4987.52	5321.58	8987.17	6169.63	6020.94	6248.42	9201.62	7503.31	8212.82	8113.14	12415.5	5911.68	7027.37	7693.44
Q99653	412.216	501.66	657.349	1016.02	NaN	1095.15	1626.75	1821.42	395.206	421.862	2000.73	1670.03	2820.45	2957.49	519.454	424.971	2465.89	1575.79	742.013	732.341	582.79	622.959	2455.36	4010.79	4496.32	6003.9	833.13	650.793	2496.56	2943.14	787.349	451.347	3522.16	5687.27	2526.67	2463.07
Q99685	417.842	333.29	NaN	860.226	NaN	NaN	641.996	610.752	342.868	382.039	539.394	409.983	329.894	NaN	829.551	707.342	NaN	NaN	565.341	556.011	610.887	425.195	874.325	NaN	NaN	NaN	478.843	568.384	NaN	NaN	327.482	409.725	NaN	NaN	517.704	343.69
Q99714	1428.03	1505.4	1901.2	1939.85	NaN	NaN	804.659	741.676	1359.36	1275.16	623.195	578.849	527.309	758.331	1218.2	954.849	NaN	NaN	1568.57	1252.02	1811.63	1760.3	624.573	685.659	NaN	NaN	1010.65	934.366	937.879	NaN	1079.48	987.654	NaN	NaN	789.863	752.623
Q99715	35579.7	41745.8	101944	102112	144896	158604	72662.7	75272.9	23767.4	25700.8	60339.4	56906.6	116785	121394	33078	33072	146784	178986	78385.7	82991	61401.1	65698.8	157183	166252	181038	193950	43933.8	42158.6	124972	144586	50915.9	49741.9	189548	204309	142229	138439
Q99729-2	1024.66	168.662	496.698	NaN	40062	3704.1	394.862	367.645	260.35	285.568	379.031	335.842	869.289	NaN	164.415	184.302	463.481	NaN	NaN	NaN	651.86	401.183	505.704	NaN	NaN	NaN	NaN	81.2312	317.637	526.402	229.944	227.681	1465.76	NaN	NaN	NaN
Q99733	145.607	195.788	NaN	NaN	18335.4	16638.5	183.452	291.408	154.099	101.81	147.068	158.407	771.478	3877	49.8766	52.6001	16268.5	13.0931	16.0315	211.581	8187.98	978.193	NaN	814.666	1337.66	NaN	370.738	192.239	6533.83	2008.24	149.345	254.837	5284.17	NaN	NaN	NaN
Q99798	2058.85	2708.28	5530.04	5472.96	5131.9	6904.84	1410.9	1411.96	1724.91	1981.6	1496.07	1250.68	1631.99	1688.81	2334.3	2255.33	NaN	NaN	3660.93	3216.26	2153.67	3264.55	2395.53	2871.62	1995.38	2971.73	2822.1	2287.73	1866.98	2701.67	3259.8	2852.61	1082.97	2802.72	1935.49	1328.51
Q99829	763.606	1256.75	1118.45	1993.78	5131.11	5.85707	627.625	855.178	325.693	483.74	1366.21	1260.63	900.184	1610.56	805.26	315.289	1722.65	NaN	820.51	1284.99	841.772	961.361	992.194	1116.67	764.172	1364.54	830.018	654.329	977.259	957.839	1085.41	863.762	639.687	1399.23	1493.08	1455.58
Q99832	1194.66	1029.93	1708.97	2046.88	11530.2	12364.7	682.484	996.69	941.949	898.231	1316.89	686.437	1601.41	1154.69	1588.74	1500.49	5707.88	95.2577	1336.74	873.478	984.12	750.317	367.009	281.57	1040.86	423.257	611.435	569.69	654.344	710.552	719.277	1269.19	11849.8	NaN	573.891	896.92
Q99873	485.159	513.965	NaN	NaN	783.666	1167.71	275.048	199.312	194.546	279.656	137.007	174.698	609.764	418.267	868.051	893.801	901.401	NaN	261.433	NaN	NaN	NaN	NaN	NaN	NaN	NaN	517.634	412.651	200.352	NaN	618.412	574.046	NaN	NaN	NaN	NaN
Q99983	132065	154658	512000	530360	1.3437e+06	1.51157e+06	376600	390279	38463.2	53650.1	232050	236552	1.10833e+06	1.25801e+06	82935.8	109312	866142	959397	370709	348686	288001	304898	1268772	1.3159e+06	2.10524e+06	1.91084e+06	184336	161897	807099	980698	230693	205468	1.89386e+06	2.2254e+06	993984	955097
Q9BPX5	172.487	173.461	NaN	NaN	7589.87	NaN	462.175	509.567	277.973	329.608	581.416	459.574	NaN	627.61	445.874	341.895	NaN	NaN	892.529	1097.14	1134.32	1382.17	NaN	NaN	1691.49	2996.22	509.849	525.838	NaN	1711.2	693.93	763.56	NaN	NaN	1598.65	2054.66
Q9BQA1	414.305	391.933	NaN	NaN	NaN	NaN	127.285	143.242	223.198	217.391	193.85	130.294	NaN	155.938	281.204	332.871	NaN	NaN	NaN	NaN	250.675	417.074	NaN	NaN	NaN	NaN	243.791	259.914	NaN	NaN	218.259	241.418	NaN	NaN	NaN	NaN
Q9BQE3	579.424	142.733	NaN	NaN	59185.4	13108.4	NaN	NaN	115.66	20.9112	NaN	NaN	1005.06	NaN	NaN	275.421	9147.03	NaN	NaN	NaN	1034.68	NaN	NaN	NaN	2867.67	NaN	NaN	388.81	1182.79	NaN	NaN	NaN	6985.51	1852.27	NaN	NaN
Q9BRA2	10823.2	1638.05	NaN	NaN	165.279	144.831	83.9063	248.549	1247.15	1336.36	99.6511	134.155	170.755	4239.47	92.6229	319.007	13685.9	NaN	NaN	NaN	NaN	NaN	NaN	NaN	10540.3	NaN	65.0047	NaN	NaN	NaN	72.7844	NaN	20236.1	NaN	NaN	359.596
Q9BRK3	2444.27	2512.59	3888.18	4736.64	12837.7	7206.28	8058.71	7849.69	1557.61	1561.18	7107.61	6723.09	16648.1	16234.4	1637.67	1688.69	13951.5	15868.6	4575.2	4907.68	4105.83	3769.66	14126.2	14037.8	20887.4	21646.7	2471.99	2323.33	10898.8	9987.14	2253.36	2299.6	20915.2	19090.7	11164.5	11248.2
Q9BRQ8	218.468	352.793	NaN	NaN	NaN	NaN	463.295	392.655	338.193	383.466	553.902	562.715	NaN	NaN	200.633	326.824	NaN	NaN	NaN	NaN	234.955	NaN	NaN	608.559	NaN	NaN	262.479	271.964	NaN	667.959	193.377	224.827	NaN	NaN	484.991	NaN
Q9BRX8	3135.93	3398.57	8319.31	7368.54	3646.21	6849.14	8395.08	9188.72	3582.04	3683.6	13527.2	11144.6	4305.77	4981.39	8130.57	6616.12	14938.6	25225.5	8298.69	7375.15	5284.43	6397.3	12985.1	16561.1	5298.12	5513.55	5228.41	5068.14	14274.6	13273.7	7132.27	6051.96	2103.89	3898.62	14737.2	15937
Q9BS26	2129.28	2161.83	3575.15	2745.63	3284.81	NaN	1304.69	1138.7	1508.57	1638.29	1481.31	1472.77	1668.12	1614.8	2210.32	2180.4	NaN	NaN	2436.2	2219.12	1880.22	2296.61	915.14	1181.46	963.002	1512.05	1614.65	1758.82	1279.97	967.985	1992.58	1802.5	NaN	NaN	1439.02	1231.38
Q9BSJ8	356.704	425.907	445.714	NaN	NaN	NaN	762.043	775.678	323.271	451.539	907.716	941.621	410.208	472.426	534.205	383.32	1012.25	NaN	671.865	617.855	787.777	393.198	904.34	1118.97	NaN	515.547	579.8	528.669	668.485	349.091	479.696	581.679	NaN	NaN	582.102	670.908
Q9BTT0	54.2634	426.34	NaN	NaN	15246.2	NaN	22.3799	NaN	50.4162	749.909	NaN	16.5605	NaN	NaN	NaN	NaN	2346.88	NaN	NaN	NaN	NaN	NaN	NaN	NaN	NaN	NaN	NaN	NaN	NaN	NaN	NaN	NaN	NaN	NaN	NaN	NaN
Q9BTV4	1769.33	1728.07	2545.73	2474.35	11.7399	NaN	765.484	1022.13	1218.09	1335.96	831.531	766.824	1552.36	1270.62	2023.07	1976.87	NaN	47.3621	1417.35	1329.55	1400.24	1283.77	805.876	NaN	NaN	563.725	1212.73	1160.3	826.26	1048.51	1308.99	1152.74	NaN	NaN	814.007	593.725
Q9BUF5	278.954	69.9749	NaN	NaN	NaN	NaN	203.995	265.464	91.1664	162.183	264.827	318.16	247.31	NaN	208.759	200.555	NaN	NaN	NaN	NaN	NaN	NaN	NaN	NaN	NaN	NaN	NaN	185.321	NaN	NaN	NaN	420.327	NaN	NaN	NaN	NaN
Q9BUL8	2938.41	1474.98	NaN	NaN	30182.2	22208.1	3715.06	3125.37	1234.86	716.404	2456.83	1197.98	2633.46	3489.21	1036.47	1986.82	16752	NaN	NaN	9283.46	NaN	933.421	1572.51	NaN	7575.97	NaN	1417.68	1102.21	NaN	NaN	808.828	411.821	NaN	NaN	NaN	NaN
Q9BUT1	143.973	95.1808	NaN	NaN	NaN	NaN	160.915	171.84	135.27	177.132	NaN	67.9602	NaN	NaN	110.566	211.063	NaN	NaN	NaN	NaN	NaN	NaN	NaN	NaN	NaN	NaN	165.638	184.447	NaN	NaN	273.34	NaN	NaN	NaN	225.026	NaN
Q9BVC6	2968.59	3213.82	7041.94	6505.46	NaN	NaN	1440.23	1847.02	2301.81	3097.18	2006.6	1814.44	1939.2	1694.17	3183.32	3095.76	3278.76	1745.87	5318.24	6245.32	3806.44	4929.58	2258.59	3812.39	4626.27	4119.15	5055.32	4236.3	5004.03	6090.92	5145.75	4784.93	6864.77	7630.06	3975.02	5124.04
Q9BVK6	5417.34	4823.24	6695.67	6551.14	7516.48	9719.41	2967.21	2585.46	3066.32	3037.1	3416.24	2846.89	2321.58	3669.66	4115.37	3783.98	NaN	NaN	3341.54	4430.52	3221.34	2815.89	828.661	667.309	928.25	886.364	2594.71	2769.95	1504	741.1	3017.72	3588.69	NaN	NaN	1935.62	1869.86
Q9BWS9	1151.59	1044.4	1480.19	NaN	NaN	NaN	1405.52	1401.08	938.928	1104.04	986.473	863.027	1904.79	1746.41	790.516	742.01	1231.75	1416.51	930.344	1031.45	683.641	991.803	928.281	1130.41	2276.96	1530.75	650.439	648.391	1160.99	988.737	869.829	916.539	1191.01	1421.1	771.119	846.959
Q9BX66	296.028	286.636	728.901	457.234	NaN	NaN	525.974	553.671	366.033	357.998	392.441	436.46	718.953	463.071	317.112	436.795	NaN	NaN	729.467	1021.87	1146.1	593.995	860.26	720.318	NaN	NaN	423.72	459.308	482.667	NaN	407.914	678.894	NaN	NaN	712.2	739.96
Q9BX68	642.575	633.601	NaN	NaN	NaN	NaN	358.823	341.579	432.46	403.739	130.924	142.676	NaN	487.168	341.189	227.195	NaN	NaN	NaN	NaN	115.881	348.812	350.936	254.876	1757.26	1755.71	515.957	583.171	NaN	567.205	304.829	487.663	NaN	10047.9	747.17	1330.86
Q9BXJ0	5160.89	5830.2	7965.51	4438.11	6096.44	9798.63	18231	15522.4	5667.72	5110.69	8861.55	8722.66	43604.4	39747.8	3309.14	3425.3	15733.4	15832.1	5544.61	6172.65	5505.1	4843.61	14765.6	21179.3	41983.1	37061.1	4746.08	2389.66	9693.34	19126.8	7445.68	2343.88	42508.7	49838.2	13536.9	14766.7
Q9BXN1	1694.98	1604.92	3643.41	2766.23	NaN	5411.28	3935.23	3874.49	1204.37	1372.22	4351.32	4344.57	5499.8	6090.25	1657.32	1551.29	4332.59	4825.25	2172.17	2098.35	2668.68	1900.39	5164.73	5436.15	6876.44	6999.15	1339.51	1293.89	3418.18	3520.68	1557.2	1679.23	5887.34	7107.11	6157.52	5798.24
Q9BXS5	471.201	679.237	810.097	1028.91	NaN	NaN	175.062	130.285	292.389	390.056	138.561	140.074	261.259	659.184	918.99	910.457	NaN	NaN	944.816	1212.12	763.204	886.562	NaN	NaN	NaN	NaN	583.562	342.685	NaN	NaN	508.766	747.793	NaN	NaN	NaN	NaN
Q9BY50	372.118	560.894	2633.88	2997.49	NaN	NaN	135.083	257.651	181.501	239.225	54.4526	38.1465	NaN	457.077	531.155	514.707	NaN	NaN	1529.03	820.639	332.956	396.109	NaN	NaN	NaN	NaN	180.905	164.412	NaN	NaN	NaN	63.098	NaN	NaN	NaN	NaN
Q9BZG1	101.624	184.039	NaN	NaN	NaN	NaN	317.367	343.758	205.222	227.749	327.506	259.227	498.458	446.892	117.659	166.335	NaN	NaN	339.592	475.892	NaN	221.654	532.063	876.263	NaN	NaN	236.532	128.099	NaN	NaN	139.506	244.551	NaN	NaN	NaN	414.958
Q9BZV1	3550.84	3130.35	NaN	9745.25	NaN	NaN	3190.25	4902.13	2548.71	2040.13	5082.9	4635.81	11363.2	8826.71	2731.69	7982.85	NaN	NaN	11725.8	4977.59	8389.82	7308.54	20418.6	18609.1	30638	NaN	5950.82	7745.75	14727.4	13481.7	5320.66	4331.73	NaN	NaN	NaN	6822.73
Q9GZM7	1164.5	1167.61	NaN	1720.85	NaN	NaN	6088.34	6568.38	878.069	970.861	4918.71	4129.98	5947.27	5121.22	757.935	985.875	3896.83	NaN	279.433	1379.42	417.08	925.807	8629.35	8955.57	3950.53	4131.67	730.498	1510.46	3125.7	3835.53	1846.07	1142.18	2535.15	NaN	7678.96	7960.16
Q9GZP4	1317.86	1847.06	4439.17	2706.65	1468.14	3221.15	1405.29	1403.51	794.286	1121.38	1327	1249.94	1761.47	2480.62	1625.06	1778.92	NaN	3.47971	2649.21	2498.04	1995.01	2449.7	1838.5	1896.89	2258.65	2975.08	1801.58	1553.73	1266.07	1294.07	2140.15	2467.58	1375.6	1537.68	1283.26	1670.63
Q9GZS3	254.069	323.356	450.379	505.767	29374.7	NaN	295.362	127.712	264.141	219.571	143.797	132.533	244.625	257.506	199.282	261.896	NaN	NaN	239.357	NaN	139.387	386.396	NaN	NaN	NaN	NaN	143.682	121.816	NaN	432.168	135.389	173.31	NaN	NaN	205.595	NaN
Q9H1E5	530.88	509.309	NaN	NaN	NaN	NaN	385.841	330.608	375.961	390.323	351.763	290.463	NaN	NaN	313.25	522.216	NaN	NaN	NaN	522.483	281.616	350.881	NaN	NaN	NaN	NaN	176.78	144.781	NaN	NaN	332.801	346.197	NaN	NaN	NaN	NaN
Q9H1Z8	507.053	1033.67	859.825	937.649	NaN	NaN	1951.4	1588.35	351.702	788.893	5003	5302.05	2444.89	2229.14	743.385	578.237	11417.6	14630.6	1443.93	609.728	652.589	898.245	3630.29	6215.82	593.614	1134.82	676.117	464.527	1256.43	1843.07	1153.56	1006.7	NaN	3148.77	11860.2	11559.3
Q9H223	1118.13	1298.16	1432.02	1747.74	NaN	14.7506	1561.07	1742.33	1017.25	1100.92	1692.85	1440.8	2664.41	2706.58	1810.18	1778.03	NaN	2848.06	2360.63	2835.19	1317.59	1685.78	1899.27	1831.76	1980.18	2917.21	1699.8	1898.87	1477.78	2252.12	1370.12	1266.65	1564.57	NaN	2437.48	1794.02
Q9H299	310.009	118.892	NaN	NaN	2.97857	NaN	445.13	475.798	162.923	187.934	455.224	351.275	281.857	242.097	110.911	243.23	NaN	NaN	NaN	NaN	NaN	NaN	NaN	NaN	NaN	1732.27	98.373	183.465	457.933	192.119	139.729	NaN	NaN	NaN	NaN	NaN
Q9H2U2	356.621	383.666	413.189	502.935	NaN	NaN	253.419	296.283	311.185	360.343	311.305	299.106	283.877	368.155	613.959	473.147	NaN	NaN	487.127	552.564	563.171	434.538	NaN	NaN	NaN	NaN	349.591	338.77	230.306	NaN	420.199	86.9397	NaN	NaN	NaN	490.963
Q9H3G5	703.473	907.762	793.905	NaN	NaN	NaN	348.166	374.358	740.354	905.1	384.218	551.172	334.507	452.685	1014.34	1006.26	NaN	NaN	1104.21	1080.9	645.151	859.506	NaN	NaN	NaN	NaN	802.785	926.577	NaN	107.998	1288.36	877.756	NaN	NaN	NaN	NaN
Q9H446	376.745	369.011	NaN	NaN	NaN	NaN	427.138	403.835	286.566	261.964	517.958	472.367	740.777	502.671	222.773	184.365	NaN	NaN	583.847	281.904	NaN	554.523	668.991	765.296	652.441	NaN	282.781	270.346	NaN	NaN	411.112	318.046	NaN	NaN	NaN	NaN
Q9H4A4	431.982	541.4	1211.27	1167.06	4716.94	NaN	336.471	343.112	334.797	392.44	277.321	211.609	1125.39	433.392	822.66	777.24	NaN	NaN	970.895	757.921	955.576	817.475	NaN	NaN	NaN	NaN	703.606	540.593	NaN	NaN	677.652	720.926	NaN	NaN	NaN	NaN
Q9H4M9	792.572	755.751	2147.88	2211.3	NaN	NaN	1531.95	1455.08	662.468	847.903	1256.44	1493.48	2527.01	2467.59	961.811	879.318	1911.14	NaN	1610.42	1929.07	2246.39	1428.86	2714.91	3029.4	2949.44	4438.7	1586.45	1160.74	3502.62	3138.63	2228.17	2076.1	3419.51	8764.89	5044.49	3631.09
Q9H7Z7	328.003	377.993	NaN	NaN	NaN	NaN	410.905	364.111	206.009	223.437	155.121	226.556	NaN	200.706	638.177	545.06	NaN	NaN	NaN	NaN	239.677	607.547	NaN	NaN	NaN	NaN	223.719	307.72	NaN	NaN	229.823	160.782	NaN	NaN	NaN	NaN
Q9H845	157.288	239.698	NaN	223.008	NaN	NaN	85.0431	59.8894	52.2024	82.58	26.5752	NaN	54.4459	NaN	23.919	104.267	NaN	NaN	411.241	354.196	NaN	379.992	213.08	NaN	NaN	NaN	137.302	225.473	NaN	NaN	415.862	400.334	NaN	NaN	NaN	NaN
Q9H8L6	176.838	200.593	NaN	NaN	NaN	NaN	591.452	737.916	160.696	141.492	789.886	683.493	1225.93	985.85	195.863	181.339	1379.06	2689.91	461.952	277.245	329.457	193.927	1837.78	2344.69	2444.92	1831.12	151.525	194.961	1740.37	2522.82	271.552	220.454	3206.41	NaN	1305.83	2931.29
Q9H9A6	74.3387	94.7778	NaN	NaN	NaN	NaN	57.281	20.6733	76.5219	79.0001	34.4677	42.2313	NaN	NaN	237.278	176.714	NaN	NaN	NaN	NaN	NaN	109.144	NaN	NaN	NaN	NaN	30.6152	80.4929	NaN	NaN	74.1735	66.2462	NaN	NaN	NaN	NaN
Q9H9B4	250.517	258.142	NaN	NaN	NaN	NaN	NaN	321.374	246.181	221.718	195.761	163.17	266.195	NaN	128.833	106.505	NaN	NaN	NaN	NaN	NaN	NaN	NaN	NaN	NaN	NaN	251.304	NaN	NaN	NaN	328.496	NaN	NaN	NaN	NaN	NaN
Q9HAB8	31.9579	38.0954	NaN	NaN	NaN	NaN	197.721	163.865	105.69	119.304	289.161	209.312	25.586	NaN	83.9344	68.3912	NaN	NaN	NaN	NaN	NaN	NaN	NaN	NaN	NaN	NaN	254.816	NaN	NaN	93.9937	173.577	173.626	NaN	NaN	NaN	NaN
Q9HB21	107.47	178.735	NaN	NaN	NaN	NaN	169.237	169.338	44.7295	44.1563	200.041	240.829	283.765	481.191	145.363	54.2893	NaN	NaN	NaN	NaN	NaN	NaN	NaN	NaN	408.994	NaN	62.6247	44.3544	NaN	NaN	NaN	NaN	NaN	NaN	NaN	NaN
Q9HB40	296.57	309.3	NaN	NaN	NaN	NaN	120.615	68.5983	285.719	252.433	187.169	127.305	NaN	NaN	311.29	336.621	NaN	NaN	NaN	NaN	NaN	NaN	NaN	NaN	NaN	NaN	375.228	425.571	NaN	NaN	157.077	334.422	NaN	NaN	NaN	NaN
Q9HB71	333.623	297.745	NaN	900.495	NaN	NaN	504.301	403.411	269.191	305.504	326.437	370.577	461.411	777.106	178.541	253.509	NaN	NaN	502.105	NaN	795.071	526.36	912.581	909.783	NaN	NaN	253.001	352.232	NaN	557.856	370.69	394.497	NaN	NaN	791.06	359.764
Q9HBL0	272.536	347.28	5.65497	NaN	NaN	NaN	374.156	652.435	341.449	360.637	670.351	711.558	73.8797	81.2378	222.395	258.629	11.5503	NaN	881.179	131.702	142.072	NaN	186.374	49.8866	NaN	NaN	300.317	180.469	232.816	NaN	166.251	47.149	NaN	NaN	NaN	1518.93
Q9HC35	290.816	330.305	NaN	NaN	NaN	NaN	79.8178	259.145	204.708	273.684	223.909	255.094	NaN	NaN	251.145	399.381	NaN	NaN	296.332	NaN	454.853	NaN	NaN	NaN	NaN	NaN	309.525	173.757	NaN	NaN	NaN	208.469	NaN	NaN	NaN	NaN
Q9HC38	874.148	1164.63	2809.77	NaN	NaN	NaN	1045.08	1204.31	877.84	955.018	994.39	1089.82	930.777	864.644	1488.73	1520.42	NaN	3240.74	1278.66	1249.01	809.876	1284.63	948.282	1476.42	1078.32	655.097	927.694	895.537	1478.86	1518.56	883.477	820.078	NaN	NaN	755.353	NaN
Q9HCB6	514.005	513.141	2180.43	NaN	NaN	NaN	680.594	732.419	324.336	389.515	993.353	1055.88	960.734	857.397	502.908	508.738	NaN	2119.23	1229.08	752.143	904.116	1226.52	703.154	789.263	NaN	NaN	460.015	378.674	647.134	NaN	459.334	611.012	NaN	NaN	1324.45	2752.71
Q9HCC0	231.217	321.542	NaN	433.878	NaN	NaN	89.7805	NaN	323.202	318.722	53.2205	82.2955	NaN	NaN	805.778	841.56	NaN	NaN	NaN	781.887	458.184	417.823	NaN	NaN	NaN	NaN	109.94	268.14	NaN	NaN	431.76	212.484	NaN	NaN	NaN	NaN
Q9HD45	357.204	466.844	NaN	NaN	NaN	NaN	115.78	127.755	231.063	174.603	36.7339	18.0218	NaN	107.28	316.673	235.235	NaN	NaN	NaN	NaN	219.202	124.43	NaN	NaN	NaN	NaN	206.658	35.477	NaN	NaN	255.892	303.999	NaN	NaN	NaN	NaN
Q9HD67	133.525	152.442	NaN	NaN	NaN	NaN	567.832	675.792	142.33	99.7143	506.56	505.092	896.338	774.328	93.1004	130.727	1615.16	1335.79	NaN	NaN	229.908	349.367	933.771	660.139	1284.74	1195.12	209.743	120.665	856.736	861.115	284.988	82.8371	749.959	NaN	663.035	709.192
Q9HDC9	17402.1	18762.4	27030.6	24821.7	41661.7	48176.7	17291.8	17999.3	14959.7	15388.2	19508.6	18152.4	13608.3	14282.6	25216.2	24313.6	18505.6	23502.8	23921.2	25445	20420.4	21949.7	20401.4	21954.2	12488	12995.8	17719.9	17327.4	13077.6	13952.4	24326.2	23166.9	11457.2	11174.3	25310.1	23983
Q9NP72	1547.38	1646.55	2464.16	2744.38	4910.55	4445.69	2387.4	2112.85	1389.85	1470.22	2858.64	2481.38	2561.29	2678.93	2011.41	1737.01	2500.07	4467.68	2277.61	2321.2	1794.95	2191.06	2410.96	2090.36	2862.1	4151.99	1442.34	1530.16	2278.1	3013.3	2194.38	2313.32	4367.93	4909.76	2987.82	2318.64
Q9NP79	264.796	270.442	NaN	NaN	NaN	NaN	190.17	208.404	314.563	322.145	219.995	198.431	NaN	NaN	257.824	385.418	NaN	NaN	216.298	NaN	NaN	156.49	NaN	NaN	NaN	NaN	153.102	236.539	NaN	NaN	187.142	191.765	NaN	NaN	NaN	NaN
Q9NQ76	912.491	788.162	3183.4	3214.53	18243.8	17898.7	2672.51	2563.6	263.691	255.532	2338.12	2287.95	5913.45	6501.11	344.325	286.338	10548.8	12427.6	1997.04	1696.72	1747.94	1881.39	5518.39	5162	8996.3	7503.5	785.827	474.196	8923.33	9834.15	912.907	714.212	19806.1	20379.1	4990.4	5212.61
Q9NQ79	821.918	880.881	891.223	1578.59	NaN	NaN	566.831	545.88	749.609	770.418	822.404	771.639	195.445	624.071	601.206	809.358	NaN	NaN	1133.1	953.308	509.508	1005.4	NaN	NaN	NaN	NaN	656.699	1018.85	NaN	384.875	948.877	885.067	NaN	NaN	895.019	843.259
Q9NQ84	NaN	NaN	NaN	NaN	NaN	NaN	2.81816	3.0153	NaN	NaN	0.994541	0.951837	NaN	3.14747	NaN	NaN	NaN	NaN	NaN	NaN	NaN	NaN	NaN	NaN	NaN	NaN	NaN	0.452887	NaN	3.19392	NaN	NaN	NaN	1	NaN	NaN
Q9NQR4	248.552	219.672	NaN	NaN	NaN	11.2282	169.665	281.918	206.413	113.842	183.391	169.563	426.636	261.981	311.015	233.363	NaN	NaN	NaN	NaN	279.185	351.088	NaN	NaN	NaN	NaN	213.312	205.3	1075.5	NaN	383.598	150.399	NaN	NaN	NaN	NaN
Q9NR12	63.5863	52.1952	NaN	NaN	NaN	NaN	69.9592	81.3952	41.6257	43.3804	51.0571	50.3826	NaN	NaN	75.946	35.0142	NaN	NaN	474.026	NaN	NaN	105.906	NaN	NaN	0.897257	NaN	116.327	125.638	NaN	NaN	NaN	108.847	NaN	NaN	NaN	NaN
Q9NR31	1675.28	2163.94	435.585	373.264	5.37368	NaN	1163.08	1849.37	719.629	704.823	2731.58	2113.59	438.509	612.832	3316.93	2642.6	98.0209	170.973	336.437	72.2251	347.721	906.762	55.9129	20.9525	NaN	NaN	784.149	564.907	963.047	758.828	314.023	310.667	NaN	37.1835	45.4514	47.9699
Q9NRF8	228.957	NaN	NaN	NaN	8802.14	NaN	NaN	NaN	100.128	148.26	NaN	88.6702	NaN	NaN	285.2	259.602	NaN	NaN	NaN	NaN	NaN	NaN	NaN	NaN	NaN	NaN	NaN	284.307	NaN	NaN	199.797	134.385	NaN	NaN	NaN	NaN
Q9NRN5	15223	16371	26179.9	33998.4	91088	65536.1	56536.6	55605	11423	10846.2	43985	36771.1	132179	127847	15938.6	15633.4	121378	152026	25667.2	23872.1	22271.4	22698	106992	113719	130186	168452	18487.4	16451	71761.3	79334.7	16961.8	15538.4	102454	132264	88422.8	82874.4
Q9NS69	1163.79	831.825	NaN	NaN	89937.6	63442.1	616.721	439.159	460.023	401.971	477.145	481.335	1077.53	649.098	230.563	137.343	20887.8	8250	315.93	NaN	772.3	448.791	584.533	NaN	5511.26	2968.79	287.864	700.64	1063.04	1509.96	281.358	207.743	14881.9	4277.67	NaN	NaN
Q9NSE4	574.665	774.041	1257.25	142.046	NaN	NaN	119.83	127.87	283.95	485.595	169.901	229.466	NaN	NaN	627.044	460.21	NaN	NaN	693.068	172.887	457.129	371.979	NaN	NaN	NaN	NaN	291.186	172.808	NaN	NaN	449.819	289.836	NaN	NaN	4528.56	NaN
Q9NTJ5	245.61	259.468	NaN	NaN	NaN	NaN	94.7055	NaN	176.671	247.69	317.989	280.172	115.539	NaN	300.104	248.951	NaN	NaN	NaN	NaN	NaN	360.629	NaN	NaN	NaN	NaN	140.119	264.957	NaN	NaN	221.308	330.165	NaN	NaN	NaN	NaN
Q9NTK5	412.269	169.574	814.277	206.256	20586.7	1677.37	292.818	225.426	185.764	235.682	300.578	329.536	353.349	NaN	392.593	444.986	2447.18	NaN	406.354	546.336	730.134	444.225	NaN	122.054	770.807	NaN	273.324	200.917	892.316	605.704	142.985	352.599	1603.77	NaN	NaN	665.549
Q9NTX5	470.708	363.423	NaN	NaN	NaN	NaN	725.675	916.67	512.752	505.069	999.532	1038.3	477.36	199.378	607.961	505.9	NaN	1702.75	503.944	NaN	394.097	884.399	475.205	437.619	NaN	NaN	459.416	332.296	NaN	NaN	521.739	360.896	NaN	NaN	917.624	341.032
Q9NUJ1	298.629	305.4	NaN	313.628	NaN	NaN	406.921	390.034	330.742	363.581	336.162	237.911	439.706	262.201	214.867	243.423	NaN	NaN	NaN	NaN	193.85	NaN	NaN	346.857	647.431	NaN	247.402	333.874	216.061	275.849	228.038	141.091	NaN	NaN	NaN	NaN
Q9NUQ9	369.94	449.509	998.673	NaN	NaN	NaN	390.687	329.797	376.494	399.563	228.539	287.141	270.923	NaN	647.881	765.413	NaN	NaN	NaN	943.824	768.628	551.652	NaN	NaN	NaN	NaN	391.326	321.58	1280.7	1438.66	652.665	1261.27	NaN	NaN	NaN	2699.98
Q9NVA2	1594.37	1553.33	1482.32	1076.38	NaN	NaN	1879.02	2379.17	1844.1	1761.41	2113.42	2072.41	2184.92	2197.47	2119.54	1747.85	520.289	NaN	1700.25	1620.09	1112.65	1575.92	2372.82	1825.47	1420.79	1078.58	1728.58	1420.87	1038.18	1100.52	1599.75	1916.01	1205.62	NaN	2374.16	2164.01
Q9NVD7	817.422	693.841	NaN	390.836	26463.8	NaN	1259.66	1111.82	688.306	573.732	938.468	850.67	830.705	1052.95	708.7	521.945	NaN	NaN	1580.76	691.891	716.493	531.779	941.895	780.038	NaN	414.597	634.481	411.79	296.469	576.731	700.964	529.181	NaN	NaN	2071.42	NaN
Q9NVI7	365.922	293.396	NaN	NaN	9.32056	NaN	132.618	151.349	255.755	258.867	215.887	291.53	372.994	654.357	280.729	270.23	1599.3	NaN	635.753	NaN	411.329	497.66	NaN	NaN	NaN	NaN	346.706	372.072	NaN	NaN	396.585	517.504	NaN	NaN	NaN	NaN
Q9NVJ2	415.012	477.572	NaN	NaN	NaN	NaN	790.408	752.843	518.871	591.624	491.009	704.693	NaN	NaN	562.665	389.363	NaN	NaN	646.106	NaN	710.375	465.759	NaN	NaN	NaN	NaN	702.166	510.29	NaN	1171.2	527.675	444.617	NaN	NaN	329.01	NaN
Q9NVP1	NaN	NaN	NaN	NaN	26593.2	NaN	NaN	NaN	95.865	115.841	NaN	NaN	NaN	NaN	NaN	109.996	NaN	NaN	NaN	NaN	NaN	NaN	NaN	NaN	NaN	NaN	NaN	NaN	NaN	NaN	NaN	NaN	NaN	NaN	NaN	NaN
Q9NX63	458.766	622.43	NaN	NaN	NaN	NaN	567.049	679.957	561.837	650.996	662.256	698.328	457.597	435.022	535.251	494.255	NaN	NaN	411.447	198.89	341.832	NaN	745.458	NaN	NaN	NaN	367.738	242.49	243.435	276.016	385.962	357.592	NaN	NaN	564.396	598.813
Q9NY15	600.131	722.972	1255.87	NaN	NaN	NaN	215.612	348.489	353.429	385.108	267.234	250.302	NaN	NaN	509.797	488.009	NaN	NaN	NaN	567.239	437.21	551.914	NaN	NaN	NaN	NaN	344.871	366.124	NaN	NaN	440.148	290.244	NaN	NaN	NaN	NaN
Q9NY33	117.239	195.158	NaN	NaN	15.0794	NaN	107.108	130.8	227.505	229.391	118.195	119.829	425.346	150.343	247.499	79.9014	NaN	NaN	NaN	NaN	NaN	NaN	NaN	NaN	NaN	NaN	NaN	220.16	NaN	NaN	367.66	367.586	NaN	NaN	NaN	NaN
Q9NY65	838.661	1021.31	1969.61	NaN	NaN	NaN	1048.64	875.083	720.822	973.016	1091.73	921.043	3067.25	5475.86	746.21	726.475	NaN	2102.6	NaN	921.094	776.181	527.092	752.797	NaN	NaN	NaN	811.651	760.321	NaN	NaN	1040.5	1036.52	2482.24	NaN	1739.65	2036.11
Q9NYU2	1764.08	1817.03	1747.33	2313.17	3860.97	7.01278	829.069	931.535	1021.61	1099.37	738.582	782.349	1422.92	1247.39	1904.55	1879.05	NaN	1758.02	1526.28	1542.74	1547.87	1763.43	908.616	688.682	2239.08	1977.74	1180.91	1091.83	475.317	3072.22	1712.92	1541.01	NaN	NaN	779.517	930.635
Q9NZ08	1651.95	1660.59	2179.1	1744.24	NaN	NaN	791.176	818.79	1227.17	1229.24	661.623	704.019	1160.97	893.813	2122.92	1673.81	NaN	2618.28	2016.18	1525.23	1703.4	1682.56	791.871	1250.79	937.262	837.867	1201.5	1446.71	750.395	980.314	2075.27	1958.62	NaN	1093.5	1074.61	1179.1
Q9NZD4	1529.05	1826.44	NaN	707.413	NaN	NaN	776.813	1112.23	1386.09	1325.8	562.612	475.73	2288.81	1988.42	1435.43	1764.23	NaN	NaN	NaN	1106.42	1113.67	1122.25	576.57	NaN	NaN	NaN	406.17	609.771	NaN	NaN	623.171	1061.75	NaN	NaN	NaN	NaN
Q9NZL4	115.858	182.546	NaN	NaN	NaN	NaN	68.5729	122.929	178.298	130.298	NaN	165.114	NaN	NaN	106.163	91.5847	NaN	NaN	NaN	NaN	NaN	NaN	NaN	NaN	NaN	NaN	188.492	233.227	NaN	NaN	238.736	298.886	NaN	NaN	NaN	NaN
Q9NZM1	571.281	744.535	843.68	1298.06	5.82259	6.76407	473.03	422.215	510.983	599.027	403.97	419.394	817.003	699.695	800.918	852.879	5.77383	NaN	1223.52	776.163	733.096	926.844	570.839	782.752	655.583	NaN	789.67	741.771	494.995	341.667	754.697	732.556	NaN	NaN	471.21	2113.85
Q9NZN4	853.537	1220.43	2094.67	2210.08	7.45616	13.3061	1257.69	1285.61	641.677	921.9	1236.06	1109.29	931.65	1495.44	1382.51	1361.13	1617.72	4034.14	2485.7	3369.02	1650.47	2120.96	2959.15	2224.79	338.641	640.068	1812.09	1604.58	1853.95	1517.7	2316.42	2279.14	812.677	1480.75	4210.8	3742.97
Q9NZT1	NaN	NaN	308.329	294.325	NaN	4.09614	NaN	NaN	NaN	11.6434	110.504	203.234	NaN	NaN	42.0243	46.9611	NaN	NaN	126.344	NaN	NaN	NaN	211.106	652.066	NaN	NaN	643.349	757.962	NaN	NaN	NaN	NaN	NaN	NaN	NaN	242.982
Q9P035	229.576	509.411	NaN	2.53359	NaN	NaN	618.837	738.994	239.1	312.07	574.944	701.6	678.802	1680.21	470.293	582.85	2.87081	NaN	1177.39	NaN	221.995	655.857	1627.66	3088.3	NaN	NaN	542.133	525.774	507.278	714.473	128.799	1393.04	NaN	NaN	NaN	NaN
Q9P0J0	656.069	1053.55	1539.33	NaN	NaN	NaN	1015.45	1124.73	401.569	808.837	1473.44	1290.43	822.868	794.205	2536.73	1640.29	1388.56	NaN	1707.62	2303.32	1319.56	805.819	780.989	2299.19	NaN	NaN	1423.47	1197.14	1221.15	1437.94	2252.41	1990.87	1052.09	811.676	2335.41	1705.68
Q9P258	986.968	730.589	2240.47	1139.99	110771	25924.1	610.779	562.383	443.697	357.457	855.989	608.01	1148.9	1001.95	828.401	914.732	17797	9542.23	855.739	1361.88	1016.88	1666.81	1272.52	1169.36	5300.9	NaN	867.173	989.4	6746.97	730.669	1182.59	975.271	2038.17	NaN	931.478	1319.64
Q9P299	598.001	640.989	NaN	NaN	NaN	NaN	130.431	277.739	60.989	219.717	224.84	303.23	1036.75	940.935	214.668	231.841	NaN	NaN	NaN	NaN	NaN	NaN	NaN	NaN	NaN	NaN	629.048	254.882	NaN	NaN	NaN	45.7106	NaN	NaN	NaN	510.315
Q9P2B2	231.796	NaN	NaN	NaN	NaN	NaN	340.259	211.041	129.571	138.451	211.431	211.528	606.641	436.657	NaN	127.379	NaN	NaN	NaN	NaN	NaN	NaN	NaN	NaN	NaN	NaN	NaN	117.738	NaN	NaN	NaN	154.732	NaN	NaN	NaN	NaN
Q9P2E9	62.4901	175.931	NaN	NaN	NaN	NaN	266.297	223.283	332.414	243.737	161.871	NaN	NaN	NaN	258.551	208.284	NaN	NaN	NaN	NaN	NaN	NaN	NaN	NaN	NaN	NaN	313.34	348.181	NaN	NaN	343.988	220.583	NaN	NaN	NaN	NaN
Q9P2J5	109.386	79.3243	NaN	NaN	NaN	NaN	NaN	NaN	86.0983	81.0191	NaN	NaN	NaN	NaN	248.98	153.905	NaN	NaN	NaN	749.043	NaN	NaN	NaN	NaN	NaN	NaN	109.577	120.413	NaN	NaN	192.384	NaN	NaN	NaN	NaN	NaN
Q9P2P1	502.596	37.4103	NaN	NaN	NaN	NaN	828.678	706.517	281.929	129.817	294.41	210.08	NaN	676.141	157.159	NaN	NaN	NaN	1150.17	1630.68	1892.92	NaN	1165.12	NaN	1673.92	1939.77	902.862	802.148	2424.08	1921.12	795.932	866.453	3251.78	3055.13	NaN	NaN
Q9P2R7	380.428	530.831	603.988	NaN	NaN	NaN	329.446	276.228	363.564	402.176	239.608	278.914	NaN	179.599	761.1	612.348	NaN	NaN	NaN	666.815	NaN	726.598	NaN	NaN	NaN	NaN	277.827	380.127	320.475	NaN	488.867	435.902	NaN	NaN	NaN	NaN
Q9UBB4	17.5614	39.9253	NaN	NaN	NaN	NaN	59.7173	NaN	39.795	38.3685	NaN	8.80187	NaN	NaN	43.4584	9.90673	NaN	NaN	NaN	NaN	NaN	NaN	NaN	NaN	NaN	NaN	NaN	NaN	NaN	NaN	NaN	NaN	NaN	NaN	NaN	NaN
Q9UBG0	643.343	996.4	5653.12	NaN	NaN	NaN	557.906	619.261	476.306	567.46	467.887	505.047	NaN	NaN	675.737	903.42	NaN	NaN	2138.52	3052.3	1644.23	2738.13	NaN	NaN	NaN	NaN	1268.43	1194.04	NaN	NaN	1553.82	1616.71	NaN	NaN	NaN	NaN
Q9UBQ0	1175.17	3637.07	NaN	2037.93	NaN	NaN	2185.32	2650.2	1196.57	773.717	754.512	328.265	6159.2	4805.44	456.049	572.779	NaN	NaN	NaN	NaN	21605.6	1247.71	NaN	14147.4	9620.54	7327.21	913.585	1291.23	NaN	NaN	1311.13	2177.74	NaN	NaN	NaN	NaN
Q9UBQ5	111.18	135.778	NaN	NaN	303.751	468.472	148.162	138.292	173.808	159.194	124.777	196.406	115.41	117.512	145.139	185.069	193.619	NaN	NaN	NaN	NaN	NaN	NaN	NaN	NaN	NaN	97.8945	97.9492	NaN	NaN	63.7092	95.9477	NaN	NaN	NaN	NaN
Q9UBQ7	732.276	807.087	1457.98	NaN	NaN	NaN	542.357	630.904	741.664	742.356	579.556	616.23	429.096	584.582	940.787	912.049	NaN	NaN	NaN	612.094	877.41	578.448	593.903	NaN	NaN	NaN	495.179	699.602	421.345	NaN	670.52	597.103	NaN	NaN	NaN	NaN
Q9UBR2	2326.43	2537.23	3146.1	2743.09	NaN	4204.65	1510.64	1683.16	2147.84	2242.48	1583.68	1425.33	3080.85	2163.04	2691.54	2082.09	2197.39	NaN	1879.21	1791.82	2475.86	2003.76	1875.77	1981.9	2200.16	2647.46	1974.37	1681.75	1278.67	1582.22	2425.71	2393.8	1974.32	2820.43	1730.96	2400.89
Q9UBS4	1510.9	2965.84	NaN	NaN	NaN	6912.95	3751.39	2313.84	3209.55	4158.02	3030.34	2027.04	NaN	NaN	2146.85	2540.44	NaN	NaN	NaN	NaN	NaN	NaN	NaN	NaN	NaN	NaN	4197.15	2631.17	NaN	NaN	2234.53	3841.92	NaN	NaN	4928.5	NaN
Q9UBV8	187.695	323.304	NaN	NaN	NaN	NaN	418.385	360.833	104.659	191.315	313.114	361.8	444.597	378.634	181.778	304.613	NaN	NaN	852.42	1310.61	178.011	409.048	NaN	NaN	NaN	NaN	288.864	179.22	1467.06	1897.34	314.103	413.18	NaN	NaN	NaN	NaN
Q9UBW8	453.043	530.365	NaN	NaN	15.7781	NaN	921.354	822.624	348.708	557.242	560.638	960.681	NaN	NaN	132.825	152.022	NaN	NaN	NaN	647.935	353.074	388.656	NaN	NaN	NaN	NaN	396.903	547.606	NaN	823.044	410.548	437.768	NaN	NaN	NaN	NaN
Q9UBX1	203.191	294.848	879.085	415.34	NaN	NaN	805.748	1057.24	253.859	130.308	1066.1	1079.62	1603.1	1874.56	188.514	199.637	NaN	1598.27	381.925	471.831	NaN	223.686	1943.84	1524.08	1615.65	106.636	220.913	212.422	1165.77	1240.39	263.273	111.801	2812.2	NaN	854.983	1570.84
Q9UBX5	1815.36	1349.91	3028.03	1746.85	165.137	194.452	1108.58	997.108	411.463	632.191	670.89	838.236	2748.76	3189.5	1935.48	1259.61	350.276	706.718	1715.93	2747.03	1957.06	1693.25	2708.64	3073.75	191.894	2749.59	564.96	594.453	1180.18	1775.05	1020.73	1064.17	2909.3	3018.31	2556.76	1526.34
Q9UEY8	502.789	443.83	NaN	NaN	NaN	NaN	441.886	274.313	299.837	424.05	366.145	363.455	NaN	NaN	392.189	301.828	NaN	NaN	1125.39	NaN	520.994	701.631	NaN	NaN	NaN	NaN	338.096	337.213	NaN	1390.6	525.96	940.216	NaN	NaN	NaN	NaN
Q9UFN0	767.876	939.322	1646.77	1518.69	NaN	NaN	951.689	1102.29	692.324	756.075	828.177	650.462	822.359	775.652	1140.3	935.024	NaN	NaN	400.308	763.931	546.924	450.603	1349.06	1360.66	28.3686	2.53647	657.56	630.056	688.301	226.458	769.679	847.593	414.674	NaN	733.449	903.211
Q9UGT4	562.031	673.435	NaN	NaN	NaN	NaN	1179.31	1226.64	249.953	252.378	723.22	708.549	1012.08	967.223	247.099	289.947	NaN	NaN	NaN	NaN	NaN	NaN	NaN	NaN	NaN	NaN	NaN	NaN	NaN	953.035	NaN	NaN	NaN	NaN	NaN	7188.48
Q9UHD8	874.281	808.449	NaN	NaN	NaN	NaN	726.144	965.447	832.835	915.367	661.745	700.424	1003.25	723.89	1023.15	886.625	NaN	NaN	603.442	1492.73	2486.41	1149.95	1123.66	NaN	NaN	NaN	936.625	818.928	1113.32	988.77	960.573	652.947	NaN	NaN	NaN	NaN
Q9UHG3	4949.61	4898.51	5710.39	5383.4	NaN	4148.78	3223.33	3480.94	4230.36	4368.26	4023.84	3828.36	2706.29	2314.25	6637.56	6388.57	1944.97	1976.43	3860.02	4517.11	4600.06	4829.31	2363.66	2393.75	84.5854	1636.62	3661.98	3714.95	1275.92	1545.84	4005.65	3590.01	56.0421	1124.26	2560.33	2608.01
Q9UHL4	770.636	1192.85	1094.31	1356.89	NaN	NaN	530.221	590.69	476.165	737.904	407.856	319.56	265.779	423.392	2928.36	3164.01	NaN	NaN	798.009	513.819	705.018	570.424	NaN	NaN	NaN	NaN	745.237	589.434	NaN	NaN	938.654	974.479	NaN	NaN	NaN	NaN
Q9UI12	465.209	542.748	NaN	1084.07	NaN	NaN	150.366	115.684	270.459	289.002	143.926	195.011	NaN	857.285	633.571	669.272	NaN	NaN	NaN	NaN	502.574	NaN	NaN	NaN	NaN	NaN	317.857	312.622	NaN	NaN	NaN	349.132	NaN	NaN	NaN	NaN
Q9UIA9	153.42	243.56	1224.96	NaN	NaN	NaN	113.907	90.4311	171.653	183.682	119.025	127.514	189.833	204.51	250.744	243.177	NaN	NaN	NaN	NaN	NaN	NaN	228.94	NaN	NaN	NaN	194.338	146.396	NaN	NaN	73.1925	186.896	NaN	700.303	NaN	189.669
Q9UIJ7	2601.38	3350.24	3256.11	3274.14	NaN	NaN	3864.83	3774.49	5172.17	4826.46	3031.59	3331.03	2825.85	2161.21	5147.24	5676.51	NaN	3551.1	3759.5	3659.91	3599.99	3487.64	3881.63	4167.83	1999.13	2628.69	3877.8	3977.72	2439.92	2285.93	4605.83	3893.29	NaN	NaN	2533.69	3654.12
Q9UIQ6	815.807	862.884	NaN	NaN	NaN	NaN	350.215	305.199	626.714	662.939	498.943	291.853	622.913	665.617	1075.22	1087.54	NaN	NaN	657.406	866.979	815.45	737.023	156.506	NaN	NaN	NaN	489.382	611.595	NaN	NaN	680.218	825.005	NaN	NaN	NaN	NaN
Q9UJ70	1387.17	1445.44	4701.48	2778.14	3776.32	NaN	1105.66	1126.32	1458.67	1386.41	1356.01	1233.79	1175.7	1513.77	1867.34	1736.42	2364.02	2784.15	2286.76	3030.32	2486.07	2912.58	1886.11	1271.7	3819.44	1748.51	1935.16	1792.42	1589.68	2659.19	2471.72	2177.01	3095.7	4104.39	1703.69	2641.14
Q9UJS0	539.345	817.51	NaN	1887.49	NaN	NaN	86.1053	NaN	208.047	260.679	116.255	152.381	NaN	NaN	610.608	599.532	NaN	NaN	NaN	NaN	NaN	NaN	NaN	NaN	NaN	NaN	232.737	156.446	NaN	NaN	203.539	198.939	NaN	NaN	NaN	NaN
Q9UJZ1	1612.96	1068.84	NaN	NaN	NaN	NaN	1485.03	1496.67	952.482	1139.56	1612.59	1750.51	1356.27	1620.16	467.621	716.7	NaN	NaN	NaN	NaN	NaN	NaN	1717.48	NaN	NaN	NaN	950.303	NaN	NaN	NaN	1254.67	1133.58	NaN	NaN	1217.17	2089.38
Q9UK55	24450.8	32989.3	83227.4	67268.2	106534	139115	66887.3	68824.9	13063.4	19716.2	52811.5	46912.9	106507	131253	30924.5	28761.9	61057	89106.9	55480.9	64204.4	37294.9	42072.7	135069	138807	135404	144709	36851	27535.5	62708.4	79339.5	42180.2	39905.6	94210.4	120932	96354.2	102761
Q9UKK9	657.048	740.639	NaN	2207.48	2245.98	NaN	714.115	858.49	437.785	515.602	1386.16	984.629	1555.46	1610.23	311.608	462.165	NaN	NaN	2018.82	2954.4	1980.61	NaN	3037.13	3126.53	NaN	NaN	724.308	777.21	2283.57	3923.12	559.404	591.702	NaN	NaN	3932.36	4458.62
Q9UKM7	56.2363	NaN	NaN	NaN	NaN	NaN	NaN	57.025	87.9235	60.8337	NaN	42.0279	NaN	NaN	NaN	71.9408	NaN	NaN	NaN	NaN	NaN	NaN	NaN	NaN	NaN	NaN	188.727	62.0655	NaN	NaN	75.1	NaN	NaN	NaN	NaN	NaN
Q9UKM9	852.473	830.489	NaN	358.351	1825.71	NaN	908.404	928.554	830.058	817.433	826.868	772.51	1192.61	1390.16	731.787	688.849	954.1	NaN	486.709	1670.08	1039.76	1201.11	1168.88	1246.63	NaN	1749.35	1110.4	1076.37	871.262	1111.04	1155.33	1165.81	NaN	NaN	1001.96	NaN
Q9UKU9	867.404	932.824	1274.08	658.507	NaN	NaN	137.289	116.975	301.585	290.571	764.416	582.721	158.726	NaN	462.379	465.134	NaN	NaN	NaN	NaN	198.178	467.122	NaN	NaN	NaN	NaN	239.629	151.614	NaN	NaN	333.293	161.753	NaN	NaN	454.997	NaN
Q9UKX2	186.747	276.364	432.893	313.929	NaN	NaN	444.681	395.28	79.7662	104.194	315.731	250.614	NaN	NaN	44.7936	37.5286	NaN	NaN	NaN	NaN	322.934	907.181	NaN	NaN	NaN	NaN	171.581	195.876	280.763	827.442	NaN	61.4125	NaN	NaN	833.902	328.328
Q9UKX5	868.942	720.287	528.839	926.976	NaN	NaN	1035.03	1136.33	395.039	402.25	1306.58	1181.75	1692.08	1850.95	404.148	427.187	968.517	780.499	598.457	645.338	594.185	696.378	1231.73	1401.1	1354.32	1884.83	304.374	385.671	1204.08	1295.38	342.927	400.336	1960.57	1911.4	1718.81	1533.94
Q9UKZ9	1000.96	968.812	598.022	1501.87	NaN	NaN	913.078	939.912	477.913	493.051	1226.64	1064.47	2149.39	2084.48	626.548	732.206	2298.8	4619.58	936.273	1497.11	778.889	868.103	1435.15	1170.9	1611.21	761.507	443.622	555.733	588.311	562.629	350.061	281.106	NaN	NaN	2021.9	1957.19
Q9UL46	453.733	554.644	NaN	NaN	50.4389	94.4816	1021.35	1991.04	585.535	598.852	623.734	890.673	2082.55	2766.8	117.826	282.677	38.6118	NaN	203.453	105.044	1562.77	1461.73	388.688	119.441	NaN	NaN	1124.58	923.757	494.816	73.207	1033.16	859.581	28.5093	50.0954	764.727	1489.1
Q9ULZ3	502.104	685.641	1593.84	1710.96	NaN	NaN	533.314	560.066	540.498	583.997	513.818	309.524	729.34	423.221	1230.34	981.452	NaN	NaN	693.533	1451.58	1162.05	1366.17	698.806	NaN	NaN	NaN	772.617	693.451	495.896	507.794	759.27	1014.61	NaN	NaN	NaN	NaN
Q9UM22	958.056	1064.08	1218.64	2013.01	2578.28	NaN	2265.49	2610.1	486.298	524.206	2158.46	1779.5	6597.65	6146.72	1284.16	1197.7	4247.09	6024.73	1950.02	1721.59	1320.27	938.471	3886.54	5540.92	5884.36	5428.74	962.042	665.529	2459.78	2764.2	1134.37	1005.27	4557.16	3577.75	3769.73	3753.18
Q9UM54	233.521	240.167	NaN	220.217	NaN	NaN	131.664	102.047	160.613	156.255	191.507	87.2504	144.121	95.4894	208.992	111.618	NaN	NaN	158.492	212.982	NaN	181.842	NaN	NaN	NaN	NaN	90.9838	63.5844	202.84	NaN	151.857	73.8899	NaN	NaN	174.735	NaN
Q9UMS0	497.451	551.04	840.767	NaN	NaN	NaN	880.949	823.959	259.579	368.188	770.413	638.975	672.485	1002.18	796.444	1711.99	3705.88	4114.24	1818.94	3549.27	2334.88	1741.34	628.388	NaN	NaN	NaN	750.02	549.482	540.831	NaN	626.596	891.575	NaN	NaN	2229.3	1147.74
Q9UMS4	458.43	439.182	657.363	NaN	NaN	NaN	401.153	312.178	505.451	383.457	235.711	251.718	472.571	NaN	372.967	362.888	NaN	NaN	NaN	NaN	810.305	NaN	NaN	NaN	NaN	NaN	165.478	283.59	NaN	NaN	265.767	134.124	NaN	NaN	NaN	NaN
Q9UNF0	355.66	291.031	NaN	340.605	NaN	NaN	92.7228	119.19	262.426	297.122	191.426	132.319	NaN	412.617	164.336	221.948	NaN	NaN	NaN	NaN	NaN	395.358	NaN	NaN	NaN	NaN	321.312	290.518	NaN	NaN	NaN	197.631	NaN	NaN	NaN	NaN
Q9UNH7	799.729	941.607	NaN	1820.58	NaN	NaN	841.659	934.947	949.223	1058.13	702.556	702.979	692.163	491.385	1411.87	1243.06	3.18645	NaN	748.128	2177.47	1130.76	780.56	1736.47	139.701	NaN	763.733	1079.08	1215.83	427.345	458.066	1277.29	1131.9	NaN	4.71501	1301.67	NaN
Q9UNM6	664.22	673.079	890.966	719.023	NaN	NaN	493.901	414.958	641.445	666.173	652.501	534.51	258.583	295.138	901.965	750.008	NaN	NaN	352.328	773.423	828.008	483.768	NaN	NaN	NaN	NaN	696.739	623.419	NaN	NaN	863.964	738.958	NaN	NaN	1044.21	312.719
Q9UNZ2	613.163	670.845	NaN	NaN	NaN	40467.2	1536.21	1408.34	419.347	472.036	1512.88	1194.06	3197.04	3461.63	581.658	542.747	2269.23	1363.51	948.779	1043.87	856.253	479.15	2602.19	2460.52	2815.84	2264.96	550.696	536.149	1241.91	1620.81	488.062	528.535	3448.42	1686.12	1630.79	1020.94
Q9UPN3	193.028	157.563	NaN	NaN	NaN	NaN	81.9655	85.7791	117.607	153.857	141.758	72.1315	NaN	NaN	199.714	110.453	NaN	NaN	NaN	NaN	159.996	NaN	NaN	NaN	NaN	NaN	111.535	149.784	NaN	NaN	107.354	NaN	NaN	NaN	NaN	1912.02
Q9UQ13	156.293	NaN	NaN	2.2968	NaN	NaN	152.966	31.1206	77.4343	69.9246	357.249	323.873	589.08	NaN	34.4319	80.8756	NaN	NaN	NaN	NaN	NaN	NaN	NaN	NaN	NaN	NaN	NaN	NaN	NaN	NaN	NaN	68.622	NaN	NaN	NaN	NaN
Q9UQ80	943.837	643.068	1074.51	270.085	13240.9	30366.7	944.453	1029.3	592.672	541.015	964.792	859.084	950.348	882.463	340.829	297.354	11646.5	11.794	807.405	679.446	954.311	864.651	876.73	831.645	1039.13	1339.18	751.762	782.705	823.098	746.863	1005.95	811.078	3514.22	NaN	792.226	897.516
Q9UQE7	234.431	NaN	NaN	NaN	NaN	NaN	87.2822	134.349	245.916	157.858	183.156	NaN	NaN	NaN	72.3932	92.9561	NaN	NaN	NaN	NaN	NaN	NaN	NaN	NaN	NaN	NaN	206.502	265.396	NaN	NaN	283.012	272.948	NaN	NaN	NaN	NaN
Q9Y224	546.925	1180.43	NaN	NaN	88.2142	6.01648	174.394	126.69	72.202	140.026	113.497	76.3348	273.206	377.553	46.0293	NaN	95.4572	NaN	NaN	1322.64	994.5	327.044	NaN	547.497	1126.91	578.676	273.108	111.744	1221.88	717.622	444.448	1386.8	2575.77	NaN	1.36694	NaN
Q9Y230	812.655	781.797	404.061	705.3	3958.2	NaN	573.54	568.853	624.935	605.123	567.77	619.634	970.45	655.693	655.976	719.732	NaN	NaN	823.909	1122.9	792.511	630.374	NaN	390.366	457.631	NaN	532.877	493.564	631.117	NaN	519.72	555.047	NaN	NaN	394.658	2.74984
Q9Y240	18911.6	19590.9	39197.4	40200	63651.4	89845.1	64608.7	67716.4	16112.2	15328.6	44436.7	39974.9	121548	128949	15281.8	13507.7	102856	116253	36633.8	34789.8	22977.5	25451.3	109678	110379	148034	138063	23155.6	22189	97142.4	99972.4	21432.7	18986.1	166065	159461	80587.7	73715.9
Q9Y262	270.641	444.777	NaN	NaN	7.82105	NaN	NaN	75.9501	192.512	205.214	NaN	182.242	1518.14	NaN	434.765	460.768	NaN	NaN	NaN	964.077	NaN	NaN	NaN	NaN	NaN	NaN	408.331	275.279	NaN	NaN	499.906	526.439	NaN	NaN	2.57153	NaN
Q9Y265	385.232	542.231	1222.4	981.707	40728.8	NaN	405.264	307.502	344.854	412.502	467.612	317.418	250.893	389.784	632.497	526.041	7363.2	NaN	593.349	400.685	571.422	637.133	557.781	477.417	NaN	NaN	529.44	559.7	NaN	NaN	414.371	560.639	NaN	1944.66	990.522	NaN
Q9Y266	460.079	461.734	697.466	NaN	22769.7	5694.74	477.616	326.912	315.48	362.613	443.397	592.33	1264.08	891.335	536.436	590.839	11306.3	3289.11	NaN	1722.16	1035.3	661.384	554.935	588.457	1927.32	2436.26	399.89	391.452	2732.86	NaN	376.06	497.775	2687.74	NaN	770.776	352.219
Q9Y277	4863.85	5649.14	12613.9	9559.63	17026.4	17366.7	1312.51	1541.44	3214.84	3272.12	1554.81	1243	2232.61	1575.04	10500.2	9277.22	4005.59	3746.11	6844.52	7129.94	5468.01	6676.6	2330.31	2441.6	1134.35	1056.47	3267.93	3574.35	1747.88	1635.86	4473.85	4451.95	NaN	NaN	1680.05	1055.69
Q9Y287	4868.3	6292.98	15242.7	18224.8	718.013	NaN	10820.3	9596.63	1270.83	1890.17	4247.39	2962.37	38591.4	42093.6	2256.89	969.632	17438	24338.9	13317	10277.2	6792.14	6072.26	24792.3	22510.1	57314	51724.5	6598.86	5488.35	4206.69	6323.25	6768.81	5709.13	36744.2	42674.3	23122.5	25905.7
Q9Y2A7	238.973	258.772	630.309	266.548	NaN	NaN	193.944	200.168	177.709	210.931	303.016	231.337	314.431	398.427	563.35	417.896	NaN	NaN	475.526	359.361	243.299	354.291	NaN	NaN	NaN	NaN	297.701	245.331	NaN	NaN	367.689	367.244	NaN	NaN	NaN	NaN
Q9Y2Q3	984.648	1133.63	2476.89	1597.04	NaN	4.6541	704.993	782.189	856.745	1064.81	814.582	711.772	701.92	320.617	916.304	916.374	NaN	NaN	1752.97	1788.3	1245.77	865.91	827.599	726.381	453.92	NaN	1060.03	798.865	772.84	NaN	846.19	941.506	1094.15	NaN	660.189	428.157
Q9Y2Q9	4241.17	517.413	NaN	NaN	91517.1	800.76	NaN	NaN	92.9545	124.778	NaN	NaN	NaN	NaN	20.9141	32.7641	28953.6	53.8738	743.53	NaN	101.922	NaN	NaN	NaN	NaN	NaN	36.616	29.7609	NaN	NaN	166.418	92.0379	85.0316	NaN	NaN	NaN
Q9Y2S2	343.44	394.041	NaN	NaN	NaN	NaN	220.166	202.641	371.522	320.5	252.846	286.843	NaN	NaN	397.83	444.216	NaN	NaN	461.609	312.696	730.224	303.966	NaN	NaN	NaN	NaN	393.701	335.558	NaN	NaN	486.103	413.184	NaN	NaN	326.656	NaN
Q9Y315	126.334	167.191	NaN	NaN	NaN	NaN	117.682	158.437	103.51	161.182	53.7055	112.034	NaN	NaN	229.758	328.408	NaN	NaN	NaN	NaN	NaN	211.393	NaN	NaN	NaN	NaN	254.311	177.063	NaN	NaN	330.137	137.674	NaN	NaN	NaN	NaN
Q9Y376	508.612	735.716	2068.66	1533.73	NaN	NaN	569.122	583.82	571.495	626.582	484.023	341.138	973.823	732.018	1398.91	898.487	NaN	NaN	432.365	1336.11	756.637	1196.1	890.205	NaN	NaN	NaN	712.231	776.021	988.438	NaN	852.375	774.799	NaN	NaN	NaN	NaN
Q9Y3A5	360.712	374.517	NaN	NaN	NaN	NaN	731.122	596.612	248.761	193.832	1017.39	882.188	NaN	518.133	318.458	330.575	NaN	NaN	681.018	NaN	311.358	629.625	761.303	957.65	474.33	NaN	193.734	145.398	568.568	1066.96	226.392	339.232	NaN	NaN	1151.14	1050.06
Q9Y3A6	2151.69	2154.33	3126.67	3046.16	NaN	NaN	1362.64	1727.65	1442.82	1508.34	1782.92	1625.26	1573.66	1801.5	2690.51	2575.64	NaN	NaN	2333.72	2145.05	1956.98	880.048	1086.06	1144.67	995.614	626.243	1315.98	1144.27	752.139	786.49	2020.05	2054.77	1412.28	NaN	1375.3	1373.64
Q9Y3D9	310.726	332.19	NaN	NaN	NaN	NaN	88.047	NaN	181.858	142.404	243.359	213.692	409.062	443.306	396.335	413.448	NaN	NaN	1141.81	NaN	NaN	491.744	NaN	NaN	NaN	NaN	253.122	175.608	NaN	NaN	404.429	380.447	NaN	NaN	NaN	NaN
Q9Y3Z3	950.921	1002.15	951.159	NaN	NaN	NaN	497.16	645.093	951.599	925.947	512.466	568.816	NaN	2096.42	661.251	777.729	NaN	NaN	1322.71	1033.17	997.837	922.84	NaN	NaN	NaN	NaN	989.931	863.691	NaN	NaN	786.086	772.826	NaN	NaN	NaN	NaN
Q9Y490	2137.82	2378.46	4578.67	5030.37	6507.7	6234.52	2579.12	2970.2	1874.07	1957.63	3301.86	2685.18	2449.07	2883.81	3705.42	3169.93	9853.06	10325.4	5556.38	5356.92	4898.29	4646.31	4086.4	3822.12	2635.31	2605.69	3047.62	2532.69	4476.5	5586.41	3219.96	3188.09	2387.75	5782.81	3974.07	3797.4
Q9Y4E8	203.829	203.095	NaN	NaN	NaN	NaN	46.2642	NaN	176.278	158.254	124.045	119.416	NaN	NaN	151.221	228.837	NaN	NaN	273.368	NaN	281.495	205.467	NaN	NaN	NaN	NaN	128.625	88.067	NaN	NaN	211.265	119.983	NaN	NaN	NaN	NaN
Q9Y4F1	181.699	243.298	NaN	NaN	NaN	NaN	552.361	666.904	317.19	284.218	382.982	364.203	912.717	856.456	294.612	307.378	NaN	NaN	350.59	NaN	NaN	NaN	NaN	1050	NaN	2211.46	230.942	303.274	NaN	NaN	254.815	259.868	NaN	NaN	NaN	405.67
Q9Y4G6	749.042	859.481	2009.9	2008.28	5.52464	NaN	1812.73	1809.21	920.71	1104.06	2852.83	2036.53	1792.18	1810.66	1749.5	1423.31	3175.45	3127.82	2984.87	1794.15	2509.58	2430.68	2979.06	2082.15	1289.86	1931.62	1340.07	1371.67	3564.19	3715.32	1183.95	1789.63	1603.32	2194.9	3087.36	2601.64
Q9Y4L1	842.057	871.609	1337.58	800.137	NaN	NaN	788.055	772.204	825.66	656.92	652.036	662.013	1104.94	1398.94	1110.88	1257.57	598.882	645.139	1083.95	688.065	916.82	603.924	1383.1	1649.58	1489.45	1992.66	1021.44	1007.74	1063.29	753.287	1279.95	1211.09	NaN	NaN	1529.06	978.936
Q9Y4W6	1102.01	1328.62	2557.21	NaN	NaN	NaN	877.07	785.468	618.418	600.365	912.791	724.598	1061.34	852.093	981.426	716.329	NaN	NaN	1290.97	1678.89	1657.14	1428.71	NaN	NaN	NaN	NaN	1074.99	758.328	NaN	NaN	1065.12	1011.14	NaN	NaN	NaN	NaN
Q9Y512	534.935	619.839	571.341	381.435	NaN	NaN	243.139	229.939	403.649	437.381	207.313	204.743	NaN	270.713	798.354	719.88	NaN	NaN	923.571	NaN	409.924	713.498	NaN	NaN	NaN	NaN	417.43	376.712	NaN	NaN	411.106	480.918	NaN	NaN	NaN	NaN
Q9Y570	169.151	113.33	1124.09	NaN	NaN	NaN	NaN	NaN	131.825	84.9357	79.8714	85.739	NaN	NaN	308.147	234.165	NaN	NaN	NaN	NaN	NaN	NaN	NaN	NaN	NaN	NaN	NaN	NaN	NaN	NaN	NaN	NaN	NaN	NaN	NaN	NaN
Q9Y5B9	95.3922	70.5735	NaN	NaN	NaN	NaN	41.691	125.588	171.256	148.325	84.7484	168.5	NaN	NaN	90.061	156.07	NaN	NaN	NaN	NaN	359.038	597.463	NaN	NaN	NaN	NaN	227.953	185.93	NaN	NaN	498.214	276.601	NaN	NaN	NaN	NaN
Q9Y5S9	1352.31	988.059	1615.04	1093.8	18828.6	13882.3	1040.45	1324.08	449.797	781.643	1432.11	1320.13	1911.01	1814.9	732.245	866.095	4803.17	43.6527	1222.84	1593.1	659.504	962.646	1098.85	1537.11	2439.12	2983.39	993.888	904.541	1371.82	1139.28	1366.33	1068.8	2323.57	5376.21	2378.88	2146.62
Q9Y5Z4	216.081	265.471	1.13643	1.00444	NaN	NaN	769.037	759.224	279.652	271.556	748.953	854.846	965.56	976.901	485.085	575.544	628.25	1804.08	271.041	395.92	76.9476	386.419	654.278	575.97	2939.87	1713.32	126.944	174.82	355.076	856.649	230.927	185.058	NaN	NaN	631.515	1341.81
Q9Y617	131.346	63.4116	699.773	NaN	21331.6	11945	NaN	51.9331	56.827	76.4944	130.817	97.9696	402.417	191.927	314.874	375.075	1224.25	NaN	NaN	542.315	318.017	NaN	401.862	1075.99	462.797	624.062	277.3	351.582	834.031	636.707	384.382	338.873	1912.59	NaN	NaN	NaN
Q9Y646	569.154	553.026	NaN	468.929	NaN	NaN	943.165	922.425	326.393	259.643	603.633	436.525	1654.38	1603.34	399.656	416.58	NaN	NaN	446.871	NaN	823.91	392.128	1589.17	695.225	1144.65	1781.57	204.985	191.556	663.68	939.979	261.555	167.931	NaN	NaN	NaN	781.556
Q9Y678	739.87	746.371	804.694	439.787	NaN	NaN	472.135	319.264	710.079	703.09	446.15	398.429	242.15	439.402	954.675	975.869	NaN	NaN	1060.58	1123.48	925.826	685.4	NaN	NaN	NaN	NaN	703.774	746.493	NaN	321.503	943.541	909.014	NaN	NaN	644.659	520.191
Q9Y680	136.977	339.665	NaN	NaN	NaN	NaN	186.308	241.633	84.6314	87.2169	262.09	236.696	393.059	476.555	213.172	147.001	1151.75	NaN	327.899	NaN	NaN	NaN	260.679	NaN	NaN	851.563	83.1111	160.576	215.364	NaN	247.722	181.788	NaN	NaN	10.8177	468.24
Q9Y696	888.718	990.189	NaN	NaN	NaN	NaN	1181.53	1238.1	655.924	637.971	1189.15	1156.28	1603.18	1536.39	504.557	583.428	3760.65	NaN	869.676	418.104	606.962	850.22	997.57	1952.38	NaN	796.497	657.072	708.347	2889.28	2140.62	435.427	563.204	2998.22	1375.71	1385.89	1119.04
Q9Y6B6	1667.47	1768.57	4349.36	4301.65	7288.81	7619.34	1976.84	1882.04	1520.97	1758.76	3624.05	3149.45	1498.97	1436.95	3630.46	3680.74	6931.84	11550.4	4697.11	5113.11	3558.39	2565.78	3871.55	4465.01	943.765	401.719	2807.8	2484.39	3246.92	3513.69	2905.04	2468.01	2060.25	1339.53	5337.41	4967.79
Q9Y6C2	3357.27	4008.87	11249.8	12239.7	27323.9	34063.6	6624.33	6558.04	2507.96	2639.72	9115.26	8637.24	12065.7	12650.2	2456.1	2527.63	46816.9	52216.9	12787.8	14756.5	12482.6	12855.5	14705.4	15118.9	20422	20714.3	4809.5	4569.97	22915.4	26587.6	4563.12	5092.59	39082.2	40102.2	23972.1	22083.5
Q9Y6N5	1514.36	1715.43	1644.78	2331.88	1272.92	8590.09	996.582	1144.73	1312.37	1302.21	1108.3	846.997	549.104	604.628	1348.54	1164.16	NaN	1740.14	1495.39	1813.11	1040.86	1362.99	1067.96	NaN	NaN	NaN	1496.66	1360.71	852.049	832.235	1759.74	1642.51	NaN	NaN	1359.6	869.721
Q9Y6V0	49048.6	64252.2	93132	90398.5	NaN	261427	92991.3	70000	36682.8	36595.9	83098.5	81944.1	172276	185654	512.974	612.362	157535	118371	49256	55404.8	70197.5	47772.9	4997.85	4059.31	131823	124426	20060.2	50078.1	81401.5	87830.8	20987.4	22878.3	152368	94761.6	74729.5	155361
