# Supplementary material for: Distinct Extracellular Matrix Protein Signatures of Cortical and Cancellous Bone Allografts Following Processing for Clinical Use
Source: Cells. 2026 May 4;15(9):842. doi: 10.3390/cells15090842 (PMC13163088; doi:10.3390/cells15090842)
Supplement: Supplementary file 1 [file cells-15-00842-s001.zip › Excel_Data/Meta Data.xlsx]

## Sheet: Sheet1
SampleID	BoneType	ProcessStep	ContrastID
DBM - R25004	Cancellous	DBM	CancellousDBM
DBM - R25004_2	Cancellous	DBM	CancellousDBM
Putty - R25004	Cancellous	Putty	CancellousPutty
Putty - R25004_2	Cancellous	Putty	CancellousPutty
Endproduct - R25004	Cancellous	Endproduct	CancellousEndproduct
Endproduct - R25004_2	Cancellous	Endproduct	CancellousEndproduct
DBM - P1	Cortical	DBM	CorticalDBM
DBM - P1_2	Cortical	DBM	CorticalDBM
DBM - X1	Cancellous	DBM	CancellousDBM
DBM - X1_2	Cancellous	DBM	CancellousDBM
DBM - S25009	Cortical	DBM	CorticalDBM
DBM - S25009_2	Cortical	DBM	CorticalDBM
DBM - P2	Cortical	DBM	CorticalDBM
DBM - P2_2	Cortical	DBM	CorticalDBM
DBM - X2	Cancellous	DBM	CancellousDBM
DBM - X2_2	Cancellous	DBM	CancellousDBM
Endproduct - S25009	Cortical	Endproduct	CorticalEndproduct
Endproduct - S25009_2	Cortical	Endproduct	CorticalEndproduct
Endproduct - X1	Cancellous	Endproduct	CancellousEndproduct
Endproduct - X1_2	Cancellous	Endproduct	CancellousEndproduct
Endproduct - X2	Cancellous	Endproduct	CancellousEndproduct
Endproduct - X2_2	Cancellous	Endproduct	CancellousEndproduct
Putty - P1	Cortical	Putty	CorticalPutty
Putty - P1_2	Cortical	Putty	CorticalPutty
Putty - P2	Cortical	Putty	CorticalPutty
Putty - P2_2	Cortical	Putty	CorticalPutty
Putty - X1	Cancellous	Putty	CancellousPutty
Putty - X1_2	Cancellous	Putty	CancellousPutty
Endproduct - P1	Cortical	Endproduct	CorticalEndproduct
Endproduct - P1_2	Cortical	Endproduct	CorticalEndproduct
Putty - X2	Cancellous	Putty	CancellousPutty
Putty - X2_2	Cancellous	Putty	CancellousPutty
Endproduct - P2	Cortical	Endproduct	CorticalEndproduct
Endproduct - P2_2	Cortical	Endproduct	CorticalEndproduct
Putty - S25009	Cortical	Putty	CorticalPutty
Putty - S25009_2	Cortical	Putty	CorticalPutty
