# Supplementary material for: Distinct Extracellular Matrix Protein Signatures of Cortical and Cancellous Bone Allografts Following Processing for Clinical Use
Source: Cells. 2026 May 4;15(9):842. doi: 10.3390/cells15090842 (PMC13163088; doi:10.3390/cells15090842)
Supplement: Supplementary file 1 [file cells-15-00842-s001.zip › Excel_Data/Raw LFQ Data.xlsx]

## Sheet: RawData
PG.ProteinGroups	PG.Genes	PG.Organisms	PG.ProteinDescriptions	PG.ProteinNames	PG.IsCandidate	PG.Pvalue	[1] Sample_1_1.raw.PG.MS2Quantity	[2] Sample_1_2.raw.PG.MS2Quantity	[3] Sample_2_1.raw.PG.MS2Quantity	[4] Sample_2_2.raw.PG.MS2Quantity	[5] Sample_3_1.raw.PG.MS2Quantity	[6] Sample_3_2.raw.PG.MS2Quantity	[7] Sample_4_1.raw.PG.MS2Quantity	[8] Sample_4_2.raw.PG.MS2Quantity	[9] Sample_5_1.raw.PG.MS2Quantity	[10] Sample_5_2.raw.PG.MS2Quantity	[11] Sample_6_1.raw.PG.MS2Quantity	[12] Sample_6_2.raw.PG.MS2Quantity	[13] Sample_7_1.raw.PG.MS2Quantity	[14] Sample_7_2.raw.PG.MS2Quantity	[15] Sample_8_1.raw.PG.MS2Quantity	[16] Sample_8_2.raw.PG.MS2Quantity	[17] Sample_9_1.raw.PG.MS2Quantity	[18] Sample_9_2.raw.PG.MS2Quantity	[19] Sample_10_1.raw.PG.MS2Quantity	[20] Sample_10_2.raw.PG.MS2Quantity	[21] Sample_11_1.raw.PG.MS2Quantity	[22] Sample_11_2.raw.PG.MS2Quantity	[23] Sample_12_1.raw.PG.MS2Quantity	[24] Sample_12_2.raw.PG.MS2Quantity	[25] Sample_13_1.raw.PG.MS2Quantity	[26] Sample_13_2.raw.PG.MS2Quantity	[27] Sample_14_1.raw.PG.MS2Quantity	[28] Sample_14_2.raw.PG.MS2Quantity	[29] Sample_15_1.raw.PG.MS2Quantity	[30] Sample_15_2.raw.PG.MS2Quantity	[31] Sample_16_1.raw.PG.MS2Quantity	[32] Sample_16_2.raw.PG.MS2Quantity	[33] Sample_17_1.raw.PG.MS2Quantity	[34] Sample_17_2.raw.PG.MS2Quantity	[35] Sample_18_1.raw.PG.MS2Quantity	[36] Sample_18_2.raw.PG.MS2Quantity
A0A075B6S2;A2NJV5	IGKV2D-29;IGKV2-29	Homo sapiens	Immunoglobulin kappa variable 2D-29;Immunoglobulin kappa variable 2-29	KVD29_HUMAN;KV229_HUMAN	FALSE	1.46758e-05	2034.07	2546.83	NaN	NaN	NaN	NaN	2226.06	2449.76	1870.94	2245.45	2754.25	880.753	1650.79	1769.35	2613.47	2642.93	NaN	NaN	NaN	NaN	NaN	NaN	2079.46	NaN	NaN	NaN	843.403	1112.08	NaN	NaN	1010.81	1841.66	NaN	NaN	2532.53	NaN
A0FGR8-2	ESYT2	Homo sapiens	Isoform 2 of Extended synaptotagmin-2	ESYT2_HUMAN	FALSE	2.68712e-15	381.833	535.299	NaN	NaN	NaN	NaN	90.7241	111.001	22.9745	74.0081	145.349	113.269	89.4179	NaN	5.8179	NaN	NaN	NaN	NaN	591.412	757.039	377.045	NaN	NaN	NaN	NaN	136.72	261.422	NaN	NaN	1035.52	737.643	NaN	NaN	NaN	NaN
A5YKK6;A5YKK6-2;A5YKK6-3	CNOT1	Homo sapiens	CCR4-NOT transcription complex subunit 1;Isoform 2 of CCR4-NOT transcription complex subunit 1;Isoform 3 of CCR4-NOT transcription complex subunit 1	CNOT1_HUMAN	FALSE	5.97444e-07	52.0968	86.1902	NaN	NaN	NaN	NaN	9.10914	NaN	26.5856	37.844	13.7109	15.2629	NaN	NaN	73.4298	93.9682	NaN	NaN	NaN	NaN	NaN	NaN	NaN	NaN	NaN	NaN	87.7249	104.871	NaN	NaN	234.641	179.278	NaN	NaN	NaN	NaN
B5ME19;Q99613;Q99613-2	EIF3CL;EIF3C;EIF3C	Homo sapiens	Eukaryotic translation initiation factor 3 subunit C-like protein;Eukaryotic translation initiation factor 3 subunit C;Isoform 2 of Eukaryotic translation initiation factor 3 subunit C	EIFCL_HUMAN;EIF3C_HUMAN;EIF3C_HUMAN	FALSE	5.08178e-16	736.147	765.617	1585.19	2037.18	4798.65	2038.97	447.669	393.72	701.354	688.271	573.299	413.078	542.501	485.626	1460.5	1206.75	NaN	2877.61	1084.12	1770.52	753.4	1078.99	426.829	NaN	NaN	NaN	843.663	765.485	722.916	539.635	911.161	1112.74	NaN	NaN	344.95	759.2
E9PAV3;E9PAV3-2;Q13765	NACA	Homo sapiens	Nascent polypeptide-associated complex subunit alpha, muscle-specific form;Isoform skNAC-2 of Nascent polypeptide-associated complex subunit alpha, muscle-specific form;Nascent polypeptide-associated complex subunit alpha	NACAM_HUMAN;NACAM_HUMAN;NACA_HUMAN	FALSE	7.44705e-09	1041.63	829.188	2344	1343.5	19402.4	10757.8	1082.05	1204.25	800.734	762.219	1388.84	1194.28	1620.36	1346.54	802.221	579.542	4167.46	NaN	1391.04	1116.78	1356.31	1120.58	2275.91	2289.41	1362.4	3608.19	909.742	1042.19	1180.25	2372.94	1420.3	1121.52	NaN	NaN	1876.45	2730.45
L0R6Q1	SLC35A4	Homo sapiens	SLC35A4 upstream open reading frame protein	S35U4_HUMAN	FALSE	5.353e-14	234.4	339.922	581.621	830.536	NaN	NaN	266.492	286.917	249.907	327.007	168.347	117.396	NaN	175.471	761.22	640.851	NaN	NaN	454.394	653.413	664.313	676.806	304.465	NaN	NaN	NaN	324.058	364.353	NaN	NaN	392.81	445.818	NaN	NaN	NaN	NaN
O00142;O00142-2;O00142-3;O00142-4;O00142-5;O00142-6	TK2	Homo sapiens	Thymidine kinase 2, mitochondrial;Isoform 2 of Thymidine kinase 2, mitochondrial;Isoform 3 of Thymidine kinase 2, mitochondrial;Isoform 4 of Thymidine kinase 2, mitochondrial;Isoform 5 of Thymidine kinase 2, mitochondrial;Isoform 6 of Thymidine kinase 2, mitochondrial	KITM_HUMAN	FALSE	2.6077e-10	438.505	456.505	425.929	1.0027	NaN	NaN	187.453	122.313	203.583	319.961	128.897	181.333	135.81	110.57	475.169	357.375	NaN	NaN	NaN	320.167	212.385	368.613	NaN	0.958332	NaN	NaN	275.881	116.502	NaN	NaN	277.838	568.933	NaN	NaN	NaN	NaN
O00159;O00159-2;O00159-3	MYO1C	Homo sapiens	Unconventional myosin-Ic;Isoform 2 of Unconventional myosin-Ic;Isoform 3 of Unconventional myosin-Ic	MYO1C_HUMAN	FALSE	2.76992e-12	1401.08	1518.07	4422.41	4663.22	4252.51	4981.8	1898.9	2561.15	1632.28	1740.61	1532	1365.04	3510.59	3385.92	1803.46	1752.79	2709.14	3207.14	3978.9	3941.54	1971.41	2376.89	3199.61	2647.72	1197.99	1576.46	2781.39	2867.3	1879.19	1917.55	3360.42	2421.4	3283.63	8613.4	3490.85	3154.6
O00160	MYO1F	Homo sapiens	Unconventional myosin-If	MYO1F_HUMAN	FALSE	1.8749e-15	353.275	601.215	NaN	NaN	NaN	NaN	3.15161	NaN	90.7263	187.54	86.7423	46.522	NaN	NaN	1135.89	1987.97	NaN	NaN	1572.28	NaN	565.786	NaN	NaN	NaN	NaN	NaN	128.995	116.04	NaN	NaN	383.935	395.191	NaN	NaN	571.53	NaN
O00161;O00161-2	SNAP23	Homo sapiens	Synaptosomal-associated protein 23;Isoform SNAP-23b of Synaptosomal-associated protein 23	SNP23_HUMAN	FALSE	4.40585e-15	5581.87	5265.13	7747.61	4854.86	16596.8	11299.3	2731.04	3616.16	3923.64	3515.34	3146.71	3186	4769.71	4101.5	4680.16	4318.5	6187.96	5629.14	4937.17	4134.76	5243.39	5788.18	2704.8	3471.65	4574.4	4416.08	2640.23	2772.8	3928.49	4658.14	3502.08	3106.86	4756.27	6573.53	2598.68	2182.38
O00203;O00203-3	AP3B1	Homo sapiens	AP-3 complex subunit beta-1;Isoform 2 of AP-3 complex subunit beta-1	AP3B1_HUMAN	FALSE	2.92779e-12	302.608	228.816	NaN	NaN	NaN	NaN	123.254	82.9648	363.388	382.991	158.596	103.318	NaN	221.612	407.618	375.654	NaN	NaN	NaN	NaN	278.8	157.481	NaN	NaN	NaN	NaN	215.835	373.695	NaN	NaN	154.408	511.203	NaN	NaN	NaN	NaN
O00217	NDUFS8	Homo sapiens	NADH dehydrogenase [ubiquinone] iron-sulfur protein 8, mitochondrial	NDUS8_HUMAN	FALSE	5.35849e-10	489.54	611.69	NaN	NaN	1270.16	NaN	265.437	397.597	388.075	473.208	564.954	548.977	512.99	578.876	811.195	754.593	NaN	NaN	2148.54	2050.14	1483.14	1744.02	NaN	NaN	NaN	NaN	642.121	676.856	322.306	532.45	889.65	865.083	NaN	NaN	NaN	NaN
O00231;O00231-2	PSMD11	Homo sapiens	26S proteasome non-ATPase regulatory subunit 11;Isoform 2 of 26S proteasome non-ATPase regulatory subunit 11	PSD11_HUMAN	FALSE	3.36432e-09	342.511	521.649	NaN	1185.25	1207.96	NaN	207.04	326.337	291.525	308.127	391.423	316.601	166.329	NaN	744.705	773.42	NaN	4.59613	438.785	1.587	500.758	1368.07	385.205	382.727	NaN	NaN	518.374	541.423	751.32	1737.91	885.531	667.791	NaN	NaN	NaN	NaN
O00232;O00232-2	PSMD12	Homo sapiens	26S proteasome non-ATPase regulatory subunit 12;Isoform 2 of 26S proteasome non-ATPase regulatory subunit 12	PSD12_HUMAN	FALSE	3.57488e-10	332.837	250.105	NaN	367.886	9.55758	26.1242	219.273	377.25	127.49	152.832	76.4016	NaN	NaN	1010.12	429.371	181.306	325.964	NaN	10.265	10.5842	268.574	537.605	179.925	12.228	NaN	NaN	375.049	675.199	392.604	312.337	1914.55	262.925	NaN	NaN	55.0454	311.616
O00264	PGRMC1	Homo sapiens	Membrane-associated progesterone receptor component 1	PGRC1_HUMAN	FALSE	1.8234e-10	1118.11	1443.36	4614.66	3990.5	NaN	NaN	1745.76	1873.08	612.849	729.28	2560.49	2283.97	2501.98	1813.44	1338.4	1425.94	7860.16	12479	3863.71	3677.42	3163.84	3829.03	2045.21	4403.87	NaN	NaN	1588.34	1029.95	2641.14	3598.91	1627.76	1285.19	4968.68	2198.82	4485.71	5543.82
O00299	CLIC1	Homo sapiens	Chloride intracellular channel protein 1	CLIC1_HUMAN	FALSE	4.64429e-16	4588.9	4845.81	11779	10935.7	12872	16161.1	4135.32	4572.34	3028.92	3105.8	4324.53	3672.12	7473.88	6633.88	5100.68	4506.84	10834.4	12302.1	7833.73	7024.37	6731.98	6524.62	7358.27	8398.83	7930.56	9358.58	4508.96	4476.13	6309.23	6794.66	5039.38	5948.94	10881	10828.5	7473.61	7548.88
O00303	EIF3F	Homo sapiens	Eukaryotic translation initiation factor 3 subunit F	EIF3F_HUMAN	FALSE	6.96139e-13	1252.35	1204.06	1693.65	1121.62	32589.8	17768.3	989.229	680.246	997.946	936.929	760.198	792.797	1812.58	1925.01	1213.33	1260.41	4932.38	1861.14	1360.3	1446.17	1955.49	1157	1365.26	993.934	1609.79	963.956	876.723	495.321	1308.87	1578.2	800.032	817.216	4009.06	3193.2	1433.48	1045.82
O00391;O00391-2	QSOX1	Homo sapiens	Sulfhydryl oxidase 1;Isoform 2 of Sulfhydryl oxidase 1	QSOX1_HUMAN	FALSE	6.45554e-09	34.4074	107.488	NaN	NaN	NaN	NaN	NaN	NaN	54.2134	49.5484	101.316	165.539	NaN	211.046	36.8863	82.8259	NaN	NaN	NaN	NaN	NaN	NaN	NaN	NaN	NaN	NaN	NaN	159.598	NaN	NaN	NaN	NaN	NaN	NaN	NaN	NaN
O00410;O00410-2;O00410-3	IPO5	Homo sapiens	Importin-5;Isoform 2 of Importin-5;Isoform 3 of Importin-5	IPO5_HUMAN	FALSE	1.21701e-14	1475.31	1566.84	6294.97	2885.13	3891.69	5280.34	470.742	363.894	382.847	692.778	136.101	175.738	261.972	394.648	953.096	2982.69	108.571	143.661	192.929	1159.29	1552.34	1110.21	401.183	13.336	NaN	NaN	1000.8	830.566	180.187	586.717	1071.4	1108.34	11412.6	NaN	28.4539	575.82
O00468;O00468-2;O00468-3;O00468-4;O00468-5;O00468-6;O00468-7	AGRN	Homo sapiens	Agrin;Isoform 2 of Agrin;Isoform 3 of Agrin;Isoform 4 of Agrin;Isoform 5 of Agrin;Isoform 6 of Agrin;Isoform 7 of Agrin	AGRIN_HUMAN	FALSE	5.91047e-05	268.445	203.442	NaN	NaN	NaN	NaN	648.423	495.48	110.625	188.729	548.261	540.718	532.263	559.135	197.977	180.655	NaN	NaN	NaN	NaN	278.451	NaN	NaN	824.4	NaN	NaN	459.654	128.69	4180.25	5590.27	356.91	483.773	NaN	NaN	410.836	876.044
O00469;O00469-2;O00469-3	PLOD2	Homo sapiens	Procollagen-lysine,2-oxoglutarate 5-dioxygenase 2;Isoform 2 of Procollagen-lysine,2-oxoglutarate 5-dioxygenase 2;Isoform 3 of Procollagen-lysine,2-oxoglutarate 5-dioxygenase 2	PLOD2_HUMAN	FALSE	5.68362e-08	392.023	460.089	NaN	NaN	NaN	NaN	NaN	NaN	474.149	367.354	NaN	NaN	NaN	NaN	358.643	345.851	NaN	NaN	NaN	NaN	NaN	606.22	NaN	NaN	NaN	NaN	NaN	NaN	NaN	NaN	1215.14	738.368	NaN	NaN	NaN	NaN
O00483	NDUFA4	Homo sapiens	Cytochrome c oxidase subunit NDUFA4	NDUA4_HUMAN	FALSE	2.11706e-07	828.964	798.391	1149.07	1497.95	5367.47	NaN	882.901	765.169	903.497	1078.85	272.485	425.269	NaN	760.459	670.516	870.586	1152.89	NaN	1164.61	881.402	418.519	351.136	NaN	NaN	NaN	NaN	463.408	801.978	NaN	909.22	603.511	456.277	NaN	NaN	674.941	NaN
O00560;O00560-2;O00560-3	SDCBP	Homo sapiens	Syntenin-1;Isoform 2 of Syntenin-1;Isoform 3 of Syntenin-1	SDCB1_HUMAN	FALSE	1.47917e-10	198.216	259.003	NaN	NaN	NaN	NaN	625.436	688.45	158.948	156.988	853.283	693.384	978.692	938.607	96.8362	111.652	NaN	1033.61	499.843	255.864	283.599	369.9	950.397	694.137	789.664	618.898	111.453	200.298	946.72	619.47	188.468	369.138	1089.35	1997.83	688.669	765.413
O00571;O00571-2	DDX3X	Homo sapiens	ATP-dependent RNA helicase DDX3X;Isoform 2 of ATP-dependent RNA helicase DDX3X	DDX3X_HUMAN	FALSE	1.08953e-17	982.929	1390.16	1769.01	3338.24	12803.1	8643.07	468.912	584.672	319.006	486.649	689.599	616.895	934.669	1337.75	1802.41	1832.65	3923.29	4298.49	2174.51	2822.2	1338.26	2041.82	1906.03	2114.92	2266.13	1080.18	1025.04	1038.39	1800.03	1966.2	1270.32	1476.02	2081.6	1871.63	1776.1	812.644
O00584	RNASET2	Homo sapiens	Ribonuclease T2	RNT2_HUMAN	FALSE	6.21307e-17	418.305	394.061	1408.21	618.416	NaN	NaN	1143.35	1226.15	369.385	373.558	1193.83	1027.7	3150.8	3179.45	496.641	403.485	2220.89	2781.09	864.267	740.292	481.801	516.453	3445.68	2455.75	3458.34	4240.41	704.271	489.29	2128.16	2102.66	614.718	574.115	3984.39	2437.33	2436.03	2085.96
O00629	KPNA4	Homo sapiens	Importin subunit alpha-3	IMA3_HUMAN	FALSE	5.85296e-09	138.685	121.372	NaN	NaN	3303.39	NaN	74.4085	96.4463	93.1287	106.675	140.164	128.229	198.764	699.304	170.292	125.634	360.24	NaN	NaN	NaN	NaN	NaN	NaN	NaN	NaN	NaN	139.949	120.517	NaN	NaN	162.191	119.573	NaN	NaN	NaN	NaN
O00712;O00712-2;O00712-4;O00712-5;P08651;P08651-2;P08651-3;P08651-4;P08651-5;P08651-6;Q12857;Q12857-2;Q12857-3;Q12857-4;Q14938;Q14938-2;Q14938-3;Q14938-4;Q14938-5;Q14938-6	NFIB;NFIB;NFIB;NFIB;NFIC;NFIC;NFIC;NFIC;NFIC;NFIC;NFIA;NFIA;NFIA;NFIA;NFIX;NFIX;NFIX;NFIX;NFIX;NFIX	Homo sapiens	Nuclear factor 1 B-type;Isoform 3 of Nuclear factor 1 B-type;Isoform 4 of Nuclear factor 1 B-type;Isoform 5 of Nuclear factor 1 B-type;Nuclear factor 1 C-type;Isoform 1 of Nuclear factor 1 C-type;Isoform 2 of Nuclear factor 1 C-type;Isoform 3 of Nuclear factor 1 C-type;Isoform 5 of Nuclear factor 1 C-type;Isoform 6 of Nuclear factor 1 C-type;Nuclear factor 1 A-type;Isoform 2 of Nuclear factor 1 A…	NFIB_HUMAN;NFIB_HUMAN;NFIB_HUMAN;NFIB_HUMAN;NFIC_HUMAN;NFIC_HUMAN;NFIC_HUMAN;NFIC_HUMAN;NFIC_HUMAN;NFIC_HUMAN;NFIA_HUMAN;NFIA_HUMAN;NFIA_HUMAN;NFIA_HUMAN;NFIX_HUMAN;NFIX_HUMAN;NFIX_HUMAN;NFIX_HUMAN;NFIX_HUMAN;NFIX_HUMAN	FALSE	1.66729e-05	227.515	388.663	NaN	NaN	NaN	NaN	481.235	79.617	233.048	249.317	414.768	215.15	NaN	NaN	990.98	710.427	NaN	NaN	NaN	2166.7	NaN	NaN	NaN	NaN	NaN	NaN	298.635	362.931	NaN	NaN	694.361	903.731	NaN	NaN	NaN	NaN
O00763;O00763-2;O00763-3	ACACB	Homo sapiens	Acetyl-CoA carboxylase 2;Isoform 2 of Acetyl-CoA carboxylase 2;Isoform 3 of Acetyl-CoA carboxylase 2	ACACB_HUMAN	FALSE	4.82305e-06	206.301	211.856	NaN	NaN	NaN	NaN	81.4383	66.5308	171.468	197.917	222.75	207.613	NaN	NaN	283.304	262.642	NaN	NaN	239.765	NaN	136.1	NaN	NaN	NaN	NaN	NaN	159.764	131.731	NaN	NaN	95.9157	138.766	NaN	NaN	NaN	NaN
O00764;O00764-3	PDXK	Homo sapiens	Pyridoxal kinase;Isoform 3 of Pyridoxal kinase	PDXK_HUMAN	FALSE	1.08953e-17	1551.19	2263.58	386.234	897.98	NaN	26.7564	1146.66	1168.4	574.771	734.878	1689.5	1526.6	1135.81	1231.33	1315.51	333.059	8180	409.956	1325.07	1400.23	1025.72	831.89	203.867	600.535	NaN	2358.67	884.428	1392.53	3657.43	35.6414	1022.22	1241.74	NaN	2951.17	875.146	29.5374
O14579	COPE	Homo sapiens	Coatomer subunit epsilon	COPE_HUMAN	FALSE	6.78911e-13	325.053	498.386	1120.88	NaN	NaN	NaN	448.408	311.358	397.77	361.646	613.212	481.928	365.519	424.498	491.454	451.354	357.278	NaN	830.681	846.291	973.11	789.553	590.774	NaN	788.949	716.806	607.025	652.748	724.95	595.661	871.851	702.785	NaN	394.176	784.486	1021.51
O14617;O14617-4;O14617-5	AP3D1	Homo sapiens	AP-3 complex subunit delta-1;Isoform 4 of AP-3 complex subunit delta-1;Isoform 5 of AP-3 complex subunit delta-1	AP3D1_HUMAN	FALSE	1.02494e-08	123.885	153.85	305.707	NaN	NaN	NaN	NaN	NaN	89.49	159.42	NaN	NaN	NaN	NaN	143.131	165.23	NaN	NaN	NaN	NaN	NaN	NaN	NaN	NaN	NaN	NaN	128.436	143.166	NaN	NaN	157.415	91.5944	NaN	NaN	NaN	NaN
O14656	TOR1A	Homo sapiens	Torsin-1A	TOR1A_HUMAN	FALSE	6.65798e-10	381.812	509.125	NaN	NaN	NaN	NaN	269.712	360.692	229.406	251.309	284.198	267.583	394.784	305.306	550.495	486.695	NaN	NaN	158.372	NaN	NaN	NaN	NaN	NaN	NaN	NaN	275.125	271.026	NaN	NaN	337.015	444.767	NaN	NaN	NaN	NaN
O14735;O14735-3	CDIPT	Homo sapiens	CDP-diacylglycerol--inositol 3-phosphatidyltransferase;Isoform 3 of CDP-diacylglycerol--inositol 3-phosphatidyltransferase	CDIPT_HUMAN	FALSE	2.5186e-13	448.594	630.088	NaN	NaN	NaN	NaN	78.7705	92.6963	159.842	203.305	115.633	311.599	NaN	NaN	301.643	381.208	NaN	NaN	458.931	330.63	NaN	297.547	NaN	NaN	NaN	NaN	308.516	288.873	NaN	NaN	229.154	150.53	NaN	NaN	NaN	NaN
O14786;O14786-2;O14786-3	NRP1	Homo sapiens	Neuropilin-1;Isoform 2 of Neuropilin-1;Isoform 3 of Neuropilin-1	NRP1_HUMAN	FALSE	5.451e-17	241.572	374.953	362.698	NaN	NaN	NaN	190.195	200.754	81.0027	115.723	312.235	187.755	344.542	344.975	360.871	336.389	NaN	NaN	NaN	NaN	NaN	NaN	NaN	NaN	NaN	NaN	113.033	94.9397	NaN	NaN	218.026	112.176	NaN	NaN	317.907	3012.51
O14791;O14791-2;O14791-3	APOL1	Homo sapiens	Apolipoprotein L1;Isoform 2 of Apolipoprotein L1;Isoform 3 of Apolipoprotein L1	APOL1_HUMAN	FALSE	9.98363e-08	532.364	709.073	NaN	5.49594	NaN	97.7044	352.975	444.352	558.301	703.616	190.853	114.436	NaN	204.484	394.678	397.266	38.3346	NaN	11368.5	159.37	426.282	519.108	NaN	NaN	NaN	NaN	440.838	441.752	75.7167	93.1176	439.834	615.739	NaN	NaN	43.7701	43.7396
O14818	PSMA7	Homo sapiens	Proteasome subunit alpha type-7	PSA7_HUMAN	FALSE	6.25451e-13	2620.3	2486.91	3566.64	3102.23	7272.42	11669.2	2690.77	2624.9	2035.73	2103.57	2026.61	2011.66	3050.49	3046.33	2915.58	2900.11	1311.6	3510.48	3227.54	3208.77	3352.49	3573.46	3544.86	2767.16	2830.64	2751.4	1979.12	1981.89	2509.06	2428.18	2291.17	2202.95	1037.21	2372.77	2570.94	2338.21
O14950;P19105	MYL12B;MYL12A	Homo sapiens	Myosin regulatory light chain 12B;Myosin regulatory light chain 12A	ML12B_HUMAN;ML12A_HUMAN	FALSE	7.30876e-15	3719.57	4040.17	5707.42	5571.56	40407.1	31551.7	4295.87	4135.61	2932.9	2727.82	6002.4	5358.93	4492.6	4141.62	4141.66	3868.18	12736.7	11713.5	5033.76	6043.82	5286.43	4862.76	7715.3	7217.56	4421.9	4415.3	3784.65	4052.88	8535.94	9157.26	4183.04	4142.51	7456.53	8043.61	8169.75	6758.95
O14958	CASQ2	Homo sapiens	Calsequestrin-2	CASQ2_HUMAN	FALSE	8.40157e-12	75.9873	170.242	NaN	NaN	NaN	NaN	659.956	674.841	25.8506	65.3177	370.322	354.36	1483.91	1447.73	90.8792	46.926	950.548	NaN	NaN	111.318	NaN	NaN	959.983	2279.69	1205.92	2312.41	116.559	82.5769	1791.73	2482.38	252.665	114.763	3228.94	3764.79	1347.42	1316.18
O14980	XPO1	Homo sapiens	Exportin-1	XPO1_HUMAN	FALSE	1.44199e-05	330.982	290.983	NaN	NaN	NaN	NaN	NaN	NaN	213.504	136.766	NaN	102.973	NaN	NaN	512.434	324.47	NaN	NaN	NaN	NaN	NaN	123.892	NaN	NaN	NaN	NaN	240.127	184.722	NaN	NaN	140.201	155.723	NaN	NaN	NaN	NaN
O15031	PLXNB2	Homo sapiens	Plexin-B2	PLXB2_HUMAN	FALSE	2.4233e-10	670.574	649.649	NaN	NaN	NaN	NaN	889.085	732.132	381.565	340.045	982.273	920.615	1333.88	1105.53	402.39	344.638	NaN	NaN	NaN	NaN	NaN	NaN	427.003	NaN	NaN	NaN	465.099	316.277	NaN	NaN	268.481	185.706	NaN	NaN	NaN	690.689
O15061;O15061-2;O15061-3	SYNM	Homo sapiens	Synemin;Isoform 2 of Synemin;Isoform 3 of Synemin	SYNEM_HUMAN	FALSE	2.54661e-08	235.448	313.148	NaN	NaN	NaN	NaN	262.958	314.761	129.412	98.4394	487.989	497.664	516.232	NaN	188.214	258.013	NaN	NaN	320.066	NaN	NaN	NaN	333.283	NaN	NaN	NaN	267.67	190.251	NaN	NaN	171.033	NaN	NaN	NaN	NaN	NaN
O15144	ARPC2	Homo sapiens	Actin-related protein 2/3 complex subunit 2	ARPC2_HUMAN	FALSE	7.85618e-14	3210.75	3309.4	2334.68	4000.83	NaN	10609.4	2272.83	2245.76	2805.04	2893.54	2733.97	2690.56	3289.21	3306.02	3608.64	3357.71	NaN	NaN	2658.23	2803.27	2675.22	2863.93	2710.38	3032.53	2444.13	2145.34	2647.11	2827.59	1937.97	1738.29	2655.07	2525.96	1666.24	2220.99	NaN	2230.18
O15145	ARPC3	Homo sapiens	Actin-related protein 2/3 complex subunit 3	ARPC3_HUMAN	FALSE	6.95142e-11	815.733	831.345	71.0349	NaN	6.10412	NaN	347.256	425.18	454.65	488.41	310.798	426.849	464.966	627.635	1656.3	1185.57	NaN	NaN	714.919	702.052	738.768	617.424	373.054	NaN	NaN	NaN	435.972	511.833	NaN	NaN	453.338	293.785	NaN	NaN	232.455	NaN
O15162;O15162-2	PLSCR1	Homo sapiens	Phospholipid scramblase 1;Isoform 2 of Phospholipid scramblase 1	PLS1_HUMAN	FALSE	2.65334e-10	1177.69	1202.35	741.34	405.52	NaN	NaN	NaN	872.336	965.529	471.153	126.257	166.151	NaN	1729.62	257.113	276.905	NaN	NaN	NaN	NaN	NaN	1804.84	NaN	NaN	NaN	NaN	1207.41	906.076	NaN	26.27	1618.35	881.056	NaN	NaN	NaN	NaN
O15173;O15173-2	PGRMC2	Homo sapiens	Membrane-associated progesterone receptor component 2;Isoform 2 of Membrane-associated progesterone receptor component 2	PGRC2_HUMAN	FALSE	5.7298e-09	674.63	873.708	1099.11	1620.96	NaN	NaN	2065.18	2140.01	1206.34	1301.49	3958.16	3700.43	658.797	785.541	1087.82	783.593	466.741	1106.66	1706.69	588.563	955.707	847.926	2600.99	2722.34	NaN	1125.98	1756.02	1425.12	2327.39	2459.67	1649.83	1184.52	NaN	NaN	3899.77	4071.15
O15230	LAMA5	Homo sapiens	Laminin subunit alpha-5	LAMA5_HUMAN	FALSE	2.52785e-17	808.91	925.117	1738.57	1504.17	2088.96	NaN	2468.75	2619.76	697.036	797.092	2232.18	2019.04	3580.4	3599.98	924.467	805.381	5879.03	6163	1395.23	1463.96	972.648	834.698	2590	3252.47	2972.59	3549.6	814.029	751.712	1927.41	2373.42	760.913	840.481	654.521	2288.06	3924.51	3523.51
O15232;O15232-2	MATN3	Homo sapiens	Matrilin-3;Isoform 2 of Matrilin-3	MATN3_HUMAN	FALSE	8.39127e-12	3657.34	3768.81	6065.74	6288.99	3706.49	5576.44	199.109	269.566	729.85	747.142	2066.6	1736.64	NaN	NaN	1913.82	1700.81	2781.55	2008.75	1015.85	1760.64	1009.87	1139.28	NaN	NaN	NaN	NaN	401.603	402.748	NaN	NaN	1407.03	1452.21	NaN	NaN	3270.16	3062.38
O15335	CHAD	Homo sapiens	Chondroadherin	CHAD_HUMAN	FALSE	4.12442e-15	136678	157994	369931	360520	464033	560705	408134	462466	68997.8	88755.3	254614	245582	960786	1.1068e+06	155436	142349	380320	537554	280099	262026	169631	203094	707363	841872	1.05047e+06	1.26808e+06	170585	145521	362915	440744	193822	183610	819005	979429	541803	541655
O15460;O15460-2	P4HA2	Homo sapiens	Prolyl 4-hydroxylase subunit alpha-2;Isoform IIa of Prolyl 4-hydroxylase subunit alpha-2	P4HA2_HUMAN	FALSE	5.11179e-10	184.774	286.55	NaN	NaN	NaN	NaN	333.8	445.644	214.466	235.066	338.357	247.129	594.072	640.364	222.241	148.538	NaN	NaN	NaN	NaN	228.4	NaN	1150.91	332.01	1023.79	383.944	409.004	264.378	1457.81	NaN	246.178	451.847	988.648	NaN	349.273	524.573
O15511;O15511-2	ARPC5	Homo sapiens	Actin-related protein 2/3 complex subunit 5;Isoform 2 of Actin-related protein 2/3 complex subunit 5	ARPC5_HUMAN	FALSE	2.431e-07	752.611	1037.12	2379.87	992.572	NaN	NaN	1229.71	1296.62	1131.77	1197	650.917	608.127	1421.27	1335.48	1573.41	1563.79	NaN	NaN	2445.81	2493.07	2676.19	2932.43	1199.64	939.995	NaN	NaN	1522.44	1376.37	621.313	624.041	1394.97	808.917	NaN	NaN	NaN	1211.22
O43143	DHX15	Homo sapiens	Pre-mRNA-splicing factor ATP-dependent RNA helicase DHX15	DHX15_HUMAN	FALSE	1.43727e-09	1428.88	2002.15	2595.21	2372.02	1464.38	1673.81	337.17	415.839	523.331	614.123	410.849	475.104	989.197	674.88	1498.01	1814.5	705.121	NaN	1862.04	2352.76	963.947	1008.66	952.958	912.746	NaN	894.292	1013.38	976.591	655.184	1248.72	1176.75	1001.65	622.847	NaN	592.062	824.618
O43169	CYB5B	Homo sapiens	Cytochrome b5 type B	CYB5B_HUMAN	FALSE	5.17067e-15	1077.72	1086.97	949.606	1129.2	NaN	NaN	1946.65	1915.47	933.474	1071.31	1891.57	1993.08	1573.93	1338.09	914.824	842.817	3758.09	2555.29	1328.25	817.118	1729.35	1592.18	1963.81	1241.39	NaN	NaN	790.316	740.243	1153.06	928.763	789.318	765.554	1826.16	1238.33	2272.26	2757.75
O43175	PHGDH	Homo sapiens	D-3-phosphoglycerate dehydrogenase	SERA_HUMAN	FALSE	2.42865e-11	2009.17	2650.83	7927.35	11482.8	53369.1	21985.2	1124.34	1235.89	521.109	1116.39	1680.24	1706.07	2780.08	3590.2	9482.19	9983.33	7427.25	11476.7	7687.84	8101.32	4941.4	5409.19	5363.8	4095.82	4417.53	3796.57	2062.89	1563.64	4496.22	6644.06	3020.92	2454.58	5726.22	4311.2	4880.04	3546.27
O43242	PSMD3	Homo sapiens	26S proteasome non-ATPase regulatory subunit 3	PSMD3_HUMAN	FALSE	2.06334e-11	431.986	536.608	7.86393	1572.62	28.6937	NaN	359.423	259.517	438.327	474.822	163.44	275.903	386.442	NaN	269.481	261.66	NaN	NaN	382.21	11.6281	492.893	316.938	NaN	NaN	NaN	NaN	411.203	562.579	NaN	291.786	673.645	655.649	NaN	6212.44	NaN	NaN
O43301	HSPA12A	Homo sapiens	Heat shock 70 kDa protein 12A	HS12A_HUMAN	FALSE	5.60212e-09	527.841	556.471	1708.77	NaN	NaN	NaN	529.048	569.018	280.99	381.142	630.231	681.103	322.787	547.265	1425.49	1225.9	NaN	NaN	762.246	1132.44	965.94	656.215	38.9965	NaN	NaN	NaN	571.479	543.106	467.484	NaN	775.963	741.795	NaN	NaN	1002.76	NaN
O43390;O43390-2;O43390-4	HNRNPR	Homo sapiens	Heterogeneous nuclear ribonucleoprotein R;Isoform 2 of Heterogeneous nuclear ribonucleoprotein R;Isoform 4 of Heterogeneous nuclear ribonucleoprotein R	HNRPR_HUMAN	FALSE	5.59923e-15	666.057	763.49	1820.04	992.996	1660.31	3916.59	1057.54	1199.81	846.79	870.678	1196	1078.5	1129.01	1637.68	1259.98	1035.05	2120.71	3.80609	3321.43	3811.96	1533.35	1793.64	2854.65	1549.62	1820.03	1831.83	1424.73	1307	1667.22	2993.81	2686.77	2534.33	1392.51	NaN	3185.75	2952.38
O43396	TXNL1	Homo sapiens	Thioredoxin-like protein 1	TXNL1_HUMAN	FALSE	1.25752e-12	868.172	878.301	1762.63	1704.73	105.308	4406.24	1051.89	1525	560.343	478.307	934.624	813.33	2177.51	2989.96	1667.21	1313.29	2707.97	NaN	2348.78	2406.68	2592.74	2257.3	2784.77	2453.07	1145.34	1610.47	1111.63	976.882	988.101	1027.47	875.679	889.376	1355.13	NaN	1832.39	2005.54
O43491	EPB41L2	Homo sapiens	Band 4.1-like protein 2	E41L2_HUMAN	FALSE	1.02117e-09	2956.54	2515.42	6737.84	3755.38	NaN	NaN	2805.61	2869.23	1419.66	1471.03	2503.08	2627.14	4345.54	4356.21	2529.92	1815.55	6363.36	10598.4	2485.12	3274.08	3115.93	1967.4	3744.07	4810.62	6338.62	4302.14	1704.85	1014.88	4639.17	3665.24	1580.01	1687.73	7676.04	5254.22	3729.17	4347.51
O43592	XPOT	Homo sapiens	Exportin-T	XPOT_HUMAN	FALSE	5.07787e-08	339.37	257.364	NaN	758.954	NaN	NaN	NaN	NaN	172.705	197.395	201.63	193.225	498.765	NaN	284.278	287.636	NaN	NaN	233.756	NaN	591.562	213.302	NaN	NaN	NaN	NaN	310.509	239.477	NaN	NaN	143.925	266.954	NaN	NaN	NaN	NaN
O43615	TIMM44	Homo sapiens	Mitochondrial import inner membrane translocase subunit TIM44	TIM44_HUMAN	FALSE	9.46676e-12	464.123	510.85	NaN	631.082	NaN	NaN	408.253	408.312	383.722	353.034	418.52	419.334	750.667	648.024	1006.11	854.472	NaN	NaN	1096.95	841.706	982.147	711.67	NaN	NaN	NaN	NaN	465.617	330.219	564.72	NaN	678.044	652.539	NaN	NaN	NaN	NaN
O43676	NDUFB3	Homo sapiens	NADH dehydrogenase [ubiquinone] 1 beta subcomplex subunit 3	NDUB3_HUMAN	FALSE	9.83348e-05	403.298	290.067	NaN	NaN	NaN	NaN	432.181	433.92	618.764	669.944	391.266	493.452	NaN	157.054	416.327	297.346	NaN	NaN	NaN	NaN	153.109	NaN	319.612	NaN	NaN	NaN	315.056	474.651	NaN	NaN	576.078	NaN	NaN	NaN	NaN	802.951
O43681	GET3	Homo sapiens	ATPase GET3	GET3_HUMAN	FALSE	3.86835e-12	492.754	682.024	1045.31	1273.39	NaN	NaN	484.74	408.702	573.866	583.35	636.311	516.362	180.425	486.649	1117.89	987.697	NaN	NaN	1983.57	1446.13	1599.42	856.255	487.256	NaN	NaN	NaN	679.746	811.886	NaN	NaN	862.762	881.458	NaN	NaN	477.84	712.479
O43684;O43684-2	BUB3	Homo sapiens	Mitotic checkpoint protein BUB3;Isoform 2 of Mitotic checkpoint protein BUB3	BUB3_HUMAN	FALSE	1.55402e-16	621.884	450.994	924.127	819.762	5691.47	NaN	461.245	338.438	600.964	591.145	317.756	211.842	356.413	455.229	757.127	422.04	NaN	NaN	639.5	1139.12	781.156	754.156	NaN	NaN	NaN	NaN	537.377	568.16	434.714	NaN	555.388	402.445	NaN	NaN	552.699	527.032
O43707	ACTN4	Homo sapiens	Alpha-actinin-4	ACTN4_HUMAN	FALSE	3.17104e-16	8530.25	9250.36	20092.1	20772	24452.2	28050.4	9064.09	9129.18	6096.39	6600.34	8402.1	7906.1	13818.9	15107.3	7147.64	6884.89	15776.7	15795.7	14313.2	13592.2	10225.4	10566.5	17238.5	17121.4	17318.8	18650.1	9155.63	8635.08	10897.7	13767.4	10800.1	9728.47	18273.8	16407.8	17610.7	17710.5
O43747;O43747-2	AP1G1	Homo sapiens	AP-1 complex subunit gamma-1;Isoform 2 of AP-1 complex subunit gamma-1	AP1G1_HUMAN	FALSE	1.69596e-05	30.1599	56.0554	NaN	NaN	NaN	NaN	43.605	NaN	97.6926	74.9248	NaN	25.9137	NaN	NaN	258.345	97.1043	NaN	NaN	NaN	NaN	NaN	203.769	NaN	NaN	NaN	NaN	110.797	69.4765	NaN	NaN	54.0642	166.239	NaN	NaN	NaN	NaN
O43772	SLC25A20	Homo sapiens	Mitochondrial carnitine/acylcarnitine carrier protein	MCAT_HUMAN	FALSE	2.03649e-07	1360.68	1481.37	2634.21	1834.58	NaN	NaN	227.604	273.948	590.468	729.069	212.42	260.799	179.477	336.738	2047.67	1980.33	NaN	NaN	939.051	1186.09	995.449	668.363	NaN	NaN	NaN	NaN	799.859	407.457	NaN	NaN	742.796	803.687	NaN	NaN	NaN	NaN
O43776	NARS1	Homo sapiens	Asparagine--tRNA ligase, cytoplasmic	SYNC_HUMAN	FALSE	3.49917e-06	817.41	653.369	NaN	1076.16	NaN	NaN	162.896	301.36	520.652	554.154	242.103	391.608	198.953	348.017	499.244	535.011	NaN	NaN	1125.58	NaN	503.743	203.628	NaN	NaN	NaN	NaN	519.09	535.139	213.875	NaN	562.57	418.767	NaN	NaN	NaN	251.906
O43790;P78385;P78386	KRT86;KRT83;KRT85	Homo sapiens	Keratin, type II cuticular Hb6;Keratin, type II cuticular Hb3;Keratin, type II cuticular Hb5	KRT86_HUMAN;KRT83_HUMAN;KRT85_HUMAN	FALSE	0.00174452	2478.21	1877.75	2222.01	1414.89	1462.94	1521.07	1228.69	1270.9	1292.51	1066.4	217.695	214.301	2475.27	2411.03	558.902	583.29	NaN	2255.43	2019.09	1831.8	1672.82	2056.71	1036.26	1246.52	4250.83	3984.41	1734.85	3630.94	707.904	765.746	756.157	2007.65	1369.99	3768.69	NaN	959.886
O43795;O43795-2	MYO1B	Homo sapiens	Unconventional myosin-Ib;Isoform 2 of Unconventional myosin-Ib	MYO1B_HUMAN	FALSE	7.10254e-17	4894.43	5190.54	7839.5	6639.06	10977.9	17414.9	9736.51	10041.7	3714.41	3612.88	7171.7	6359.38	22137.2	22226.8	4070.94	3849.66	13137.8	15207.5	6443.53	6848.82	4777.31	4722.56	13742.9	13165.4	16580.3	20637.6	4349.64	4217.88	12371.1	12702.9	3949.32	3253.62	22665.3	21846	9447.3	9308.5
O43813	LANCL1	Homo sapiens	Glutathione S-transferase LANCL1	LANC1_HUMAN	FALSE	1.00107e-13	1582.98	1621.89	2002.44	1626.09	NaN	NaN	1038.55	1050.43	1517.04	1494.02	1156.93	1022.77	1092.56	863.029	1740.73	1269.76	NaN	NaN	1339.62	1255.88	1208.79	1300.2	729.094	NaN	NaN	NaN	1560.04	1305.53	NaN	2369.09	1278.74	1503.76	NaN	NaN	503.031	344.1
O43852;O43852-3	CALU	Homo sapiens	Calumenin;Isoform 3 of Calumenin	CALU_HUMAN	FALSE	1.17089e-12	1290.9	1419.77	3750.96	3809.4	28329.5	11949.8	2266.9	2226.47	1216.07	1279.54	2408.6	2368.43	1875	2032.73	1144.58	1082.73	4989.34	5612.95	2515.24	2861.65	2104.64	2762.9	4471.18	5170.21	2876.14	3670.61	1970.28	1690.69	3384.37	3338.74	2254.47	2551.96	2648.93	2647.24	3925.77	3698.9
O60240	PLIN1	Homo sapiens	Perilipin-1	PLIN1_HUMAN	FALSE	4.28951e-17	1850.18	1954.83	2515.45	2828.33	11204.7	6757.95	7692.7	7797	2643.85	2702.61	7126.5	6411.49	2449.68	2046.84	3300.65	3079.01	10371.8	11723.7	4542.11	4620.81	3561.23	3956.76	8445.71	8180.32	1779.77	748.736	2783.88	2878.79	5719.41	5559.75	2892.66	2895.55	1365.29	NaN	8172.52	8625.79
O60245;O60245-2	PCDH7	Homo sapiens	Protocadherin-7;Isoform B of Protocadherin-7	PCDH7_HUMAN	FALSE	1.94353e-10	63.7507	174.216	NaN	NaN	NaN	NaN	409.676	435.33	86.3239	60.4498	235.78	345.921	1090.2	111.014	NaN	81.9609	NaN	NaN	NaN	NaN	NaN	NaN	NaN	NaN	NaN	NaN	NaN	NaN	550.569	1381.42	NaN	NaN	NaN	NaN	NaN	NaN
O60313;O60313-10;O60313-11;O60313-13;O60313-2;O60313-9	OPA1	Homo sapiens	Dynamin-like 120 kDa protein, mitochondrial;Isoform 4 of Dynamin-like 120 kDa protein, mitochondrial;Isoform 5 of Dynamin-like 120 kDa protein, mitochondrial;Isoform 7 of Dynamin-like 120 kDa protein, mitochondrial;Isoform 2 of Dynamin-like 120 kDa protein, mitochondrial;Isoform 3 of Dynamin-like 120 kDa protein, mitochondrial	OPA1_HUMAN	FALSE	0.000101453	215.168	204.568	NaN	NaN	NaN	NaN	NaN	300.723	152.86	194.032	NaN	NaN	NaN	NaN	124.79	121.429	NaN	NaN	NaN	NaN	NaN	NaN	NaN	NaN	NaN	NaN	NaN	263.443	NaN	NaN	419.872	NaN	NaN	NaN	NaN	NaN
O60493	SNX3	Homo sapiens	Sorting nexin-3	SNX3_HUMAN	FALSE	4.78815e-14	1214.53	1330.53	1146.94	3243.65	NaN	NaN	1799.62	1623.86	1636.76	1652.64	1309.59	1408.2	1346.9	1134.66	2468.8	2404.45	NaN	NaN	3619.79	3860.89	3036.22	2388.16	1480.23	1798.69	NaN	NaN	1946.51	1543.76	728.939	674.021	2174.5	2010.15	NaN	NaN	NaN	1031.3
O60506;O60506-2;O60506-3;O60506-4	SYNCRIP	Homo sapiens	Heterogeneous nuclear ribonucleoprotein Q;Isoform 2 of Heterogeneous nuclear ribonucleoprotein Q;Isoform 3 of Heterogeneous nuclear ribonucleoprotein Q;Isoform 4 of Heterogeneous nuclear ribonucleoprotein Q	HNRPQ_HUMAN	FALSE	4.70475e-15	1659.63	1485.15	3502.89	4050.77	20268.9	8696.17	1546.72	1790.87	1368.94	1391.26	1693.37	1450.01	2777.9	2052.29	1822.64	1702.93	3713.45	3384.82	2829.83	2470.97	3081.07	2015.68	2559.95	3139.27	2879.71	2127.26	1300.58	1639.54	2425.79	2322.57	1572.37	1911.55	2868.2	1773.36	1395.73	2537.39
O60547;O60547-2	GMDS	Homo sapiens	GDP-mannose 4,6 dehydratase;Isoform 2 of GDP-mannose 4,6 dehydratase	GMDS_HUMAN	FALSE	0.00184179	390.075	387.374	NaN	NaN	NaN	NaN	NaN	87.3145	190.418	318.988	193.466	198.522	NaN	NaN	223.285	292.915	9.30312	NaN	NaN	NaN	618.124	NaN	NaN	NaN	NaN	NaN	339.463	246.421	NaN	NaN	309.988	165.948	NaN	NaN	NaN	NaN
O60568	PLOD3	Homo sapiens	Multifunctional procollagen lysine hydroxylase and glycosyltransferase LH3	PLOD3_HUMAN	FALSE	3.18219e-07	639.893	494.725	NaN	NaN	NaN	NaN	431.548	269.437	513.703	511.943	286.821	311.373	837.197	629.054	518.781	485.419	NaN	NaN	425.087	NaN	340.03	NaN	NaN	NaN	1761.95	NaN	475.804	342.787	NaN	NaN	528.949	511.723	NaN	NaN	NaN	NaN
O60687	SRPX2	Homo sapiens	Sushi repeat-containing protein SRPX2	SRPX2_HUMAN	FALSE	6.29686e-14	1224.2	1465.76	3872.06	1581.74	8115.22	8648.91	1395.33	1311.88	533.897	434.11	2069.19	1843.63	4027.1	3701	929.639	960.808	5185.56	2116.61	822.579	525.214	848.312	871.281	2193.13	2046.8	3015.41	3755.55	408.354	423.581	860.824	1376.57	543.179	440.166	1643.77	2920.15	2196.52	1770.14
O60763;O60763-2	USO1	Homo sapiens	General vesicular transport factor p115;Isoform 2 of General vesicular transport factor p115	USO1_HUMAN	FALSE	1.04974e-06	224.286	238.72	NaN	570.756	NaN	NaN	136.041	105.085	209.952	201.486	245.399	275.23	207.381	NaN	479.034	432.763	NaN	NaN	544.097	315.227	674.846	573.412	NaN	NaN	NaN	NaN	243.617	325.551	NaN	659.789	664.456	395.279	NaN	NaN	NaN	NaN
O60826	CCDC22	Homo sapiens	Coiled-coil domain-containing protein 22	CCD22_HUMAN	FALSE	1.79754e-11	70.3738	51.9332	NaN	NaN	NaN	NaN	86.3204	74.8988	71.6874	74.2903	116.507	104.336	NaN	NaN	247.901	705.28	NaN	NaN	NaN	NaN	NaN	NaN	NaN	NaN	NaN	NaN	103.89	101.175	NaN	NaN	NaN	NaN	NaN	NaN	NaN	NaN
O60936;O60936-1;O60936-3	NOL3	Homo sapiens	Nucleolar protein 3;Isoform 1 of Nucleolar protein 3;Isoform 3 of Nucleolar protein 3	NOL3_HUMAN	FALSE	7.96165e-11	249.233	350.712	NaN	6.12914	NaN	7.74458	249.217	350.406	58.7793	84.1507	295.071	304.119	241.269	605.012	5.58437	7.4215	823.399	NaN	NaN	6.19638	454.054	NaN	NaN	708.961	NaN	591.343	128.675	263.873	463.69	3.89251	132.763	917.24	NaN	NaN	905.895	3.11246
O75054;O75054-2	IGSF3	Homo sapiens	Immunoglobulin superfamily member 3;Isoform 2 of Immunoglobulin superfamily member 3	IGSF3_HUMAN	FALSE	1.88566e-06	NaN	101.042	NaN	NaN	NaN	NaN	461.925	406.587	76.9169	107.69	233.567	318.135	843.608	845.91	NaN	63.033	NaN	NaN	NaN	NaN	308.578	NaN	NaN	NaN	1075.22	352.589	155.182	100.004	563.4	659.656	NaN	142.255	1840.2	NaN	NaN	451.835
O75083	WDR1	Homo sapiens	WD repeat-containing protein 1	WDR1_HUMAN	FALSE	1.13335e-14	2048.51	2242.84	6806.15	5537.85	25036.4	12116.1	1710.89	1776.13	1585.73	2007.98	1558.44	1573.49	2957.9	4115.25	2949.28	2737.82	3563.61	4019.93	4773.04	4654.99	3934.64	3976.88	2716.99	2869.24	3307.38	2976.93	2114.02	2115.9	3226.33	4254.08	2375.2	2512.43	5829.64	2766.03	2099.46	1889.87
O75106	AOC2	Homo sapiens	Retina-specific copper amine oxidase	AOC2_HUMAN	FALSE	2.28326e-15	791.469	1384.29	2373.91	2835.94	4761.59	4233.38	14682	15082.3	1332.29	1574.4	5498.57	5322.72	37729.8	42040.3	1834.3	1944.11	9402.23	15450.6	4422.26	2969.47	3143.38	2864.55	19910.3	18383.6	29132	34457.6	1584.21	1457.67	11627.2	12690.5	1364	1305.33	26755.4	27215.7	6963.82	6710.72
O75116	ROCK2	Homo sapiens	Rho-associated protein kinase 2	ROCK2_HUMAN	FALSE	6.38644e-10	NaN	NaN	NaN	NaN	NaN	NaN	120.65	175.935	252.12	226.181	115.182	190.71	NaN	NaN	192.95	139.649	NaN	NaN	NaN	NaN	NaN	NaN	NaN	NaN	NaN	NaN	194.047	190.54	NaN	NaN	94.608	282.672	NaN	NaN	301.668	NaN
O75131	CPNE3	Homo sapiens	Copine-3	CPNE3_HUMAN	FALSE	5.20658e-14	2045.5	2352.47	2624.6	2602.06	NaN	NaN	1569.35	1664.74	1919.55	1894.07	1430.53	1483.76	2587.18	3049.84	2131.57	2004.19	NaN	NaN	1206.08	1522.56	1103.82	1311.17	1783.56	1883.07	1972.37	2623.93	1618.25	1618.31	1055.62	1230.27	2105.44	1971.68	2328.18	NaN	2145.73	1171.13
O75165	DNAJC13	Homo sapiens	DnaJ homolog subfamily C member 13	DJC13_HUMAN	FALSE	2.52807e-07	93.2343	61.2435	NaN	NaN	NaN	NaN	41.0898	NaN	66.1325	83.4183	36.1835	92.4021	NaN	NaN	199.581	62.5981	NaN	NaN	NaN	NaN	181.231	373.841	NaN	NaN	NaN	NaN	84.6606	124.122	NaN	NaN	235.099	195.31	NaN	NaN	NaN	NaN
O75208	COQ9	Homo sapiens	Ubiquinone biosynthesis protein COQ9, mitochondrial	COQ9_HUMAN	FALSE	1.91939e-06	541.429	338.94	NaN	NaN	NaN	NaN	289.188	161.279	363.781	403.69	450.55	364.041	NaN	NaN	432.736	390.629	NaN	NaN	NaN	NaN	NaN	NaN	NaN	NaN	NaN	NaN	405.723	NaN	NaN	NaN	481.983	178.968	NaN	NaN	NaN	NaN
O75306;O75306-2	NDUFS2	Homo sapiens	NADH dehydrogenase [ubiquinone] iron-sulfur protein 2, mitochondrial;Isoform 2 of NADH dehydrogenase [ubiquinone] iron-sulfur protein 2, mitochondrial	NDUS2_HUMAN	FALSE	7.29707e-11	1137.33	1253.29	2208.67	NaN	789.019	NaN	655.699	618.12	856.155	756.529	451.425	383.301	NaN	508.703	1184.32	1043.84	NaN	NaN	1339.1	1372.83	1279.13	1334.35	256.18	NaN	NaN	NaN	722.734	710.781	202.1	NaN	937.419	1191.99	NaN	NaN	NaN	579.441
O75339	CILP	Homo sapiens	Cartilage intermediate layer protein 1	CILP1_HUMAN	FALSE	1.12989e-15	20968	23570.4	56616.8	52320.2	79198.9	78448.1	5236.94	5386.59	5696.63	6104.06	26290.6	23484.9	6652.69	6577.05	10751.6	9676.85	46115.6	53618.3	11108.4	12136.8	7909.81	8822.69	9144.96	14023.6	11773.7	11600.9	8951.88	7808.32	8127.63	9055.98	10794	10317.8	4614.4	3579.82	27459.2	33829.3
O75340;O75340-2	PDCD6	Homo sapiens	Programmed cell death protein 6;Isoform 2 of Programmed cell death protein 6	PDCD6_HUMAN	FALSE	1.91885e-12	1076.46	1199.92	4847.39	2895.36	16319	28765.6	910.675	1041.46	391.6	478.624	803.1	734.951	3078.34	2548.2	1365.41	1131.68	4009.68	3209.19	1414.88	2534.63	2042.77	2602.78	2415.03	2369.13	3552	3040.32	867.509	644.22	1897.71	1083.44	1400.78	1366.38	13260.4	2646.42	1557.76	2488.21
O75355;O75355-2	ENTPD3	Homo sapiens	Ectonucleoside triphosphate diphosphohydrolase 3;Isoform 2 of Ectonucleoside triphosphate diphosphohydrolase 3	ENTP3_HUMAN	FALSE	2.45801e-08	955.427	1128.89	NaN	4666.16	NaN	NaN	1548.3	1868.01	309.008	346.599	1530.74	1408.66	3876.76	4147.35	346.569	427.627	NaN	16843.1	NaN	3161.18	3409.91	NaN	4595.93	4993	3515.32	5552.39	1118.68	NaN	6586.37	4535.97	875.543	NaN	12868.7	NaN	2439.47	3476.44
O75367;O75367-3	MACROH2A1	Homo sapiens	Core histone macro-H2A.1;Isoform 3 of Core histone macro-H2A.1	H2AY_HUMAN	FALSE	1.08953e-17	434.738	393.365	1020.67	353.283	20937.9	2674.18	831.783	963.273	477.695	428.219	543.032	364.366	1621.03	1271.53	326.464	189.968	4130.53	NaN	536.504	830.518	1267.24	851.863	2194.88	2905.05	2130.81	3806.68	672.122	636.147	1850.79	1206.16	996.311	1014.66	5055.68	4752.92	967.978	1205.37
O75368	SH3BGRL	Homo sapiens	SH3 domain-binding glutamic acid-rich-like protein	SH3L1_HUMAN	FALSE	1.9529e-08	518.542	519.54	NaN	1246.18	7073.83	11.981	1098.5	1185.49	558.708	565.318	970.062	764.617	2169.57	2116.43	1262.92	870.887	NaN	NaN	799.969	923.438	1074.56	618.894	611.045	2589.79	1377.11	1792.02	489.723	477.868	563.523	1293.02	488.982	586.426	2622.17	2043.58	736.676	319.636
O75369;O75369-2;O75369-3;O75369-6;O75369-8;O75369-9	FLNB	Homo sapiens	Filamin-B;Isoform 2 of Filamin-B;Isoform 3 of Filamin-B;Isoform 6 of Filamin-B;Isoform 8 of Filamin-B;Isoform 9 of Filamin-B	FLNB_HUMAN	FALSE	3.57996e-15	829.321	976.509	2552.53	1829.74	5222.1	30.2405	648.36	736.773	648.302	636.809	605.899	578.6	1133.63	970.888	1162.49	871.621	1588.35	1879.97	2644.02	2183.06	1702.64	1874	951.242	1646.22	803.272	NaN	754.917	829.115	1282.04	1553.73	831.19	841.405	NaN	1372.95	822.429	1115.9
O75390	CS	Homo sapiens	Citrate synthase, mitochondrial	CISY_HUMAN	FALSE	3.99456e-12	2330.19	3016.67	8165.3	7659.17	NaN	6042.16	904.575	986.769	903.328	964.038	1031.26	914.716	622.717	914.304	1851.18	2083.22	1136.98	NaN	2894.68	3370.89	1974.17	2131.28	3337.38	1356.04	1651.43	2019.82	1441.21	1205.49	3370.62	829.076	1949.83	1655.28	2174.97	1317.62	3687.52	764.772
O75396	SEC22B	Homo sapiens	Vesicle-trafficking protein SEC22b	SC22B_HUMAN	FALSE	2.96695e-10	1181.85	1008.48	1796.81	NaN	NaN	NaN	734.299	820.318	730.129	689.158	516.626	488.848	NaN	678.831	733.813	808.518	NaN	NaN	NaN	1204.28	NaN	832.118	NaN	NaN	NaN	NaN	919.549	883.618	NaN	NaN	1046.94	1508.87	NaN	NaN	NaN	NaN
O75436;O75436-2	VPS26A	Homo sapiens	Vacuolar protein sorting-associated protein 26A;Isoform 2 of Vacuolar protein sorting-associated protein 26A	VP26A_HUMAN	FALSE	2.59217e-16	1469.35	1921.39	3650.16	3217.52	2425.37	NaN	1589.99	2047.15	1564.74	1764.88	1395.04	1558.11	1798.98	2504.23	2399.59	2029.85	2093.01	NaN	1897.5	2937.25	2056.45	2202.83	3054.56	3009.67	2686.17	2436.59	1895.25	2273.09	1779.98	2691.82	2152.98	1812.6	3646.51	3667.83	2128.33	2878.26
O75477	ERLIN1	Homo sapiens	Erlin-1	ERLN1_HUMAN	FALSE	1.70496e-10	1123.67	1219.23	866.254	1898.89	NaN	NaN	332.292	143.542	321.871	512.866	546.102	446.264	136.006	249.644	1073.35	1223.34	NaN	NaN	NaN	353.077	688.513	366.873	387.997	NaN	NaN	NaN	449.389	429.05	NaN	NaN	406.258	599.04	NaN	NaN	NaN	NaN
O75489	NDUFS3	Homo sapiens	NADH dehydrogenase [ubiquinone] iron-sulfur protein 3, mitochondrial	NDUS3_HUMAN	FALSE	1.15729e-13	570.714	697.518	1292.35	1276.78	NaN	NaN	552.471	691.723	533.479	661.919	1045.42	918.061	649.37	697.888	1249.67	1137.56	708.702	4.50414	1300.66	593.366	710.285	967.022	989.085	1433.32	523.035	NaN	871.348	788.089	573.773	625.795	1088.92	1138.34	NaN	NaN	1221.49	1239.87
O75533	SF3B1	Homo sapiens	Splicing factor 3B subunit 1	SF3B1_HUMAN	FALSE	3.77941e-06	259.505	366.353	889.563	NaN	185547	83.9013	110.195	98.6441	299.404	252.94	158.954	127.688	125.058	NaN	435.035	296.363	NaN	NaN	NaN	NaN	447.617	272.677	NaN	NaN	NaN	NaN	281.37	330.024	134.956	NaN	444.562	452.363	NaN	NaN	142.983	NaN
O75578;O75578-3	ITGA10	Homo sapiens	Integrin alpha-10;Isoform 3 of Integrin alpha-10	ITA10_HUMAN	FALSE	1.08953e-17	1134.19	916.122	25709.5	4941.76	10375.9	NaN	2641.75	2947.36	684.632	763.38	1174.1	980.521	5088.11	4047.46	433.563	426.547	2211.52	NaN	1858.79	433.412	926.381	755.819	3288.75	2460.01	4271.22	3118.34	670.911	929.957	2078.67	1634.92	529.308	892.208	2288.12	2658.95	2117.05	2377.67
O75596	CLEC3A	Homo sapiens	C-type lectin domain family 3 member A	CLC3A_HUMAN	FALSE	4.11884e-12	724.396	674.748	NaN	1450.4	NaN	NaN	860.425	583.06	358.705	366.065	1728.9	1442.32	NaN	139.377	640.111	706.41	8802.4	9514.02	1435.19	2164.42	1454.68	1237.03	1166.89	963.32	NaN	NaN	475.017	355.547	1348.55	1052.62	427.353	341.214	NaN	NaN	2884.22	2740.56
O75643	SNRNP200	Homo sapiens	U5 small nuclear ribonucleoprotein 200 kDa helicase	U520_HUMAN	FALSE	1.72171e-12	333.246	390.918	1201.43	899.209	NaN	NaN	143.755	161.363	261.782	284.744	238.966	230.037	231.431	177.93	695.84	584.96	NaN	NaN	616.27	344.349	706.919	344.704	NaN	NaN	844.762	NaN	415.627	300.257	285.589	495.13	519.746	460.051	NaN	NaN	NaN	NaN
O75694;O75694-2	NUP155	Homo sapiens	Nuclear pore complex protein Nup155;Isoform 2 of Nuclear pore complex protein Nup155	NU155_HUMAN	FALSE	5.87445e-11	127.589	125.226	NaN	574.938	4.86784	NaN	NaN	NaN	56.8699	63.8255	NaN	NaN	NaN	NaN	205.756	91.5144	NaN	NaN	NaN	NaN	NaN	275.538	NaN	NaN	NaN	NaN	110.999	101.787	NaN	NaN	258.984	182.446	NaN	NaN	NaN	NaN
O75718	CRTAP	Homo sapiens	Cartilage-associated protein	CRTAP_HUMAN	FALSE	5.04593e-10	2389.02	2287.69	4198.56	3802.34	7192.71	7131.29	4349.03	4577.71	2287.41	2204.95	3312.73	3396.9	9014.68	8237.1	2066.42	1834.37	5654.16	7013.12	2935.53	2317.24	2454.92	2569.83	7545.03	7865.52	10467.6	11321.6	2360.02	2661.87	5031.75	6164.48	3182.62	3256.44	6836.4	11138.7	5428.41	6225.61
O75746	SLC25A12	Homo sapiens	Calcium-binding mitochondrial carrier protein Aralar1	CMC1_HUMAN	FALSE	9.80025e-16	782.028	856.323	3981.9	5990.97	2298.6	NaN	619.243	678.272	377.71	396.608	810.086	644.916	1136.66	1168.52	644.335	549.07	NaN	10103.7	1004.76	1482.66	1800.96	531.239	500.969	11648.5	11010.9	NaN	609.207	470.307	837.484	NaN	842.879	761.771	NaN	NaN	7996.38	7532.27
O75874	IDH1	Homo sapiens	Isocitrate dehydrogenase [NADP] cytoplasmic	IDHC_HUMAN	FALSE	1.08953e-17	1092.88	1157.52	2037.88	3009.88	6367.98	5788.05	1524.85	1591.14	1152.14	1410.78	1884.23	1507.33	1306.28	1565.71	2703.03	2277.08	2135.2	4463.17	2986.44	2563.05	2567.25	2985	2307.5	2513.42	1335.11	1288.37	1956.73	1945.66	2048.13	1970.16	2439.12	2374.06	1517.71	4632.14	2813.94	2137.9
O75891;O75891-2;O75891-3	ALDH1L1	Homo sapiens	Cytosolic 10-formyltetrahydrofolate dehydrogenase;Isoform 2 of Cytosolic 10-formyltetrahydrofolate dehydrogenase;Isoform 3 of Cytosolic 10-formyltetrahydrofolate dehydrogenase	AL1L1_HUMAN	FALSE	1.63771e-05	41.5639	NaN	NaN	NaN	NaN	NaN	NaN	24.9599	17.9702	52.5973	79.0509	31.6907	NaN	NaN	NaN	26.1096	NaN	NaN	NaN	NaN	NaN	NaN	NaN	NaN	NaN	NaN	NaN	57.389	276.393	NaN	NaN	NaN	NaN	NaN	NaN	NaN
O75923;O75923-10;O75923-11;O75923-12;O75923-13;O75923-14;O75923-15;O75923-2;O75923-3;O75923-4;O75923-5;O75923-6;O75923-7;O75923-8;O75923-9	DYSF	Homo sapiens	Dysferlin;Isoform 10 of Dysferlin;Isoform 11 of Dysferlin;Isoform 12 of Dysferlin;Isoform 13 of Dysferlin;Isoform 14 of Dysferlin;Isoform 15 of Dysferlin;Isoform 2 of Dysferlin;Isoform 3 of Dysferlin;Isoform 4 of Dysferlin;Isoform 5 of Dysferlin;Isoform 6 of Dysferlin;Isoform 7 of Dysferlin;Isoform 8 of Dysferlin;Isoform 9 of Dysferlin	DYSF_HUMAN	FALSE	1.39032e-10	467.794	496.267	NaN	NaN	NaN	NaN	228.09	200.145	470.579	438.308	220.919	203.505	215.588	321.399	708.516	554.848	NaN	NaN	NaN	NaN	547.038	420.087	NaN	NaN	NaN	NaN	583.33	551.932	NaN	NaN	754.95	580.738	NaN	NaN	NaN	NaN
O75935	DCTN3	Homo sapiens	Dynactin subunit 3	DCTN3_HUMAN	FALSE	5.53662e-06	449.552	731.972	NaN	NaN	NaN	NaN	599.15	569.569	691.752	679.151	440.726	408.52	409.202	381.139	671.742	744.714	NaN	NaN	741.276	1274.22	638.803	549.461	624.897	752.249	NaN	NaN	597.491	487.357	565.886	547.3	543.041	509.27	NaN	NaN	489.874	1162.43
O75947	ATP5PD	Homo sapiens	ATP synthase subunit d, mitochondrial	ATP5H_HUMAN	FALSE	4.16826e-13	909.169	1509.25	1815.44	1190.45	NaN	NaN	952.026	1141.3	486.834	923.465	1382.71	1492.79	611.778	1186.31	2153.09	2796.78	807.996	1364.26	2200.55	2227.5	1303.39	1625.47	893.147	1057.68	632.295	553.264	1441.9	1117.74	947.102	1989.34	1909.68	1664.89	665.404	1211.28	781.807	903.893
O75955	FLOT1	Homo sapiens	Flotillin-1	FLOT1_HUMAN	FALSE	1.84632e-15	1085.23	1255.85	2270.32	1507.35	5.11273	5.08944	2031.43	2206.55	1087.77	1174.45	2552.69	2088.04	1935.49	1555.91	1349.08	1342.61	1414.84	774.84	3001.42	2519.29	2262.23	2399.36	3330.19	2423.27	1543.31	2322.3	1368.07	1373.59	3363.57	3856.62	1495.31	1561.3	3961.68	771.852	3683.26	3803.17
O75964	ATP5MG	Homo sapiens	ATP synthase subunit g, mitochondrial	ATP5L_HUMAN	FALSE	2.96747e-09	894.857	1157.06	NaN	1053.26	NaN	NaN	1219.35	1105.3	963.445	865.943	965.34	857.681	1253.85	640.191	1686.71	1573.29	45872.7	NaN	1476.13	1164.79	1318.24	826.82	NaN	2150.18	832.464	NaN	775.654	954.949	735.1	756.915	699.009	912.959	NaN	NaN	1011.89	1436.03
O76003	GLRX3	Homo sapiens	Glutaredoxin-3	GLRX3_HUMAN	FALSE	5.53485e-12	490.646	527.736	4.19355	NaN	3984.75	16.694	488.006	424.698	165.932	254.345	500.344	546.315	298.209	458.686	372.771	759.705	1516.14	NaN	13.9613	NaN	343.966	1060.22	466.113	NaN	NaN	NaN	227.108	122.2	483.05	703.231	325.411	368.106	NaN	NaN	463.239	695.666
O76094	SRP72	Homo sapiens	Signal recognition particle subunit SRP72	SRP72_HUMAN	FALSE	1.14585e-05	178.392	150.784	NaN	NaN	NaN	NaN	NaN	NaN	118.743	147.932	NaN	98.4909	NaN	NaN	35.078	92.0742	NaN	NaN	NaN	NaN	NaN	NaN	NaN	NaN	NaN	NaN	42.3758	51.703	NaN	NaN	101.48	149.108	NaN	NaN	NaN	NaN
O94769;O94769-2	ECM2	Homo sapiens	Extracellular matrix protein 2;Isoform 2 of Extracellular matrix protein 2	ECM2_HUMAN	FALSE	1.01781e-12	1471.14	1300.39	2783.09	2770.25	NaN	NaN	4517.84	4496.47	976.866	844.669	2234.57	2078.91	8224.2	8477.01	1060.03	1082.67	6585.63	12373.4	1482.18	2088.44	1528.7	1418.97	4683.41	6560.1	12578.5	7352.24	1319.58	1248.04	4262.68	4105.29	1558.15	884.82	7541.21	8878.09	6373.6	3665.68
O94826	TOMM70	Homo sapiens	Mitochondrial import receptor subunit TOM70	TOM70_HUMAN	FALSE	0.0019042	844.758	4647.87	6218.18	5234.74	NaN	NaN	1926.32	856.224	1647.93	747.921	1664.13	1717.33	NaN	3350.88	461.932	1775.21	NaN	NaN	NaN	828.695	712.067	2382.92	4031.26	4990.77	2333.97	3063.4	1654.42	2516.81	5881.73	NaN	1888.63	2810.81	NaN	9583.85	NaN	2636.82
O94832	MYO1D	Homo sapiens	Unconventional myosin-Id	MYO1D_HUMAN	FALSE	4.07083e-13	1574.57	1927.54	2335.16	3386.44	97898.7	5363.04	2054.43	1769.56	1168.42	1197.64	1790.94	1390.87	3204.74	2377.05	1612.16	1482.85	1973.35	2759.79	2838.07	1629.24	1871.21	1665.67	2587.63	2344.84	3290.17	3415.6	1975.5	1926.03	3628.76	4000.62	1619.92	1600.85	4841.61	8471.91	1404.45	3038
O94874;O94874-2;O94874-3	UFL1	Homo sapiens	E3 UFM1-protein ligase 1;Isoform 2 of E3 UFM1-protein ligase 1;Isoform 3 of E3 UFM1-protein ligase 1	UFL1_HUMAN	FALSE	1.26983e-10	122.18	148.404	NaN	2.12253	NaN	NaN	120.922	186.393	89.1285	120.18	98.284	91.9091	149.28	156.879	442.047	407.789	NaN	NaN	250.547	NaN	148.166	210.927	NaN	NaN	NaN	NaN	274.125	145.457	NaN	NaN	165.741	180.639	NaN	NaN	632.706	NaN
O94901;O94901-5;O94901-6;O94901-8;O94901-9	SUN1	Homo sapiens	SUN domain-containing protein 1;Isoform 5 of SUN domain-containing protein 1;Isoform 6 of SUN domain-containing protein 1;Isoform 8 of SUN domain-containing protein 1;Isoform 9 of SUN domain-containing protein 1	SUN1_HUMAN	FALSE	5.14447e-06	445.759	547.478	NaN	768.954	NaN	NaN	459.838	412.952	306.927	409.84	635.235	512.09	578.531	708.769	601.185	446.892	NaN	NaN	NaN	821.262	228.172	428.026	NaN	NaN	NaN	NaN	347.129	431.73	605.708	761.405	458.124	292.049	NaN	NaN	NaN	851.304
O94905	ERLIN2	Homo sapiens	Erlin-2	ERLN2_HUMAN	FALSE	5.31088e-13	1971.27	2412.43	2761.49	3660.94	NaN	1111.45	1584.71	1552.33	993.455	1203.63	2371.84	2331.28	1372.97	1520.78	2669.41	2237.33	2021.58	4407.25	2226.85	2404.48	2196.02	2354.99	1959.68	2072.22	2311.3	1718.05	1379.3	1377.75	2014.72	2060.79	1807.55	1487.95	2733.55	2494.17	2889.52	3071.22
O94911;O94911-1	ABCA8	Homo sapiens	ABC-type organic anion transporter ABCA8;Isoform 1 of ABC-type organic anion transporter ABCA8	ABCA8_HUMAN	FALSE	8.91897e-09	258.66	227.168	NaN	NaN	NaN	NaN	172.006	211.011	151.926	209.678	291.414	242.481	146.344	NaN	379.432	344.42	NaN	NaN	205.595	308.244	322.747	NaN	NaN	NaN	NaN	NaN	185.562	197.3	NaN	173.326	86.4612	116.331	NaN	NaN	NaN	NaN
O94973;O94973-2;O94973-3	AP2A2	Homo sapiens	AP-2 complex subunit alpha-2;Isoform 2 of AP-2 complex subunit alpha-2;Isoform 3 of AP-2 complex subunit alpha-2	AP2A2_HUMAN	FALSE	1.57727e-13	437.67	468.369	1014.45	1143.33	NaN	NaN	238.674	227.644	405.185	418.208	260.326	227.78	187.301	330.359	671.843	807.207	NaN	NaN	826.675	1228.46	895.572	905.833	801.22	NaN	NaN	NaN	559.657	567.495	NaN	927.142	656.273	531.321	NaN	NaN	615.184	NaN
O94979;O94979-10;O94979-2;O94979-3;O94979-4;O94979-6;O94979-8;O94979-9	SEC31A	Homo sapiens	Protein transport protein Sec31A;Isoform 10 of Protein transport protein Sec31A;Isoform 2 of Protein transport protein Sec31A;Isoform 3 of Protein transport protein Sec31A;Isoform 4 of Protein transport protein Sec31A;Isoform 6 of Protein transport protein Sec31A;Isoform 8 of Protein transport protein Sec31A;Isoform 9 of Protein transport protein Sec31A	SC31A_HUMAN	FALSE	1.1889e-10	549.471	695.178	900.314	792.916	2661.8	NaN	189.346	246.408	460.353	469.777	290.083	266.395	316.151	285.932	725.671	734.7	NaN	NaN	1313.74	937.438	784.489	695.271	NaN	552.849	309.488	NaN	651.005	540.215	409.119	304.855	815.551	829.565	NaN	NaN	229.638	NaN
O95202	LETM1	Homo sapiens	Mitochondrial proton/calcium exchanger protein	LETM1_HUMAN	FALSE	2.63735e-10	150.398	160.932	NaN	339.525	NaN	NaN	52.7069	46.5341	52.6916	81.6308	57.1444	50.0194	85.4684	190.66	192.933	278.97	NaN	NaN	299.677	254.297	213.544	NaN	NaN	NaN	NaN	NaN	77.9072	60.674	NaN	NaN	158.105	186.453	NaN	NaN	NaN	NaN
O95299;O95299-2	NDUFA10	Homo sapiens	NADH dehydrogenase [ubiquinone] 1 alpha subcomplex subunit 10, mitochondrial;Isoform 2 of NADH dehydrogenase [ubiquinone] 1 alpha subcomplex subunit 10, mitochondrial	NDUAA_HUMAN	FALSE	1.4397e-12	52.7359	48.3849	NaN	NaN	NaN	NaN	NaN	NaN	21.6462	67.2154	NaN	NaN	NaN	NaN	NaN	NaN	NaN	NaN	NaN	NaN	NaN	NaN	NaN	NaN	NaN	NaN	62.0184	45.2291	NaN	NaN	NaN	NaN	NaN	NaN	NaN	NaN
O95302;O95302-3	FKBP9	Homo sapiens	Peptidyl-prolyl cis-trans isomerase FKBP9;Isoform 3 of Peptidyl-prolyl cis-trans isomerase FKBP9	FKBP9_HUMAN	FALSE	7.05487e-14	715.225	847.318	1049.23	1445.25	NaN	NaN	389.125	458.116	555.163	632.825	497.564	486.33	782.075	502.59	829.958	847.946	1280.41	NaN	1487.82	1007.13	757.892	959.111	NaN	1436.26	658.331	543.281	676.778	775.029	922.836	898.333	1195.69	946.156	2250.41	923.956	1303.83	1162.22
O95336	PGLS	Homo sapiens	6-phosphogluconolactonase	6PGL_HUMAN	FALSE	1.11306e-11	457.493	493.444	NaN	NaN	NaN	NaN	886.519	992.754	491.166	409.461	580.134	530.65	805.766	856.165	801.432	659.283	NaN	NaN	NaN	582.401	858.195	830.664	642.163	1309.4	654.985	NaN	500.612	551.948	NaN	1139.91	398.946	548.289	NaN	NaN	NaN	689.053
O95373	IPO7	Homo sapiens	Importin-7	IPO7_HUMAN	FALSE	2.16592e-11	332.503	372.81	NaN	355.876	NaN	NaN	199.187	NaN	227.912	234.497	NaN	28.3678	NaN	NaN	440.202	499.307	NaN	NaN	NaN	NaN	680.096	284.324	NaN	NaN	NaN	NaN	487.216	229.45	NaN	NaN	92.8429	220.404	NaN	NaN	NaN	NaN
O95394;O95394-3;O95394-4	PGM3	Homo sapiens	Phosphoacetylglucosamine mutase;Isoform 2 of Phosphoacetylglucosamine mutase;Isoform 3 of Phosphoacetylglucosamine mutase	AGM1_HUMAN	FALSE	4.15892e-14	302.539	256.645	NaN	NaN	NaN	NaN	302.328	203.95	182.12	154.385	126.812	80.2399	391.705	875.345	486.437	350.133	NaN	NaN	NaN	1326.85	NaN	305.953	NaN	NaN	NaN	NaN	217.912	180.309	230.057	NaN	293.344	249.887	NaN	NaN	NaN	NaN
O95433;O95433-2	AHSA1	Homo sapiens	Activator of 90 kDa heat shock protein ATPase homolog 1;Isoform 2 of Activator of 90 kDa heat shock protein ATPase homolog 1	AHSA1_HUMAN	FALSE	1.65853e-14	412.981	381.865	NaN	NaN	107.381	99.0449	615.675	304.363	354.668	134.085	567.236	380.041	1677.1	1220.99	406.836	239.188	40.6472	0.589217	669.513	NaN	344.879	428.848	917.432	NaN	2442.53	NaN	820.865	153.992	1632.56	NaN	202.304	714.771	NaN	NaN	29.6998	1220.23
O95445	APOM	Homo sapiens	Apolipoprotein M	APOM_HUMAN	FALSE	8.6604e-08	712.269	713.275	1913.86	1773.49	3100.67	NaN	276.959	234.04	492.117	494.89	495.913	502.368	NaN	162.925	1534.19	1445.76	NaN	NaN	2284.55	2345.36	3286.02	3402.36	NaN	NaN	NaN	NaN	634.035	909.4	580.777	709.509	1024.14	1356.2	NaN	NaN	853.437	NaN
O95479;O95479-2	H6PD	Homo sapiens	GDH/6PGL endoplasmic bifunctional protein;Isoform 2 of GDH/6PGL endoplasmic bifunctional protein	G6PE_HUMAN	FALSE	2.92264e-09	877.367	1004.48	1338.99	551.93	NaN	NaN	328.039	407.777	621.001	729.194	469.481	443.662	488.802	393.331	1282.9	1146.02	NaN	NaN	690.176	596.737	764.782	844.711	NaN	NaN	410.693	713.488	936.05	889.08	NaN	NaN	1080.43	1111.44	NaN	NaN	579.132	295.2
O95747	OXSR1	Homo sapiens	Serine/threonine-protein kinase OSR1	OXSR1_HUMAN	FALSE	4.89883e-14	200.096	211.616	NaN	NaN	NaN	8.56564	219.591	253.047	201.551	242.02	269.909	241.443	NaN	101.754	414.8	282.035	NaN	NaN	NaN	506.424	NaN	NaN	334.428	NaN	NaN	NaN	395.783	214.258	NaN	294.901	179.675	483.872	NaN	NaN	NaN	NaN
O95777	LSM8	Homo sapiens	U6 snRNA-associated Sm-like protein LSm8	LSM8_HUMAN	FALSE	3.80169e-17	1439.58	948.863	1465.07	NaN	63556.3	46539.7	461.09	428.898	241.622	202.873	580.446	485.367	3139.03	2848.79	414.881	612.456	22749.2	8682.5	646.035	34.8046	3190.64	1185.88	1060.08	1203.9	4782.27	3814.24	181.13	323.829	4293.98	3642.51	313.499	284.03	13094.3	15802.4	771.084	717.271
O95782;O95782-2	AP2A1	Homo sapiens	AP-2 complex subunit alpha-1;Isoform B of AP-2 complex subunit alpha-1	AP2A1_HUMAN	FALSE	6.26233e-09	423.513	980.716	779.414	491.407	24.0473	2.48717	327.621	408.94	305.987	424.083	302.501	389.991	NaN	NaN	82.1422	89.7189	36.9949	NaN	32.7372	282.418	349.707	2351.33	NaN	NaN	NaN	NaN	465.023	294.331	NaN	NaN	582.001	379.021	NaN	NaN	NaN	NaN
O95810	CAVIN2	Homo sapiens	Caveolae-associated protein 2	CAVN2_HUMAN	FALSE	0.0050624	149.384	NaN	NaN	NaN	NaN	NaN	745.989	867.62	269.069	258.997	850.854	887.199	NaN	NaN	NaN	169.144	NaN	NaN	NaN	NaN	NaN	NaN	NaN	641.799	NaN	NaN	NaN	453.148	NaN	NaN	162.694	NaN	NaN	NaN	NaN	278.834
O95831;O95831-3	AIFM1	Homo sapiens	Apoptosis-inducing factor 1, mitochondrial;Isoform 3 of Apoptosis-inducing factor 1, mitochondrial	AIFM1_HUMAN	FALSE	4.60645e-10	322.962	289.469	NaN	NaN	NaN	NaN	179.115	252.017	198.322	156.438	146.971	174.265	NaN	NaN	178.701	236.59	NaN	NaN	NaN	NaN	306.655	549.846	1031.04	NaN	5.05155	NaN	209.811	62.4972	NaN	NaN	135.195	157.087	NaN	NaN	NaN	NaN
O95881	TXNDC12	Homo sapiens	Thioredoxin domain-containing protein 12	TXD12_HUMAN	FALSE	1.62903e-10	2506.96	3001.62	6088.66	5835.25	16202.1	6049.25	2625.81	2615.01	1550.31	1803.68	2885.31	2611.54	3599.24	3952.35	3721.72	3424.28	9983.02	9406.07	5740.28	4430.47	4665.69	3839.12	5008.8	4637.81	4928.85	4744.82	2668.71	2012.45	2500.8	5160.55	2815.16	2430.57	5524.35	6534.25	4272.06	4632.52
O95967	EFEMP2	Homo sapiens	EGF-containing fibulin-like extracellular matrix protein 2	FBLN4_HUMAN	FALSE	1.46487e-13	1139.52	966.035	NaN	NaN	NaN	5167.71	1529.75	1562.82	767.071	915.505	1050.85	1032.99	2645.82	3049.18	579.132	624.492	16.0959	7598.07	1673.02	1841.29	734.642	1072.3	1290.38	1486.19	1617.13	1542.7	880.623	950.521	849.157	874.301	723.212	706.469	46.297	390.039	663.856	720.165
O95989	NUDT3	Homo sapiens	Diphosphoinositol polyphosphate phosphohydrolase 1	NUDT3_HUMAN	FALSE	5.04222e-05	1013.15	1072.23	NaN	NaN	NaN	NaN	784.538	550.802	672.327	707.767	641.687	542.031	1415.82	1083.25	650.057	614.619	NaN	NaN	992.292	NaN	2572.49	1734.95	678.445	NaN	NaN	NaN	736.513	583.137	NaN	NaN	814.451	748.482	NaN	NaN	NaN	NaN
O96008	TOMM40	Homo sapiens	Mitochondrial import receptor subunit TOM40 homolog	TOM40_HUMAN	FALSE	2.9052e-09	575.199	659.944	NaN	NaN	NaN	NaN	311.033	214.688	499.966	509.041	473.972	598.568	235.53	258.371	744.239	595.186	NaN	NaN	190.257	NaN	373.063	NaN	NaN	NaN	NaN	NaN	202.308	263.222	146.674	NaN	329.084	406.321	NaN	NaN	NaN	NaN
P00167;P00167-2	CYB5A	Homo sapiens	Cytochrome b5;Isoform 2 of Cytochrome b5	CYB5_HUMAN	FALSE	1.0973e-15	1169.01	1336.1	NaN	NaN	NaN	NaN	2882.53	2256.62	1362.04	1528.38	2225.65	2426.36	683.011	954.102	877.826	936.707	1868.76	NaN	1270.49	741.282	723.988	1231.36	1269.42	2630.33	NaN	NaN	1335.26	1305.86	923.784	1161.42	1310.81	1367.14	NaN	NaN	2539.65	3240.01
P00325	ADH1B	Homo sapiens	All-trans-retinol dehydrogenase [NAD(+)] ADH1B	ADH1B_HUMAN	FALSE	1.55158e-14	4936.55	4750.84	11379.6	12074.1	15945.2	19553.3	8681.6	8970.68	5510.09	5658.49	12952.1	12079.3	4526.89	4818.13	6300.47	5346.87	26233.4	33807.5	10797.5	13115.3	11427.7	11788.6	14797	15671.1	8722.98	8326.87	8238.08	7099.2	15849.1	18073.3	10729.6	9287.71	5517.38	7802.63	23585.8	25552.6
P00338;P00338-3	LDHA	Homo sapiens	L-lactate dehydrogenase A chain;Isoform 3 of L-lactate dehydrogenase A chain	LDHA_HUMAN	FALSE	3.91632e-15	21077.5	18509	34604	25471.7	137396	74935.7	15043.5	15624.6	9848.3	11187.4	11605	10911.2	29107.2	28527.9	20215.7	21966.4	29664.3	49760.3	24708.2	22572.8	25185.4	22320.7	25673.3	21503.1	35713.7	22219.9	15824.3	16425.7	27125.7	24047.8	18883.8	18471.6	39970.6	45494.7	17959.7	21084.3
P00352	ALDH1A1	Homo sapiens	Retinal dehydrogenase 1	AL1A1_HUMAN	FALSE	4.62757e-09	551.768	545.872	1042.36	1479.99	NaN	NaN	451.032	454.223	419.881	485.8	632.88	534.654	362.319	537.023	407.113	399.972	NaN	1099.15	1265.19	1310.89	1257.67	1064.72	576.273	848.365	1242.14	425.852	794.892	871.072	1015.94	1387.65	961.292	789.888	554.238	NaN	770.4	NaN
P00367	GLUD1	Homo sapiens	Glutamate dehydrogenase 1, mitochondrial	DHE3_HUMAN	FALSE	1.16424e-12	2828.07	2899.51	3190.34	3517.77	9517.62	5352.4	1907.69	2061.75	2223.82	2333.39	1781.89	1683.2	2358.99	2135.52	3244.64	2854.91	4593.82	1885.7	3681.91	3299.87	2494.26	2713.18	2043.48	2351.85	1709.3	2647.27	2684.63	2452.34	2169.89	3271.46	2533.02	2606.72	1714.5	2624.28	2501.24	2406.17
P00387;P00387-2;P00387-3	CYB5R3	Homo sapiens	NADH-cytochrome b5 reductase 3;Isoform 2 of NADH-cytochrome b5 reductase 3;Isoform 3 of NADH-cytochrome b5 reductase 3	NB5R3_HUMAN	FALSE	1.75472e-16	2852.94	2706.25	8074.69	6914.98	9089.02	13913.6	4461.06	3614.82	4068.17	4176.71	4346.11	3514.95	2358.9	2472.05	5094.67	5038.98	8642.42	9885.49	8879.7	7403.35	5320.57	6179.42	5919.96	4757.37	3822.13	3990.25	5868.63	5177.64	5541.16	5911.18	4662.36	5091.1	2680.87	4124.12	6785.42	6728.14
P00390;P00390-2;P00390-3	GSR	Homo sapiens	Glutathione reductase, mitochondrial;Isoform Cytoplasmic of Glutathione reductase, mitochondrial;Isoform 2 of Glutathione reductase, mitochondrial	GSHR_HUMAN	FALSE	1.74925e-05	207.396	306.859	NaN	NaN	NaN	NaN	361.517	484.701	211.316	233.617	274.353	160.508	795.207	655.874	404.096	336.365	NaN	NaN	NaN	340.216	756.929	446.52	296.753	NaN	NaN	NaN	275.126	300.531	342.171	185.825	424.777	219.311	NaN	NaN	NaN	NaN
P00403	MT-CO2	Homo sapiens	Cytochrome c oxidase subunit 2	COX2_HUMAN	FALSE	6.64069e-06	309.247	706.34	1.88484	NaN	NaN	5.03242	68.5296	42.3089	61.2686	130.448	106.52	79.4373	NaN	142.99	1428.44	1316.84	NaN	NaN	249.071	326.109	166.555	NaN	NaN	NaN	NaN	NaN	58.8393	62.1446	NaN	NaN	NaN	NaN	NaN	NaN	NaN	NaN
P00441	SOD1	Homo sapiens	Superoxide dismutase [Cu-Zn]	SODC_HUMAN	FALSE	7.07961e-15	NaN	45.7691	NaN	NaN	NaN	NaN	657.735	400.276	86.6204	NaN	399.261	438.625	913.011	828.803	26.9431	NaN	NaN	NaN	NaN	NaN	NaN	NaN	769.048	509.774	1318.73	2324.53	NaN	NaN	1607.01	NaN	105.112	NaN	NaN	NaN	NaN	1357.19
P00450	CP	Homo sapiens	Ceruloplasmin	CERU_HUMAN	FALSE	9.37904e-17	10015.8	10713.8	17873.5	16715.4	34782.6	32011.7	10472.7	11278.7	6658.59	7165.97	7977.1	7421.84	16668.2	16972	11079.2	10387.6	11013.6	18464.2	9994.68	10167	11099.9	11625.4	16281.4	15430.8	17348.1	18887.5	8390.23	8271.47	8701.48	7987.25	13942.5	12656.8	10491	12155.4	12093.5	12553.4
P00488	F13A1	Homo sapiens	Coagulation factor XIII A chain	F13A_HUMAN	FALSE	1.16665e-14	2230.03	2579.38	5496.27	3777.33	1140.86	143.159	1329.18	1643.58	1280.73	1709.33	1123.97	1120.13	1821.02	2007.41	2720.4	2390.43	608.529	15.4524	4107.95	3556.24	2233.77	2386.16	2047.63	2095.27	1410.66	1079.87	2354.62	2107.26	1022.97	1039.29	2249.56	2384.87	907.917	976.679	2228.09	1950.34
P00491	PNP	Homo sapiens	Purine nucleoside phosphorylase	PNPH_HUMAN	FALSE	2.24596e-12	267.275	411.658	NaN	NaN	1915.27	13.0764	235.343	212.311	184.42	113.335	226.954	161.986	722.16	514.664	303.973	290.09	2824.25	NaN	184.158	NaN	403.865	1393.06	514.411	NaN	1055.11	531.231	158.017	326.859	700.136	502.349	207.841	197.355	606.087	NaN	411.747	269.08
P00505	GOT2	Homo sapiens	Aspartate aminotransferase, mitochondrial	AATM_HUMAN	FALSE	6.35972e-11	1298.76	1376.16	15524.2	6651.78	26488.4	NaN	1625.91	1930.26	802.077	823.28	1246.15	1257	2212.83	3932.59	775.98	545.88	10630	6532.98	3167.82	2799.07	2714.03	2466.02	4979.67	5499.35	NaN	7118.69	1446.84	1148.09	4529.68	2182.71	1426.32	1640.06	4278.96	5203.6	3046.43	3324.15
P00558;P00558-2	PGK1	Homo sapiens	Phosphoglycerate kinase 1;Isoform 2 of Phosphoglycerate kinase 1	PGK1_HUMAN	FALSE	3.21032e-17	2720.69	3458.83	6362.34	8171.27	40216.5	18336.3	4046.04	4300.3	2503.27	2461.34	4316.05	4140.11	6084.04	5645.35	4137.58	3713.71	14467.8	12348.5	5890.64	5853.52	4925.09	6335.42	8648.94	9749.83	9719.08	9051.7	3523.99	4168.81	8827.08	9161.46	3401.48	4055.06	11238.5	14566.6	7370.29	9350.57
P00568	AK1	Homo sapiens	Adenylate kinase isoenzyme 1	KAD1_HUMAN	FALSE	2.37e-12	1342.66	1742.4	3543.25	2084.42	NaN	NaN	1959.26	1888.67	1024.4	1022.94	2108.19	1750.87	2399.99	2162.51	1912.49	1746.22	3442.82	4437.7	3680.39	3078.17	3522.07	3081.71	2687.21	2400.95	1535.8	2862	1688.17	1518.07	2197.51	2703.26	1511.09	1554.91	4068	4450.79	2620.98	2659.97
P00734	F2	Homo sapiens	Prothrombin	THRB_HUMAN	FALSE	1.45846e-16	195399	208616	611176	504876	2886913	3344721	423980	453596	146641	122629	336974	301924	752211	822306	113484	103355	1.73341e+06	1.97444e+06	595100	544567	544004	519918	902066	1.00093e+06	1.37344e+06	1.44298e+06	269568	262936	1.16269e+06	1.24455e+06	259322	268268	1.87355e+06	2207794	957370	922647
P00736	C1R	Homo sapiens	Complement C1r subcomponent	C1R_HUMAN	FALSE	4.64493e-12	1019.93	1247.92	2487.61	1567.25	8.34467	8.0928	722.626	824.587	662.899	702.929	672.319	515.764	1636.94	1652.45	1338.25	1295.57	NaN	NaN	1375.34	1635.34	1063.49	1532.76	764.359	1791.84	1941	1502.48	1156.79	992.315	949.183	930.824	990.444	946.742	NaN	997.565	997.161	467.391
P00738	HP	Homo sapiens	Haptoglobin	HPT_HUMAN	FALSE	4.65748e-17	8399.35	9734.89	15623.9	13448.5	42621	69469.7	19283.5	19987.3	5731.68	6831.69	11967.4	10885.9	59600.7	54638	14815.2	13229.4	17759	29298.3	10509.1	12102.3	11102.2	13624.1	28768.8	29247.4	44918	49655.3	7759.57	7398.38	16545.1	19266.9	11163.3	11337.2	46866.8	45385.8	12547.3	14995.9
P00740;P00740-2	F9	Homo sapiens	Coagulation factor IX;Isoform 2 of Coagulation factor IX	FA9_HUMAN	FALSE	5.78405e-14	18131.4	22104.3	98673.7	97739.8	138519	138934	33759.3	35216.1	10750.6	11347.4	19493.9	20406.4	65417.4	59504.8	18406.9	14420.5	106863	139436	74498.1	70335.3	56515.2	61344.5	80316.4	85634.3	128940	132522	29901.3	29432.5	57288.9	65222.8	27750.9	26297.7	78777.6	90342.5	69375.1	68195.7
P00742	F10	Homo sapiens	Coagulation factor X	FA10_HUMAN	FALSE	7.16331e-14	3801.52	4176.86	17279.2	17780.6	27258.1	30979.5	4768.48	4786.25	2138.69	2262.3	5502.51	5421.02	12065.5	11664.2	3184.38	3342.21	22115.2	30987.6	15913.2	15819	10675.1	12115.2	17345	18194.8	27311.6	31889.3	6682.47	5793	14612	17910.8	8110.98	7879.68	27246.4	39209.1	19950.5	19564
P00747	PLG	Homo sapiens	Plasminogen	PLMN_HUMAN	FALSE	9.65501e-12	5547.71	5021.52	9982.99	9061.26	12625.7	23327.1	2646.04	3041.43	3272.72	3545.98	2504.61	2383.85	5863.9	5348.3	4404.69	4279.79	3107.86	3021.55	6867.7	8145.56	6653.59	6915.35	4912.29	4726.76	6166.16	6072.56	4168.04	4103.56	5558.76	5621.38	4702.05	4749.48	7527.68	6161.18	2874.01	3479.15
P00750;P00750-3;P00750-4	PLAT	Homo sapiens	Tissue-type plasminogen activator;Isoform 3 of Tissue-type plasminogen activator;Isoform 4 of Tissue-type plasminogen activator	TPA_HUMAN	FALSE	4.84903e-15	1071.43	1605.68	1065.16	NaN	NaN	1118.95	2634.91	2210.4	991.963	1029.29	2506.73	2193.02	1496.04	1507.16	1416.04	1302.07	NaN	NaN	557.346	1077.81	1245.79	961.098	1513.8	2335.78	821.008	596.318	1549.19	1563.16	1325.66	1348.61	940.218	974.772	NaN	NaN	1880.56	1785.71
P00751	CFB	Homo sapiens	Complement factor B	CFAB_HUMAN	FALSE	5.17878e-14	3152.09	3200.2	5446.32	5428.07	7845.96	13103.1	3938.91	4007.03	3426.76	3393.31	2649.71	2511.16	5790.66	6148.04	3599.54	3534.45	6694.95	5772.28	5342.09	5149.69	4398.27	4982.52	6120.5	6089.72	5785.2	6809.48	3908.51	4111.39	5400.66	5304.6	3621.94	3474.1	6844.51	6007.27	4085.57	3959.2
P00915	CA1	Homo sapiens	Carbonic anhydrase 1	CAH1_HUMAN	FALSE	9.51478e-16	24471.9	21221	33170.6	31765.7	38315	37473.8	44093.8	47137.6	19765.5	23259.8	25873.2	23592.4	57591	65536.5	34811.9	31128.5	28850	35211.5	24847.2	25438.9	31645	32003.6	61742.6	56767.6	46976.4	48946.6	18196.7	17020	38116.4	36581.9	23293.1	25176.6	36897	49031.3	25515.9	30545.3
P00918	CA2	Homo sapiens	Carbonic anhydrase 2	CAH2_HUMAN	FALSE	6.13155e-15	6358.23	7442.43	8233.41	8548.49	13555.5	11498.9	8745.89	10132.5	4467.24	4914.35	5831.48	5262.91	12381.1	13716.6	8935.3	8231.98	6201.31	5868.54	7956.44	7378.78	7029.16	7687.39	11640.5	11238.4	9483.51	8434.92	6607.12	6076.12	7689.74	8973.63	7819.43	7545.54	6158.75	6307.87	5702.7	6740.04
P00966	ASS1	Homo sapiens	Argininosuccinate synthase	ASSY_HUMAN	FALSE	7.15838e-16	1589.56	1266.64	2997.6	3650.37	30109.6	20812	2011.42	1950.62	1052.31	1238.64	2084.45	1889.79	2377.06	1989.92	1967.78	1928.02	6712.56	6199.57	3300.12	3088.48	3321.12	2804.68	3219.88	2949.38	3371.2	2107.48	1638.08	1733.12	4174.44	3712.09	2419.65	2022.11	4101.87	3376.45	1877.54	2781.2
P01008	SERPINC1	Homo sapiens	Antithrombin-III	ANT3_HUMAN	FALSE	1.2811e-17	1697.96	2257.43	4264.1	4535.53	3825.4	8578.81	4467.93	4676.93	1476.49	1532.52	3492.73	2979.42	10172.4	10838	2019.53	1929.32	6799.66	8264.38	4109.13	4271.89	3514.68	3958.57	9475.83	9735.61	16850.4	16818.9	2202.14	2215.49	5894.65	6654.58	2812.46	2849.24	13376.6	16964.1	7642.28	7284.94
P01009	SERPINA1	Homo sapiens	Alpha-1-antitrypsin	A1AT_HUMAN	FALSE	6.02765e-17	27725.1	33838.3	63614.4	58511.4	116319	80354.8	61375	64257.4	14922.6	18108.6	42410.7	39504.2	137540	151306	64401.6	56955.1	83640.7	92187.1	80945.2	82538.4	61986.1	73638.1	132150	128876	139381	149944	31269.4	30577.5	73927.7	88749.4	38638.8	44218	132205	174304	70830.7	70230.3
P01011	SERPINA3	Homo sapiens	Alpha-1-antichymotrypsin	AACT_HUMAN	FALSE	2.8998e-14	9727.1	9503.08	13916.2	12519.6	13400.8	20136.1	16610.9	20967.9	5842.25	6318.52	14809	13569.3	32804.8	39971.3	10599.8	9461.32	19166	19046.3	13433	11688.1	10300.8	11860.7	27655.1	31918.2	32029.9	32949.2	8203.31	7851.64	17671.6	19868.4	9115.26	9060.86	21258.6	29547.8	19815.3	20195.9
P01019	AGT	Homo sapiens	Angiotensinogen	ANGT_HUMAN	FALSE	9.91158e-13	1356.45	1988.1	3086.17	3118.94	5619.59	8061.81	1847.65	1917.04	1259.37	1464.3	1866.21	1553.53	2837.92	2802.89	3025.24	2911.67	2017.7	2591.38	3104.91	3026.39	2607.71	2814.84	2464.21	4186.48	3595.57	3782.55	2135.67	1841.94	2110.43	2514.8	2209.06	2000.09	1027.52	4105.08	2510.87	2879.67
P01023	A2M	Homo sapiens	Alpha-2-macroglobulin	A2MG_HUMAN	FALSE	3.42856e-17	19379.7	21437.2	39351.9	39917.1	103078	100651	16883.5	17911.8	14874.8	15810.8	12988.7	12459.8	21394.2	22593.8	26950.4	27161.4	33107.9	32278.8	28915.3	29378.3	24763.8	27104.6	28560.7	28178.8	25552.2	26768.8	21787.5	20286.4	22121.7	24475	28236.7	25702.5	28951.4	33410.9	20120.5	19642.5
P01024	C3	Homo sapiens	Complement C3	CO3_HUMAN	FALSE	1.20287e-16	30430.8	33490.7	66398.9	67799.2	78282.8	84373	24145.5	25490.2	26752.4	28158.9	16105.6	14056.9	38394.9	39690.4	40772	39710.4	25644	32719.4	60807.4	59304.3	51361.9	58791.7	37770	40661.5	41785	42669.1	37092.1	37692.9	23039.9	26832.7	50570.5	51956.6	37274.8	38521.8	23357.4	24660.1
P01031	C5	Homo sapiens	Complement C5	CO5_HUMAN	FALSE	4.39591e-16	5780.63	6522.54	9375.99	8649.5	10878.9	6748.21	3953.7	4077.37	4343.5	4624.1	3446.49	3324.44	7246.15	7913.48	5975.16	5551.82	3957.87	4966.19	7260	5976.22	5851.83	5919.71	5285.07	5582.55	7040.36	8372.46	5273.95	5186.99	3543.47	4190.1	5745.71	5697.91	5050.92	6438.14	5652.99	4751.7
P01040	CSTA	Homo sapiens	Cystatin-A	CYTA_HUMAN	FALSE	1.96821e-12	580.169	701.391	5999.29	5716.69	4786.18	2142.64	1789.81	1785.42	592.967	632.148	2856.48	2450.22	2614.5	1697.65	298.028	342.951	8061.59	10691.6	7437.47	8198.42	1807.9	1894.58	7747.96	9362.24	20321.1	25167.7	4978.64	5198.52	3612.88	4266.51	1634.15	1350.78	11274.4	12681.4	7878.69	5222.28
P01042-2	KNG1	Homo sapiens	Isoform LMW of Kininogen-1	KNG1_HUMAN	FALSE	9.8765e-17	56307	59088	177496	164416	405523	459798	82029.4	89540.6	35633.1	32290.8	76788.6	63989.9	209749	189774	36566.4	34661.5	243306	305672	139202	130149	103918	110222	180638	207865	350026	339291	67520.7	78368.5	166387	183367	76997.6	80461.4	338289	456860	187344	196782
P01111	NRAS	Homo sapiens	GTPase NRas	RASN_HUMAN	FALSE	3.8549e-15	2194.13	2561.61	3622.25	3801.1	1934.39	5857.37	2301.6	2276.25	1217.24	1252.78	3123.39	2774.27	4709.49	5620.91	2313.42	2192.45	8081.25	9233.95	2957.74	3735.66	2573.49	2520.69	2441.45	2739.45	2819.68	2658.58	1589.53	1362.18	3503.97	3109.91	1065.4	1216.35	2635.84	3476.92	1732.97	1290.61
P01137	TGFB1	Homo sapiens	Transforming growth factor beta-1 proprotein	TGFB1_HUMAN	FALSE	2.38812e-15	9060.98	9923.03	18652.8	18584.9	42959	35517.1	17932.5	19127.9	6498.28	6834.3	19657.7	18821.6	34535.6	40681.5	6713.84	6307.36	31445.5	33150.1	10295.4	9697.38	8913.7	9171.54	31341.8	35936.4	37554.7	39650.3	7912.71	7360.93	21381.6	24136.1	9222.09	8156.1	37309.5	45608.6	31845.3	35237.2
P01275	GCG	Homo sapiens	Pro-glucagon	GLUC_HUMAN	FALSE	1.88369e-15	41.9249	80.4897	NaN	NaN	NaN	NaN	120.526	110.906	7.6831	14.3488	257.726	234.252	423.802	493.933	270.355	0.504456	0.681197	NaN	0.475416	NaN	NaN	NaN	396.175	257.813	364.733	185.188	NaN	23.1744	94.2953	308.831	NaN	NaN	NaN	NaN	426.684	361.548
P01619	IGKV3-20	Homo sapiens	Immunoglobulin kappa variable 3-20	KV320_HUMAN	FALSE	1.64331e-11	6096.91	8119.78	14399.9	12668.5	12463.2	12036.7	10076.7	9923.08	5108.8	5882.86	6362.05	6179.87	13463.7	14124.3	7829.13	7456.63	9884.4	13945.5	11072.6	11208.6	9088.3	9772.11	11224.3	12447.4	12143.6	11844	6548.78	6886.59	6160.13	6059.61	6340.65	6807.69	7300.33	7415.88	9621.44	8539.04
P01780	IGHV3-7	Homo sapiens	Immunoglobulin heavy variable 3-7	HV307_HUMAN	FALSE	2.62727e-12	4510.02	4658.69	9033.1	7963.38	6387.21	4197.11	5637.85	5506.28	3604.66	3543.33	4838.95	3966.58	7606.04	7287.52	5638.42	5599.4	3766.41	6600.24	6612.07	5929.07	5677.12	5134.75	6145.51	7322.19	9642.46	10392.9	4381.71	4592.16	6292.44	6271	5304.84	4848.1	8036.9	7662.79	7602.15	6337.21
P01857;P0DOX5	IGHG1;	Homo sapiens	Immunoglobulin heavy constant gamma 1;Immunoglobulin gamma-1 heavy chain	IGHG1_HUMAN;IGG1_HUMAN	FALSE	3.96057e-13	83056.3	78020.7	184108	176152	157107	205448	93259.8	101423	58765.2	61245.1	90428.8	91759.3	140160	120617	80489.4	80893.1	111770	152039	97366.7	105420	74039.6	70512.9	141185	152690	140736	157038	79566.6	73075.6	91430.9	110687	83425.2	77294	124996	193311	142505	133968
P01859	IGHG2	Homo sapiens	Immunoglobulin heavy constant gamma 2	IGHG2_HUMAN	FALSE	1.93279e-10	37417.6	36708.1	43666.5	35455.6	72962.7	69912	33852.8	37677.9	28435.6	28475.3	45103.2	38987.4	65683.6	60130.4	54325.6	52394.1	17959.8	22115.5	18135.5	22573.5	15827.8	22102	36436.3	36857.8	41807	43727.8	24420.1	26979.8	19761	21387.7	30185.5	32165.2	31343.9	34498.5	25227.2	24691.4
P01861	IGHG4	Homo sapiens	Immunoglobulin heavy constant gamma 4	IGHG4_HUMAN	FALSE	3.60729e-15	1742.17	2229.05	5177.71	4994.98	NaN	NaN	2574.68	2565.73	1182.52	1647.38	3472.38	3330.71	3352.87	3269.3	4409.29	3705.81	NaN	NaN	1800.64	2995.94	3433.5	3121.73	2777.77	4906.25	3368.71	2518.56	2764.95	1768.84	2142.36	3144.85	3152.99	3061.94	NaN	NaN	4073.15	2637.45
P01871;P01871-2	IGHM	Homo sapiens	Immunoglobulin heavy constant mu;Isoform 2 of Immunoglobulin heavy constant mu	IGHM_HUMAN	FALSE	6.80593e-14	8367.34	9155	10724.3	9925.09	12076.3	12943.5	7206.02	7916.21	6564.76	6519.03	6964.86	6103.88	12041.9	12748.6	9449.41	7830.78	7221.92	7089.32	7587.41	6797.23	8579.79	7736.59	7786.63	7767.52	10156.2	10912.8	7619.9	6927.1	3868.06	4171.42	8255.7	8172.14	6881.55	6676.72	6923.55	7800.06
P01876	IGHA1	Homo sapiens	Immunoglobulin heavy constant alpha 1	IGHA1_HUMAN	FALSE	9.74431e-10	8576.6	10530.9	24256.2	23109.4	2497.84	16416.9	7076.7	7314.79	5629.62	7215.28	7216.7	5975.07	10580.1	8633.09	9977.08	8921.5	5728.11	7216.6	10759.1	12986.9	9703.03	11337.3	9362.58	13003.5	12935.4	13235.3	8837.42	7931.8	4512.58	5698.29	11471.6	10745.4	7433.58	7117.8	4831.66	7241.45
P01877	IGHA2	Homo sapiens	Immunoglobulin heavy constant alpha 2	IGHA2_HUMAN	FALSE	1.08089e-09	27285.7	30113.7	32602.3	32819.2	35307.4	40847.5	18354	18175.8	20874.4	20947.9	16562.4	17011.3	27712.8	27854.5	30171.2	28732.9	15985.9	14855.2	24097.8	23138.1	24244.8	23579.5	18131.1	19172.1	21216.2	21346.9	19282.5	21287.2	13777.9	14462.5	25603.6	26714.9	14528.6	17403.4	15797.2	17093.3
P01903	HLA-DRA	Homo sapiens	HLA class II histocompatibility antigen, DR alpha chain	DRA_HUMAN	FALSE	2.33631e-17	1396.7	1489.23	1009.89	1222.55	NaN	NaN	1363.15	1440.7	854.446	903.961	1681	1512.96	1058.45	1233.85	1255.95	1184.09	2040.46	NaN	636.958	707.005	1018.18	932.258	1315.03	1723.32	847.145	1666.57	1039.98	915.836	701.342	663.892	1197.3	1343.05	NaN	NaN	1687.08	1613.06
P01911	HLA-DRB1	Homo sapiens	HLA class II histocompatibility antigen, DRB1 beta chain	DRB1_HUMAN	FALSE	7.7448e-11	2410.03	2413.94	2251.54	1980.81	NaN	4630.04	3351.97	3322.17	2216.47	2149.41	3104.27	3095.31	4239.43	3898.15	2010.63	2006.35	5046.83	5590.71	1852.57	2320.88	1561.62	2402.56	2995.84	3250.57	3873.8	3607.97	1514.11	1934.47	2809.92	3489.79	2404.09	1884.86	4711.21	3736.01	2639.3	2786.01
P02042	HBD	Homo sapiens	Hemoglobin subunit delta	HBD_HUMAN	FALSE	6.62662e-10	20451.8	60211.9	31028.6	26315.2	51533.8	56927.5	52289.7	51082.6	63089.9	23935.4	35791.3	36886.1	38534.7	47029.2	24924.5	26921.2	39599.9	56823.1	29699.2	29894.2	42566.5	32135	45306.9	65409.9	54418.5	47186.7	28685.8	16053.6	33336.7	45780.8	31802.3	29442.8	72490.4	66456.4	46358.8	46202.9
P02144	MB	Homo sapiens	Myoglobin	MYG_HUMAN	FALSE	2.73742e-17	449.775	451.132	NaN	NaN	NaN	NaN	20594	19639.5	621.393	720.816	5450.75	5221.82	25944.3	31284.8	NaN	169.698	1380.55	2197.8	413.667	756.567	NaN	NaN	17103.9	20637.7	24702.3	23399.9	NaN	93.6591	10584.1	10063.1	195.219	NaN	21709.7	17829.8	9087.99	8303.81
P02452	COL1A1	Homo sapiens	Collagen alpha-1(I) chain	CO1A1_HUMAN	FALSE	4.17627e-15	9513208	11706182	31278798	31622232	46054712	47993264	12649698	13236866	6009556	6.23007e+06	7524882	7718826	25710244	25704232	4782227	4.51185e+06	49061636	52222072	27285058	26717870	22153968	23846106	35892408	33990768	59798164	57621300	15528048	17498436	35437004	35967472	17311414	17415364	72001552	79527960	35764016	37122492
P02458;P02458-1	COL2A1	Homo sapiens	Collagen alpha-1(II) chain;Isoform 1 of Collagen alpha-1(II) chain	CO2A1_HUMAN	FALSE	1.58114e-12	124415	150051	336317	364490	480228	468180	77926.2	74556.3	61663.3	54779.5	104666	96296.9	81965.8	85510.7	60034.8	54018.4	886293	955778	308625	287412	297213	313198	186319	173133	166037	132346	149611	147866	176760	187486	134416	152792	154276	183415	510748	565936
P02461	COL3A1	Homo sapiens	Collagen alpha-1(III) chain	CO3A1_HUMAN	FALSE	9.52079e-11	12863.5	14578.6	52780.7	31319.5	44031.8	63303.1	9390.22	10819.8	5052.75	5151.56	8551.43	8428.3	21917.8	25026.2	2619.38	2931.91	95748.8	94526	22921.3	26441.9	17983.8	23032.8	29841.6	23373.4	42047.3	34177.4	15310.5	15721.8	29527	34622.7	11706.9	13061.3	53197.6	54021.1	59555.6	61287.1
P02462	COL4A1	Homo sapiens	Collagen alpha-1(IV) chain	CO4A1_HUMAN	FALSE	8.13417e-13	4149.68	4352.04	45741.9	22463.5	203376	229877	7305.24	6625.41	2196.07	2612.88	5234.53	4223.99	10773.6	9732.63	3368.11	2660.98	36856.4	41897.2	14971.6	14363.9	10647.2	11025.9	16249.6	16280.1	24417.8	22002.4	4551.02	4422.52	9160.09	11860.6	4737.9	4473.15	15102.8	28813.9	19044.8	15979.4
P02511	CRYAB	Homo sapiens	Alpha-crystallin B chain	CRYAB_HUMAN	FALSE	8.06923e-15	7133.38	7639.92	8068.96	6240.94	7126.64	590.697	16324.9	17470	5900.54	6200.66	14068.8	12515.2	14286.8	15798.2	7694.3	6838.35	16660.1	21622.2	8474.66	8564.14	6378.71	7696.76	18248.8	19271.5	11026.4	12487.7	6295.95	7029.9	12507.2	13358.9	6326.72	6010.74	5365.42	5448.51	17605.4	18446.2
P02533	KRT14	Homo sapiens	Keratin, type I cytoskeletal 14	K1C14_HUMAN	FALSE	1.23314e-15	316.545	760.634	39249.8	40389.6	32337.4	57175.9	1604.49	1694.83	1038.23	1040.83	7932.72	6857.7	5425.69	5114.01	926.537	900.389	20134.6	30272.6	14733.7	15460.5	4228.2	4811.28	15727.8	18097.9	93706.5	104926	19509.3	16869.8	9448.53	9300.86	2992.57	3165.66	33294.6	35347.1	16736.5	16872
P02538	KRT6A	Homo sapiens	Keratin, type II cytoskeletal 6A	K2C6A_HUMAN	FALSE	1.30714e-12	NaN	99.7029	8579.65	9500.86	12206.5	5598.57	672.196	330.058	434.492	393.257	2701.88	2759.4	1169.76	1064.86	127.705	265.586	2255.94	2568.28	837.486	781.147	404.747	434.015	2450.34	2054.31	NaN	NaN	1974.45	2150.82	560.558	934.862	NaN	NaN	1621.43	3882.61	1231.98	1574.59
P02545;P02545-2;P02545-6	LMNA	Homo sapiens	Prelamin-A/C;Isoform C of Prelamin-A/C;Isoform 6 of Prelamin-A/C	LMNA_HUMAN	FALSE	5.44958e-16	43269.6	40670.6	76080.9	68438.8	131860	108514	74118.5	80132.4	34062.1	34064.2	95296.9	90228.9	111520	121043	42727.4	39113.1	116536	119187	55288.8	54580.7	46775.3	53486.4	127613	113311	121140	120780	44739.3	42314.8	77591.5	84392.4	55516.8	51877.2	97925.6	107712	110162	112792
P02549	SPTA1	Homo sapiens	Spectrin alpha chain, erythrocytic 1	SPTA1_HUMAN	FALSE	1.10361e-15	619.094	679.209	1276.21	1621.68	NaN	NaN	733.055	710.444	491.622	592.452	1314.03	1259.71	565.258	820.25	837.81	758.963	1824.11	NaN	791.654	779.667	625.916	958.509	717.349	1574.44	1093.85	NaN	669.572	602.645	1775.1	1674.46	729.748	680.425	568.247	NaN	1765.37	1365.09
P02647	APOA1	Homo sapiens	Apolipoprotein A-I	APOA1_HUMAN	FALSE	2.04512e-15	120085	130227	226107	218512	331029	319756	111807	122267	97213.4	99944.9	103578	102596	168347	161363	138858	122822	112408	129171	157362	147930	127675	144681	168545	183548	184185	186347	122317	115288	104683	120768	149865	144176	142745	178570	143410	147773
P02649	APOE	Homo sapiens	Apolipoprotein E	APOE_HUMAN	FALSE	5.66862e-15	6319.91	6319.16	9761.06	7001.53	20714	17484	7601.23	7463.43	5584.41	5752.4	7705.6	6825.32	18282.2	18010.5	6632.67	5872.12	8426.87	12714.5	7753.38	7777.71	6694.9	6295.99	7883.04	10531.3	16500.2	14828.6	6167.63	6460.06	6323.37	7157.45	6437.92	6462.78	13515	14936.3	9408.68	10521.2
P02654	APOC1	Homo sapiens	Apolipoprotein C-I	APOC1_HUMAN	FALSE	9.60302e-15	7397.08	8307.63	12122.9	12945.8	36334.4	33126.9	11891.7	12070.7	9297.39	9489.52	9158.2	8449.52	18399.9	17583.7	9703.41	8753.77	13976	15140.2	10728.6	10188.3	9257.51	10067.2	15906.5	17208.7	18292.3	19469.7	9618.7	9782.88	10739.2	11164	10539.5	10801.5	15391.3	16345.9	11928.6	11419.5
P02655	APOC2	Homo sapiens	Apolipoprotein C-II	APOC2_HUMAN	FALSE	1.12552e-13	732.91	789.645	1471.52	960.823	2871.78	NaN	1470.49	1858.3	787.418	810.768	1952.16	1827.78	3287.43	3226.83	1109.78	1352.69	2275.25	1359.76	1199.22	1126.01	1035.53	952.859	1651.58	1979.67	2535.17	2321.57	906.79	719.91	1556.66	1334.98	774.806	929.712	3719.88	2131.6	2756.63	2136.65
P02656	APOC3	Homo sapiens	Apolipoprotein C-III	APOC3_HUMAN	FALSE	2.38109e-14	2710.81	3265.65	6763.27	6415.76	12760.6	11637.4	3674.51	3646.67	1921.52	2216.52	4471.65	4359.67	6317.96	8649.43	5367.25	5332.53	8660.49	12272.6	5210.76	6219.34	4607.4	5223.65	5827.03	5063.73	7445.58	9293.41	2564.67	2625.72	3949.76	4030.97	3247.69	3323.47	6308.2	6115.99	7745.46	5893.42
P02671;P02671-2	FGA	Homo sapiens	Fibrinogen alpha chain;Isoform 2 of Fibrinogen alpha chain	FIBA_HUMAN	FALSE	3.11663e-13	70949.6	77641.6	105076	100745	114132	110810	6501.44	5959.03	29865.8	28806.6	6452.25	6680.46	10031.1	9745.95	35202.9	32392.5	12167.8	14868.1	53060	47403.7	40653.4	44376.7	9895.44	8897.78	10886.6	9511.94	41306.2	40944.9	8634.45	9095.5	30590	32549.8	9369.23	12823.9	8570.09	7680.89
P02675	FGB	Homo sapiens	Fibrinogen beta chain	FIBB_HUMAN	FALSE	2.26609e-14	60455.4	58435.7	130351	124625	159367	153929	8270.97	8612.8	38703.8	36916.9	7770.61	7020.39	16881.6	16132.1	39835.8	37277.4	15999.5	22840.1	60561.2	58244.1	51368.4	56069.2	14146.7	14967.4	17347	19909	62155.4	61719.4	13632.6	14272.4	56126.1	53269.3	20996.2	23660.6	12586.4	12302.1
P02679;P02679-2	FGG	Homo sapiens	Fibrinogen gamma chain;Isoform Gamma-A of Fibrinogen gamma chain	FIBG_HUMAN	FALSE	1.15753e-14	78226.1	80028.3	138396	137145	144892	153583	10190.4	10187.2	42191.7	46027.2	10375.2	10201.7	16684.6	16452.3	49922.1	48085.9	13507.9	14769.7	50035.8	47280.2	40234.6	40336.1	13897.6	13935.3	17400.1	16296.8	56242.9	57086.3	10722.3	12263.9	52169.6	49061.5	17254.8	18712.6	10753.2	11732
P02730	SLC4A1	Homo sapiens	Band 3 anion transport protein	B3AT_HUMAN	FALSE	9.989e-15	4764.84	6086.23	13026.9	13522.8	14300.7	16785.3	4914.23	4607.5	3002.7	3614.77	6874.92	6720.45	7608.62	6999.77	5440.52	4762.31	8369.45	13011.5	7592.25	9797.96	7562.9	7636.98	10456.9	10583.6	8318.94	11054.5	5047.29	4593.49	9121.5	10507.7	5614.63	5771.48	11892.1	11005.5	7912.53	12479.7
P02741	CRP	Homo sapiens	C-reactive protein	CRP_HUMAN	FALSE	3.39704e-12	2387.18	2817.83	7248.71	6246.49	13118.1	10218.7	13833.4	14668.2	2063.69	2592.69	5355.98	5035.14	61995.2	61043.7	4363.33	4098.21	10226	14685.5	3914.65	4703.79	3668.54	4642.51	21784.6	25369.6	66685.4	66677.9	3161.43	2947.15	11303	11742.5	4415.46	3396.87	74582	71870.5	7975.55	9005.92
P02743	APCS	Homo sapiens	Serum amyloid P-component	SAMP_HUMAN	FALSE	7.6678e-14	42744	44012.7	80581	77490.9	89482.9	92658.5	46373.8	48205.7	30851.3	32296.4	37982.1	36540.1	97461	97184.2	54543.4	53206.8	52310.2	55728.6	54776.9	54790	40903.2	42327.6	65782.9	60772.1	85467.1	92999.6	34324.8	33210.3	30834.7	35237.2	43199.1	40247.6	49908.6	66908.9	52442.2	54026
P02745	C1QA	Homo sapiens	Complement C1q subcomponent subunit A	C1QA_HUMAN	FALSE	1.62194e-12	783.778	1621.74	1929.33	2328.14	2.13017	3.442	856.713	1161.76	131.366	321.09	3728.45	3066.86	1742.87	3888.35	911.895	2.12084	1078.01	1525.35	1275.55	969.659	695.007	756.915	2092.27	1548.58	1072.37	1551.48	254.27	268.856	1107.46	2153.71	2142.87	1984.24	1899	2242	2911.28	3792.49
P02746	C1QB	Homo sapiens	Complement C1q subcomponent subunit B	C1QB_HUMAN	FALSE	1.91508e-10	9875.56	10299.3	NaN	NaN	NaN	NaN	2156.17	2385.44	661.679	1843.15	10669.4	8471.12	1699.26	5919.03	1760.43	2257.48	2090.14	NaN	NaN	5867.07	3426.46	NaN	3448.48	NaN	2638.88	NaN	7573.36	4589.29	NaN	NaN	5349.58	6225.14	NaN	NaN	NaN	NaN
P02747	C1QC	Homo sapiens	Complement C1q subcomponent subunit C	C1QC_HUMAN	FALSE	5.64224e-16	24283.9	23811.5	48527.3	41899.4	50887.6	63757.7	13397.3	15473	13822.2	14186	14325.8	15402.8	20902.2	21241.7	18396.9	17741.1	35544.4	31078.4	24549.2	25804.5	25173	23260.3	13967.2	13891.6	17533.6	20865.6	13126.3	12286.1	8129.4	8366.02	13031.9	11289.2	11188.5	14464.5	17333.9	17849.4
P02748	C9	Homo sapiens	Complement component C9	CO9_HUMAN	FALSE	3.31164e-17	14798.3	16415.3	40068.7	37914.6	34192.3	31486.9	16590.5	16821.8	7494.24	8470.04	13248.5	12139	37930.6	37181.9	12547.3	11960.4	39376	51578.5	26676.2	25011.8	17707.8	19963.2	29251.4	36205.7	51238.1	51610.2	12576.5	11676	24147.3	27835.4	13939.2	14364.4	44719	48282	26881.1	24384.5
P02750	LRG1	Homo sapiens	Leucine-rich alpha-2-glycoprotein	A2GL_HUMAN	FALSE	3.04698e-11	2074.4	4851.45	2953.91	2185.94	NaN	NaN	6116.99	6018.87	710.153	1162.2	3428.15	3325.37	16881.6	24675.4	292.568	326.76	5349.73	9857.75	2433.38	2427.58	2365.75	2888.31	12021.1	14440	18043.2	19427.5	2224.73	1438.31	4527.44	5840.57	3024.26	2559.82	13549.2	10190.6	5248.64	26.912
P02751-1;P02751-3	FN1	Homo sapiens	Isoform 1 of Fibronectin;Isoform 3 of Fibronectin	FINC_HUMAN	FALSE	5.9679e-16	25055.7	28408.4	65473	64043.1	80397.9	94511.3	5105.42	5396.98	11904.1	13795.5	12700.6	12477.9	8112.52	7727.04	22971.2	22181.8	25532.5	31630.7	38030.1	38440.3	35888.4	39915.3	12284.9	13086.6	10806.8	10860.2	21932.5	20114.8	8057.36	8292.64	27774.6	26371.5	10816.3	13393.6	20988.5	21105.8
P02753	RBP4	Homo sapiens	Retinol-binding protein 4	RET4_HUMAN	FALSE	3.68876e-08	669.223	259.114	NaN	636.638	NaN	NaN	802.867	858.047	119.417	159.912	744.333	641.793	3035	2254.94	686.496	557.819	NaN	NaN	NaN	844.444	305.493	427.712	2084.61	2490.12	2230.37	5631.6	230.091	173.866	552.792	705.247	381.344	228.434	3149	NaN	2018.16	2675.86
P02763	ORM1	Homo sapiens	Alpha-1-acid glycoprotein 1	A1AG1_HUMAN	FALSE	2.50439e-13	1372.73	1416.39	2100.62	2746.93	67.9661	NaN	5333.75	5459.73	1055.46	704.012	2455.18	2164.98	6689.95	8406.12	833.567	887.83	2107.61	4577.6	1249.33	575.229	870.914	1467.54	7722.22	8805.75	12812.3	14317.1	952.656	1105.39	4627.41	4146.62	1241.08	1582.95	11922.8	11624.6	3758.78	4036.51
P02765	AHSG	Homo sapiens	Alpha-2-HS-glycoprotein	FETUA_HUMAN	FALSE	4.5915e-12	15037.4	14787	38714.8	35529.9	47800.6	56431	63904	55646.5	6510.48	8349.89	29941.4	26804.8	96632.2	95039.7	10576.8	7998.4	169859	253970	37105.8	45796	30493	44690	88449.2	120863	207523	173298	15023.8	17405.6	107438	94037	17467.1	22039.5	222550	224975	93333.9	112869
P02766	TTR	Homo sapiens	Transthyretin	TTHY_HUMAN	FALSE	3.65688e-14	8273.02	11245.7	26994	22672.3	48.6603	60.6526	10749.4	11601.9	6982.26	8749.89	12583.7	11707	28146.2	27519.9	8361.91	7890.2	19749	21266.5	22423.1	21760.1	14074.2	16221.2	29591.5	33295.7	40242.2	42467.1	8684.22	8582.95	19880.6	23650.8	11704.6	10101.3	37425.7	54960.8	28213.7	30939.7
P02768	ALB	Homo sapiens	Albumin	ALBU_HUMAN	FALSE	1.08953e-17	216505	231305	615004	570058	987678	1.10082e+06	249945	268809	176819	184866	192652	174786	403867	448919	273274	256528	575228	656105	517006	486820	473127	514906	538122	528634	635753	645634	253728	267148	421007	486826	393423	372426	620402	757666	395957	414378
P02774;P02774-3	GC	Homo sapiens	Vitamin D-binding protein;Isoform 3 of Vitamin D-binding protein	VTDB_HUMAN	FALSE	1.17407e-07	1419.58	1729.82	1061.05	2850.63	NaN	NaN	3491.81	3539.74	1190.4	1168.63	1990.46	1708.3	5184.56	5750.26	2146.91	2287.62	NaN	3181.44	928.552	1447.82	1577.44	1850.62	4630.22	3791.53	4217.54	3150.97	795.822	977.836	2861.56	1889.68	1991.98	2040.89	3120.33	4798.31	1756.8	1888.36
P02786	TFRC	Homo sapiens	Transferrin receptor protein 1	TFR1_HUMAN	FALSE	1.08953e-17	1904.31	2087.71	4457.07	4864.25	2532.4	7193.17	427.561	460.523	1123.42	1123.09	299.659	271.078	1248.8	1413.03	3647.52	3207.82	643.635	NaN	3296.17	2881.42	3194.11	3385.65	458.17	501.436	770.369	946.278	1731.51	1538.93	406.04	359.374	2577.8	2375.78	479.66	NaN	290.936	374.596
P02787	TF	Homo sapiens	Serotransferrin	TRFE_HUMAN	FALSE	2.11872e-15	16239.3	16877.2	25082.8	28291.5	59189.6	63853.7	17772.1	17722	13650	14140.4	13538.3	13090.1	35105.1	34494.8	27082.5	23764	21746.8	30741.7	18840.3	23691.6	21096.8	21896.1	28248.5	32173.5	41192	41318.6	21808.9	21452.4	17356.4	20421.2	21342.9	21290.9	37944.8	39698.8	19810	19130.5
P02788	LTF	Homo sapiens	Lactotransferrin	TRFL_HUMAN	FALSE	2.68591e-16	21007.1	20950.8	30132.7	29155.1	25832.4	28053.9	12654.4	12959.8	18763.9	19452.6	6014.2	6510.44	20751.4	20453.7	23915.7	24813.6	4479.12	5828.13	27132.3	30046.8	19044.6	20281.3	12065.1	13327.6	14902.9	16389.6	23665.2	21775.7	4653.84	5531.32	21337.3	21619	10980.3	12380.4	7226.91	8090.21
P02790	HPX	Homo sapiens	Hemopexin	HEMO_HUMAN	FALSE	5.27706e-17	2428.02	3314.28	6749.61	5447.37	5460.03	10794	3692.49	4191.49	1398.59	1768.53	2748.38	2016.34	7747.64	8056.47	2607.3	3101.46	4575.22	4932.2	2419.82	2146.62	2816.68	2827.72	7006.94	8283.79	6476.95	10045.9	3270.37	2836.41	4571	2281.91	3171.21	3523.49	8694.5	8384.72	5015.19	4257.94
P02792	FTL	Homo sapiens	Ferritin light chain	FRIL_HUMAN	FALSE	4.75986e-14	9816.04	9974.2	15729.1	14192.7	41645.7	42655.3	6397.56	7305.45	5316.24	5306.26	7549.29	6437.41	10920.2	10055.5	12201.7	11434.5	7793.78	9572.55	14354	13034.6	9783.31	10781.9	8217.58	11524	9399.9	9261.17	6854.9	6098.41	6370.58	7115.12	10364.2	10901.6	5860.6	5059.07	13923.2	11548.6
P02794	FTH1	Homo sapiens	Ferritin heavy chain	FRIH_HUMAN	FALSE	8.63527e-11	9357.84	8794.36	14498.2	16262	48242	21454.6	6025.19	5996.34	4684.09	4578.83	7015.54	5747.1	9048.25	8772.51	7555.83	7413.75	10680.1	12482.1	8608.99	9727.96	8436.37	8418.9	8799	9042.34	10969.3	10063.5	5017.35	4500.63	6732.91	7474.53	7098.97	7720.81	8936.96	10265.6	11200.5	11589.1
P02818	BGLAP	Homo sapiens	Osteocalcin	OSTCN_HUMAN	FALSE	9.85146e-16	8827.72	13046.6	23109.9	26368	27926.5	17625.6	13386.8	15057.4	1106.37	2235.02	19592.7	19510.1	20317.9	38421.1	14212.3	16781.8	30564.6	31095.3	15774.6	18275.6	12721	16760.9	58325.5	53668.3	65011	70850.8	8955.5	6776.93	51928.4	68315.5	12829.1	11549	73284.9	105779	45077.2	48244.2
P03952	KLKB1	Homo sapiens	Plasma kallikrein	KLKB1_HUMAN	FALSE	5.7512e-09	418.448	511.922	NaN	NaN	NaN	NaN	241.731	298.32	511.896	386.973	97.284	193.944	NaN	NaN	306.753	355.234	NaN	NaN	1180.45	NaN	1554.31	NaN	NaN	NaN	NaN	NaN	362.364	429.799	NaN	NaN	445.686	469.002	NaN	NaN	NaN	NaN
P04003	C4BPA	Homo sapiens	C4b-binding protein alpha chain	C4BPA_HUMAN	FALSE	2.87061e-16	4546.91	4668.58	14849	16193.6	15031	27288.5	804.293	700.471	2543.49	2867.54	662.897	528.077	766.856	774.161	3826.78	3736.28	NaN	NaN	5747.24	7317.85	6155.58	5738.28	804.445	604.138	368.411	1897.17	4337	4081.92	2633.25	574.721	4036.21	4320.52	2841.36	2364.62	620.051	1146.88
P04004	VTN	Homo sapiens	Vitronectin	VTNC_HUMAN	FALSE	2.44856e-16	301283	357563	785721	730825	1.70505e+06	1.58412e+06	367831	403731	163402	160949	365812	372429	633407	663097	258385	201124	1.12032e+06	1.36757e+06	608900	606631	464376	486567	730842	908416	1.06102e+06	1.09585e+06	303514	263073	740810	861183	336046	346973	1.21544e+06	1425807	980673	946810
P04040	CAT	Homo sapiens	Catalase	CATA_HUMAN	FALSE	1.47724e-16	4361.96	4750.33	6540.28	7000.89	7131.93	5733.12	5245.44	5433.81	4551.47	4431.8	4488.65	4180.72	7954.31	7980.26	5224.58	5085.18	2523.8	4165.67	7160.75	6890.17	5620.31	5713.59	5984.8	7046.88	7992.77	8665.69	5920.94	5414.33	3725.35	4673.02	6674.69	6024.55	5228.05	5409	5020.11	5096.31
P04066	FUCA1	Homo sapiens	Tissue alpha-L-fucosidase	FUCO_HUMAN	FALSE	4.23677e-10	778.455	1104.29	2236.57	1580.16	NaN	NaN	1034.49	1024.13	793.537	1069.09	590.476	588.983	1586.08	1705.71	1900.79	1925.73	NaN	NaN	894.541	2685.37	1543.63	1404.93	1949.64	4148.61	NaN	NaN	2189.1	1638.87	1016.54	2505	3009.18	2659.59	2162.98	NaN	2414.15	2932.99
P04070;P04070-2	PROC	Homo sapiens	Vitamin K-dependent protein C;Isoform 2 of Vitamin K-dependent protein C	PROC_HUMAN	FALSE	4.1121e-15	35499.2	40035.2	162060	174974	336344	244951	54281.8	50051	20044.9	22732.2	45256.6	44518.8	101977	98991.5	27386.1	25131.9	196432	192384	103176	104007	109425	123569	106044	111425	154550	179398	41702.4	36356.9	111674	123945	51587.5	50483.8	259548	240951	138538	133379
P04075;P04075-2	ALDOA	Homo sapiens	Fructose-bisphosphate aldolase A;Isoform 2 of Fructose-bisphosphate aldolase A	ALDOA_HUMAN	FALSE	1.62098e-15	2444.48	2090.71	3826.89	4413.5	245352	68554.6	3156.1	2613.63	1585.25	1123.37	3153.5	2366.76	5553.69	2618.84	1496.58	1294.87	38757.1	14417.7	2630.61	3241.05	5985.11	3332.66	3070.12	3937	14676.4	4654.83	1515.15	1551.42	7245.05	3715.94	1564.6	2023.66	28740.6	10061.9	4062.65	3197.96
P04080	CSTB	Homo sapiens	Cystatin-B	CYTB_HUMAN	FALSE	1.00898e-09	2615.23	2721.3	5541.88	5207.19	NaN	6691.34	3290.6	3223.9	1971.45	2026.69	2254.79	2146.23	5232.29	5480.13	3564.59	3700.75	10519	11951.8	5672.27	5801.85	5488.86	4914.39	4388.15	5574.26	5188.82	5521.95	1801.17	1649.74	3391.64	3844.15	2014.23	2360.29	6889.65	12311.9	2239.37	2756.3
P04083	ANXA1	Homo sapiens	Annexin A1	ANXA1_HUMAN	FALSE	3.61926e-17	4757.75	4817.98	8012.7	7188.24	7571.64	9857.7	8450.9	8630.21	3853.11	3991.4	9880.21	8859.75	6355.8	7038.42	6578.43	6118.95	10446.1	8353.68	7180.79	8090.19	6990.53	6835.4	10692.9	9483.73	6545.72	5602.78	5290.48	4959.13	7804.68	10221.4	6578.82	7697.17	4525.44	5593.09	15206.6	15123.9
P04114	APOB	Homo sapiens	Apolipoprotein B-100	APOB_HUMAN	FALSE	1.85223e-14	3832.22	4260.75	7382.71	7235.04	9639.62	8460.18	1536.21	1684.58	3053.8	3406.71	1772.41	1648.03	2059.75	2014.24	6111.43	6058.92	2048.98	4477.43	5640.51	6055.87	5355.59	5668.16	2168.55	2395.85	2241.49	1946.23	4323.24	3952.21	1589.54	2411.47	6218.63	5680.14	2507.43	2093.4	2239.73	2196.89
P04179;P04179-2;P04179-4	SOD2	Homo sapiens	Superoxide dismutase [Mn], mitochondrial;Isoform 2 of Superoxide dismutase [Mn], mitochondrial;Isoform 4 of Superoxide dismutase [Mn], mitochondrial	SODM_HUMAN	FALSE	1.94489e-12	2036.99	1771.46	1658.86	2178.74	117562	156.441	3903.08	3873.73	2833.56	2854.19	4064.29	3293.73	3360.87	3374.91	2868.76	2738.22	NaN	NaN	2924.82	2218.14	2381.59	2636.27	4594.91	3661.88	3742.35	NaN	2896.66	2999.7	3953.68	4226.1	3188.08	2671.69	4854.3	4348.78	3956.64	4367.86
P04181	OAT	Homo sapiens	Ornithine aminotransferase, mitochondrial	OAT_HUMAN	FALSE	2.8733e-08	483.304	643.422	NaN	2.34178	NaN	NaN	153.063	130.584	214.397	249.254	96.3957	106.574	207.118	584.817	439.622	333.948	NaN	NaN	167.597	187.612	NaN	149.238	NaN	NaN	NaN	NaN	202.194	269.838	NaN	NaN	343.318	285.857	NaN	NaN	NaN	NaN
P04196	HRG	Homo sapiens	Histidine-rich glycoprotein	HRG_HUMAN	FALSE	1.71616e-16	4576.41	6161.76	26483.6	23838.9	15133.2	21085	10319.1	10818.4	1719.93	2661.77	9357.29	8856.82	20232.3	25478.2	4866.63	6953.8	27022.2	40475.5	14918.6	15704	10750.1	13647.1	42465.8	48671.8	52600.4	62877	4774.87	5481.56	34690	43124.5	9855.69	11753.5	55942.5	88404.2	42642.6	42962.1
P04216	THY1	Homo sapiens	Thy-1 membrane glycoprotein	THY1_HUMAN	FALSE	2.81355e-14	1641.47	1865.65	6562.44	6800.2	NaN	7.35464	612.15	666.651	1425.68	1583.71	370.033	354.941	1672.64	1320.21	3273.33	2068.29	2022.32	NaN	5743.8	5780.35	4364.09	4883.76	312.975	NaN	2530.72	1061.55	3418.22	3086.51	NaN	NaN	3157.33	2689.41	NaN	NaN	NaN	663.868
P04217	A1BG	Homo sapiens	Alpha-1B-glycoprotein	A1BG_HUMAN	FALSE	2.2762e-09	2868.26	3282.85	5404.03	4692.43	9211.71	6819.22	2146.87	1895.17	3489.78	3338.77	1080.64	1222.58	3035.84	1935.69	4393.97	4662.54	2168.04	1810.84	5524	6418.11	6383.44	6957.8	2423.4	2045.58	2720.31	2702.85	3885.07	3486.51	1793.86	2419	4444.51	4333.17	NaN	NaN	1740.63	1063.3
P04259	KRT6B	Homo sapiens	Keratin, type II cytoskeletal 6B	K2C6B_HUMAN	FALSE	1.08953e-17	10887.5	11441.7	385186	348921	239365	277620	34758.9	35675.9	13850.9	14208.9	85508.3	80621.8	80916.3	81845.6	12402.1	11507.2	227996	260858	277296	286465	50821	52812.9	230729	238070	865105	855308	158302	150573	98720.6	120455	43966	43266.8	280996	336453	162031	160920
P04264	KRT1	Homo sapiens	Keratin, type II cytoskeletal 1	K2C1_HUMAN	FALSE	5.81854e-16	21032.6	21619.3	699454	677178	529269	504083	82320.2	83644.1	19426.2	19668.1	156980	152361	113401	132709	20865.7	22073.8	373535	466327	614678	592884	99290	112971	501009	502215	1.49277e+06	1.52601e+06	751523	728729	239034	272942	97580.1	104411	561169	629178	376565	382552
P04275	VWF	Homo sapiens	von Willebrand factor	VWF_HUMAN	FALSE	1.07702e-13	1177.9	1299.09	1373.05	2046.26	NaN	NaN	1885.98	2130.15	1089.96	1243.13	3166.83	3010.95	1533.96	1801.67	1422.03	1390	5145.8	4329	1922.55	2012.26	1995.84	1793.07	2607.03	2803.62	1654.87	1136.86	1740.6	1662.11	2332.13	2805.15	1159.31	1333.22	NaN	1714.23	3766.36	3654.15
P04406	GAPDH	Homo sapiens	Glyceraldehyde-3-phosphate dehydrogenase	G3P_HUMAN	FALSE	1.41962e-16	2624.73	2099.56	5903.69	5371.23	80891.2	30235.1	3055.25	3427.58	1555.18	1307.78	3214.73	2797.89	10753.8	8828.34	2463.66	2041.63	27520.2	19665.7	5275.56	5043.55	6452.23	5124.61	7622.06	7441.68	16781.3	15086.2	2596.56	2244.8	8454.74	7889.49	2785.7	2534.66	24009.6	13082.5	5689.65	6700.33
P04439;P04439-2	HLA-A	Homo sapiens	HLA class I histocompatibility antigen, A alpha chain;Isoform 2 of HLA class I histocompatibility antigen, A alpha chain	HLAA_HUMAN	FALSE	5.05622e-14	4476.42	5205.52	5188.13	5978.38	NaN	8973.28	3993.3	3778.8	3132.96	3060.34	4485.94	3859.48	4002.7	4221.09	3004.09	3014.62	3026.02	4948.08	3560.84	3551.81	2760.05	3406.65	4111.67	4334.49	3534.7	4587.21	3430.71	3347.28	2632.67	3055.09	3423.87	3494.44	2120.36	2426.03	4714.2	4467.78
P04632	CAPNS1	Homo sapiens	Calpain small subunit 1	CPNS1_HUMAN	FALSE	1.50771e-13	3223.23	2567.16	3235.51	3552.58	11308.3	14886.2	3083.29	3630.64	1893.97	2080.41	1839.25	2330.45	8497.3	7782.31	2612.13	3741.64	1083.28	2903.61	4376.1	4085.51	3092.65	2147.94	5295.62	4242.8	4759.21	4503.52	2635.4	1992.15	3015.69	2023.54	1830.13	2131.26	1105.57	6026.89	1825.41	3049.18
P04792	HSPB1	Homo sapiens	Heat shock protein beta-1	HSPB1_HUMAN	FALSE	1.49929e-16	8601.23	11799.6	19098.6	16539.9	164205	152231	10186	10267.7	4475.09	4494.34	8502.82	7164.4	24546.4	23199.5	9443.51	9661.83	49376.2	67802.5	15001.2	15923	17451.2	17871.8	25787.4	32279.4	33598	29862.6	6158.78	6589.02	25281.8	24325.5	9294.21	9821.82	34417.4	43596.9	19989.9	19582
P04843	RPN1	Homo sapiens	Dolichyl-diphosphooligosaccharide--protein glycosyltransferase subunit 1	RPN1_HUMAN	FALSE	2.90714e-13	6754.96	7654.46	13549.3	12733.4	11403.5	21013.2	3135.56	3582.54	5333.25	5277.6	3242.31	2918.43	6211.03	5574.28	7464.2	6874.09	2624.69	NaN	8615.1	9156.51	8138.2	7516.69	4082.67	3842.45	4716.25	5257.5	5760.8	6111.02	3633.85	4830.46	8399.71	8181.59	2980.38	3918.36	3439.22	3373.78
P04844;P04844-2	RPN2	Homo sapiens	Dolichyl-diphosphooligosaccharide--protein glycosyltransferase subunit 2;Isoform 2 of Dolichyl-diphosphooligosaccharide--protein glycosyltransferase subunit 2	RPN2_HUMAN	FALSE	2.83849e-12	6430.4	10664.5	15029.5	13832	1.24395	10.3766	2785.13	2959.04	2836.31	4429.56	2326.92	2296.94	5535.68	5488.67	9496.99	10070.6	54.0435	650.895	10036	8935.28	7511.95	12565.1	4437.67	4407.37	5552.52	4739.43	5836.18	5054.22	2814.59	3943.59	10798.3	10481.8	3680.94	3255.55	2559.8	3246.91
P04899;P04899-2;P04899-3;P04899-4;P04899-5;P04899-6	GNAI2	Homo sapiens	Guanine nucleotide-binding protein G(i) subunit alpha-2;Isoform 2 of Guanine nucleotide-binding protein G(i) subunit alpha-2;Isoform 3 of Guanine nucleotide-binding protein G(i) subunit alpha-2;Isoform sGi2 of Guanine nucleotide-binding protein G(i) subunit alpha-2;Isoform 5 of Guanine nucleotide-binding protein G(i) subunit alpha-2;Isoform 6 of Guanine nucleotide-binding protein G(i) subunit alp…	GNAI2_HUMAN	FALSE	4.27131e-15	1386.42	1589.04	1648.06	1399.04	NaN	2052.2	1017.01	1428.02	1271.39	1389.98	1853.66	1726.24	1343.42	1490.14	1748.35	1484.32	NaN	NaN	2269.45	1794.99	1388.8	999.088	1376.75	1890.38	1531.78	1896.8	2100.96	1811.33	2214.19	1698.28	1873.54	2023.42	1670.83	1574.58	2200.25	1874.28
P05023;P05023-3;P05023-4	ATP1A1	Homo sapiens	Sodium/potassium-transporting ATPase subunit alpha-1;Isoform 3 of Sodium/potassium-transporting ATPase subunit alpha-1;Isoform 4 of Sodium/potassium-transporting ATPase subunit alpha-1	AT1A1_HUMAN	FALSE	3.22472e-13	819.734	906.858	1704.81	1132.72	1172.36	NaN	811.25	654.25	570.101	598.297	1045.58	775.095	717.718	1157.41	680.511	729.086	1599.65	1770.49	916.75	1151.35	690.474	958.979	1001.25	891.704	953.798	1022.31	576.084	602.737	1521.73	1215.78	738.004	689.648	1797.54	2555.89	811.732	746.401
P05067;P05067-11;P05067-7;P05067-8;P05067-9	APP	Homo sapiens	Amyloid-beta precursor protein;Isoform 11 of Amyloid-beta precursor protein;Isoform L-APP733 of Amyloid-beta precursor protein;Isoform APP751 of Amyloid-beta precursor protein;Isoform L-APP752 of Amyloid-beta precursor protein	A4_HUMAN	FALSE	1.21815e-09	125.72	292.377	NaN	729.176	NaN	NaN	216.069	361.517	NaN	NaN	192.484	193.779	546.42	566.49	200.496	NaN	3270.78	NaN	1491.37	NaN	114.234	NaN	NaN	921.555	NaN	NaN	146.239	116.565	3193.69	2570.35	239.316	107.331	NaN	5750.48	NaN	622.669
P05089;P05089-2	ARG1	Homo sapiens	Arginase-1;Isoform 2 of Arginase-1	ARGI1_HUMAN	FALSE	3.50398e-15	75.1608	80.4038	NaN	501.632	NaN	NaN	247.158	399.023	152.502	122.535	799.72	742.839	611.575	340.885	81.2539	48.9117	307.674	22.6037	4950.58	5184.28	468.158	NaN	1933.17	1744.38	1338.39	3384.6	1777.01	1864.18	756.788	1682.63	288.741	432.094	52.9841	52.958	1084.09	1049.59
P05090	APOD	Homo sapiens	Apolipoprotein D	APOD_HUMAN	FALSE	8.3574e-16	3439.55	2410.34	5330.36	4235.01	8015.99	8865.62	2626.98	2768.5	2468.31	1997.55	3031.68	3076.8	3523.78	3315.81	2816.42	2742.96	4355.94	4557.17	2772.73	823.523	2430.59	3174.77	2909.49	1907.93	3974.34	3877.9	2298.94	1927.79	2875.79	2738.66	1627.21	2010.57	3424.38	3131.9	3161.73	2153.53
P05091	ALDH2	Homo sapiens	Aldehyde dehydrogenase, mitochondrial	ALDH2_HUMAN	FALSE	5.21968e-15	4209.66	4342.77	6703.52	6379.54	8779.33	NaN	1641.2	1789.42	3017.08	3237.46	2363.05	2289.87	1661.07	1602.09	5544.28	5195.25	164.33	2104.07	4783.65	4775.35	4163.65	3724.91	1796.5	1610.31	1172.63	1098.81	3494.1	3404.08	990.533	1596.39	3574.1	3386.59	872.506	NaN	1673.54	2123.38
P05106;P05106-2;P05106-3	ITGB3	Homo sapiens	Integrin beta-3;Isoform Beta-3B of Integrin beta-3;Isoform Beta-3C of Integrin beta-3	ITB3_HUMAN	FALSE	4.35615e-14	802.136	917.488	1889.68	1845.65	1166.56	NaN	896.304	957.585	539.027	532.342	864.949	722.007	2175.07	1638.49	914.902	672.628	NaN	2265.12	865.136	901.195	715.698	631.109	902.801	1176.48	1926.03	1460.81	607.99	600.994	497.371	717.607	772.215	742.901	596.342	934.496	865.293	864.221
P05107	ITGB2	Homo sapiens	Integrin beta-2	ITB2_HUMAN	FALSE	1.48826e-15	2548.04	2888.48	3181.62	3768.19	3504.61	NaN	677.56	705.656	1528.2	1614.63	578.958	613.765	1253.26	1578.81	1536.53	1517.26	NaN	NaN	1329.13	1418.41	2038.94	2192.57	966.248	801.18	NaN	1095	1490.56	782.157	NaN	NaN	1791.5	1748.05	NaN	NaN	NaN	NaN
P05109	S100A8	Homo sapiens	Protein S100-A8	S10A8_HUMAN	FALSE	1.08953e-17	18840.7	18502.4	35338.6	35723.3	68601.4	65851.6	17614.7	19387.1	25444.1	24337.2	3980.82	2998.18	59436.1	61710.2	32881.2	30886.5	6081.8	4659.52	31750.9	30535.1	19811.8	21102.2	19246	19123.1	36001.8	43171.3	22227	22671.3	9149.74	9444.77	20368.5	18908.6	29200.2	27076.7	5294.73	4250.64
P05141	SLC25A5	Homo sapiens	ADP/ATP translocase 2	ADT2_HUMAN	FALSE	4.99933e-15	2478.37	2930.65	11358.8	11455.8	12706.2	8244.64	664.947	746.006	1841.35	1668.89	611.081	634.057	1114.65	886.63	4617.52	4248.98	706.194	NaN	5000.59	5287.36	4434.67	5040.53	692.783	819.216	489.354	706.42	3027.38	2670.27	633.182	883.727	3169.57	3291.44	NaN	NaN	468.691	1029.22
P05154	SERPINA5	Homo sapiens	Plasma serine protease inhibitor	IPSP_HUMAN	FALSE	7.44074e-13	440.973	385.753	1240.3	NaN	NaN	NaN	892.153	974.668	330.754	312.916	607.65	890.825	2035.68	1756.31	391.617	408.63	NaN	NaN	467.462	NaN	200.779	1162.85	784.369	771.113	1801.3	2386.95	404.25	404.357	1314.18	1513.49	520.133	688.496	1773.38	NaN	2318.53	717.134
P05155;P05155-2;P05155-3	SERPING1	Homo sapiens	Plasma protease C1 inhibitor;Isoform 2 of Plasma protease C1 inhibitor;Isoform 3 of Plasma protease C1 inhibitor	IC1_HUMAN	FALSE	1.94659e-14	4357.44	4615.49	11938.8	10302.6	28520.5	34543.8	6319.89	7126.39	3446.52	3724	4252.3	4388.21	11256.6	10734.6	8143.64	8147.91	10546	11482	10976	10205.2	9328.71	9938.4	11205.2	14335.4	12429.1	12361.1	6660.23	5958.43	6392.05	8170.63	6773.83	6801.71	10473.8	8980.08	9698.84	6806.31
P05156	CFI	Homo sapiens	Complement factor I	CFAI_HUMAN	FALSE	5.21733e-07	1388.56	1553.6	4014.61	5794.04	NaN	NaN	831.255	1090.62	579.977	689.775	883.046	812.215	2818.33	2878.45	1727.87	1636.66	NaN	NaN	3700.32	4458.23	3311.32	3538.53	3745.47	4526.64	6407.94	NaN	1900.4	1772.68	4022.86	NaN	2375.89	2398.86	NaN	10369.1	4092.37	NaN
P05164;P05164-2;P05164-3	MPO	Homo sapiens	Myeloperoxidase;Isoform H14 of Myeloperoxidase;Isoform H7 of Myeloperoxidase	PERM_HUMAN	FALSE	6.47973e-15	20373.4	22053.8	48695.6	46990	63603.5	57111.3	7491.71	7402.19	21909.8	24125.7	4996.35	3960.12	16939.5	16656.5	41638.6	39074.6	6074.3	10091.2	41175.6	40221.6	35908.2	37927.4	9659.33	9642.48	18297.9	18427.3	31703.5	30317.9	6191.12	6431.59	36907.4	39300.2	13677.7	12567.2	10597.4	6965.68
P05186	ALPL	Homo sapiens	Alkaline phosphatase, tissue-nonspecific isozyme	PPBT_HUMAN	FALSE	3.45279e-15	8448.52	9750.61	24176.8	21407.9	41191.7	50167.2	20910.3	22600.9	6431.53	6439.5	14538.3	13360	48328.7	44556.6	6375.1	5679.28	67844.3	82598.7	24252.9	22974.2	17182.2	18243	43182.6	48302.5	68800	61427.7	11067	10853.6	40078.5	45775.3	10109.6	10090.6	99061.4	96398.6	44526.6	43051.9
P05198	EIF2S1	Homo sapiens	Eukaryotic translation initiation factor 2 subunit 1	IF2A_HUMAN	FALSE	1.08953e-17	475.167	496.216	953.343	321.445	4017.3	NaN	859.27	1022.23	474.837	601.889	1029.1	887.044	811.411	661.317	710.694	582.717	1316.69	NaN	1123.03	798.792	442.068	698.289	1246.22	658.917	807.201	859.582	1085.01	748.572	696.368	490.472	1404.17	1147.7	610.52	NaN	1034.76	1781.57
P05388;P05388-2	RPLP0	Homo sapiens	60S acidic ribosomal protein P0;Isoform 2 of 60S acidic ribosomal protein P0	RLA0_HUMAN	FALSE	2.9147e-15	1009.75	924.648	2941.75	2062.05	35752.4	25502.1	773.475	844.274	619.606	648.417	526.273	880.139	1738.93	1160	3050.69	2578.47	8725.6	2873.05	2582.58	2569.33	2872.79	2293.87	1106.7	1701.22	2251.88	1841.84	1121.44	913.758	1633.73	1358.96	1629.01	1484.69	4369.19	1479.19	1063.23	878.18
P05452	CLEC3B	Homo sapiens	Tetranectin	TETN_HUMAN	FALSE	1.84405e-15	12332.3	13778.2	60230.6	59230.3	105980	122153	26942	30704	8576.04	8793.16	28977.2	25898.7	78272	77140.1	12692.4	10855.3	96658.8	118055	38629	32195.1	28480.5	31559.1	91492.5	98574.2	165714	178240	20009.1	20669.3	71067.3	81635.1	22729.5	22966.7	186284	198890	83471.2	77787.9
P05455	SSB	Homo sapiens	Lupus La protein	LA_HUMAN	FALSE	6.85606e-09	156.804	142.587	NaN	NaN	7.88906	8.87387	133.345	195.239	104.236	119.325	191.743	131.775	244.417	402.167	NaN	110.009	NaN	NaN	NaN	457.597	NaN	320.354	403.72	577.669	NaN	NaN	161.563	143.698	220.025	327.894	241.078	NaN	NaN	NaN	NaN	NaN
P05543	SERPINA7	Homo sapiens	Thyroxine-binding globulin	THBG_HUMAN	FALSE	1.5231e-09	185.44	183.376	3.02342	NaN	NaN	NaN	316.302	334.726	157.395	157.322	146.152	197.714	573.528	478.912	554.284	411.448	NaN	NaN	343.497	995.65	273.224	664.257	243.707	NaN	NaN	NaN	136.35	97.4341	NaN	NaN	221.331	190.69	NaN	NaN	235.959	NaN
P05546	SERPIND1	Homo sapiens	Heparin cofactor 2	HEP2_HUMAN	FALSE	1.00621e-14	4168.33	4522.5	7069.61	6709.62	9023.95	4549.93	3758.13	3909.45	4431.17	4990.48	2371.57	2515.66	7254.09	7504.24	7181.29	6405.59	2736.44	3271.58	8081.11	7920.31	5904.36	6280.03	6178.44	4391.14	6355.39	5412.59	5898.38	5649.98	2489.32	3431.47	6741.9	6774.26	4421.61	6165.45	4387.12	4952.14
P05556;P05556-2;P05556-3;P05556-4;P05556-5	ITGB1	Homo sapiens	Integrin beta-1;Isoform 2 of Integrin beta-1;Isoform 3 of Integrin beta-1;Isoform 4 of Integrin beta-1;Isoform 5 of Integrin beta-1	ITB1_HUMAN	FALSE	8.57801e-15	2484.48	2540.54	3589.57	3518.15	2868.87	NaN	3393.33	3352.91	1902.2	1973.52	3573.04	3802.02	4105.08	3523.87	2511.08	2227.75	7859.99	10614.7	4190.12	4053.51	3439.56	2929.27	3818.04	3983.5	4518.84	4957.79	2368.89	2030.27	5083.56	4990.17	2227.26	2172.72	5586.88	5177.55	4771.05	5426.68
P05783	KRT18	Homo sapiens	Keratin, type I cytoskeletal 18	K1C18_HUMAN	FALSE	4.27035e-15	544.761	316.448	5.1195	632.541	26164.3	10697.6	238.666	143.363	110.943	91.9108	366.64	376.666	1099.81	1404.66	225.746	273.3	4937.04	4990.59	742.447	984.591	1595.55	1040.77	676.779	865.999	2428.4	1685.85	313.477	308.041	2526.19	2176	158.458	281.963	3780.03	2460.19	849.479	261.679
P05787;P05787-2	KRT8	Homo sapiens	Keratin, type II cytoskeletal 8;Isoform 2 of Keratin, type II cytoskeletal 8	K2C8_HUMAN	FALSE	6.74403e-15	1298.73	573.264	3206.23	4314.42	243716	75681	352.791	575.991	229.966	188.075	396.376	672.928	2567.83	2259.85	855.922	447.231	13029	15444.6	1674.95	2327.3	3394.04	2688.66	3790.59	4343.08	6960.94	6095.38	339.273	364.626	4943.06	4513.93	518.965	615.787	12958.1	14342.4	2373.46	1718.73
P05976;P05976-2	MYL1	Homo sapiens	Myosin light chain 1/3, skeletal muscle isoform;Isoform MLC3 of Myosin light chain 1/3, skeletal muscle isoform	MYL1_HUMAN	FALSE	4.42445e-14	625.04	679.647	2037.8	1910.1	NaN	NaN	1350.35	1545.94	536.554	614.819	846.437	558.916	579.321	537.699	288.085	227.26	1444.44	NaN	1138.65	997.892	1096.84	968.494	993.487	452.325	NaN	NaN	565.569	641.077	2250.65	2256.18	261.438	494.887	2490.68	3809.13	1009.96	1067.21
P05997	COL5A2	Homo sapiens	Collagen alpha-2(V) chain	CO5A2_HUMAN	FALSE	2.83133e-12	41182.6	60576.3	189721	197281	253621	252924	52903.6	48396.8	29922.5	25904.3	39451.3	30144.3	108742	115812	29892.3	24833.3	318867	285412	177200	146480	150658	140803	154594	158434	215335	261857	89288.9	91228.7	168389	166431	93951	86234.5	273328	331409	180668	172729
P06312	IGKV4-1	Homo sapiens	Immunoglobulin kappa variable 4-1	KV401_HUMAN	FALSE	1.41184e-14	2438.74	2575.76	5456.83	3846.98	NaN	NaN	2664.2	2814.62	1505.75	1667.09	1678.12	1660.92	5052.27	4854.1	3184.02	3376.69	3233.88	2796.43	3448.83	4453.23	3208.86	3536.93	3578.72	3832.28	4158.19	4594.99	2703.55	2257.19	1431.03	1461.66	2599.77	2294.79	1249.09	2050.97	2093.22	2348.91
P06396	GSN	Homo sapiens	Gelsolin	GELS_HUMAN	FALSE	2.33363e-13	12434.9	12074.8	17067.4	17378.6	23202.9	25537.5	19957.4	21067	8975.2	9251.69	18095	18470.6	32100.7	32611.2	9957.17	8290.83	32120.5	39610.9	19540.2	16387.6	14427.8	14225.3	28934.5	31204.7	32906.4	32455.1	11490.7	12468.9	24622.4	28276.8	14534.5	14054.9	32617.5	43471.1	27069.8	31726.5
P06576	ATP5F1B	Homo sapiens	ATP synthase subunit beta, mitochondrial	ATPB_HUMAN	FALSE	1.08953e-17	24818.7	29133.2	36279.2	39353.2	65995.1	76491.7	36133.7	37852.9	16228.5	19834	54305.7	49189.9	46535.8	45391.4	40795.7	35673.6	48157.6	43250.9	33712.1	33252.7	29592.3	29339.3	60572.3	62947.8	52789.6	55506.1	28207.5	26635	33799.1	33480.2	30535.1	31013.1	37396	37461.6	66078.3	67402.2
P06681;P06681-2;P06681-3	C2	Homo sapiens	Complement C2;Isoform 2 of Complement C2;Isoform 3 of Complement C2	CO2_HUMAN	FALSE	6.23306e-13	701.092	898.343	1181.26	2657.48	NaN	NaN	676.413	538.968	661.879	632.841	326.907	426.263	1556.85	1072.78	1046.06	1223.48	1941.42	NaN	2429.11	2289.96	1198.84	2162.11	1745.48	1084.6	4838.01	NaN	1231.04	1003.13	869.869	1182.17	938.214	1014.29	NaN	NaN	1291.89	1017.57
P06702	S100A9	Homo sapiens	Protein S100-A9	S10A9_HUMAN	FALSE	6.46766e-17	77497.7	90219.7	107066	123081	46747.6	25352.3	92729.1	91319.6	49911	49399.1	44096.5	40090.3	306408	291352	42884.9	43537.8	30698.4	20302	93885.2	117282	64065.7	69441.9	110732	102584	310217	308246	75274.9	68434.7	63215.7	61341	62778.9	64165.1	171496	231584	73018.6	64275.9
P06727	APOA4	Homo sapiens	Apolipoprotein A-IV	APOA4_HUMAN	FALSE	1.40014e-12	25363.6	25296.4	36979.6	36382.3	86798.2	112050	32629.6	35196.7	20100.6	21689.3	30308.4	29170.5	71645.9	72990.5	24066	21472.7	66552.4	69563.8	29454.5	30117.4	24351	26763.5	52196.4	56623.9	84750.2	86791.8	23589.3	21881.2	40103.9	42479.9	24008.4	23543	85490.2	79997.8	51009.3	57998.1
P06732	CKM	Homo sapiens	Creatine kinase M-type	KCRM_HUMAN	FALSE	1.03903e-12	239.505	309.502	752.492	1090.89	NaN	NaN	1961.58	2159.56	276.51	300.482	973.547	849.564	3422.55	3792.9	167.189	138.813	669.995	4584.43	830.529	498.036	324.337	481.207	3225.96	3148.07	4863.13	4938.65	332.152	180.986	3032.49	3676.82	232.758	323.518	3970.63	7234.22	1423.93	1411.36
P06733	ENO1	Homo sapiens	Alpha-enolase	ENOA_HUMAN	FALSE	2.40634e-17	7860.11	8001.31	13109.4	16705.9	179571	104145	8026.18	8790.02	4627.88	4829.93	7814.24	7031.94	17745.1	15208.2	10228.1	9592.79	47330.1	48828.3	14992.1	16496.3	18475.9	17273.8	18374.2	21726.1	27889.3	23608.2	7839.46	8431.89	21507.8	20192.3	10586.5	10557.6	38942.9	40304.9	15739.5	15073.1
P06737;P06737-2	PYGL	Homo sapiens	Glycogen phosphorylase, liver form;Isoform 2 of Glycogen phosphorylase, liver form	PYGL_HUMAN	FALSE	1.01389e-13	649.822	713.58	1102.68	NaN	NaN	NaN	651.93	481.932	997.597	986.039	599.583	556.089	482.567	413.942	995.953	1027.83	NaN	NaN	651.804	989.575	981.984	808.101	607.782	470.139	897.567	NaN	1062.72	983.182	346.804	530.973	1151.06	1208.97	NaN	NaN	460.879	NaN
P06744	GPI	Homo sapiens	Glucose-6-phosphate isomerase	G6PI_HUMAN	FALSE	1.73602e-11	2046.29	2376.48	3726.75	3739.53	9729.13	1185.28	1365.12	1356.95	1613.83	1649.35	1328.13	1269.88	2073.77	2024.76	3249.55	2966.21	17.8447	27.6463	2491.09	2748.59	2426.66	2209.49	1420.85	2148.82	1526.1	1259.07	2247.34	2186.22	1759.48	1273.19	2452.43	2635.22	2267.47	2141.41	2234.33	1345.2
P06748;P06748-2	NPM1	Homo sapiens	Nucleophosmin;Isoform 2 of Nucleophosmin	NPM_HUMAN	FALSE	1.12809e-16	986.831	768.647	2774.57	4009.67	38671	22542.7	540.222	518.961	330.526	226.894	263.021	350.976	1670.34	1612.64	511.647	706.05	10683.3	6073.11	1517.67	1532.12	1827	1530.22	637.594	1314.79	4675.86	1969.2	751.496	602.198	1716.67	1030.25	1312.14	1509.99	4990.73	3364.74	1094.43	2732.16
P06753-4;P06753-5	TPM3	Homo sapiens	Isoform 4 of Tropomyosin alpha-3 chain;Isoform 5 of Tropomyosin alpha-3 chain	TPM3_HUMAN	FALSE	1.58872e-10	6383.55	5748.4	27902.4	17565.5	152868	82786	6048.14	5659.41	5040.29	4740.99	7062	5772.26	9271.27	8840.09	6827.17	5875.56	35844	48645	18377.6	15314	17021.5	13294.2	10073.6	15058.8	23007.2	12054.1	7414.78	7782.41	16235.3	15404.5	7441.43	7754.94	30782.2	30695.9	14800.7	14885.9
P06756;P06756-3	ITGAV	Homo sapiens	Integrin alpha-V;Isoform 3 of Integrin alpha-V	ITAV_HUMAN	FALSE	5.97168e-13	1314.54	1568.38	612.683	1768.52	46.5485	NaN	1922.04	1936.35	810.062	778.229	2176.18	2110.3	5637.75	5548.78	1408.55	1383.52	4417.91	1483.22	1703.77	1194.31	1053.28	864.545	2612.3	3121	4760.04	4392.67	861.538	845.033	1623.32	1247.68	1051.33	891.726	2934.92	3319.1	2645.58	2845.81
P06865	HEXA	Homo sapiens	Beta-hexosaminidase subunit alpha	HEXA_HUMAN	FALSE	1.20115e-12	873.254	925.171	855.096	931.172	NaN	15.6252	137.946	163.392	317.602	360.13	157.149	164.802	306.312	318.975	742.427	682.056	NaN	NaN	897.919	678.67	421.452	439.616	NaN	NaN	NaN	NaN	396.684	406.032	NaN	NaN	464.552	349.723	NaN	NaN	NaN	NaN
P06899;P23527;P33778;Q16778;Q8N257	H2BC11;H2BC17;H2BC3;H2BC21;H2BU1	Homo sapiens	Histone H2B type 1-J;Histone H2B type 1-O;Histone H2B type 1-B;Histone H2B type 2-E;Histone H2B type 3-B	H2B1J_HUMAN;H2B1O_HUMAN;H2B1B_HUMAN;H2B2E_HUMAN;H2B3B_HUMAN	FALSE	2.30483e-11	8050.08	8304.23	19760.4	13708.3	90428.5	50637.7	9200.29	8501.04	15512.7	15695.4	5613.71	5741.44	14620.6	13115.2	16993.1	15332.6	20154.8	18992.5	29286.8	31383	24784	23266.6	14361.4	16163.6	10391.6	15215.3	23756.4	21492.9	13521.3	14793.9	21128.3	21652.9	12396.4	44039.2	13799.5	14133.7
P07093;P07093-2;P07093-3	SERPINE2	Homo sapiens	Glia-derived nexin;Isoform 2 of Glia-derived nexin;Isoform 3 of Glia-derived nexin	GDN_HUMAN	FALSE	1.19647e-11	1959.73	2209.94	4870.23	4655.85	4848.47	3750.63	3011.66	3616.29	920.368	1143.21	2729.66	3279.57	5324.03	4598.77	2551.15	2540.79	5357.63	9623.04	2830.09	3233.86	1609.95	1520.3	4655.55	6137.61	3142.35	3082.84	1848.99	1664.42	2735.09	2843.14	1872.3	1613.63	2312.71	1594.52	5666.04	5742.1
P07099	EPHX1	Homo sapiens	Epoxide hydrolase 1	HYEP_HUMAN	FALSE	2.34137e-12	8148.66	8755.9	15005.3	14390.6	21613.1	18764.9	4282.14	4341.26	7432.92	7361.95	4661.63	4158.02	3233.19	4244.42	13249.3	13114.2	10875	8901.98	13043.4	13040.1	11211.5	11546.2	4096.41	4210.66	2565.8	3461.34	9416.28	9175.84	3538.1	4495.17	9765.56	10021.8	1226.65	1650.02	5045.34	4987.14
P07195	LDHB	Homo sapiens	L-lactate dehydrogenase B chain	LDHB_HUMAN	FALSE	1.0611e-16	3986.03	4430.86	7466.41	6729.47	50554.3	23808.5	4241.77	4017.66	3328.94	3534.27	3795.43	3288.17	6120.44	7393.8	5972.48	5794.67	7341.93	9216.6	6463.75	5269.46	6240.09	5694.33	5253.73	5365.7	5986.09	4693.82	4182.2	4345.92	5270.89	4955.02	4085.7	4862.68	6350.11	6996.74	4641.21	4263.49
P07203	GPX1	Homo sapiens	Glutathione peroxidase 1	GPX1_HUMAN	FALSE	2.61343e-12	1394.97	1023.14	918.583	878.612	NaN	NaN	980.43	889.831	1342.51	1271.08	1116.02	1090.7	514.804	698.429	931.289	1051.48	NaN	NaN	1286.97	991.044	960.35	1047.08	526.119	213.974	NaN	NaN	1262.72	1119.4	963.737	445.232	1022.3	1102.78	NaN	NaN	781.134	1075.18
P07225	PROS1	Homo sapiens	Vitamin K-dependent protein S	PROS_HUMAN	FALSE	3.85454e-13	8251.88	8154.29	26974.6	28267.7	58937.9	48454.8	11883.4	12136	5330.78	4991.41	9681.7	9688.87	19593.4	24326.5	7178.06	6592.54	38520.3	41079.5	26762.6	25825.7	15895.8	17785.2	21265.6	23705.8	34046.8	37003.4	10130.8	9728.68	20794.4	25047.1	9486.49	9366.85	42543.7	57627.6	21542.7	24236.3
P07237	P4HB	Homo sapiens	Protein disulfide-isomerase	PDIA1_HUMAN	FALSE	5.38231e-16	22521.4	20238.7	45332	40607.1	63833.6	62202.6	19307	18312.5	15049.4	13754.8	15782.5	15858.2	29359.2	29398.8	23090.6	21473.4	32329	39387.2	28101.6	26990.3	26540.1	27275.5	41374.9	40269.6	57624.7	61909.4	19832.1	17502.8	32509.5	35419.6	25005	24921.1	62178.3	56872.4	36291.1	35130.3
P07339	CTSD	Homo sapiens	Cathepsin D	CATD_HUMAN	FALSE	1.75059e-12	6952.6	7067.03	7717.07	10089.9	18373	17765.2	6523	6639.71	6974.71	6841.39	6207.27	5619.65	9397.19	8788.43	10569.6	10266.9	7781.48	4210.59	12787.3	10377.5	9275.39	9626.24	6786.07	7249.23	11000	12746.6	8589.32	8795.58	5826.71	5785.11	8940.28	8055.32	7340.54	3651.65	7546.53	7306.63
P07355;P07355-2	ANXA2	Homo sapiens	Annexin A2;Isoform 2 of Annexin A2	ANXA2_HUMAN	FALSE	4.29325e-17	19731.6	20533.7	33092.8	30647.5	66231.3	70567.1	41206.6	41475.9	19686.4	20970.9	49393	47101.9	42436.8	43048.4	24831	22711.3	72546.6	79797.2	32439.3	29661.8	27172.5	27140.6	54848.6	57816.4	43514.2	44897.9	26324.3	25495.8	40042.8	45754.4	29056.7	28696.9	52878.6	47679.1	82406	83614.8
P07357	C8A	Homo sapiens	Complement component C8 alpha chain	CO8A_HUMAN	FALSE	9.70309e-08	32.185	70.1285	NaN	NaN	NaN	NaN	186.194	109.677	78.3814	95.8705	116.135	102.172	336.303	NaN	164.915	NaN	NaN	NaN	NaN	NaN	NaN	NaN	NaN	NaN	NaN	NaN	120.6	56.7293	NaN	NaN	128.245	222.207	NaN	NaN	NaN	NaN
P07358	C8B	Homo sapiens	Complement component C8 beta chain	CO8B_HUMAN	FALSE	1.00832e-12	781.889	855.54	1202.5	1715.53	NaN	NaN	832.112	869.383	660.612	788.426	795.925	801.568	861.42	1010.57	886.056	764.592	NaN	NaN	761.777	957.316	989.354	1056.42	685.903	817.981	994.063	778.677	741.107	660.338	1169.12	1110.97	830.996	818.878	2340.78	NaN	369.712	988.612
P07360	C8G	Homo sapiens	Complement component C8 gamma chain	CO8G_HUMAN	FALSE	1.00032e-13	5499.01	6046.11	6120.82	7067.13	NaN	11556.9	5999.4	5725.1	4606.56	4557.97	4349.77	3673.77	8727.9	9453.82	4364.91	4788.21	4534.58	5953.9	5069.5	4996.69	4080.54	4481.98	6203.44	6885.04	6548.32	8237.75	2945.52	3130.95	4031.81	3820.6	3738.08	3091.03	6584.04	4021.1	4495.36	5486.29
P07384	CAPN1	Homo sapiens	Calpain-1 catalytic subunit	CAN1_HUMAN	FALSE	2.8182e-14	3552.87	3952.35	8351.33	6656.24	7848.78	8789.13	3172.28	3028.77	2356.62	2465.89	2795.09	2590.84	4923.56	4712.65	4024.47	3922.02	3030.98	3652.06	4977.11	5466.93	3688.08	4302.88	3396.94	4208.39	4146	4571.17	3145.06	3581.32	3238.43	3151.31	3160.02	3350.69	2619.89	3700.27	3189.29	3183.04
P07437	TUBB	Homo sapiens	Tubulin beta chain	TBB5_HUMAN	FALSE	6.2314e-12	7641.27	5949.19	15320.3	4537.57	233986	77036.8	3253.77	3759.72	3499.37	3389.75	3877.72	3884.35	9189.7	4699.21	1996.93	1151.17	28401.9	13464.5	4675.29	5174.93	7508.95	6092.73	3466.11	4607.28	6921.47	4661.17	2632.55	2290.09	5850.55	4644.64	2976.24	2448.65	11457.9	7460.27	3214.29	3767.42
P07451	CA3	Homo sapiens	Carbonic anhydrase 3	CAH3_HUMAN	FALSE	3.12237e-17	1942.97	3081.46	3444.86	2209.42	NaN	NaN	4876.18	4700.88	1261.49	1475.64	2324.17	2223.68	7136.4	8651.31	3320.37	3704.15	3190.22	2752.48	3403.89	3315.84	1198.94	1352.79	4621.44	5974.04	5025.63	5410.45	807.396	861.601	3866.39	3604.28	1679.23	1745.84	5217.92	6464.27	2010.09	3211.4
P07585	DCN	Homo sapiens	Decorin	PGS2_HUMAN	FALSE	9.86662e-13	111810	126475	270835	305164	426852	552743	214626	222687	52332.7	51569.7	158243	148538	409428	411997	109138	92393	449779	526773	148636	161995	140972	126368	353065	312103	476295	419206	89915.5	85089.2	205623	212126	86123.7	85630.9	469995	402829	317600	299660
P07686	HEXB	Homo sapiens	Beta-hexosaminidase subunit beta	HEXB_HUMAN	FALSE	1.47427e-12	1418.69	1722.78	3425.86	3009.13	5.70495	3479.72	960.412	799.183	1135.27	1324.67	785.039	767.086	1637.93	1569.18	2192.79	2034.87	NaN	NaN	2748.44	2885.04	1986.56	1938.59	921.401	778.407	1055.08	959.483	1641.32	1491.84	541.776	741.472	1512.33	1552.14	NaN	NaN	886.919	979.968
P07737	PFN1	Homo sapiens	Profilin-1	PROF1_HUMAN	FALSE	7.97279e-16	7407.88	7150.27	17459.6	17881	92875.2	73057.5	4656.57	4459.34	4344.33	4953.22	3971.19	3416.37	7225.7	7461.4	12721.3	11637.4	19159.7	18973	16837.7	15725.8	17056.8	14857.9	6314.57	6226.07	12493.1	11481.3	6159.39	6775.95	9219.18	9792	8762.11	7077.06	14626.8	18825.8	6409.26	4870.01
P07741	APRT	Homo sapiens	Adenine phosphoribosyltransferase	APT_HUMAN	FALSE	7.7593e-15	677.16	850.736	NaN	1787.08	4234.52	1180.39	1021.25	937.898	416.064	506.546	858.713	1038.04	1073.92	906.181	676.436	679.002	11486.2	29.1358	1151.16	1346.55	1966.85	2011.02	1380.1	1416.23	5804.24	2106.48	1210.39	1019.51	1147.18	845.977	1265.69	997.463	364.828	22501.6	1656.38	753.133
P07858	CTSB	Homo sapiens	Cathepsin B	CATB_HUMAN	FALSE	1.60906e-10	110.599	544.848	NaN	NaN	NaN	NaN	54.4984	39.2084	173.114	378.357	375.366	128.108	114.967	152.283	31.2778	3.5299	NaN	NaN	242.311	NaN	NaN	NaN	NaN	NaN	NaN	NaN	213.687	61.2774	NaN	NaN	58.8676	NaN	NaN	NaN	NaN	NaN
P07900;P07900-2	HSP90AA1	Homo sapiens	Heat shock protein HSP 90-alpha;Isoform 2 of Heat shock protein HSP 90-alpha	HS90A_HUMAN	FALSE	6.26293e-14	5618.76	5718.19	9982.59	11282.9	26120.2	18110.9	5424.22	5884.68	5168.52	5236.93	4893.47	4688.39	7649.26	7824.48	5944.46	5485.33	8177.87	8035.81	7607.01	7762.25	6664.31	6546.69	7643.95	6423.64	7995.54	7409.81	5319.48	5658.65	4008.73	4941.22	6073.95	6516.5	7757.96	7765.91	6225.13	6522.83
P07910-2	HNRNPC	Homo sapiens	Isoform C1 of Heterogeneous nuclear ribonucleoproteins C1/C2	HNRPC_HUMAN	FALSE	2.38095e-13	3137.6	3948.96	9368.3	11726.9	70680.1	39887.4	4025.02	3714.52	2651.44	3227.56	4216.58	3016.33	5935.73	5911	5655.74	4208.18	11844.5	10613.8	8693.3	7055.51	8219.75	6910.46	7622.71	6726.59	9059.12	6858.14	4664.07	5183.07	7046.27	5769.84	4048.26	5934.96	13959	10393.7	4791.85	5413.19
P07942	LAMB1	Homo sapiens	Laminin subunit beta-1	LAMB1_HUMAN	FALSE	2.35117e-11	2645.93	3607.27	27599.1	13784.1	NaN	430.482	2809.95	1968.38	1085.55	1208.25	2025.53	2843.96	8860.64	5914.21	2669.25	2463.14	50605.1	73336	13065.9	16501.3	4536.69	7698.37	14403.6	20472.8	NaN	26937.5	3890.51	3072.29	18311.1	15878	3384.94	2924.81	NaN	17158.6	5497.27	NaN
P07951-2	TPM2	Homo sapiens	Isoform 2 of Tropomyosin beta chain	TPM2_HUMAN	FALSE	7.06455e-13	1320.19	1276.87	2595.27	2873.23	12295.4	6324.76	1991.67	2052.68	1326.48	1407.69	2148.04	1905.61	489.08	521.062	1612.58	1435.24	5372.75	7146.44	3272.79	3362.73	3311.39	3924.6	2542.11	2374.59	739.267	971.099	2117.67	1918.24	3134.12	3308.37	2396.99	2359.5	1115.33	NaN	3216.39	3458.23
P07954;P07954-2	FH	Homo sapiens	Fumarate hydratase, mitochondrial;Isoform Cytoplasmic of Fumarate hydratase, mitochondrial	FUMH_HUMAN	FALSE	1.20058e-13	1116.79	968.546	1750.73	2138.24	11107.2	4182.04	808.71	1062.87	1173.2	1188.98	899.945	1115.96	1121.86	604.022	1232.6	1049.39	2175.69	109.454	2635.59	2198.55	1576.91	1740.02	1275.01	2169.5	1730.03	1215.1	1451.63	1258.97	1431.4	1455.22	1194.87	1582.17	1812.65	2020.2	1316.44	1381.5
P07996	THBS1	Homo sapiens	Thrombospondin-1	TSP1_HUMAN	FALSE	1.29082e-16	54184	56459.1	101693	104258	182647	268484	238683	252175	46672.8	49450.8	175066	173811	499271	546572	60723.7	52194.4	275869	354163	100659	100921	66981.7	71325	418918	438158	637608	708458	63699.6	60862	278822	319658	67632.4	60285.7	526889	574343	315824	319231
P08123	COL1A2	Homo sapiens	Collagen alpha-2(I) chain	CO1A2_HUMAN	FALSE	1.40705e-16	4424180	5.52476e+06	19004936	17902244	32425442	28598478	5.77822e+06	6066807	2.70019e+06	2.59779e+06	3.49196e+06	3.38544e+06	14721855	14594697	2.38389e+06	2.27555e+06	30271042	31724052	16486729	15792919	14227105	13709700	20464268	21129536	34064480	33261572	8416194	8654156	19486660	20863938	8654732	8502246	35386380	40426816	17632200	18520400
P08133	ANXA6	Homo sapiens	Annexin A6	ANXA6_HUMAN	FALSE	6.20083e-17	21705	24064.4	44601.3	43616	61296.8	71481	24414	25127.7	21962.6	24461.5	35516.4	30483.5	27333.6	27694.5	31685.9	30133.5	35678.7	51715.9	41737.9	42180.5	39779.4	41596.9	41220.2	46495.9	33976.9	34994.9	33181.3	31380.5	28929.3	30842.6	43169.7	43021.4	27313.7	37127.5	61502.8	59130.3
P08185	SERPINA6	Homo sapiens	Corticosteroid-binding globulin	CBG_HUMAN	FALSE	0.000236529	245.457	255.984	NaN	NaN	NaN	34.2495	396.115	241.949	203.28	244.256	171.392	148.792	312.194	479.496	196.873	244.356	NaN	NaN	NaN	227.952	85.7893	NaN	NaN	NaN	NaN	NaN	159.592	294.059	NaN	NaN	317.489	358.066	NaN	NaN	NaN	NaN
P08195;P08195-2;P08195-3;P08195-4	SLC3A2	Homo sapiens	4F2 cell-surface antigen heavy chain;Isoform 2 of 4F2 cell-surface antigen heavy chain;Isoform 3 of 4F2 cell-surface antigen heavy chain;Isoform 4 of 4F2 cell-surface antigen heavy chain	4F2_HUMAN	FALSE	8.67027e-15	750.569	998.154	2357.95	1763.48	1725	1837.25	501.905	454.999	317.507	389.727	458.465	338.94	1168.85	1735.21	1047.52	1100.92	2777.5	4113.79	1989.62	2518.54	1285.97	1537.66	2167.42	2226.42	1685.76	1170.04	482.784	520.786	584.614	914.182	683.018	602.403	1236.2	NaN	993.405	1428.79
P08236;P08236-2;P08236-3	GUSB	Homo sapiens	Beta-glucuronidase;Isoform 2 of Beta-glucuronidase;Isoform 3 of Beta-glucuronidase	BGLR_HUMAN	FALSE	3.11429e-13	1137.55	1384.93	5193.32	4230.98	1692.5	NaN	1124.9	1145.77	862.379	1149.3	705.701	749.068	2419.67	2712.44	1745.61	1466.37	632.737	1015.58	1825.15	2674.86	1610.03	1666.29	1713.6	1673.4	3178.39	3908.18	1744.64	1299.5	805.375	1389.36	2647.18	2171.87	4104.74	3026.59	2125.45	1683.7
P08237;P08237-3	PFKM	Homo sapiens	ATP-dependent 6-phosphofructokinase, muscle type;Isoform 3 of ATP-dependent 6-phosphofructokinase, muscle type	PFKAM_HUMAN	FALSE	2.29329e-07	924.045	913.794	648.742	NaN	NaN	NaN	530.883	431.441	650.647	659.751	519.707	584.185	1015.03	683.982	760.928	709.465	NaN	NaN	NaN	1028.58	616.289	380.138	NaN	NaN	NaN	NaN	894.412	498.63	NaN	334.311	692.279	526.377	NaN	NaN	NaN	413.546
P08238	HSP90AB1	Homo sapiens	Heat shock protein HSP 90-beta	HS90B_HUMAN	FALSE	4.99211e-15	19753	19116.3	27944.2	27823.8	178878	90467.2	17411	18085.2	16583.2	16468.7	15661	15602.2	29879.5	28185.5	18677.5	17430.3	36544.4	46473.5	24973.4	25420	26975.7	24862	23247.1	27857.3	33314.4	33136.9	16770.1	16890.4	21540.6	19803.4	18924.3	18421.8	38282.4	32915.4	21726.9	20679
P08253;P08253-2;P08253-3	MMP2	Homo sapiens	72 kDa type IV collagenase;Isoform 2 of 72 kDa type IV collagenase;Isoform 3 of 72 kDa type IV collagenase	MMP2_HUMAN	FALSE	3.71501e-16	1455.3	1881.19	2679.28	2973.33	2971.32	2854.1	4720.4	4859.64	1213.62	1221.47	2717.51	2590.53	12109.3	11312.3	1282.02	1187.71	3260.08	2805.46	1682.92	1724.2	1550.5	1537.64	8073.81	10215.6	13813.2	14246.4	1441.05	1442.63	4141.33	4412.53	1669.38	1406.31	9318.76	12522.1	3795.48	4812.95
P08254	MMP3	Homo sapiens	Stromelysin-1	MMP3_HUMAN	FALSE	9.94044e-12	308.745	334.172	529.218	NaN	NaN	NaN	86.0819	184.337	297.459	259.972	310.818	316.575	434.416	503.207	315.315	318.358	NaN	NaN	390.679	NaN	NaN	223.531	199.432	NaN	NaN	690.708	351.983	377.432	206.287	NaN	515.395	394.289	NaN	NaN	515.866	377.979
P08294	SOD3	Homo sapiens	Extracellular superoxide dismutase [Cu-Zn]	SODE_HUMAN	FALSE	1.45123e-15	6988.38	7335.45	9148.3	10353.8	17432.1	25417.6	21681	21849.5	3375.03	3316.51	29239	25707	41798	41760.6	5085.14	4805.02	50208.3	79139.3	8974.11	8713.02	6667.24	5928.85	36582.5	35708.1	57001.9	55757.5	5943.53	5494.46	22116.8	25201.5	5829.83	6146.11	43236.9	55834.9	49300.4	54571.1
P08311	CTSG	Homo sapiens	Cathepsin G	CATG_HUMAN	FALSE	1.27871e-13	22037.1	23757.9	51324.4	37236.3	66819.9	76786.3	7175.24	6915.92	24297.1	24976.2	3463.19	3056.57	17376.3	17184.7	31883.7	27943	7104.6	6926.53	52882.4	50734.8	31019	33819.9	8105.01	9629.09	18124.9	21383.6	32159.6	27242.4	5591.96	5473.35	24471.9	19967.2	15692.7	19579.6	6728.22	6554.12
P08473	MME	Homo sapiens	Neprilysin	NEP_HUMAN	FALSE	7.84385e-10	165.189	247.155	NaN	NaN	NaN	NaN	132.961	185.873	184.09	138.621	227.926	193.932	210.234	529.18	259.863	200.098	NaN	NaN	716.764	199.584	NaN	97.6581	NaN	NaN	NaN	NaN	173.224	144.473	NaN	NaN	207.802	94.3409	NaN	NaN	NaN	NaN
P08476	INHBA	Homo sapiens	Inhibin beta A chain	INHBA_HUMAN	FALSE	1.00085e-15	115.676	165.764	NaN	NaN	NaN	NaN	812.067	1018.77	115.54	135.506	505.477	424.006	2146.67	2427.49	96.5503	73.9793	NaN	NaN	NaN	NaN	NaN	NaN	718.149	986.143	1399.48	1821.22	84.9081	138.336	848.354	478.702	NaN	NaN	NaN	NaN	NaN	943.116
P08493;P08493-2	MGP	Homo sapiens	Matrix Gla protein;Isoform 2 of Matrix Gla protein	MGP_HUMAN	FALSE	1.72204e-13	142436	143721	219524	208838	460128	382192	89040	86700.6	56760.3	48296.6	72178.8	79781.5	220769	229049	85195.7	69925.1	139030	162451	86966.8	86690.6	72825.2	72659.2	110576	104153	210350	196614	66416.6	65473.8	53994.1	57865.7	63080.8	60019.7	165231	145198	106601	115200
P08514	ITGA2B	Homo sapiens	Integrin alpha-IIb	ITA2B_HUMAN	FALSE	2.64215e-12	1239.43	1668.09	5019.93	4635.73	NaN	NaN	329.656	148.91	537.262	514.86	259.354	126.268	398.843	287.475	1191.79	1027.74	NaN	NaN	871.388	1071.37	1307.46	1890.58	NaN	NaN	NaN	NaN	752.982	610.492	NaN	NaN	1103.76	923.999	NaN	NaN	NaN	NaN
P08572	COL4A2	Homo sapiens	Collagen alpha-2(IV) chain	CO4A2_HUMAN	FALSE	2.27813e-12	1707.57	1552.43	4092.68	5420.52	8743.93	7684.38	2076.65	2507.57	774.7	916.208	3591.77	2857.64	1433.19	1884.07	795.248	709.977	22030.7	25574.9	4024.37	3482.48	2475.63	2992.27	4609.2	7079.65	3622.08	3980.9	1903.54	2351.23	6745.76	7257.07	1769.6	1646.4	3239.41	6094.48	9258.5	9182.52
P08574	CYC1	Homo sapiens	Cytochrome c1, heme protein, mitochondrial	CY1_HUMAN	FALSE	2.17179e-11	1956.24	2100.9	4613.1	4234.81	NaN	6412.48	1037.6	1019.53	951.162	1023.87	1322.37	1329.83	1312	1215.7	1639.26	1605.9	2378.2	2112.34	1757.26	2986.86	1422.88	2467.07	1409.53	2153.66	781.47	793.637	1280.56	1177.7	1439.3	1825.83	1437.54	1228.63	NaN	NaN	732.919	813.448
P08575;P08575-10;P08575-4;P08575-5;P08575-6;P08575-7;P08575-8;P08575-9	PTPRC	Homo sapiens	Receptor-type tyrosine-protein phosphatase C;Isoform 8 of Receptor-type tyrosine-protein phosphatase C;Isoform 2 of Receptor-type tyrosine-protein phosphatase C;Isoform 3 of Receptor-type tyrosine-protein phosphatase C;Isoform 4 of Receptor-type tyrosine-protein phosphatase C;Isoform 5 of Receptor-type tyrosine-protein phosphatase C;Isoform 6 of Receptor-type tyrosine-protein phosphatase C;Isofor…	PTPRC_HUMAN	FALSE	2.26894e-13	603.738	593.882	NaN	NaN	NaN	NaN	123.562	179.845	514.946	508.213	144.293	106.722	167.672	169.1	550.92	564.091	694.078	NaN	564.854	282.384	591.97	313.546	NaN	NaN	NaN	NaN	423.711	417.125	NaN	NaN	412.827	434.001	NaN	NaN	NaN	1291.98
P08590	MYL3	Homo sapiens	Myosin light chain 3	MYL3_HUMAN	FALSE	9.88694e-13	401.02	309.284	454.722	1066.19	NaN	2445.71	471.591	380.514	204.508	246.285	770.218	547.221	752.951	NaN	68.1571	65.4456	1570.72	NaN	801.635	1217.95	544.337	323.127	NaN	1290.39	NaN	NaN	321.077	443.836	1446.2	1979.41	349.901	478.22	NaN	NaN	1243.19	725.515
P08603	CFH	Homo sapiens	Complement factor H	CFAH_HUMAN	FALSE	5.35337e-12	879.406	833.087	2889.81	2761.95	4967.76	NaN	833.862	774.049	703.431	752.884	1064.92	952.862	1430.54	1406.98	828.113	831.803	3340.19	3588.55	1615.98	2024.02	1328.58	1995.66	2393.41	1994.62	2324.99	2382.78	1108.67	1006.46	1829.77	2092.41	904.722	1133.38	1574.83	3210.83	1612.79	2556.11
P08670	VIM	Homo sapiens	Vimentin	VIME_HUMAN	FALSE	4.16485e-16	225283	238453	416420	433414	1.37717e+06	1.28814e+06	343961	347298	196635	197216	362010	330720	462363	442291	238373	219436	820559	890048	389325	398017	379909	383150	720520	710963	741664	697814	278835	269298	551495	558121	358388	362886	791791	722434	742565	712384
P08697;P08697-2	SERPINF2	Homo sapiens	Alpha-2-antiplasmin;Isoform 2 of Alpha-2-antiplasmin	A2AP_HUMAN	FALSE	1.43676e-11	941.831	1508.33	5375.75	2587.42	NaN	1934.62	617.227	778.121	427.832	779.812	665.161	701.674	763.113	895.379	1502.44	1822.93	NaN	NaN	2219.83	1744.53	1205.96	2706.75	NaN	450.926	7.85512	2028.72	881.737	713.863	493.869	1423.5	1175.58	893.283	NaN	NaN	NaN	1016.52
P08708	RPS17	Homo sapiens	40S ribosomal protein S17	RS17_HUMAN	FALSE	2.73101e-13	819.647	663.188	1346.46	1263.53	34864.9	12552.2	404.291	381.721	166.331	164.625	402.254	430.71	1000.15	1572.14	494.488	794.791	7954.11	2112.84	1534.86	2304	2203.78	1852.68	639.951	1769.45	2062.57	2322.67	195.758	166.904	1938.39	1296.24	499.918	218.246	5159.11	NaN	863.679	NaN
P08709;P08709-2	F7	Homo sapiens	Coagulation factor VII;Isoform B of Coagulation factor VII	FA7_HUMAN	FALSE	2.04543e-16	5133.56	6696.66	28679.5	27664.6	32938.2	33305.8	10980.8	11717.3	3443.18	4108.76	7404	6009.7	25083.2	24850.5	7713.01	7126.22	32068.2	40948.1	18949	20046.5	14161.2	16359	26743.7	29858.7	36962.9	41794.6	7294.41	7032.29	21852.6	23519.5	8702.16	8124.03	41321.2	46739.1	23214.5	22744
P08729	KRT7	Homo sapiens	Keratin, type II cytoskeletal 7	K2C7_HUMAN	FALSE	3.84371e-11	13.1508	NaN	NaN	NaN	4418.98	1191.72	NaN	NaN	NaN	NaN	NaN	NaN	NaN	140.161	15.9261	17.5589	NaN	NaN	NaN	NaN	53.5924	NaN	85.8265	NaN	NaN	NaN	22.3724	NaN	NaN	NaN	NaN	NaN	NaN	NaN	NaN	NaN
P08758	ANXA5	Homo sapiens	Annexin A5	ANXA5_HUMAN	FALSE	1.08953e-17	24894.6	28656.3	38723.2	41130.1	37576.4	33075.9	31307	32090.1	17137	20373.2	47192.1	43772.2	37711.8	39856.6	59272.1	56219	35749.3	55498.3	42800.2	44252.9	38585	42409.5	55199.1	64885.6	39132.1	31545.5	35105.8	30698.4	32969.3	37189.4	47981.4	41245.5	25707.9	30449.5	86251.2	78792.1
P08779	KRT16	Homo sapiens	Keratin, type I cytoskeletal 16	K1C16_HUMAN	FALSE	1.13554e-17	807.55	726.427	56069.5	64997.6	54202.2	56923.6	947.909	979.053	1566.96	1632.06	13033.3	11860.3	8297.73	7139.02	1055.76	1193.07	12005.5	13330.2	6530.73	6806.9	2638.53	2952.22	15973.4	15969.9	26088.7	27705.3	12142.1	12400.4	4684.13	5024.5	1828.96	947.411	11628.8	13960.8	11701.5	12514.8
P08865	RPSA	Homo sapiens	40S ribosomal protein SA	RSSA_HUMAN	FALSE	1.15614e-12	2409.75	2832.79	5116.76	4295.5	21756.9	9870.97	2080.96	2098.81	2669.45	2332.21	2075.09	1807.16	2102.55	2470.09	3122.86	2945.8	5051.01	2114.01	3765.65	3602.3	3342.19	2627.5	2328.12	1842.96	2261.69	1963.04	2412.41	2396.99	2406.13	2562.15	2310.63	2625.27	2641.89	5016.2	1745.27	2018.73
P08962;P08962-2;P08962-3	CD63	Homo sapiens	CD63 antigen;Isoform 2 of CD63 antigen;Isoform 3 of CD63 antigen	CD63_HUMAN	FALSE	2.55333e-10	9398.64	13656.8	9433.44	8011.02	11.4114	3512.99	1438.64	1573.72	4706.48	4597.54	1096.33	1031.72	1320.53	2343.47	9331.69	9017.37	NaN	NaN	3467.99	3367.46	5057.9	5299.48	NaN	848.213	1414.96	1336.35	4518.01	5185.47	982.782	932.318	7190.11	6803.84	NaN	2.65985	349.934	NaN
P09104	ENO2	Homo sapiens	Gamma-enolase	ENOG_HUMAN	FALSE	5.07977e-07	39.1408	67.523	NaN	NaN	NaN	NaN	301.611	281.805	32.8764	36.8292	235.291	266.629	351.375	391.191	46.4149	16.4756	NaN	NaN	NaN	NaN	NaN	NaN	NaN	1250.73	559.545	NaN	NaN	78.9716	487.953	NaN	232.312	52.5338	5.57449	NaN	NaN	NaN
P09110;P09110-2	ACAA1	Homo sapiens	3-ketoacyl-CoA thiolase, peroxisomal;Isoform 2 of 3-ketoacyl-CoA thiolase, peroxisomal	THIK_HUMAN	FALSE	5.84027e-09	94.1794	115.27	NaN	NaN	NaN	NaN	97.7054	147.089	92.8741	107.881	60.7345	85.0664	NaN	NaN	261.978	174.125	NaN	NaN	NaN	NaN	166.07	437.238	NaN	NaN	NaN	NaN	223.576	101.881	NaN	NaN	220.428	111.864	NaN	NaN	NaN	NaN
P09211	GSTP1	Homo sapiens	Glutathione S-transferase P	GSTP1_HUMAN	FALSE	4.7197e-12	3475.17	3751.24	4533.29	8241.12	9098.15	12016.6	1605.07	2178.85	2419.31	3022.71	1854.01	1723.51	2277.68	2836.32	3804.71	3771.16	34830.2	21171.3	2732.56	3725.49	3195.68	2872.92	2271.56	2039.06	4913.17	3879.7	2769.52	2658.41	2847.99	3380.22	2336.36	2377.64	3669.63	4425.44	2906	2242
P09382	LGALS1	Homo sapiens	Galectin-1	LEG1_HUMAN	FALSE	3.20089e-12	6305.67	6274.47	10775.3	10509.5	19137.9	18018.7	6577.92	6600.4	5979.62	6419.91	6204.17	5718.54	7608.79	7923.76	8248.71	7290.52	13182.3	12481.7	11188.8	10901.1	12139.9	11154.2	7219.63	7767.05	5065.32	5514.63	6428.02	5475.07	7244.75	8449	5354.82	5500.52	9265.15	6897.18	6653.85	6781.01
P09486	SPARC	Homo sapiens	SPARC	SPRC_HUMAN	FALSE	2.96799e-17	354.845	452.506	1264.06	979.819	6554.84	2240.34	1984.42	1808.44	181.42	282.772	1920.51	1987.17	1326.01	3165.65	96.5767	127.734	8882.66	13895.1	1012.81	2455.95	1029.46	1112.62	6674.44	7699.27	12731.7	12688.5	779.238	788.456	11762.4	12379.9	571.252	655.95	22841.2	21610.8	8488.54	7492.3
P09488;P09488-2	GSTM1	Homo sapiens	Glutathione S-transferase Mu 1;Isoform 2 of Glutathione S-transferase Mu 1	GSTM1_HUMAN	FALSE	1.3782e-15	312.428	351.958	NaN	NaN	NaN	NaN	242.229	259.887	215.527	239.006	264.394	227.38	1072.45	978.722	650.18	680.045	NaN	NaN	480.747	870.295	921.216	421.035	1005.37	NaN	841.292	NaN	347.553	312.6	637.955	748.941	683.776	191.519	NaN	875.525	NaN	NaN
P09493-3	TPM1	Homo sapiens	Isoform 3 of Tropomyosin alpha-1 chain	TPM1_HUMAN	FALSE	5.03887e-14	8033.45	8699.05	23267.3	22928	63004.4	57385.7	9291.62	10505.3	9053.74	8948.29	10106.4	7666.12	9926.65	9955.03	10452.4	8533.63	32743.3	27766.6	19699	19471.4	20867.7	20295.3	19691.6	18277.7	15831.1	14453.5	11918.5	10586.1	17529.1	21467.1	15882.3	16555.3	17163.9	16829.8	20843.2	20991.6
P09525	ANXA4	Homo sapiens	Annexin A4	ANXA4_HUMAN	FALSE	3.1855e-15	2169.31	2548.37	2257.44	3236.94	NaN	2129.74	2177.42	2043.34	1967.95	1971.53	2178.32	1943.23	2150.69	2659.04	2174.6	2072.5	NaN	NaN	2302.79	1630.03	2401.62	2404.76	2600.25	2634.69	3203.4	2986.9	2440.49	2091.58	2985.5	3453.86	3044.67	2989.41	5349.74	4121.63	3463	3610.04
P09543;P09543-2	CNP	Homo sapiens	2',3'-cyclic-nucleotide 3'-phosphodiesterase;Isoform CNPI of 2',3'-cyclic-nucleotide 3'-phosphodiesterase	CN37_HUMAN	FALSE	7.17989e-07	1628.84	1996.8	4501.86	NaN	NaN	NaN	1584.37	1760.49	1456.8	1268.85	1488.67	1388.5	1847.13	2728.05	2175.11	2232.23	NaN	NaN	3920.18	2116.5	2090.4	2057.52	2922.03	NaN	NaN	NaN	1473.73	1619.03	NaN	NaN	1719.06	1262.23	NaN	NaN	2221.6	2642.08
P09601	HMOX1	Homo sapiens	Heme oxygenase 1	HMOX1_HUMAN	FALSE	1.63135e-11	124.013	457.023	1.24358	1.29583	NaN	NaN	239.873	381.432	273.173	313.175	337.238	84.7503	261.317	345.755	477.87	276.226	NaN	NaN	191.949	NaN	384.951	625.133	NaN	NaN	NaN	8.89299	97.3351	129.546	NaN	NaN	142.294	330.183	NaN	NaN	NaN	NaN
P09622;P09622-2;P09622-3	DLD	Homo sapiens	Dihydrolipoyl dehydrogenase, mitochondrial;Isoform 2 of Dihydrolipoyl dehydrogenase, mitochondrial;Isoform 3 of Dihydrolipoyl dehydrogenase, mitochondrial	DLDH_HUMAN	FALSE	1.49251e-05	396.243	416.919	NaN	NaN	NaN	NaN	623.727	595.536	235.617	226.482	652.051	547.936	381.724	NaN	63.47	211.178	NaN	NaN	NaN	460.001	NaN	NaN	251.287	NaN	NaN	NaN	292.732	359.637	798.142	NaN	211.689	254.522	NaN	NaN	NaN	NaN
P09651;P09651-2;P09651-3	HNRNPA1	Homo sapiens	Heterogeneous nuclear ribonucleoprotein A1;Isoform A1-A of Heterogeneous nuclear ribonucleoprotein A1;Isoform 2 of Heterogeneous nuclear ribonucleoprotein A1	ROA1_HUMAN	FALSE	1.47422e-15	11310.9	7470.23	19828.5	24396.6	702309	371692	4434.52	4251.62	4615.41	3978.81	4461.95	5184.03	23754.9	13692.3	6853.05	5587.61	119152	65980.7	12004	10695.5	24431.8	10013	11200.7	14179.4	46017.6	23895.2	4820.34	4477.61	31715.4	18328.5	5735.98	6072.15	71220.1	29355.4	7327.63	9040.96
P09871	C1S	Homo sapiens	Complement C1s subcomponent	C1S_HUMAN	FALSE	1.66593e-07	735.864	1271.27	NaN	906.763	NaN	NaN	329.656	427.294	799.904	782.99	438.38	307.325	325.062	NaN	829.312	812.996	NaN	NaN	229.783	249.611	277.362	818.314	394.992	NaN	NaN	NaN	1016.53	877.322	224.769	NaN	1045.85	1161.42	NaN	NaN	504.183	354.073
P09874	PARP1	Homo sapiens	Poly [ADP-ribose] polymerase 1	PARP1_HUMAN	FALSE	8.75658e-10	461.081	391.426	NaN	NaN	NaN	NaN	552.642	641.929	640.638	568.478	485.505	413.669	217.915	299.288	465.081	485.852	NaN	NaN	457.554	408.313	399.915	179.089	NaN	NaN	NaN	NaN	483.202	553.955	NaN	NaN	279.117	565.006	NaN	NaN	NaN	NaN
P09917;P09917-2;P09917-3;P09917-5	ALOX5	Homo sapiens	Polyunsaturated fatty acid 5-lipoxygenase;Isoform 2 of Polyunsaturated fatty acid 5-lipoxygenase;Isoform 3 of Polyunsaturated fatty acid 5-lipoxygenase;Isoform 5 of Polyunsaturated fatty acid 5-lipoxygenase	LOX5_HUMAN	FALSE	1.09036e-09	490.936	815.348	NaN	751.81	NaN	NaN	192.068	329.301	288.251	381.251	170.436	209.812	172.233	NaN	554.744	642.756	NaN	NaN	NaN	NaN	337.391	161.061	NaN	374.055	577.775	NaN	341.732	490.228	NaN	NaN	572.788	432.765	NaN	NaN	NaN	NaN
P09960;P09960-2;P09960-3;P09960-4	LTA4H	Homo sapiens	Leukotriene A-4 hydrolase;Isoform 2 of Leukotriene A-4 hydrolase;Isoform 3 of Leukotriene A-4 hydrolase;Isoform 4 of Leukotriene A-4 hydrolase	LKHA4_HUMAN	FALSE	2.74109e-14	854.899	857.153	1273.13	1809.28	1815.6	NaN	299.044	319.26	461.317	499.003	254.033	264.78	463.047	746.48	1287.32	1028.68	NaN	NaN	1494.22	1550.12	1384.56	1145.19	76.2755	NaN	630.839	NaN	711.879	698.572	500.87	1519.8	1544.36	982.109	NaN	NaN	231.638	NaN
P0C0L4	C4A	Homo sapiens	Complement C4-A	CO4A_HUMAN	FALSE	1.08953e-17	10075.2	11319.9	18096.4	18543.2	17742.1	26896.1	6437.29	6398.68	9281.3	9742.4	5306.68	4921.18	7395.06	8235.5	15787.3	15225.5	6112.33	6505.84	19635.6	19392.5	16498.2	17302	8608.73	8134.82	8538.39	9909.31	12763.1	12439	6062.77	7097.55	18333.5	17368.3	6599.18	7948.31	5879.94	6385.02
P0C0L5	C4B	Homo sapiens	Complement C4-B	CO4B_HUMAN	FALSE	6.12482e-15	1777.22	2392.12	1886.96	5266.68	NaN	NaN	1681.85	1714.66	1537.37	1818.35	1019.9	880.279	3021.58	3386.1	2719.43	2771.34	NaN	NaN	2249.43	2683.16	2536.27	3277.55	1760.48	1959.39	2969.37	2089.92	1928.79	1793.81	1119.97	1592.96	2350.82	2551.24	1804.87	NaN	1471.85	1244.96
P0CG47;P0CG48;P62979;P62987	UBB;UBC;RPS27A;UBA52	Homo sapiens	Polyubiquitin-B;Polyubiquitin-C;Ubiquitin-40S ribosomal protein S27a;Ubiquitin-60S ribosomal protein L40	UBB_HUMAN;UBC_HUMAN;RS27A_HUMAN;RL40_HUMAN	FALSE	1.00406e-13	5521.83	6201.24	9765.23	10418	59970.7	36275.3	9163	9479.3	3130.97	2925.52	6299.99	5763.91	22171.1	20766.1	3915.47	3274.89	18614.8	26186.9	11159.4	8237.47	7726.98	6726.58	14752.1	14117.3	26837.2	24227.3	4843.88	4991.87	14356.3	14834.6	3719.19	3021.52	29356.9	35773.1	9710.14	10392.1
P0DMM9;P0DMM9-3;P0DMN0	SULT1A3;SULT1A3;SULT1A4	Homo sapiens	Sulfotransferase 1A3;Isoform 3 of Sulfotransferase 1A3;Sulfotransferase 1A4	ST1A3_HUMAN;ST1A3_HUMAN;ST1A4_HUMAN	FALSE	0.000108245	NaN	NaN	NaN	NaN	NaN	NaN	NaN	0.973117	NaN	0.466332	2.60687	2.01649	NaN	NaN	NaN	1	NaN	NaN	NaN	NaN	NaN	NaN	NaN	NaN	NaN	NaN	NaN	NaN	NaN	NaN	NaN	NaN	NaN	NaN	NaN	NaN
P0DMV8;P0DMV9	HSPA1A;HSPA1B	Homo sapiens	Heat shock 70 kDa protein 1A;Heat shock 70 kDa protein 1B	HS71A_HUMAN;HS71B_HUMAN	FALSE	2.0537e-17	16489	19689.6	35290.3	33289.9	172640	93158.8	28811.4	30173.2	15478.1	16291.3	31276.5	28352.2	40359.3	42029.8	23397.2	22831.3	56118.3	51688.8	36100.8	34219.5	28374	33196.5	42927.4	55252.2	52692.4	52924.3	26713.1	23390.2	39552.7	39731.1	26784.2	24064.2	49132.3	60079.9	46666.5	41143
P0DOX7		Homo sapiens	Immunoglobulin kappa light chain	IGK_HUMAN	FALSE	2.41062e-12	9237.94	10243.9	15344.8	13870.2	139323	125287	10277	10321.4	6969.88	7887.64	8829.11	7588.09	15131.2	14943.9	8780.44	8803.09	20319.5	13580.1	10937.4	15620.6	7044.36	8087.53	13492.5	13318.5	17083.2	9380.88	8567.59	8329.66	7350.52	7024.49	7316.48	7868.08	10708.6	11364.5	7939.06	8782.03
P0DP23;P0DP24;P0DP25	CALM1;CALM2;CALM3	Homo sapiens	Calmodulin-1;Calmodulin-2;Calmodulin-3	CALM1_HUMAN;CALM2_HUMAN;CALM3_HUMAN	FALSE	6.67833e-16	4132.48	4374.64	8420.61	8371.1	24103.9	19625.1	4025.06	3822.49	2721.71	2559.2	4399.01	4418.45	5661.81	5146.23	4640.66	4666.17	13668.8	12440.9	5622.35	6265.56	5083.09	4145.25	8258.42	6857.13	5289.4	5337.48	2966.09	3448.56	7146.79	7159.08	3597.49	3526.69	7495.57	7229.19	5458.97	5523.7
P10155;P10155-3;P10155-4;P10155-5	RO60	Homo sapiens	60 kDa SS-A/Ro ribonucleoprotein;Isoform 3 of 60 kDa SS-A/Ro ribonucleoprotein;Isoform 4 of 60 kDa SS-A/Ro ribonucleoprotein;Isoform 5 of 60 kDa SS-A/Ro ribonucleoprotein	RO60_HUMAN	FALSE	2.50803e-11	279.036	274.039	442.052	NaN	NaN	NaN	505.654	352.397	336.634	243.214	289.832	398.382	351.28	255.259	434.079	382.253	NaN	NaN	440.343	408.525	220.834	332.56	875.411	398.993	604.755	NaN	517.162	285.348	367.453	355.31	390.603	354.765	NaN	NaN	773.12	NaN
P10253	GAA	Homo sapiens	Lysosomal alpha-glucosidase	LYAG_HUMAN	FALSE	0.00111252	108.84	102.076	NaN	NaN	NaN	NaN	NaN	137.414	66.8443	71.1242	69.1303	NaN	306.867	NaN	281.058	363.089	NaN	NaN	NaN	443.652	NaN	NaN	NaN	NaN	NaN	NaN	NaN	NaN	NaN	NaN	NaN	387.228	NaN	NaN	NaN	NaN
P10301	RRAS	Homo sapiens	Ras-related protein R-Ras	RRAS_HUMAN	FALSE	3.12256e-17	2274.94	2460.53	3313.8	4441.15	7.71209	3575.18	3663.35	3824.88	1918.63	1929.68	4927.54	4252.02	4742.53	3820.42	4201.12	3277.79	8803.66	9727.88	4369.34	4078.62	2839.38	3516.95	4367.88	5110.99	2129.53	2495.3	2455.29	2146.03	3534.57	3780.62	2265.33	2390.89	2141.28	1803.17	3872.1	4441.21
P10412;P16402;P16403	H1-4;H1-3;H1-2	Homo sapiens	Histone H1.4;Histone H1.3;Histone H1.2	H14_HUMAN;H13_HUMAN;H12_HUMAN	FALSE	3.48288e-08	2432.89	2351.41	7480.93	8596.14	6598.27	NaN	3637.55	3647.03	4023.05	4091.63	2270.56	2055.17	5669.35	5587.87	2615.36	2245.73	9022.57	8484.98	6308.52	6070.08	5534.64	6135.32	8558.79	7791.87	13343.6	14600.9	6388.53	6654.85	7321.69	7855.72	4947.75	4089.16	14127.2	11416.8	5635.4	7317.19
P10451;P10451-3;P10451-4	SPP1	Homo sapiens	Osteopontin;Isoform 3 of Osteopontin;Isoform 4 of Osteopontin	OSTP_HUMAN	FALSE	1.29387e-10	107628	109365	493134	290537	1.07045e+06	971849	76820.5	73555.5	38982.9	38041.5	70450.8	55800.8	146934	132377	48265.3	42038.3	558787	712742	194577	197802	145771	146624	140436	121516	135352	150969	52926.7	60834	121432	111848	59069.2	52153.5	100638	143769	108381	140405
P10515	DLAT	Homo sapiens	Dihydrolipoyllysine-residue acetyltransferase component of pyruvate dehydrogenase complex, mitochondrial	ODP2_HUMAN	FALSE	8.95109e-07	17339	19831.2	70579.9	88314.5	72072.6	66604.7	6314.97	5739.67	6330.72	7557.58	7836.67	9389.31	2519.23	3338.75	8838.9	8750.19	35752.3	36817.2	9672.16	12376.8	12276.3	13237.3	5843.22	4491.56	4817.77	5527.04	8720.24	6970.23	5778.91	7486.51	13302.6	10811.8	NaN	1194.63	23094.5	28664.2
P10599	TXN	Homo sapiens	Thioredoxin	THIO_HUMAN	FALSE	2.42369e-11	4061.93	3623.31	7268.81	5297.23	86855	18195	4359.1	3296.85	2017.25	1785.44	3286.14	3053.26	7452.01	6210.54	2191.21	2671.37	15282.6	13802.8	12360.6	12575.8	5571.46	5794.64	6612.14	6349.75	12236.2	10683.3	3335.19	3190.66	6936.55	9477.3	3502.49	4018.65	17507	25605.9	7622.58	8702.3
P10606	COX5B	Homo sapiens	Cytochrome c oxidase subunit 5B, mitochondrial	COX5B_HUMAN	FALSE	1.585e-10	1287.62	1324.09	1415.25	930.713	267940	65178.4	546.466	625.687	351.179	433.945	543.899	738.48	1341.15	718.02	865.273	656.623	26495.4	34.0849	765.821	1029.55	1378.41	534.203	250.956	NaN	10640.8	NaN	530.755	616.561	13184.9	1181.31	520.319	661.32	48616.5	NaN	NaN	NaN
P10619;P10619-2	CTSA	Homo sapiens	Lysosomal protective protein;Isoform 2 of Lysosomal protective protein	PPGB_HUMAN	FALSE	1.67377e-05	56.466	142.422	NaN	NaN	NaN	NaN	44.2935	NaN	170.351	129.197	NaN	26.482	NaN	NaN	91.8206	119.591	NaN	NaN	NaN	NaN	NaN	NaN	NaN	NaN	NaN	NaN	NaN	NaN	NaN	NaN	NaN	NaN	NaN	NaN	NaN	NaN
P10643	C7	Homo sapiens	Complement component C7	CO7_HUMAN	FALSE	3.60078e-12	4891.21	4952.69	5868.65	7065.72	6976.79	10428.2	2789.24	2284.48	3055.38	3171.17	2383.44	2267.54	4901.18	5228.94	4363.62	3682.98	766.725	1587.4	3787.82	3601.67	2779.08	3194.37	3030.23	4301.05	4357.43	4725.66	3206.77	2807.43	2077.99	2168.66	2936.54	2791.55	2365.27	NaN	2290.07	2852.61
P10645	CHGA	Homo sapiens	Chromogranin-A	CMGA_HUMAN	FALSE	9.43908e-15	597.159	796.81	2564.94	2226.98	NaN	NaN	709.07	792.706	592.482	776.14	866.054	941.159	2355.62	1930.51	364.068	390.083	4275.06	5152.96	1372.13	1527.64	1259.37	1715.22	2525.24	1935.42	5750	4312	1166.67	1042.79	1269.79	1415.75	1158.45	1247.2	4047.99	5723.08	4191.81	3711.55
P10809	HSPD1	Homo sapiens	60 kDa heat shock protein, mitochondrial	CH60_HUMAN	FALSE	2.16598e-15	3212.1	2924.28	5963.23	6056.97	113146	39068.7	1636.47	1958.16	1579.61	1640.15	1329.96	1272.92	4330.85	3351.96	2541.32	2217.57	18882.4	10304.8	4424.34	4871.84	5608.48	4241.65	2574.75	3146.81	7167.11	3764.9	2695.99	2749.93	5581.42	3411.66	2806.69	3076.93	10422.5	9749.39	2104.63	2153.81
P10909;P10909-2;P10909-4;P10909-5;P10909-6	CLU	Homo sapiens	Clusterin;Isoform 2 of Clusterin;Isoform 4 of Clusterin;Isoform 5 of Clusterin;Isoform 6 of Clusterin	CLUS_HUMAN	FALSE	1.48734e-17	77501.5	75735.1	163719	165432	269638	330343	103732	106296	40998.2	38967.2	119405	116041	167327	179120	43631	44052.9	203238	253645	89980.4	91983.2	80223.7	66535.6	187695	189346	241161	240952	45707.1	46582.1	138269	121748	67942.2	59000.1	237148	242831	206874	196829
P10915	HAPLN1	Homo sapiens	Hyaluronan and proteoglycan link protein 1	HPLN1_HUMAN	FALSE	7.74552e-10	4122.61	4260.37	6120.67	6342.52	3904.98	8917.69	564.464	638.05	798.263	977.455	1910.66	1535.36	NaN	NaN	1806.52	1544.36	NaN	NaN	471.862	377.864	NaN	NaN	NaN	NaN	NaN	NaN	258.986	279.439	NaN	NaN	373.269	552.323	NaN	NaN	1402.5	1518.59
P11021	HSPA5	Homo sapiens	Endoplasmic reticulum chaperone BiP	BIP_HUMAN	FALSE	9.14608e-16	6244.63	6817.48	11669.1	10081.7	36721.5	35493.8	8265.33	8125.78	5795.55	6172.75	8318.56	7334.89	13011.4	12451.3	7023.22	6191.06	15489.5	20055.6	11082.1	10231.6	9415.79	10778.4	14917.4	15675.2	17215.3	20456.7	8638.32	8314.45	13615.8	16161.3	10174.3	9881.11	22930.2	24715.1	15553	16367
P11047	LAMC1	Homo sapiens	Laminin subunit gamma-1	LAMC1_HUMAN	FALSE	1.08953e-17	710.552	629.325	4.33595	NaN	NaN	61.0119	728.71	888.329	636.205	667.623	1593.46	1501.03	815.067	911.882	784.709	681.887	2054.39	NaN	1193.24	1097.49	884.4	1306.8	1181.38	1408.03	3221.73	4.00767	675.427	804.899	2621.55	3070.68	822.436	754.823	2168.09	5401.72	1770.23	1602.25
P11142	HSPA8	Homo sapiens	Heat shock cognate 71 kDa protein	HSP7C_HUMAN	FALSE	7.2514e-16	9261.38	10112.8	20861.5	21874.3	195111	92166	9324.51	9412.49	7233.35	8637.59	10720.2	9469.21	17440.1	15545.1	11268.3	10960.4	33571.8	35528.4	21339.8	21346.2	18392.6	18450	19625.8	22478.4	27908.7	23435.7	13257.2	11307	18230	18542.3	14178	15175.2	31051.6	28362.1	17794.2	17301.3
P11166	SLC2A1	Homo sapiens	Solute carrier family 2, facilitated glucose transporter member 1	GTR1_HUMAN	FALSE	2.02857e-12	1738.9	2926.94	6897.74	8245.4	1797.96	2787.68	561.153	535.344	787.444	857.29	299.017	363.477	682.798	957.912	3001.39	3232.47	NaN	NaN	3430.9	2758.47	2290.84	3109.17	999.001	NaN	NaN	1112.9	2190.31	2054.1	711.468	957.74	2732.57	2582.54	NaN	NaN	514.856	NaN
P11172	UMPS	Homo sapiens	Uridine 5'-monophosphate synthase	UMPS_HUMAN	FALSE	1.33488e-08	42.5949	117.918	NaN	NaN	NaN	NaN	100.184	130.867	28.02	60.911	34.5009	128.999	NaN	380.34	37.7321	60.7843	NaN	NaN	NaN	NaN	NaN	NaN	NaN	NaN	NaN	NaN	86.4979	114.199	1392.98	805.389	165.929	154.294	2242.82	NaN	NaN	NaN
P11177;P11177-2;P11177-3	PDHB	Homo sapiens	Pyruvate dehydrogenase E1 component subunit beta, mitochondrial;Isoform 2 of Pyruvate dehydrogenase E1 component subunit beta, mitochondrial;Isoform 3 of Pyruvate dehydrogenase E1 component subunit beta, mitochondrial	ODPB_HUMAN	FALSE	0.000339764	637.668	855.512	2065.97	1910.25	NaN	NaN	633.06	488.135	634.57	653.332	726.211	809.468	492.927	496.661	1008.57	1100.57	NaN	NaN	1206.21	1322.47	NaN	870.234	NaN	687.686	NaN	NaN	690.64	603.487	964.969	1269.5	1492.33	1600.5	NaN	NaN	NaN	1716.05
P11182	DBT	Homo sapiens	Lipoamide acyltransferase component of branched-chain alpha-keto acid dehydrogenase complex, mitochondrial	ODB2_HUMAN	FALSE	3.61195e-13	468.451	445.227	343.178	NaN	NaN	NaN	768.085	678.094	597.261	519.161	1031.66	857.474	449.321	781.394	429.482	412.462	NaN	NaN	399.97	846.741	551.776	399.071	647.521	512.297	NaN	NaN	581.048	558.003	998.588	760.216	563.966	528.753	NaN	657.795	568.107	1345.24
P11215;P11215-2	ITGAM	Homo sapiens	Integrin alpha-M;Isoform 2 of Integrin alpha-M	ITAM_HUMAN	FALSE	6.27126e-11	902.757	1237.67	1290.42	1275.94	NaN	4280.63	518.33	450.702	695.365	720.909	504.502	382.516	1067.91	791.706	1086.76	1234.62	NaN	NaN	1266.8	962.645	1304.33	1443.69	7.49566	826.772	NaN	628.848	646.138	584.558	NaN	NaN	815.697	968.601	NaN	NaN	149.13	NaN
P11216	PYGB	Homo sapiens	Glycogen phosphorylase, brain form	PYGB_HUMAN	FALSE	6.19619e-16	2926.51	3180.61	7227.47	8025.62	18925.8	12929.8	2294.55	2411.21	2547.92	2971.75	2280.56	2251.62	3451.77	3274.05	5537.44	4621.48	6541.79	5507.16	7401.35	7120.23	5886.35	4646.31	3579.15	2769.24	3557.13	3775.25	3527.46	3171.08	2656.28	3162.99	3829.08	4010.64	NaN	5659.95	2903.17	3371.7
P11233	RALA	Homo sapiens	Ras-related protein Ral-A	RALA_HUMAN	FALSE	1.14745e-12	1053.61	813.736	NaN	NaN	NaN	NaN	1580.5	1401.56	766.082	804.392	1972.24	1908.49	2121.24	1994	1738.18	1451.07	1919.19	4248.3	711.893	1442.43	958.747	984.177	1932.47	1450.65	985.119	949.207	1173.35	884.728	1130.34	1183.85	617.853	703.141	NaN	1604.12	1249.1	1255.91
P11234;P11234-2;P11234-3	RALB	Homo sapiens	Ras-related protein Ral-B;Isoform 2 of Ras-related protein Ral-B;Isoform 3 of Ras-related protein Ral-B	RALB_HUMAN	FALSE	2.03975e-12	3108.24	2900.22	4376.54	3202.3	NaN	NaN	6240.62	5965.21	2140.59	2157.19	5237.01	5096.61	11005.1	10006.3	4884.58	5364.48	12792.6	7790.95	5308.42	6197.26	6196.47	4753.08	9634.42	8849.36	6186.13	7398.45	2990.48	2772.06	5437.84	6237.07	3153.02	3515.32	6126.14	6483.08	7535.8	8731.18
P11277;P11277-2;P11277-3	SPTB	Homo sapiens	Spectrin beta chain, erythrocytic;Isoform 2 of Spectrin beta chain, erythrocytic;Isoform 3 of Spectrin beta chain, erythrocytic	SPTB1_HUMAN	FALSE	3.26634e-16	604.285	707.547	2.72087	1199.4	NaN	3382.1	541.643	648.447	424.005	493.79	1139.88	1136.92	730.305	828.018	581.876	595.663	2352.29	2154.78	879.952	835.458	837.089	836.305	814.358	1376.2	1409.17	NaN	704.406	651.185	997.629	1314.55	741.263	845.33	1195.85	1097.49	2046.15	2219.43
P11279	LAMP1	Homo sapiens	Lysosome-associated membrane glycoprotein 1	LAMP1_HUMAN	FALSE	1.07703e-12	1741.56	1860.89	1914.17	3565.98	NaN	69.1392	944.363	557.997	641.512	592.521	660.636	585.465	802.023	817.32	1509.64	1387.25	NaN	NaN	1395.85	834.78	751.415	907.819	903.04	NaN	21.5643	NaN	487.918	450.482	5630.16	5933.72	721.845	814.106	NaN	NaN	143.46	NaN
P11310;P11310-2	ACADM	Homo sapiens	Medium-chain specific acyl-CoA dehydrogenase, mitochondrial;Isoform 2 of Medium-chain specific acyl-CoA dehydrogenase, mitochondrial	ACADM_HUMAN	FALSE	5.13145e-12	2326.59	2632.51	6343.49	5916.79	1829.24	8076.62	1006.48	1073.45	1813.87	2110.74	1128.64	1448.09	1322.49	1676.9	2444.94	2096.94	1150.52	2377.16	3817	3211.87	4054.09	2921.61	1841.53	2011.75	NaN	NaN	2120.38	1889.16	1852.39	2346.23	2227.95	2459.99	2192.78	NaN	2268.58	2241.69
P11362;P11362-10;P11362-11;P11362-12;P11362-13;P11362-14;P11362-2;P11362-20;P11362-21;P11362-3;P11362-4;P11362-5;P11362-6;P11362-7;P11362-8;P11362-9	FGFR1	Homo sapiens	Fibroblast growth factor receptor 1;Isoform 7 of Fibroblast growth factor receptor 1;Isoform 9 of Fibroblast growth factor receptor 1;Isoform 11 of Fibroblast growth factor receptor 1;Isoform 13 of Fibroblast growth factor receptor 1;Isoform 15 of Fibroblast growth factor receptor 1;Isoform 4 of Fibroblast growth factor receptor 1;Isoform 20 of Fibroblast growth factor receptor 1;Isoform 21 of Fi…	FGFR1_HUMAN	FALSE	8.87474e-15	500.962	575.318	4281.24	3401.97	2801.51	9289.73	939.203	976.699	109.954	120.133	1027.7	1110.07	2401.36	1770.21	248.215	355.116	21337.7	23817	3754.36	3082.18	2436.97	2648.67	3355.16	3559.21	3891.03	5136.41	386.128	285.374	7519.22	9868.22	889.75	747.78	12927.5	16204.6	4420.25	5286.87
P11413;P11413-2	G6PD	Homo sapiens	Glucose-6-phosphate 1-dehydrogenase;Isoform Long of Glucose-6-phosphate 1-dehydrogenase	G6PD_HUMAN	FALSE	1.09667e-15	1045.5	1015.91	2468.46	2779.38	5989.78	1565.78	554.166	536.569	580.733	719.432	543.181	771.129	816.502	793.723	1247.76	972.527	7579.71	NaN	1549.65	1096.13	1552.47	1496.62	637.802	494.662	711.191	1042.94	994.246	705.245	249.97	632.44	1415.55	1263.32	3476.14	4101.55	596.699	902.68
P11498	PC	Homo sapiens	Pyruvate carboxylase, mitochondrial	PYC_HUMAN	FALSE	5.1448e-16	966.814	1093.13	1191.52	1180.67	NaN	NaN	649.381	704.067	999.809	983.12	690.586	698.565	749.874	661.983	1170.3	1175.31	NaN	NaN	1399.24	964.311	1027.76	1399.43	NaN	NaN	NaN	NaN	900.4	863.028	509.135	503.498	961.51	765.762	NaN	NaN	754.534	734.389
P11586	MTHFD1	Homo sapiens	C-1-tetrahydrofolate synthase, cytoplasmic	C1TC_HUMAN	FALSE	5.46301e-11	135.361	98.2825	NaN	NaN	4392.11	51.2571	83.1578	76.4355	124.066	193.035	172.827	85.2219	NaN	NaN	178.152	169.654	15.4598	NaN	335.906	NaN	NaN	NaN	NaN	NaN	NaN	NaN	138.97	150.175	NaN	NaN	112.671	146.611	NaN	NaN	NaN	NaN
P11678	EPX	Homo sapiens	Eosinophil peroxidase	PERE_HUMAN	FALSE	2.60285e-12	5392.41	6079	20883.4	20876.2	18316.5	27806.2	1543.8	1434.5	4921.91	5705.45	779.327	624.566	2288.19	1920.66	9261.94	8370.82	NaN	NaN	14225.7	15060.9	13977.6	15512.4	2236.42	2164.84	4430.87	2852.6	9721.58	9528.41	1845.91	2121.45	12760.1	11200.2	NaN	2112.47	1450.14	1408.93
P11717	IGF2R	Homo sapiens	Cation-independent mannose-6-phosphate receptor	MPRI_HUMAN	FALSE	1.73653e-06	215.184	253.81	1122.82	254.88	NaN	NaN	55.4243	NaN	92.0754	89.7151	NaN	28.6346	NaN	NaN	415.105	386.542	NaN	NaN	NaN	NaN	273.538	423.437	NaN	NaN	NaN	NaN	187.807	156.64	NaN	NaN	351.917	179.547	NaN	NaN	NaN	NaN
P11766	ADH5	Homo sapiens	Alcohol dehydrogenase class-3	ADHX_HUMAN	FALSE	3.94292e-10	984.6	999.164	2172.73	2142.51	NaN	NaN	945.877	985.823	923.522	1111.15	1331.64	1185.09	949.115	844.527	1265.71	1114.15	1189.05	NaN	2413.44	2035.39	1906.49	1965.86	1181.07	1270.75	1403.57	NaN	1392.34	1256.22	2199.19	3068.88	1651.19	1248.34	NaN	NaN	1696.12	2027.91
P11940;P11940-2	PABPC1	Homo sapiens	Polyadenylate-binding protein 1;Isoform 2 of Polyadenylate-binding protein 1	PABP1_HUMAN	FALSE	3.3172e-16	315.406	374.543	1070.92	923.181	14121.7	12237.8	141.5	135.069	123.401	113.098	186.086	180.695	541.075	684.784	367.721	391.785	976.67	3212.07	841.972	724.388	743.842	715.967	2360.99	1877.82	1199.06	NaN	214.206	364.253	550.184	1112.49	251.197	432.238	3716.4	2864.28	619.701	NaN
P12004	PCNA	Homo sapiens	Proliferating cell nuclear antigen	PCNA_HUMAN	FALSE	6.37128e-15	460.26	410.332	NaN	826.291	8125.84	NaN	170.638	166.35	173.747	200.61	158.448	116.065	184.333	259.03	427.836	431.553	NaN	NaN	418.908	864.337	546.22	820.917	NaN	NaN	NaN	NaN	209.573	208.604	NaN	NaN	475.862	337.876	NaN	NaN	NaN	NaN
P12035	KRT3	Homo sapiens	Keratin, type II cytoskeletal 3	K2C3_HUMAN	FALSE	2.05224e-15	5131.12	5061.17	40133.5	30722.7	24468.9	23247.6	6615.65	5925.67	4208.96	3716.47	7566.25	6988.83	12321.2	12652.5	2814.18	2271.74	31352.7	35977	59682.5	47648.1	7488.85	7067.46	21359	20073.9	68591.9	59235.5	15335.1	24120.2	9748.13	12053.3	6667.15	6266.55	5890.63	NaN	NaN	NaN
P12081;P12081-2;P12081-3;P12081-4	HARS1	Homo sapiens	Histidine--tRNA ligase, cytoplasmic;Isoform 2 of Histidine--tRNA ligase, cytoplasmic;Isoform 3 of Histidine--tRNA ligase, cytoplasmic;Isoform 4 of Histidine--tRNA ligase, cytoplasmic	HARS1_HUMAN	FALSE	4.9344e-09	214.183	275.71	1225.43	489.16	NaN	NaN	120.613	209.797	263.829	295.206	272.888	307.927	NaN	340.996	264.766	282.545	NaN	NaN	380.342	410.48	331.016	308.806	626.578	1005.85	NaN	NaN	598.432	453.977	474.522	NaN	416.72	540.909	NaN	NaN	709.218	NaN
P12107;P12107-2;P12107-3;P12107-4	COL11A1	Homo sapiens	Collagen alpha-1(XI) chain;Isoform B of Collagen alpha-1(XI) chain;Isoform C of Collagen alpha-1(XI) chain;Isoform 4 of Collagen alpha-1(XI) chain	COBA1_HUMAN	FALSE	1.39435e-11	6294.97	5876.57	16802	16984.9	16615.2	18094.2	3607.13	3658.42	2549.37	2053.49	1789.32	1925.95	6995.93	9733.27	1967.66	1557.83	9728.93	14495.3	10132.8	7632.16	6378.6	7497.03	8765.96	8187.3	13210.4	13218.2	3769.46	2498.01	6502.31	6731.83	4536.32	3719.42	11195.9	10889.1	5960.16	3727.07
P12109	COL6A1	Homo sapiens	Collagen alpha-1(VI) chain	CO6A1_HUMAN	FALSE	1.27974e-12	4422	5072.02	12454.7	11270.1	35571.7	43157.1	3620.93	3865.51	3140.93	3331.56	5892.76	4193.66	6582.67	5726.17	5358.58	4628.13	19161.5	14985.7	11169.6	8500.31	10258	9899.65	5723.32	5426.44	6580.15	8060.15	4857.22	5796.95	9631.67	9952.83	6260.79	5739.92	6288.89	13327.2	4982.66	5111.8
P12110	COL6A2	Homo sapiens	Collagen alpha-2(VI) chain	CO6A2_HUMAN	FALSE	9.68889e-14	5002.51	5840.83	12858.6	11279.4	35807.6	38384	3409.31	2988.35	3036.87	3018.48	3713.5	3352.92	5263.85	5658.72	4121.47	4330.59	17552.9	25404.6	10759.9	10698.7	8236.81	9100.04	4195.06	4933.38	4312.75	4255.12	3699.02	4115.39	5575.56	6879.75	3786.13	4043.69	8139.01	11893.4	6064.26	6535.26
P12111	COL6A3	Homo sapiens	Collagen alpha-3(VI) chain	CO6A3_HUMAN	FALSE	8.22385e-17	39488.4	46235.1	92875.4	92351.7	166448	185723	39822.6	41860	30457.9	34384.9	53460.8	49538.9	65281	71461.5	60002.6	57662.4	101979	121392	83055.4	82071	70851	82923.5	68035.4	68669.6	71291.8	76462.6	46994	43029.2	56428.3	65427.7	65945.9	63177.8	78571.6	87713.8	92313.4	93685.8
P12235	SLC25A4	Homo sapiens	ADP/ATP translocase 1	ADT1_HUMAN	FALSE	4.81196e-10	574.636	370.843	537.861	NaN	141746	54660.3	NaN	NaN	140.119	97.0894	21.5323	30.6512	1270.45	667.037	30.5011	137.939	7630.18	318.122	214.954	NaN	6019.42	2512.49	NaN	NaN	14982.1	4974.44	165.508	122.279	14680.8	2309.74	289.793	282.193	18991	5008.57	NaN	277.795
P12268	IMPDH2	Homo sapiens	Inosine-5'-monophosphate dehydrogenase 2	IMDH2_HUMAN	FALSE	7.40818e-13	557.004	258.216	503.003	518.062	5345.36	1219.07	344.811	227.669	326.487	349.762	198.773	211.499	286.08	297.098	246.523	250.261	8978.42	17.7802	NaN	429.77	4298.7	273.853	487.004	255.087	404.488	886.485	618.97	429.238	475.528	NaN	585.208	709.725	1016.43	1.59238	457.169	553.159
P12270	TPR	Homo sapiens	Nucleoprotein TPR	TPR_HUMAN	FALSE	5.78771e-09	219.48	208.183	NaN	NaN	2624.55	1605.91	141.952	149.357	118.589	117.224	263.113	228.634	283.438	626.446	258.412	511.429	782.476	NaN	NaN	NaN	NaN	357.52	NaN	NaN	NaN	NaN	206.584	179.372	NaN	1056.03	298.732	388.466	NaN	NaN	787.746	668.419
P12277	CKB	Homo sapiens	Creatine kinase B-type	KCRB_HUMAN	FALSE	1.32683e-15	2827.27	2603.52	5304.72	7588.25	53033	46843.6	2107.6	2578.57	1733.68	2319.49	3049.54	2586.47	4546.26	4285.81	4019.84	4288.52	9987.82	12849.3	8576.64	8697.2	8236.78	6979.7	4680.71	6059.12	6927.33	7390.8	4200.35	3747.36	6961.77	6673.79	5443.52	5492.99	13018.9	13173.3	5130.92	4989.76
P12429	ANXA3	Homo sapiens	Annexin A3	ANXA3_HUMAN	FALSE	5.06105e-14	4640.46	5249.5	8996.11	7335.84	8305.39	11006.6	3474.64	3229.48	3964.86	3798.55	2249.15	1954.45	4587.04	4089.2	5796.08	5168.08	1868.06	2405.76	5674.07	5043.39	5360.18	6067.97	4516.74	3942.21	5249.34	4968.27	4822.7	4479.3	2877.2	3588.89	5983.28	6069.53	4627.55	6839.89	3603.96	3708.04
P12814;P12814-2;P12814-3	ACTN1	Homo sapiens	Alpha-actinin-1;Isoform 2 of Alpha-actinin-1;Isoform 3 of Alpha-actinin-1	ACTN1_HUMAN	FALSE	7.87506e-14	3218.56	3177.53	8206.92	8653.55	6071.29	8309.63	2529.74	2135.95	2245.25	2334.59	3018.49	2751	4668.73	4302.06	2466.74	2521.19	4658.54	6683.06	5261.51	4931.31	3905.41	3946.01	4016.57	3217.82	2546.57	4457.82	2569.88	2409.17	3048.42	2961.19	3599.87	3067.75	4273.6	NaN	3245.42	4008.66
P12883	MYH7	Homo sapiens	Myosin-7	MYH7_HUMAN	FALSE	1.24014e-12	1453.76	1152.6	4158.87	3526.12	1885.06	2065.69	1210.27	1217.01	1349.52	1347.96	1446.94	1416.41	329.849	435.558	627.16	486.975	210.383	250.348	2145.47	2245.14	1065.86	928.101	1352.92	1448.75	543.171	306.214	1545.03	1766.74	1399.51	1678.52	2205.65	2520.53	1270.2	2156.75	2257.62	2579.72
P12931;P12931-2	SRC	Homo sapiens	Proto-oncogene tyrosine-protein kinase Src;Isoform 2 of Proto-oncogene tyrosine-protein kinase Src	SRC_HUMAN	FALSE	1.08953e-17	615.227	762.573	759.82	NaN	NaN	NaN	557.431	668.16	400.094	432.277	461.855	598.009	654.814	1425.72	752.87	794.38	1053.08	NaN	823.638	1475.35	686.683	616.75	851.96	1205.66	1133.79	988.775	516.007	500.597	661.139	633.295	313.853	508.516	NaN	3778.25	438.299	636.567
P12956	XRCC6	Homo sapiens	X-ray repair cross-complementing protein 6	XRCC6_HUMAN	FALSE	1.21775e-15	1743.45	1868.3	6987.39	7660.54	53451.1	12513.6	1818.67	1876.59	1545.23	1763.59	2259.46	2261.85	4102.72	3574.2	3181.61	2411.66	9537.36	4412.17	3973.19	4575.59	5189.76	4365.24	4348.87	4479.47	6814.19	3876.24	2901.07	2531.93	5062.07	4474.98	3573.27	3849.19	9302.61	4240.03	3972.06	3809.14
P13010	XRCC5	Homo sapiens	X-ray repair cross-complementing protein 5	XRCC5_HUMAN	FALSE	1.08953e-17	952.15	991.916	1796.32	745.56	2070.19	4117.79	846.105	744.19	1037.64	1024.35	929.978	646.801	902.926	908.668	1000.47	891.701	NaN	NaN	849.849	1095.84	906.955	1170.2	959.881	1033.1	1013.41	NaN	1093.88	1047.78	658.813	846.071	994.045	1103.81	1480.99	818.081	609.351	498.289
P13073	COX4I1	Homo sapiens	Cytochrome c oxidase subunit 4 isoform 1, mitochondrial	COX41_HUMAN	FALSE	2.54923e-07	845.121	746.362	NaN	NaN	16.9216	12.3503	910.984	1096.57	851.302	899.127	967.053	920.59	NaN	NaN	1165.36	1077.64	1902.08	NaN	474.875	634.066	368.237	831.702	747.674	1410.71	NaN	NaN	878.345	806.195	471.397	191.44	532.612	466.526	NaN	NaN	608.606	462.622
P13473;P13473-2;P13473-3	LAMP2	Homo sapiens	Lysosome-associated membrane glycoprotein 2;Isoform LAMP-2B of Lysosome-associated membrane glycoprotein 2;Isoform LAMP-2C of Lysosome-associated membrane glycoprotein 2	LAMP2_HUMAN	FALSE	6.66603e-08	466.758	794.54	NaN	12.4577	NaN	NaN	181.042	239.136	90.3061	85.8699	132.369	83.7462	353.629	719.922	47.1584	240.37	NaN	NaN	1025.13	875.604	356.586	332.023	1034.08	NaN	NaN	NaN	257.519	280.691	343.736	NaN	611.719	693.823	NaN	NaN	463.1	863.874
P13489	RNH1	Homo sapiens	Ribonuclease inhibitor	RINI_HUMAN	FALSE	2.4273e-14	1934.75	2287.59	5241.79	5398.05	3530.11	5626.15	1895.61	2318.68	1796.73	1851.96	2599.46	2058.08	2143.98	2985.9	3211.73	2720.52	10712.5	10125.3	5410.81	4916.03	4607.32	4194.13	3013.49	2415.83	2810.09	1395.78	2715.59	2427.64	3827.46	5070.86	3029.53	3511.76	3677.24	3818.63	1592.17	3720.63
P13497;P13497-2;P13497-5;P13497-6	BMP1	Homo sapiens	Bone morphogenetic protein 1;Isoform BMP1-1 of Bone morphogenetic protein 1;Isoform BMP1-6 of Bone morphogenetic protein 1;Isoform BMP1-7 of Bone morphogenetic protein 1	BMP1_HUMAN	FALSE	2.6158e-08	202.569	240.528	NaN	1.5213	NaN	NaN	425.228	459.93	91.9567	63.8793	202.779	207.36	775.283	699.792	97.5054	52.4971	897.769	NaN	NaN	251.716	NaN	NaN	734.745	NaN	708.431	571.64	51.7211	NaN	490.6	389.958	108.849	NaN	NaN	NaN	NaN	220.852
P13591;P13591-1;P13591-3;P13591-4	NCAM1	Homo sapiens	Neural cell adhesion molecule 1;Isoform 2 of Neural cell adhesion molecule 1;Isoform 3 of Neural cell adhesion molecule 1;Isoform 4 of Neural cell adhesion molecule 1	NCAM1_HUMAN	FALSE	3.73729e-13	2308.88	2395.93	12149.4	9084.6	NaN	9690.54	4220.11	5086.8	1862.72	1981.49	6141.04	5770.84	9256.37	7644.77	1999.37	1756.76	16274.2	28478.2	5786.33	4473.91	4624.75	4097.53	11856.5	12205.5	17775.4	19069.3	3368.45	3116.4	12938.6	13892.8	3345.93	3769.7	17857	19344.2	10101.3	9170.99
P13611;P13611-2;P13611-5	VCAN	Homo sapiens	Versican core protein;Isoform V1 of Versican core protein;Isoform Vint of Versican core protein	CSPG2_HUMAN	FALSE	2.5344e-16	25689.2	26662.6	47629.5	48040.1	87302.9	98667.4	67697	67496	13045.4	13621.3	57976.1	58044.1	146859	135869	12576.4	12255.4	136636	193233	25374.6	23216.9	17093.6	19949	124890	137816	169811	200499	12510.1	12398.8	89356.1	92464.5	14332.6	12879.5	149183	168538	99293.2	108103
P13639	EEF2	Homo sapiens	Elongation factor 2	EF2_HUMAN	FALSE	5.77957e-15	5412.72	5234.91	10395.1	11091.4	96229.2	24228.8	2791.83	2919.81	2797.25	3553.78	3345.64	3302.78	7537.01	4829.25	5471.2	4126.72	19262.8	13421.5	8936.21	7060.42	9344.72	7101.51	4742.94	5167	8825.71	5716.93	6229.63	4912.48	7660.29	7158.52	6208.74	6364.89	13734	11278.9	5190.84	6195.42
P13645	KRT10	Homo sapiens	Keratin, type I cytoskeletal 10	K1C10_HUMAN	FALSE	4.77732e-16	17232.4	17835.5	126331	125534	226652	200626	29808.2	29496.2	8513.78	9335.53	66962.5	55443.3	47909.8	48394	17187.4	16376.2	341642	382061	584357	590548	68370.8	70104.5	289871	307905	1.51003e+06	1.60776e+06	127659	115250	147526	165215	61403.8	59563.6	374001	443605	210969	215659
P13646;P13646-3	KRT13	Homo sapiens	Keratin, type I cytoskeletal 13;Isoform 3 of Keratin, type I cytoskeletal 13	K1C13_HUMAN	FALSE	5.94676e-12	6583.15	6337.57	154545	135838	178957	211319	27421.5	31270.1	7225.86	7922.1	43718.4	40637	31560.9	32140.4	9999.06	8671.37	150654	188147	226505	211003	22144.6	22517.4	76927.2	90296.8	305096	300948	64664.4	62839.1	45103.5	50135.6	14344.7	15715.7	109991	107020	52765.1	58879.3
P13647	KRT5	Homo sapiens	Keratin, type II cytoskeletal 5	K2C5_HUMAN	FALSE	9.45084e-16	1341.39	894.885	21096.8	21292	31499.3	23395.4	2383.42	2629.72	1054.25	977.933	5997.36	5876.31	5172.03	5531.3	1204.1	1018.07	17814.2	23661.3	29760.7	27488.1	3873.89	4112.97	13652	14230.6	71306.2	74921.9	17935.9	18317	7742.96	9871.36	2856.24	2996.79	23190.6	24786	13817.5	14027.9
P13667	PDIA4	Homo sapiens	Protein disulfide-isomerase A4	PDIA4_HUMAN	FALSE	7.69962e-16	2520.64	2658.87	4497.25	4318.04	7511.9	3331.81	1691.79	1561.12	1887.32	1849.02	1735.08	1528.22	2885.62	2308.63	1780.43	1741.53	2665.32	5050.5	3000.52	2877.31	2983.94	2911.57	2250.65	1703.55	3280.24	3860.51	1885.19	1478.05	1888.78	2205.78	2550	2151.46	2360.58	3686.02	2379.2	2359.98
P13671	C6	Homo sapiens	Complement component C6	CO6_HUMAN	FALSE	1.49135e-16	1533.03	1953.88	2042.12	1991.64	3857.97	NaN	847.701	993.639	645.824	751.718	942.248	857.575	1520.79	1828.94	1571.88	1347.35	NaN	1416.79	1096.71	1184.81	901.486	997.234	1528.4	663.058	1133.08	1695.33	758.857	798.969	1057.14	1306.74	844.977	976.602	1539.74	1319.24	1157.16	NaN
P13674;P13674-2;P13674-3	P4HA1	Homo sapiens	Prolyl 4-hydroxylase subunit alpha-1;Isoform 2 of Prolyl 4-hydroxylase subunit alpha-1;Isoform 3 of Prolyl 4-hydroxylase subunit alpha-1	P4HA1_HUMAN	FALSE	8.30733e-11	1250.62	1594.21	3380.7	3393.56	760.805	9523.31	582.107	862.223	532.352	608.731	884.609	916.74	1472.76	1462.59	1427.98	1605.03	3140.8	NaN	1305.9	1966.86	1193.66	996.835	716.285	NaN	1930.09	1423.86	877.421	1037.22	1054.63	2651.49	795.076	773.002	NaN	1393.55	1775.04	736.801
P13688;P13688-10;P13688-2;P13688-8	CEACAM1	Homo sapiens	Carcinoembryonic antigen-related cell adhesion molecule 1;Isoform 10 of Carcinoembryonic antigen-related cell adhesion molecule 1;Isoform 2 of Carcinoembryonic antigen-related cell adhesion molecule 1;Isoform 8 of Carcinoembryonic antigen-related cell adhesion molecule 1	CEAM1_HUMAN	FALSE	1.74792e-08	248.762	305.678	NaN	595.46	NaN	NaN	106.301	175.139	100.952	104.116	NaN	49.5325	NaN	361.206	328.332	274.186	NaN	NaN	293.883	NaN	233.057	NaN	NaN	NaN	NaN	NaN	100.633	103.737	NaN	NaN	182.215	152.348	NaN	NaN	NaN	NaN
P13693	TPT1	Homo sapiens	Translationally-controlled tumor protein	TCTP_HUMAN	FALSE	2.24015e-09	1310.39	440.784	NaN	NaN	73706.1	42780.5	579.667	692.203	459.936	503.417	920.394	1214.72	5331.56	2218.9	530.21	94.3578	27742.2	28575.1	NaN	NaN	7848.87	8796.01	NaN	NaN	16428.1	NaN	369.624	680.436	4712.99	8516.59	2297.44	1780.55	31149	26162.7	NaN	NaN
P13716;P13716-2	ALAD	Homo sapiens	Delta-aminolevulinic acid dehydratase;Isoform 2 of Delta-aminolevulinic acid dehydratase	HEM2_HUMAN	FALSE	1.08953e-17	1588.62	1619.43	2838.75	2163.6	NaN	NaN	1391.31	2125.87	1288.08	1201.42	1761.92	1888.67	2241.74	2292.69	1595.71	1625.35	NaN	1654.05	1603.91	2165.29	1629.42	1782.56	2334.75	2069.92	2183.85	2209.78	1320.55	1378.26	1127.97	1405.25	1478.51	1351.67	NaN	NaN	1630.21	2116.83
P13796	LCP1	Homo sapiens	Plastin-2	PLSL_HUMAN	FALSE	2.06596e-14	3097.21	3319.6	6016.74	5581.6	12319.9	11954.3	2183.34	2398.28	2100.35	2468.54	1886.95	1745.64	3930.7	5373.61	2504.19	2763.84	2783.54	5218.49	4655.57	4195.87	3616.66	4795.63	3390.46	3217.62	5195.09	5001.17	3626.26	4094.23	2752.05	3068.62	4609.44	4502.8	4087.71	5958.71	2029.7	2549.97
P13797;P13797-2;P13797-3	PLS3	Homo sapiens	Plastin-3;Isoform 2 of Plastin-3;Isoform 3 of Plastin-3	PLST_HUMAN	FALSE	2.97153e-15	15290.8	15173.3	34602	33278.6	39428	53713	14956.4	14778.3	12696.5	13499.8	13306.1	11529	24842.2	24214.2	19478.3	16483.7	15957.1	27456.6	26592.7	22434.6	23425.8	27495.7	22989.3	25227	36229.4	48253.9	19143.7	17751	19517.9	23838.7	23382	22097.8	27514.3	48319.3	13196.7	22587.4
P13798	APEH	Homo sapiens	Acylamino-acid-releasing enzyme	ACPH_HUMAN	FALSE	4.27811e-11	662.42	826.288	2125.09	1671.06	NaN	NaN	404.738	566.262	432.424	477.362	525.994	479.396	763.724	895.1	807.985	746.146	NaN	1061.91	1045.06	730.254	553.476	552.631	1117.17	730.412	865.337	NaN	401.105	387.179	NaN	NaN	413.477	419.712	NaN	NaN	NaN	356.624
P13804;P13804-2	ETFA	Homo sapiens	Electron transfer flavoprotein subunit alpha, mitochondrial;Isoform 2 of Electron transfer flavoprotein subunit alpha, mitochondrial	ETFA_HUMAN	FALSE	2.04809e-15	1084.57	1755.49	1513.33	460.632	NaN	1754.88	301.619	318.782	225.62	447.594	234.552	277.792	NaN	263.875	1235.37	1279.73	NaN	NaN	613.248	19.0919	534.986	517.657	NaN	252.212	NaN	NaN	566.755	324.871	NaN	115.266	651.734	807.613	NaN	NaN	NaN	NaN
P13807;P13807-2	GYS1	Homo sapiens	Glycogen [starch] synthase, muscle;Isoform 2 of Glycogen [starch] synthase, muscle	GYS1_HUMAN	FALSE	1.08953e-17	208.274	236.708	NaN	240.465	1438.38	NaN	49.7833	57.049	93.4685	119.287	66.0925	51.3158	NaN	77.5085	233.646	225.44	NaN	NaN	266.085	432.792	198.066	276.987	NaN	NaN	NaN	NaN	157.084	151.435	80.6451	NaN	243.924	463.104	NaN	NaN	NaN	NaN
P13861;P13861-2	PRKAR2A	Homo sapiens	cAMP-dependent protein kinase type II-alpha regulatory subunit;Isoform 2 of cAMP-dependent protein kinase type II-alpha regulatory subunit	KAP2_HUMAN	FALSE	1.84204e-07	341.887	375.441	NaN	NaN	NaN	NaN	667.41	695.374	294.508	307.843	775.783	851.087	445.033	537.889	255.7	264.379	NaN	NaN	320.419	4655.42	485.937	527.218	551.718	649.303	NaN	1161.28	311.357	359.587	879.729	845.531	477.044	414.385	1740.86	NaN	858.957	687.45
P13942;P13942-2;P13942-3;P13942-4;P13942-5;P13942-6;P13942-7;P13942-8	COL11A2	Homo sapiens	Collagen alpha-2(XI) chain;Isoform 2 of Collagen alpha-2(XI) chain;Isoform 3 of Collagen alpha-2(XI) chain;Isoform 4 of Collagen alpha-2(XI) chain;Isoform 5 of Collagen alpha-2(XI) chain;Isoform 6 of Collagen alpha-2(XI) chain;Isoform 7 of Collagen alpha-2(XI) chain;Isoform 8 of Collagen alpha-2(XI) chain	COBA2_HUMAN	FALSE	5.3446e-15	4117.48	4499.03	31961.1	23527.1	30635.2	59008	8233.65	9735.34	4238.23	4164.55	6819.81	5376.74	18099.8	19285.8	3775.12	2583.08	30477.6	50357.5	22171.4	26097.3	19059.8	18615.1	27586.6	22191	31381.6	26745.6	12113.2	11002.2	24973	26581.5	7110.26	8997.01	35585	43655.1	28597.7	28708.5
P14174	MIF	Homo sapiens	Macrophage migration inhibitory factor	MIF_HUMAN	FALSE	1.13602e-11	1562.2	466.055	1647.99	1385.09	146876	87358.2	706.777	499.985	392.989	265.039	539.994	332.148	4307.78	2018.57	565.596	515.352	31702.9	4311.1	738.585	972.704	2274.02	1315.39	2630.33	1171.98	6115.42	3781.74	370.799	664.737	5050.46	660.902	740.846	750.16	13901.5	1824.78	1563.59	1789.6
P14314;P14314-2	PRKCSH	Homo sapiens	Glucosidase 2 subunit beta;Isoform 2 of Glucosidase 2 subunit beta	GLU2B_HUMAN	FALSE	8.79479e-11	1233.62	1445.28	4689.24	3153.36	5738.37	NaN	2039.42	1975.74	1180.19	1197.71	1735.26	1739.09	1988.52	1494.53	1403.13	1321.64	6951.59	8096.27	2847.35	3377.51	2355.08	2955.18	3988.77	3876.58	3651.65	2202.43	2003.06	1885.64	4073.62	5165.46	2204.42	2128	4341.97	4569.69	3019.32	2927.3
P14384	CPM	Homo sapiens	Carboxypeptidase M	CBPM_HUMAN	FALSE	4.52496e-11	354.145	370.036	NaN	NaN	NaN	NaN	496.754	519.825	318.64	315.556	978.612	1068.8	NaN	381.147	634.411	461.67	NaN	NaN	551.646	NaN	407.692	NaN	NaN	NaN	NaN	NaN	411.966	412.286	NaN	NaN	404.409	252.07	NaN	NaN	1181.01	731.174
P14543	NID1	Homo sapiens	Nidogen-1	NID1_HUMAN	FALSE	1.08647e-11	1608.54	1640.1	2657.56	2384.54	NaN	NaN	3189.82	3196.7	1252.57	1320.21	3448.48	3189.52	3476.23	3618.15	1890.67	1587.72	730.168	2238.88	1132.26	1425.32	1439.55	1349.31	4062.75	4022.46	3368.19	2775.1	1204.16	1297.88	1607.76	1882.71	1872.11	1736.87	2467.98	3516.77	4779.48	4515.38
P14618	PKM	Homo sapiens	Pyruvate kinase PKM	KPYM_HUMAN	FALSE	1.04078e-16	5176.88	4807.29	9747.24	7529.2	149922	44434.4	3654.91	4066.3	3739.99	4027.96	3914.8	3541.76	7427.55	6358.79	6543.55	5873.94	30824.3	16137	8261.08	7054.36	10328.8	9048.62	5574.73	6610.11	13362.2	10743.7	6109.25	5627.02	10139.6	9798.34	7594.78	7385.33	25192.7	15428.6	6254.44	5390.72
P14625	HSP90B1	Homo sapiens	Endoplasmin	ENPL_HUMAN	FALSE	1.29901e-16	33872.1	33849	62366.5	56941.5	102103	117383	26188.4	26296.5	26321.3	27552.4	25453.2	23254.7	39657.4	39357.4	35348.1	33481.1	50993.8	69794.3	50188.4	50402.3	48440	46110.8	41069.3	40854.7	49966.3	52713.6	34152.6	32808.4	32985.3	35593.3	38294.2	36303.5	54696	57833.5	42880.9	43506.3
P14780	MMP9	Homo sapiens	Matrix metalloproteinase-9	MMP9_HUMAN	FALSE	1.70005e-11	646.583	800.949	846.755	775.255	NaN	NaN	532.293	611.125	573.328	580.132	370.395	459.403	1147.79	900.943	872.268	761.207	NaN	NaN	1125.05	688.978	563.644	678.159	468.448	649.673	1009.18	NaN	599.508	774.487	NaN	308.082	716.353	717.014	NaN	NaN	334.977	385.062
P14866	HNRNPL	Homo sapiens	Heterogeneous nuclear ribonucleoprotein L	HNRPL_HUMAN	FALSE	1.9104e-13	1694.03	1292.93	1.60305	NaN	63805.7	26859.9	258.775	250.189	376.665	219.955	293.599	177.454	2273.22	1340.88	959.549	25.4106	21696.2	11099.6	103.863	0.841694	1976.86	1110.89	525.583	306.599	11002.7	1352.52	308.413	64.75	8584.2	3922.34	208.907	261.416	5137.87	9117.12	1123.52	NaN
P14868	DARS1	Homo sapiens	Aspartate--tRNA ligase, cytoplasmic	SYDC_HUMAN	FALSE	5.49631e-13	229.081	249.587	NaN	NaN	4167.92	NaN	236.693	221.675	283.514	333.601	293.473	141.12	NaN	NaN	232.753	232.365	NaN	NaN	NaN	NaN	648.405	NaN	NaN	NaN	NaN	NaN	360.153	441.303	NaN	NaN	703.13	522.213	NaN	NaN	NaN	577.601
P14923	JUP	Homo sapiens	Junction plakoglobin	PLAK_HUMAN	FALSE	8.334e-16	21.218	39.2183	2109.46	2264.66	NaN	5.46261	326.759	406.979	26.6521	30.147	732.694	642.288	274.514	226.472	40.9447	54.6194	1839.64	2483.53	1324.74	1563.85	348.615	534.19	2176.23	2192.75	8026.23	8946.24	2695.93	2680.11	1752.18	1140.34	NaN	172.611	1902.68	2624.22	1025.05	525.286
P15088	CPA3	Homo sapiens	Mast cell carboxypeptidase A	CBPA3_HUMAN	FALSE	1.18658e-13	3129.98	3628.01	11514.6	9796.66	4508.98	11128.1	12081.6	12856.9	2554.17	3029.76	3445.79	3137.86	30179.9	29461.5	4545.47	4529.44	9973.5	5466.49	5023.71	7432.66	3996.73	4816.45	17534.1	20863.5	28489.3	26814.3	3147.21	3109.27	13085.9	13200.3	3661.71	3743.41	31461.3	37345.7	5836.92	5903.5
P15090	FABP4	Homo sapiens	Fatty acid-binding protein, adipocyte	FABP4_HUMAN	FALSE	4.85627e-16	10683.1	12037.6	23303.9	22688.2	38200.1	25715.4	32501.2	35171.1	14724	16660.4	35584.6	30966.8	24105.8	27882.8	20898.4	16392.6	42007.1	47017.7	25732.1	28863.1	25077.5	26368.4	52459.4	48941.1	25373.9	26267.4	18788.8	19899.4	39773.9	45726.9	24842.7	21660.8	28011.9	26022	42416.5	41276.8
P15121	AKR1B1	Homo sapiens	Aldo-keto reductase family 1 member B1	ALDR_HUMAN	FALSE	1.08953e-17	19.3991	33.3973	NaN	0.615463	1067.88	NaN	19.8984	16.2691	19.9197	31.9304	69.685	35.6045	NaN	NaN	NaN	NaN	NaN	NaN	NaN	NaN	85.0184	NaN	NaN	NaN	49.3243	NaN	NaN	23.7954	NaN	NaN	NaN	40.2502	NaN	NaN	NaN	NaN
P15144	ANPEP	Homo sapiens	Aminopeptidase N	AMPN_HUMAN	FALSE	1.08953e-17	2013.68	2226.17	4038.09	3592.72	5400.5	5658.31	2849.91	3047.5	1632.9	1888.53	4239.52	3512.66	6704.38	6187.21	3278.9	2800.25	5190.87	7035.6	3387.45	3043.91	3031.02	3666.93	5840.34	6659.48	9182.07	10073.6	2902.5	2465.18	3854.07	4689.35	3661.66	3508.59	8723.42	12713.3	7066.82	6851.77
P15170;P15170-2;P15170-3	GSPT1	Homo sapiens	Eukaryotic peptide chain release factor GTP-binding subunit ERF3A;Isoform 2 of Eukaryotic peptide chain release factor GTP-binding subunit ERF3A;Isoform 3 of Eukaryotic peptide chain release factor GTP-binding subunit ERF3A	ERF3A_HUMAN	FALSE	2.97686e-11	254.536	49.2517	NaN	NaN	19303.5	1118.98	NaN	NaN	65.322	32.4396	NaN	NaN	110.009	NaN	27.9163	81.78	2814.99	NaN	NaN	NaN	246.635	NaN	NaN	NaN	NaN	NaN	NaN	88.6805	2279.44	NaN	48.8853	86.8587	894.975	NaN	NaN	NaN
P15291;P15291-2	B4GALT1	Homo sapiens	Beta-1,4-galactosyltransferase 1;Isoform Short of Beta-1,4-galactosyltransferase 1	B4GT1_HUMAN	FALSE	1.22685e-05	242.974	259.161	NaN	NaN	NaN	NaN	NaN	NaN	141.202	116.331	NaN	NaN	NaN	NaN	292.24	329.6	NaN	NaN	NaN	NaN	194.086	NaN	NaN	NaN	NaN	NaN	164.878	NaN	NaN	NaN	579.656	195.226	NaN	NaN	NaN	NaN
P15311	EZR	Homo sapiens	Ezrin	EZRI_HUMAN	FALSE	1.36398e-11	274.804	314.715	1001.69	NaN	6206.93	NaN	671.474	734.469	398.258	504.225	728.615	798.442	751.914	1093.37	378.058	386.653	2396.14	2568.71	843.336	462.379	849.441	1265.79	1260.73	779.514	1677.54	1013.38	634.577	595.754	1905.62	1816.87	589.563	825.218	3337.3	1176.6	1058.45	1220.68
P15531;P15531-2;P22392-2	NME1;NME1;NME2	Homo sapiens	Nucleoside diphosphate kinase A;Isoform 2 of Nucleoside diphosphate kinase A;Isoform 3 of Nucleoside diphosphate kinase B	NDKA_HUMAN;NDKA_HUMAN;NDKB_HUMAN	FALSE	4.78504e-12	2649.3	2327.57	2938.12	3035.44	140702	60388.9	4309.99	3624.21	2730.39	2388.24	2961.59	1760.71	3888.8	3758.77	3096.23	3062.07	10822.3	7217.72	3289.94	3708.77	3555.78	2274.31	4689.24	3653.7	4650.93	5294.22	3342.76	3158.87	3496.77	3440.29	2368.36	2973.39	4343.7	4451.41	3024.99	2832.73
P15559;P15559-2;P15559-3	NQO1	Homo sapiens	NAD(P)H dehydrogenase [quinone] 1;Isoform 2 of NAD(P)H dehydrogenase [quinone] 1;Isoform 3 of NAD(P)H dehydrogenase [quinone] 1	NQO1_HUMAN	FALSE	0.000184375	NaN	NaN	NaN	NaN	NaN	NaN	502.488	669.122	173.894	142.614	569.244	587.223	700.542	NaN	173.636	162.871	NaN	NaN	NaN	NaN	NaN	NaN	434.027	1846.01	NaN	NaN	287.681	NaN	682.483	NaN	135.837	NaN	NaN	NaN	2177.55	1315.86
P15586;P15586-2	GNS	Homo sapiens	N-acetylglucosamine-6-sulfatase;Isoform 2 of N-acetylglucosamine-6-sulfatase	GNS_HUMAN	FALSE	4.37696e-08	266.415	275.887	656.488	NaN	NaN	NaN	331.577	454.752	242.73	267.989	279.065	260.309	273.965	662.889	508.709	366.915	NaN	NaN	970.608	NaN	NaN	562.523	NaN	NaN	NaN	NaN	336.497	376.763	1351.92	NaN	522.623	455.425	NaN	NaN	NaN	NaN
P15880	RPS2	Homo sapiens	40S ribosomal protein S2	RS2_HUMAN	FALSE	4.56992e-14	3832.13	1865.36	824.528	962.538	532021	183106	193.596	224.186	1193.78	485.781	193.055	225.483	24403.4	170.604	222.127	236.132	89188.4	NaN	387.691	586.682	1630.48	317.278	NaN	152.374	42158.4	7424.46	793.319	951.093	27214.2	NaN	1086.13	1018.34	31066.3	NaN	NaN	NaN
P15924	DSP	Homo sapiens	Desmoplakin	DESP_HUMAN	FALSE	1.10761e-17	505.973	310.476	6075.51	5740.25	NaN	20074.8	1474.56	1195.66	309.471	357.72	3543.23	3061.23	2281.54	1852.31	284.297	409.692	2727.87	3736.46	5200.11	5116.95	1317.83	1256.69	7459.98	6230.42	22556.4	19573	9495.54	9474.2	3048.94	3347.83	933.908	820.252	4819.72	7300.59	3706.21	4625.38
P16070;P16070-10;P16070-11;P16070-12;P16070-13;P16070-14;P16070-16;P16070-17;P16070-18;P16070-3;P16070-4;P16070-5;P16070-6;P16070-7;P16070-8	CD44	Homo sapiens	CD44 antigen;Isoform 10 of CD44 antigen;Isoform 11 of CD44 antigen;Isoform 12 of CD44 antigen;Isoform 13 of CD44 antigen;Isoform 14 of CD44 antigen;Isoform 16 of CD44 antigen;Isoform 17 of CD44 antigen;Isoform 18 of CD44 antigen;Isoform 3 of CD44 antigen;Isoform 4 of CD44 antigen;Isoform 5 of CD44 antigen;Isoform 6 of CD44 antigen;Isoform 7 of CD44 antigen;Isoform 8 of CD44 antigen	CD44_HUMAN	FALSE	2.408e-10	7738.18	6683.24	13104.8	13387.8	24848.8	30173.1	7958.62	8658.55	1789.36	1669.31	6720.26	6519.11	26142.4	26725.9	2454.76	2527.96	47063.8	52972.1	6932.97	6859.59	7110.94	6560.98	15232.7	13596.2	24121.5	23715.7	1638.98	1685.91	13625	14941.4	2373.57	2211.78	20847.9	15933.6	22695.2	21797
P16104;Q8IUE6;Q96QV6	H2AX;H2AC21;H2AC1	Homo sapiens	Histone H2AX;Histone H2A type 2-B;Histone H2A type 1-A	H2AX_HUMAN;H2A2B_HUMAN;H2A1A_HUMAN	FALSE	2.91958e-14	4609.92	5166.97	18475.6	27048.7	217656	97914.9	5966.44	6455.53	3069.01	4110.79	4849.23	4758.47	9531.16	11566.6	7163.18	14032	30522.5	39749.6	11389.9	18425.4	17166.9	17331.1	15724.6	18574.4	18889.6	17946.7	7342.06	7034	12729.4	15654.4	2705.91	5574.92	19771.1	24602.4	9342.82	14363
P16112;P16112-2;P16112-3	ACAN	Homo sapiens	Aggrecan core protein;Isoform 2 of Aggrecan core protein;Isoform 3 of Aggrecan core protein	PGCA_HUMAN	FALSE	1.32683e-15	190133	204119	534990	490456	554592	580578	54462.6	54785.5	50222.8	49832.4	166849	171927	40144.9	42284.9	85253.2	78664.5	448400	603203	97664	88221.3	80907.3	86877.6	93264.5	96334.2	58398	59299.6	44019.7	41321.1	73207.6	79281.1	74836.2	73708.4	40850.1	49536.7	210912	232025
P16152;P16152-2	CBR1	Homo sapiens	Carbonyl reductase [NADPH] 1;Isoform 2 of Carbonyl reductase [NADPH] 1	CBR1_HUMAN	FALSE	1.15774e-08	594.125	553.026	275.253	653.907	35142.1	8630.89	639.268	765.087	560.602	609.194	556.39	521.777	1389.42	803.76	576.998	557.589	5164.18	NaN	619.519	258.443	1071.95	461.158	744.276	739.473	2444.87	727.311	508.73	523.513	1583.8	812.798	513.221	615.137	1308.63	NaN	427.237	690.586
P16157;P16157-10;P16157-11;P16157-12;P16157-13;P16157-14;P16157-15;P16157-16;P16157-2;P16157-21;P16157-3;P16157-4;P16157-5;P16157-6;P16157-7;P16157-8;P16157-9	ANK1	Homo sapiens	Ankyrin-1;Isoform Er9 of Ankyrin-1;Isoform Er10 of Ankyrin-1;Isoform Er11 of Ankyrin-1;Isoform Er12 of Ankyrin-1;Isoform Er13 of Ankyrin-1;Isoform Er14 of Ankyrin-1;Isoform Er15 of Ankyrin-1;Isoform Er16 of Ankyrin-1;Isoform Br21 of Ankyrin-1;Isoform Er5 of Ankyrin-1;Isoform Er2 of Ankyrin-1;Isoform Er3 of Ankyrin-1;Isoform Er4 of Ankyrin-1;Isoform Er6 of Ankyrin-1;Isoform Er7 of Ankyrin-1;Isofor…	ANK1_HUMAN	FALSE	5.27869e-12	582.675	676.854	1112.98	781.339	NaN	NaN	481.807	480.268	495.224	557.667	817.482	710.737	640.797	422.369	719.465	597.7	NaN	NaN	698.091	571.935	621.999	768.835	1000.21	1174.77	1485.99	NaN	657.319	653.351	901.978	869.287	644.65	722.909	1915.59	1786.78	539.621	697.624
P16219	ACADS	Homo sapiens	Short-chain specific acyl-CoA dehydrogenase, mitochondrial	ACADS_HUMAN	FALSE	5.0518e-11	1127.64	1181.2	1367.92	858.15	NaN	NaN	718.799	548.846	846.185	798.4	521.175	627.694	669.826	824.613	841.9	725.611	NaN	NaN	1134.73	1544.42	973.405	1301.42	NaN	827.351	NaN	NaN	756.396	752.495	591.334	1356.05	627.503	586.137	NaN	NaN	NaN	572.315
P16284;P16284-2;P16284-3;P16284-4;P16284-5;P16284-6	PECAM1	Homo sapiens	Platelet endothelial cell adhesion molecule;Isoform Delta12 of Platelet endothelial cell adhesion molecule;Isoform Delta13 of Platelet endothelial cell adhesion molecule;Isoform Delta14 of Platelet endothelial cell adhesion molecule;Isoform Delta14-15 of Platelet endothelial cell adhesion molecule;Isoform Delta15 of Platelet endothelial cell adhesion molecule	PECA1_HUMAN	FALSE	4.99814e-09	385.91	353.212	462.823	NaN	NaN	NaN	567.053	644.271	309.14	297.219	942.456	881.871	NaN	493.636	224.98	212.555	NaN	1201.66	617.096	NaN	354.735	NaN	NaN	720.973	NaN	NaN	380.098	292.518	1133.26	1219.99	180.901	414.068	NaN	NaN	932.62	1085.69
P16435	POR	Homo sapiens	NADPH--cytochrome P450 reductase	NCPR_HUMAN	FALSE	5.25915e-10	201.898	291.015	NaN	NaN	NaN	NaN	253.069	134.87	103.415	101.687	205.574	186.651	NaN	NaN	260.086	206.796	NaN	NaN	NaN	NaN	NaN	155.601	NaN	NaN	NaN	NaN	95.7722	57.2741	NaN	NaN	87.9294	95.0369	NaN	NaN	NaN	NaN
P16615;P16615-2;P16615-3;P16615-4;P16615-5	ATP2A2	Homo sapiens	Sarcoplasmic/endoplasmic reticulum calcium ATPase 2;Isoform 2 of Sarcoplasmic/endoplasmic reticulum calcium ATPase 2;Isoform 3 of Sarcoplasmic/endoplasmic reticulum calcium ATPase 2;Isoform 4 of Sarcoplasmic/endoplasmic reticulum calcium ATPase 2;Isoform 5 of Sarcoplasmic/endoplasmic reticulum calcium ATPase 2	AT2A2_HUMAN	FALSE	6.63928e-11	516.429	493.192	NaN	803.583	NaN	NaN	198.415	189.652	431.842	456.005	142.961	113.834	NaN	235.561	334.177	294.321	NaN	NaN	NaN	799.963	445.732	336.83	NaN	NaN	848.754	NaN	592.875	538.116	707.35	853.198	559.117	551.311	NaN	NaN	NaN	NaN
P16671;P16671-3	CD36	Homo sapiens	Platelet glycoprotein 4;Isoform 3 of Platelet glycoprotein 4	CD36_HUMAN	FALSE	4.66806e-15	5838.78	5516.92	7721.26	8773.78	15437.9	18242.9	10867.7	11231.1	5401.84	5596.11	14328.8	11578.9	14397.8	14330.3	7267.83	5665.47	18388.4	24899.6	11216.3	10195.5	7564.58	7039.1	13775.1	12447.3	10216.8	11423	6547.43	6057.3	11624.3	11904.1	6301.32	5181.12	13036.9	18723.7	14464.4	14681.7
P16870;P16870-2	CPE	Homo sapiens	Carboxypeptidase E;Isoform 2 of Carboxypeptidase E	CBPE_HUMAN	FALSE	5.4613e-05	339.616	308.138	NaN	NaN	NaN	NaN	758.353	729.545	139.797	90.5874	814.976	681.184	3117.62	3027.89	184.776	160.784	4881.67	5009.4	NaN	1134.17	639.91	203.301	1595.3	2084.76	3866.15	4565.89	208.275	208.107	1320.85	1905.52	NaN	NaN	2384.79	2064.05	1022.55	1219.12
P17213	BPI	Homo sapiens	Bactericidal permeability-increasing protein	BPI_HUMAN	FALSE	1.09901e-06	2959.69	3276.97	6155.61	7393.64	NaN	1604.61	1087.93	1362.76	2735.57	3022.16	601.781	411.064	4421.89	4988.28	5684.23	5563.5	NaN	5899.98	6893.6	6836.87	5342.44	6475.41	7370.34	7956.81	NaN	14935.1	3726.88	3714.58	1300.69	5909.03	3989.54	4053.39	NaN	NaN	NaN	7916.54
P17252	PRKCA	Homo sapiens	Protein kinase C alpha type	KPCA_HUMAN	FALSE	4.50651e-05	68.2726	115.271	NaN	NaN	NaN	NaN	127.465	107.729	45.6635	65.4807	82.4276	71.7181	101.588	NaN	70.1227	77.1709	NaN	NaN	377.635	NaN	108.245	NaN	NaN	NaN	NaN	NaN	86.496	75.022	NaN	NaN	NaN	NaN	NaN	NaN	NaN	NaN
P17612;P17612-2	PRKACA	Homo sapiens	cAMP-dependent protein kinase catalytic subunit alpha;Isoform 2 of cAMP-dependent protein kinase catalytic subunit alpha	KAPCA_HUMAN	FALSE	1.2702e-11	802.932	1001.89	1685.8	2311.58	4.56697	NaN	816.832	905.585	613.162	691.049	859.103	618.134	385.011	423.644	1559.89	1533.54	2.16826	6.33287	805.778	727.223	939.474	1174.02	830.273	1190.15	NaN	NaN	1259.56	1240.97	524.621	419.535	1203.74	1363.09	NaN	NaN	796.604	1317.48
P17655;P17655-2	CAPN2	Homo sapiens	Calpain-2 catalytic subunit;Isoform 2 of Calpain-2 catalytic subunit	CAN2_HUMAN	FALSE	1.08953e-17	635.35	631.317	3051.16	7.51859	11768	3698.35	574.153	511.212	345.275	388.09	957.794	749.363	289.655	723.291	621.086	611.152	1129.51	NaN	544.691	704.894	567.694	672.768	NaN	666.683	555.134	NaN	534.809	549.255	704.116	662.469	704.176	787.854	NaN	NaN	1085.03	1197.87
P17661	DES	Homo sapiens	Desmin	DESM_HUMAN	FALSE	6.10795e-11	945.069	1050.2	1848.54	1783.61	NaN	NaN	680.7	743.328	526.386	470.761	876.077	920.597	664.184	396.093	371.126	328.63	NaN	NaN	1282.54	NaN	652.672	1276.28	2276.29	1794.76	NaN	NaN	539.358	448.389	451.733	NaN	823.56	730.561	NaN	NaN	1252.27	802.562
P17844	DDX5	Homo sapiens	Probable ATP-dependent RNA helicase DDX5	DDX5_HUMAN	FALSE	6.23204e-17	826.786	842.003	1785.54	1432.63	7726.67	1381.95	491.989	400.083	659.471	667.482	763.896	721.2	176.204	606.668	533.237	799.259	12591.3	NaN	1535.33	452.491	1617.57	1153.34	604.4	NaN	NaN	931.341	869.237	878.128	892.31	772.862	1243.6	1092.01	9242.12	NaN	999.333	1664.62
P17858;P17858-2	PFKL	Homo sapiens	ATP-dependent 6-phosphofructokinase, liver type;Isoform 2 of ATP-dependent 6-phosphofructokinase, liver type	PFKAL_HUMAN	FALSE	1.1379e-12	284.942	179.024	NaN	1980.52	NaN	NaN	259.239	271.556	292.5	286.663	331.846	145.621	448.114	1025.84	415.193	405.196	NaN	NaN	1997.97	1716.47	1906.77	2343.45	NaN	NaN	NaN	NaN	635.709	397.493	NaN	NaN	1064.38	698.306	NaN	NaN	NaN	NaN
P17931	LGALS3	Homo sapiens	Galectin-3	LEG3_HUMAN	FALSE	2.18327e-08	852.048	841.477	641.795	1020.72	NaN	NaN	1225.45	1458.51	749.342	769.457	1251.23	1175.11	1492.98	1325.38	851.872	925.015	NaN	NaN	973.58	1053.63	1191.21	834.392	1510.77	1577.31	NaN	1193.38	644.041	1052.68	1261.4	1165.06	892.351	1146.98	1613.21	NaN	2262.22	1887.68
P17936;P17936-2	IGFBP3	Homo sapiens	Insulin-like growth factor-binding protein 3;Isoform 2 of Insulin-like growth factor-binding protein 3	IBP3_HUMAN	FALSE	2.42468e-11	2781.58	3240.6	8525.49	8604.34	14842.9	15284.4	5250.86	4792.3	1303.74	1353.26	7790.26	6942	6693.09	7925.52	1473.81	1318.38	50177.6	55591.5	4982.16	5790.17	4287.94	3987.69	12056	11303.3	11601.3	10927.8	2466.79	2657.23	8293.7	11620.5	2434.53	2232.59	9942.91	11845.5	21063.5	20721.9
P17980	PSMC3	Homo sapiens	26S proteasome regulatory subunit 6A	PRS6A_HUMAN	FALSE	1.6564e-05	NaN	1.15919	NaN	NaN	0.419864	NaN	0.0625835	2.59193	0.558126	1.42799	NaN	NaN	NaN	NaN	NaN	NaN	1	NaN	NaN	NaN	NaN	NaN	NaN	NaN	NaN	NaN	NaN	NaN	NaN	NaN	NaN	NaN	NaN	NaN	NaN	NaN
P17987	TCP1	Homo sapiens	T-complex protein 1 subunit alpha	TCPA_HUMAN	FALSE	2.1404e-12	2200.25	2517.58	1267.17	2298.33	16170.1	2766.15	1207.79	1370.7	1159.4	1452.52	1888.82	655.786	1084.59	1356.82	969.498	996.777	2323.55	1099.35	711.303	585.364	1337.57	2225.88	3577.92	NaN	1987.04	1108.39	899.56	654.414	1327.02	914.15	695.503	747.182	1607.1	NaN	794.001	1112.23
P18031	PTPN1	Homo sapiens	Tyrosine-protein phosphatase non-receptor type 1	PTN1_HUMAN	FALSE	1.15256e-13	196.374	246.194	NaN	NaN	9.38037	NaN	126.466	125.678	157.726	152.32	136.527	100.911	NaN	NaN	245.837	366.034	NaN	NaN	216.167	288.836	432.237	NaN	NaN	NaN	NaN	NaN	92.3408	201.936	NaN	NaN	352.129	204.878	NaN	NaN	NaN	NaN
P18084	ITGB5	Homo sapiens	Integrin beta-5	ITB5_HUMAN	FALSE	1.80705e-12	198.043	266.37	2.36028	NaN	NaN	NaN	229.508	300.614	104.774	102.553	214.193	180.558	NaN	265.879	206.033	49.6027	NaN	NaN	NaN	NaN	135.47	316.236	311.741	NaN	NaN	NaN	121.714	95.777	NaN	NaN	NaN	49.1862	NaN	NaN	NaN	4.84799
P18085	ARF4	Homo sapiens	ADP-ribosylation factor 4	ARF4_HUMAN	FALSE	8.777e-08	1981.84	1909.39	2554.94	2851.97	3304.75	NaN	1482.54	1761.46	1654.65	1567.22	1825.42	1732.77	2567.7	2346.48	2167.4	2022.32	2182.39	1144.48	2069.03	1823.8	2381.91	2592.96	1032.61	1175.05	2135.4	2432.84	1852.41	2175.08	2283.22	2460.14	2511.25	2621.35	3714.32	2797.57	2503.49	1984.65
P18124	RPL7	Homo sapiens	60S ribosomal protein L7	RL7_HUMAN	FALSE	1.30586e-10	1562.47	1830.22	4754.27	3056.88	10050.2	2197.01	519.556	574.803	1312.95	1400.47	374.777	460.185	844.579	450.381	2317.37	2254.67	1528.68	NaN	1442.28	1502.45	1615.06	1856.03	2639.55	588.374	598.812	NaN	2004.75	1757.22	421.493	2149.31	1936.57	2097.51	5223.48	2804.25	813.655	NaN
P18206;P18206-2	VCL	Homo sapiens	Vinculin;Isoform 1 of Vinculin	VINC_HUMAN	FALSE	3.33164e-16	1941.15	1975.3	3863.79	3522.25	2816.73	1978.96	4050.69	4018.41	1690.2	1763.93	3912.93	3564.97	3831.4	4105.32	1946.68	1756.44	7917.35	8010.12	4892.41	4149.63	4174.8	4428.91	6490.76	6407.33	5765.38	6100.78	2933.42	2783.88	6442.15	6938.96	3453.19	3472.67	5810.93	8325.41	5087.86	4182.46
P18428	LBP	Homo sapiens	Lipopolysaccharide-binding protein	LBP_HUMAN	FALSE	2.32808e-16	2833.64	3391.87	12868.3	10466.9	14863	17525	2888.68	3005.77	1606.71	2255.88	3122.63	2831.61	8584.33	8480.3	7057.01	4925.28	6088.31	9077.11	10529.7	10603.5	7282.13	7085.81	8107.04	9180.78	11262.6	11259.2	5924.67	5194.21	5806.96	6802.27	7353.96	7456.53	7294.7	9774	6982.76	5602.51
P18433;P18433-6	PTPRA	Homo sapiens	Receptor-type tyrosine-protein phosphatase alpha;Isoform 2 of Receptor-type tyrosine-protein phosphatase alpha	PTPRA_HUMAN	FALSE	1.77715e-08	201.801	239.49	NaN	NaN	NaN	NaN	654.364	395.858	184.04	227.997	286.584	406.908	851.34	360.915	396.319	323.588	NaN	NaN	704.122	NaN	NaN	632.537	NaN	NaN	NaN	NaN	351.742	304.635	NaN	NaN	348.9	218.123	NaN	NaN	790.829	646.451
P18669	PGAM1	Homo sapiens	Phosphoglycerate mutase 1	PGAM1_HUMAN	FALSE	9.28679e-14	571.19	508.796	440.037	342.964	4969.91	350.803	666.395	674.934	455.158	442.544	596.716	581.787	991.558	1090.34	646.761	896.821	NaN	1575.67	442.795	444.285	401.593	412.433	976.821	893.841	1045.86	623.355	394.321	185.549	823.617	329.863	396.882	386.633	588.302	NaN	1030.49	418.146
P19013	KRT4	Homo sapiens	Keratin, type II cytoskeletal 4	K2C4_HUMAN	FALSE	4.00093e-15	1841.88	1495.54	1152.13	1188.61	NaN	NaN	4129.01	4261.09	270.767	209.294	889.484	595.412	2378.84	891.958	NaN	485.207	9657.9	14703.8	4308.86	4230.72	NaN	NaN	1026.03	1028.43	2180.93	NaN	1598.73	1274.35	2831.57	3212.94	1497.65	766.821	70.5859	NaN	813.025	1078.72
P19021;P19021-2;P19021-3;P19021-4;P19021-5;P19021-6	PAM	Homo sapiens	Peptidyl-glycine alpha-amidating monooxygenase;Isoform 2 of Peptidyl-glycine alpha-amidating monooxygenase;Isoform 3 of Peptidyl-glycine alpha-amidating monooxygenase;Isoform 4 of Peptidyl-glycine alpha-amidating monooxygenase;Isoform 5 of Peptidyl-glycine alpha-amidating monooxygenase;Isoform 6 of Peptidyl-glycine alpha-amidating monooxygenase	AMD_HUMAN	FALSE	8.87001e-07	18.0401	NaN	NaN	NaN	NaN	NaN	273.24	316.664	70.9243	67.783	182	251.37	749.295	723.596	96.2866	21.5418	NaN	NaN	NaN	135.951	NaN	102.132	402.249	541.906	1426.51	1102.01	95.401	64.5746	670.552	439.323	66.7193	NaN	NaN	1882.5	231.66	701.936
P19022	CDH2	Homo sapiens	Cadherin-2	CADH2_HUMAN	FALSE	3.79595e-12	2774.35	2488.84	8850.29	6611.06	17592	18635.1	4681.23	5169.45	1186.32	1234.65	5078.11	4973.23	11337.6	10554.5	1524.71	1059.64	13162.7	12331.9	3929.7	4848.7	3277.96	2471.16	7520.27	7691.74	15177.7	19336.1	2070	1670.84	7705.82	8571.29	2405.91	1950.49	16099.9	15771.9	7154.13	8189.5
P19338	NCL	Homo sapiens	Nucleolin	NUCL_HUMAN	FALSE	2.68686e-16	3465.77	3382.49	6789.23	6702.81	92201.1	44831.4	3994.09	3920.36	1894.7	1943.5	5086.89	4669.71	6076.47	5197.99	3121.16	2971.22	19399	13915.9	5562.83	5075.73	5795.57	5916.26	8056.34	9423.23	8951.95	8018.54	3166.36	2877.82	7096.65	7538.51	4736.93	4679.7	11911	9262.28	9248.12	8969.99
P19367;P19367-2;P19367-3;P19367-4	HK1	Homo sapiens	Hexokinase-1;Isoform 2 of Hexokinase-1;Isoform 3 of Hexokinase-1;Isoform 4 of Hexokinase-1	HXK1_HUMAN	FALSE	1.80105e-08	270.381	311.453	NaN	NaN	NaN	NaN	136.761	189.185	423.033	287.873	470.129	74.2789	NaN	NaN	645.767	652.999	NaN	NaN	NaN	NaN	470.004	461.399	NaN	NaN	NaN	NaN	451.718	340.184	NaN	NaN	390.646	275.789	NaN	NaN	NaN	NaN
P19404	NDUFV2	Homo sapiens	NADH dehydrogenase [ubiquinone] flavoprotein 2, mitochondrial	NDUV2_HUMAN	FALSE	3.03431e-12	294.156	408.5	NaN	NaN	NaN	NaN	203.115	233.171	223.209	308.17	268.895	219.565	NaN	261.255	594.333	561.968	NaN	NaN	691.083	649.784	391.561	381.73	1.37807	NaN	NaN	1.72466	342.262	337.67	294.697	NaN	472.591	456.958	1108.74	NaN	408.443	1.75697
P19525;P19525-2	EIF2AK2	Homo sapiens	Interferon-induced, double-stranded RNA-activated protein kinase;Isoform 2 of Interferon-induced, double-stranded RNA-activated protein kinase	E2AK2_HUMAN	FALSE	0.000916541	147.437	185.844	NaN	NaN	NaN	NaN	42.3496	56.6267	27.9362	30.8048	NaN	NaN	NaN	NaN	NaN	NaN	NaN	NaN	813.095	NaN	NaN	190.827	NaN	NaN	NaN	NaN	NaN	44.2512	NaN	NaN	NaN	NaN	NaN	NaN	NaN	NaN
P19623	SRM	Homo sapiens	Spermidine synthase	SPEE_HUMAN	FALSE	3.51555e-16	1377.64	1610.85	2466.6	2703.64	8377.58	2659.38	754.125	647.62	747.115	686.888	909.292	740.803	1336.99	1087.23	1126.15	1105.08	2194.26	NaN	1706.52	2015.19	1807.22	1617.4	645.935	667.006	810.326	790.877	1047.32	975.661	810.992	824.164	1259.89	1039.08	1214.08	NaN	573.427	822.26
P19652	ORM2	Homo sapiens	Alpha-1-acid glycoprotein 2	A1AG2_HUMAN	FALSE	2.08071e-09	247.327	174.034	NaN	NaN	NaN	NaN	1899.26	2077	584.951	658.37	188.917	208.798	2177.11	1948.82	375.786	282.65	NaN	NaN	1082.31	1374.59	NaN	825.551	1581.38	871.89	2779.91	2139.1	363.534	317.96	588.682	NaN	469.549	388.602	3927.36	3451.02	2011.36	2585.56
P19784	CSNK2A2	Homo sapiens	Casein kinase II subunit alpha'	CSK22_HUMAN	FALSE	1.92669e-08	134.599	228.312	NaN	NaN	NaN	NaN	70.5299	134.567	68.5451	83.0771	185.309	96.745	NaN	NaN	174.944	149.792	NaN	NaN	NaN	NaN	NaN	NaN	NaN	NaN	NaN	NaN	115.582	165.25	NaN	NaN	187.119	223.573	NaN	NaN	NaN	NaN
P19823	ITIH2	Homo sapiens	Inter-alpha-trypsin inhibitor heavy chain H2	ITIH2_HUMAN	FALSE	4.26452e-15	4496.07	4897.38	6695.62	6379.82	1528.44	10668.1	3617.75	3635.36	4837.86	4877.3	2603.27	2445.6	3776.52	4613.38	5331.39	5091.06	2946.26	2096.42	5845.84	4432.66	4664.86	5460.67	3424.02	3558.03	3054.97	2625.84	4137.68	4786.99	2121.3	2301.46	5518.26	5775.12	1425.96	2188.24	3293.9	3338.41
P19827	ITIH1	Homo sapiens	Inter-alpha-trypsin inhibitor heavy chain H1	ITIH1_HUMAN	FALSE	6.77326e-15	6507.11	7628.41	14028.1	10830.6	24062.2	26148.6	7532.88	7325.58	7011.29	8256.46	6975.96	5768.96	11279.9	11303.6	9634.15	9416.47	8819.91	6377.54	11015.1	10213.2	9349.55	10033.5	11273.6	11832.5	13458.7	11905.4	9938.17	10766.2	10204.5	11863.7	12140.7	12141.5	7885.79	17199.3	7399.74	9586.7
P19971;P19971-2	TYMP	Homo sapiens	Thymidine phosphorylase;Isoform 2 of Thymidine phosphorylase	TYPH_HUMAN	FALSE	1.04593e-06	730.405	556.025	NaN	NaN	NaN	NaN	251.392	2193.67	799.169	709.757	429.098	165.227	NaN	NaN	780.997	844.623	NaN	NaN	692.594	NaN	493.36	1950.27	NaN	NaN	NaN	NaN	515.644	552.651	NaN	NaN	594.108	599.63	NaN	NaN	NaN	NaN
P20073;P20073-2	ANXA7	Homo sapiens	Annexin A7;Isoform 2 of Annexin A7	ANXA7_HUMAN	FALSE	1.08953e-17	2952.06	3527.57	3962.05	3848.81	7793.26	NaN	2887.53	3032.97	3555.59	3228.36	2972.95	2478.93	3181.29	2611.14	4214.47	3599.78	3995.52	3807.85	4800.28	3697.05	4221.56	4377.81	2100.62	3229.18	2749.88	2026.4	3895.98	3682.88	2119.7	1357.83	4501.38	4280.77	3072.56	2085.86	3285.64	3333.33
P20160	AZU1	Homo sapiens	Azurocidin	CAP7_HUMAN	FALSE	0.000162182	701.024	1935.76	4546.29	11612.9	NaN	NaN	559.686	486.32	632.016	1060.33	130.837	119.219	1762.31	2405.14	3573.47	3453.66	NaN	NaN	14196.8	9203.08	2784.84	4220.14	1981.86	NaN	NaN	NaN	2628.02	2004.24	1077.31	2224.45	3030.28	3162.77	3572.46	NaN	1262.16	NaN
P20231;Q15661;Q15661-2	TPSB2;TPSAB1;TPSAB1	Homo sapiens	Tryptase beta-2;Tryptase alpha/beta-1;Isoform 2 of Tryptase alpha/beta-1	TRYB2_HUMAN;TRYB1_HUMAN;TRYB1_HUMAN	FALSE	5.77107e-10	447.185	542.455	NaN	NaN	NaN	NaN	935.139	740.023	180.386	147.862	261.349	433.265	1079.12	1412.32	160.558	162.748	NaN	NaN	NaN	NaN	NaN	444.511	570.112	755.248	NaN	NaN	50.8661	55.1548	1355.6	NaN	NaN	567.11	NaN	NaN	NaN	1032.79
P20292	ALOX5AP	Homo sapiens	Arachidonate 5-lipoxygenase-activating protein	AL5AP_HUMAN	FALSE	8.23013e-10	4174.88	4260.43	5042.05	5142.91	4013.35	11116.7	469.527	619.026	1082.24	1358.32	473.659	472.425	565.077	604.008	2802.01	2987.42	NaN	NaN	2115.01	1153.58	1581.48	1611.76	1004.89	NaN	NaN	NaN	1231.25	963.546	265.734	NaN	2053.43	1625.43	NaN	NaN	NaN	NaN
P20339;P20339-2	RAB5A	Homo sapiens	Ras-related protein Rab-5A;Isoform 2 of Ras-related protein Rab-5A	RAB5A_HUMAN	FALSE	4.57289e-13	310.527	391.894	NaN	NaN	NaN	NaN	433.715	582.9	348.865	410.305	848.548	723.975	251.61	456.714	640.278	578.972	NaN	NaN	822.125	NaN	616.823	NaN	NaN	2.11601	NaN	1509.39	444.68	471.493	1345.89	2795.6	297.378	28.3053	NaN	NaN	797.819	NaN
P20340-2	RAB6A	Homo sapiens	Isoform 2 of Ras-related protein Rab-6A	RAB6A_HUMAN	FALSE	4.08303e-11	2792.58	3109.12	5062.06	5429.82	12461.1	7137.99	3932.52	3442.04	2491.56	2469.42	2983.64	2763.52	5948.37	5256.15	3835.78	4004.63	2899.22	3730.02	5660.94	4902.3	5021.66	5126.05	6103.28	5169.16	2379.37	3876.99	3619.1	3025.86	3588.42	3805.26	4532.29	4208.25	3428.39	4484.94	4551.88	4625.4
P20618	PSMB1	Homo sapiens	Proteasome subunit beta type-1	PSB1_HUMAN	FALSE	1.8249e-08	245.742	160.888	NaN	NaN	NaN	NaN	388.681	375.642	124.903	133.901	262.439	158.177	230.288	NaN	215.604	212.296	NaN	NaN	359.282	NaN	NaN	NaN	316.69	NaN	NaN	NaN	174.803	194.901	NaN	NaN	NaN	127.236	NaN	NaN	400.436	NaN
P20700	LMNB1	Homo sapiens	Lamin-B1	LMNB1_HUMAN	FALSE	9.05758e-14	1161.06	1300.46	1887.34	3831.2	22713.4	1486.93	832.441	892.515	846.871	966.414	852.733	825.885	1217.97	1008	900.747	931.373	92.6732	NaN	1716.18	1419.49	1397.15	1058.34	1638.01	1765.57	1888.55	3067.18	1015.5	1026.82	636.552	963.275	1430.73	1150.21	NaN	NaN	783.564	1053.08
P20742	PZP	Homo sapiens	Pregnancy zone protein	PZP_HUMAN	FALSE	3.129e-15	9229.27	12857.9	28869.6	27552.4	64212.1	73958.8	8124.27	7049.54	5802.77	7782.82	6072.33	5627.03	9151.72	11562.2	28480.6	27677.9	11164.6	8105	19483.9	19936.6	16837.9	18194.2	13185.3	8984.33	9114.13	9262.01	11416.1	9614.79	5539.99	5952.35	14653.5	14362.7	6004.18	7911.77	7617.25	9628.2
P20774	OGN	Homo sapiens	Mimecan	MIME_HUMAN	FALSE	9.29123e-16	17208	18181.6	39179.2	34677	61729.2	84195	34746.5	39433.8	9475.15	14414.3	37714.1	31378.1	71009.8	89476.6	13832.5	11429	51719.4	58783.7	26881.4	22565.2	27484.6	28644.2	68494	76563.3	119108	128069	27957.4	26204	40520.9	42941.7	35635.9	35235.8	59184.8	64114.2	78793.6	68187.4
P20849	COL9A1	Homo sapiens	Collagen alpha-1(IX) chain	CO9A1_HUMAN	FALSE	7.14664e-10	1570.57	1866.1	4043.24	5119.81	5505.19	2932.57	4449.85	5999.98	549.337	916.423	3826.38	4305.3	7410.52	7766.13	840.79	790.617	7674.18	10515.4	3524.16	3854.34	3515.5	3734.85	8443.17	13608.6	9353.36	8592.57	1449.34	1461.62	8715.13	6419.29	2492.63	2692.91	13891.6	12234.8	10301	9661.36
P20908	COL5A1	Homo sapiens	Collagen alpha-1(V) chain	CO5A1_HUMAN	FALSE	1.68083e-16	48299.3	71255.5	222450	235959	476510	455508	71333.6	81735.3	26932.9	26901.8	55755	50391	160993	161897	34266.8	34342.7	365314	544317	190356	187664	140330	174518	254079	248680	418770	444031	87387	90143.6	301441	327500	88916	90186.7	503918	637517	231243	274047
P21266	GSTM3	Homo sapiens	Glutathione S-transferase Mu 3	GSTM3_HUMAN	FALSE	3.79191e-06	345.237	467.055	NaN	NaN	NaN	NaN	156.442	228.6	454.158	360.415	208.11	421.494	341.881	433.195	496.905	423.88	5221.84	NaN	NaN	NaN	764.367	307.931	NaN	NaN	NaN	NaN	421.399	373.998	NaN	NaN	527.118	574.574	NaN	NaN	NaN	NaN
P21281	ATP6V1B2	Homo sapiens	V-type proton ATPase subunit B, brain isoform	VATB2_HUMAN	FALSE	3.47478e-09	875.083	1074.88	156.723	717.121	14245.8	118.757	859.787	474.674	840.503	862.968	424.179	635.366	797.232	2446.72	253.174	269.078	15552.9	66.8116	150.222	450.94	1294.08	1017.27	NaN	NaN	10035.4	608.553	804.339	982.551	NaN	NaN	718.455	705.194	33.1944	NaN	NaN	NaN
P21283	ATP6V1C1	Homo sapiens	V-type proton ATPase subunit C 1	VATC1_HUMAN	FALSE	5.05767e-12	58.6505	42.4992	NaN	NaN	NaN	NaN	31.9948	33.2942	66.7459	110.76	NaN	NaN	NaN	NaN	101.476	96.7404	NaN	NaN	27.3055	274.551	NaN	NaN	NaN	0.842869	NaN	NaN	47.157	27.5086	NaN	NaN	253.21	NaN	NaN	NaN	NaN	NaN
P21333;P21333-2	FLNA	Homo sapiens	Filamin-A;Isoform 2 of Filamin-A	FLNA_HUMAN	FALSE	7.05797e-17	3177.56	3398.9	10062.9	8557.1	24888.3	19159.2	3543.85	3555.89	2812.92	2870.24	4262.74	4006.96	4511.99	4529.22	3150.07	3003.75	13792.3	15591.4	8341.11	9026.12	7200.58	8003.82	7807.15	7700.28	8450.76	7644.92	4291.86	4078.99	9862.37	11590.5	4855.03	4816.7	12783.9	11554.4	7647.28	8207.99
P21397	MAOA	Homo sapiens	Amine oxidase [flavin-containing] A	AOFA_HUMAN	FALSE	3.44067e-16	871.44	1004.34	513.822	NaN	NaN	NaN	1432.08	1636.93	844.302	874.021	2345.96	2455.16	714.835	771.696	1091.02	1041.51	2257.77	5305.65	921.844	824.531	438.792	432.481	1016.79	1035.74	NaN	NaN	872.899	898.134	1175.57	1138.47	523.798	804.817	NaN	NaN	1842.96	2130.58
P21399	ACO1	Homo sapiens	Cytoplasmic aconitate hydratase	ACOC_HUMAN	FALSE	3.02829e-14	960.938	1053.02	1393.1	1579.39	23801.3	3045.59	1430.03	1386.1	1404.84	1641.67	1008.17	917.059	1200.12	1158.85	2543.55	2225.38	NaN	1898.97	2511.17	3432.66	2661.87	2725.33	1743.8	1458.62	757.494	403.504	1533.53	1327.45	1264.17	1398.51	1348.81	1322.22	NaN	NaN	1162.7	1132.39
P21589;P21589-2	NT5E	Homo sapiens	5'-nucleotidase;Isoform 2 of 5'-nucleotidase	5NTD_HUMAN	FALSE	1.02941e-07	897.945	1206.49	NaN	NaN	NaN	NaN	2348.49	2283.57	926.296	955.584	2563.33	2595.09	3553.37	3687.16	1052.11	931.392	3453.75	NaN	960.182	NaN	2715.68	310.037	1353.48	1853.77	3287.98	2599.95	761.114	828.394	1551.56	1271.6	835.326	873.323	3736.11	2914.44	2654.6	3135.06
P21695	GPD1	Homo sapiens	Glycerol-3-phosphate dehydrogenase [NAD(+)], cytoplasmic	GPDA_HUMAN	FALSE	6.47235e-15	2196.21	2509.87	4645.89	4272.92	4430.04	NaN	2366.85	2667.84	2765.53	2228.96	3361.32	3228.38	1684.96	1324.1	3450.47	3386.17	4689.52	NaN	2878.08	3277.29	3306.21	3666.71	3354.09	2563.91	723.29	NaN	2779.37	2844.58	2194.77	3306.94	2954.67	2727.06	1391.36	NaN	2887.13	2131.72
P21796	VDAC1	Homo sapiens	Voltage-dependent anion-selective channel protein 1	VDAC1_HUMAN	FALSE	5.12077e-16	6172.5	6647.81	13355	12309.9	42461.6	30044.4	6178.89	6562.48	5957.17	6161.09	5721.51	5111.02	7638.69	7218.73	13138.9	11342.3	12556.3	22602.4	10889.3	13093.8	10275.7	11425.7	8683.45	8557.8	7470.83	6333.78	7242.82	6568.69	7623.21	7527.79	9231.71	8395.59	6953.12	6176.79	8983.13	8707.79
P21810	BGN	Homo sapiens	Biglycan	PGS1_HUMAN	FALSE	1.32683e-15	22314.9	27072.7	107845	94620.2	88583	120358	85887.3	90699.2	17636.5	22606.4	78032.6	61879.1	206435	218966	28839.9	25511.3	139934	160371	73767.6	79311.8	57201.6	62719.4	204012	194524	334006	349875	41034.3	42136.7	131714	149475	53004.1	45730.5	311158	342796	182562	175114
P21912	SDHB	Homo sapiens	Succinate dehydrogenase [ubiquinone] iron-sulfur subunit, mitochondrial	SDHB_HUMAN	FALSE	2.17306e-13	2497.28	3141.05	4873.82	7266.59	2641.89	4607.04	1131.99	1294.98	1114.67	1410.35	1376.96	1175.89	1363.09	1823.53	2350.25	2398.16	2241.75	3706.51	3119.65	2560.8	2596.59	1335.56	2533.45	1352.47	1436	619.534	1554.92	1514.79	1467.24	1765.87	1427.91	1204.8	NaN	NaN	1867.12	1562.51
P21980	TGM2	Homo sapiens	Protein-glutamine gamma-glutamyltransferase 2	TGM2_HUMAN	FALSE	7.35188e-16	933.112	1203.12	2219.28	1830.62	17773.4	NaN	388.109	672.078	918.034	920.382	948.459	1147.05	509.08	578.96	1082	1002.68	1452.43	NaN	1649.46	1908.68	897.666	1642.75	1153.92	929.229	NaN	NaN	1782.32	1216.57	694.195	NaN	776.336	877.762	NaN	1611.88	1668.58	1940.27
P22033	MMUT	Homo sapiens	Methylmalonyl-CoA mutase, mitochondrial	MUTA_HUMAN	FALSE	2.10734e-08	240.803	265.912	NaN	930.256	10.1442	9.50623	146.594	146.809	224.967	210.872	200.058	184.971	118.077	241.983	312.371	327.479	NaN	NaN	359.885	207.216	342.984	299.49	236.549	NaN	NaN	333.005	160.133	227.495	248.278	445.309	300.796	242.855	NaN	NaN	NaN	NaN
P22061;P22061-2	PCMT1	Homo sapiens	Protein-L-isoaspartate(D-aspartate) O-methyltransferase;Isoform 2 of Protein-L-isoaspartate(D-aspartate) O-methyltransferase	PIMT_HUMAN	FALSE	1.20916e-10	393.791	439.354	1539.76	NaN	NaN	NaN	660.163	727.093	477.848	406.983	744.271	672.962	619.258	862.881	447.731	368.795	NaN	NaN	468.987	866.126	488.553	789.169	NaN	NaN	NaN	NaN	550.373	422.416	1033.7	1227.53	703.684	528.082	2018.43	NaN	674.669	585.66
P22087	FBL	Homo sapiens	rRNA 2'-O-methyltransferase fibrillarin	FBRL_HUMAN	FALSE	3.44494e-11	742.938	482.918	967.975	1860.57	20266.7	12022.3	957.004	822.293	401.94	781.757	813.418	675.289	871.636	625.519	701.855	640.325	5278.96	10.4968	1077.14	1365.37	1020.07	1003.13	1890.36	NaN	1707.5	NaN	785.56	860.464	1230.34	NaN	618.908	1163.09	8.69275	NaN	711.606	903.277
P22105;P22105-1;P22105-4	TNXB	Homo sapiens	Tenascin-X;Isoform 3 of Tenascin-X;Isoform 5 of Tenascin-X	TENX_HUMAN	FALSE	3.3761e-11	204.213	356.893	NaN	NaN	NaN	NaN	420.456	404.536	210.623	195.552	526.863	538.166	665.065	NaN	382.858	222.862	NaN	NaN	358.805	NaN	NaN	NaN	1049.72	NaN	NaN	NaN	223.231	398.316	737.601	NaN	295.218	303.018	NaN	NaN	1984.07	1712.91
P22307;P22307-7;P22307-8	SCP2	Homo sapiens	Sterol carrier protein 2;Isoform 7 of Sterol carrier protein 2;Isoform 8 of Sterol carrier protein 2	SCP2_HUMAN	FALSE	4.72942e-09	431.879	341.597	NaN	NaN	NaN	NaN	252.393	224.215	268.681	246.179	295.269	NaN	NaN	NaN	296.385	272.239	NaN	NaN	NaN	NaN	610.926	251.207	NaN	NaN	NaN	NaN	207.669	216.831	NaN	761.734	242.97	110.278	NaN	NaN	NaN	163.182
P22314;P22314-2	UBA1	Homo sapiens	Ubiquitin-like modifier-activating enzyme 1;Isoform 2 of Ubiquitin-like modifier-activating enzyme 1	UBA1_HUMAN	FALSE	6.82194e-11	778.586	634.474	1013.6	867.524	1844.34	46715.1	689.985	763.772	280.809	436.756	1563.16	1039.52	895.076	677.176	151.46	125.6	1872.03	1774.48	994.663	711.252	1557.44	1342.59	760.112	NaN	1263.55	2476.6	1178.21	905.949	985.881	704.147	1044.01	872.185	2933.4	2271.92	547.951	409.422
P22352	GPX3	Homo sapiens	Glutathione peroxidase 3	GPX3_HUMAN	FALSE	1.45424e-10	72.08	75.9563	NaN	NaN	NaN	NaN	135.962	116.835	51.7077	46.29	106.416	153.316	216.047	294.812	282.569	221.197	NaN	NaN	NaN	216.915	NaN	253.985	NaN	242.995	379.009	NaN	76.7124	92.9661	NaN	NaN	NaN	141.305	NaN	NaN	NaN	157.187
P22413	ENPP1	Homo sapiens	Ectonucleotide pyrophosphatase/phosphodiesterase family member 1	ENPP1_HUMAN	FALSE	6.62606e-07	583.357	696.59	NaN	NaN	NaN	NaN	456.767	630.757	437.949	383.481	528.942	507.463	924.884	1056.77	699.888	306.778	NaN	NaN	1897.92	NaN	499.329	1151.5	NaN	NaN	NaN	NaN	617.5	484.291	NaN	NaN	492.01	401.526	NaN	NaN	NaN	704.309
P22626;P22626-2	HNRNPA2B1	Homo sapiens	Heterogeneous nuclear ribonucleoproteins A2/B1;Isoform A2 of Heterogeneous nuclear ribonucleoproteins A2/B1	ROA2_HUMAN	FALSE	6.12287e-15	12998.2	10519.2	31121.7	26839.8	724950	390324	7769.63	7447.69	5672.89	4410.41	7146.47	6967.81	25527.8	18125.4	8877.86	7774.33	147572	104621	17515.2	15854.5	22681	19937.4	19388.6	19986.7	49730.6	40159.7	7247.83	4669.23	22007.3	19523.2	7959.66	9095.74	85670.3	46026.6	14428.4	17123.8
P22695	UQCRC2	Homo sapiens	Cytochrome b-c1 complex subunit 2, mitochondrial	QCR2_HUMAN	FALSE	1.33388e-10	2559.21	2785.6	10.1456	9.92514	NaN	NaN	3331.01	2146.39	2903.04	2470.88	2769.81	2440.13	2580.12	2524.5	2869.15	2931.37	NaN	NaN	1638.78	1058.44	1868.01	10664	NaN	NaN	NaN	1431.49	1771.08	2006.58	NaN	NaN	2055.84	1818.41	NaN	NaN	NaN	NaN
P22891;P22891-2	PROZ	Homo sapiens	Vitamin K-dependent protein Z;Isoform 2 of Vitamin K-dependent protein Z	PROZ_HUMAN	FALSE	4.42184e-15	3563.71	4129.38	15557.3	15302.4	23660.2	38612.1	5606.63	5986.6	1871.71	2105.26	5751.68	5515.44	13963.6	13805.4	2153.5	1725.42	28798.9	34464	12630.2	12416	10678.7	11979.7	12394.3	13137.9	29239	28515.9	4038.2	4121.7	17130.3	16603.2	4696.58	4581.96	32246.3	38870.5	17798.3	17109.7
P22894	MMP8	Homo sapiens	Neutrophil collagenase	MMP8_HUMAN	FALSE	2.06907e-12	1021.55	1418.4	3052.3	3386.94	NaN	NaN	524.857	491.421	519.06	621.299	364.782	253.493	1125.41	1363.39	836.315	1610.5	NaN	NaN	2117.28	2032.31	1129.66	1602.85	550.99	543.075	NaN	574.414	833.891	652.865	NaN	441.026	1012.82	1044.66	NaN	NaN	NaN	NaN
P22897	MRC1	Homo sapiens	Macrophage mannose receptor 1	MRC1_HUMAN	FALSE	1.08953e-17	926.79	1105.05	1130.06	1622.47	NaN	NaN	397.808	322.772	618.496	609.243	442.535	465.007	386.525	291.194	613.339	589.739	NaN	NaN	961.394	871.768	687.341	621.361	397.659	543.851	NaN	NaN	679.249	673.161	NaN	NaN	523.952	741.799	4102.58	NaN	649.97	881.024
P23141;P23141-2	CES1	Homo sapiens	Liver carboxylesterase 1;Isoform 2 of Liver carboxylesterase 1	EST1_HUMAN	FALSE	1.71257e-15	1546.52	2381.81	2559.67	3078.87	2004.02	NaN	2005.53	2229.78	1466.29	1764.63	2092.62	2023.67	1423.67	1715.41	3261.47	3364.69	70.4259	1491.45	1550.1	1601.14	1523.39	1924.22	2338.05	2467.73	1093.81	976.15	1555.92	1426.83	1219.24	1472.61	2197.97	2172.43	761.128	NaN	2775.8	2508.71
P23142	FBLN1	Homo sapiens	Fibulin-1	FBLN1_HUMAN	FALSE	7.74716e-11	1789.73	2222.77	4090.03	4289.19	NaN	NaN	570.227	763.886	1188.77	1091.97	672.11	552.744	1287.21	1158.41	1995.2	1749.55	3900.34	NaN	3474.05	3936.19	3239.34	1307.81	1645.05	1771.03	1776.02	NaN	1647.4	1882.41	1591.6	1358.78	2355.96	2331.56	1569.1	2081.71	442.811	885.439
P23229;P23229-2;P23229-3;P23229-4;P23229-5;P23229-6;P23229-7;P23229-9	ITGA6	Homo sapiens	Integrin alpha-6;Isoform Alpha-6X1A of Integrin alpha-6;Isoform Alpha-6X1B of Integrin alpha-6;Isoform Alpha-6X2A of Integrin alpha-6;Isoform Alpha-6X2B of Integrin alpha-6;Isoform Alpha-6X1X2A of Integrin alpha-6;Isoform 7 of Integrin alpha-6;Isoform 9 of Integrin alpha-6	ITA6_HUMAN	FALSE	1.29188e-06	338.258	323.361	588.768	649.515	NaN	NaN	259.731	233.761	143.353	175.58	352.918	385.051	469.509	466.87	506.51	512.269	1436.5	NaN	801.508	613.923	304.598	417.095	764.045	NaN	NaN	NaN	240.999	174.968	329.85	NaN	271.876	88.4445	744.052	NaN	NaN	NaN
P23246;P23246-2	SFPQ	Homo sapiens	Splicing factor, proline- and glutamine-rich;Isoform Short of Splicing factor, proline- and glutamine-rich	SFPQ_HUMAN	FALSE	2.65045e-16	3850.33	3397.13	722.758	2752.72	34053.9	29893	1828.64	2831.8	1998.16	1992.07	2649.53	2290.09	3769.56	4774.26	5084.65	3467.92	15264.8	15209.3	4182.77	2606.9	3575.77	3077.75	3479.14	3739.38	3693.8	3694.22	2114.38	2030.21	5472.76	9145.25	2761.45	2349.78	13650.1	11692.8	2546.09	2014.97
P23284	PPIB	Homo sapiens	Peptidyl-prolyl cis-trans isomerase B	PPIB_HUMAN	FALSE	3.31671e-16	9841.23	10962.6	16291.6	15385.7	12859.8	35272.8	19720.2	19681.8	9510.89	11869.7	9778.38	8860.4	33329.7	33576	14024.1	13744	15683.3	18618.1	11991	13348.7	10397.8	11268.8	29787.2	32892.5	38487.9	36397.2	12150.8	11672	15581.5	17461.7	13503.5	13897.1	33441.2	16779.7	12148.7	11224.6
P23297	S100A1	Homo sapiens	Protein S100-A1	S10A1_HUMAN	FALSE	0.000459645	153.225	402.924	NaN	NaN	NaN	NaN	147.247	307.366	42.8465	55.8701	532.564	517.352	81.8241	118.846	68.9786	139.772	2.09475	3.3121	NaN	NaN	133.941	NaN	NaN	NaN	NaN	NaN	NaN	25.8295	855.419	761.612	NaN	130.532	NaN	NaN	4037.84	3529.11
P23368	ME2	Homo sapiens	NAD-dependent malic enzyme, mitochondrial	MAOM_HUMAN	FALSE	7.80978e-10	478.327	502.204	NaN	NaN	NaN	NaN	136.572	828.346	289.75	274.836	192.474	NaN	233.106	230.229	318.517	330.587	NaN	NaN	NaN	NaN	539.591	540.237	NaN	NaN	NaN	NaN	255.319	541.934	NaN	NaN	196.88	364.748	NaN	NaN	NaN	NaN
P23381;P23381-2	WARS1	Homo sapiens	Tryptophan--tRNA ligase, cytoplasmic;Isoform 2 of Tryptophan--tRNA ligase, cytoplasmic	SYWC_HUMAN	FALSE	7.48352e-08	96.1485	226.423	NaN	NaN	NaN	NaN	318.529	490.99	260.819	237.307	384.766	174.896	412.414	645.598	489.029	202.27	2621.74	4.41385	724.986	NaN	NaN	599.592	1466.03	372.953	696.923	NaN	130.231	189.504	934.574	606.738	514.685	427.905	NaN	NaN	NaN	NaN
P23396	RPS3	Homo sapiens	40S ribosomal protein S3	RS3_HUMAN	FALSE	7.07897e-14	3369.24	3431.67	6093.86	6071.2	59772.2	24982.2	2021.55	2192.08	3075.34	3169.02	1942.71	2043.88	3900.4	2850.09	3329.23	3162.45	12491.9	6153.65	4786.21	5341.69	5445.1	5197.67	3453.72	3435.47	5257.76	5084.51	4282.1	4392.86	3770.64	2759.57	5090.47	4954.4	7225.73	4666.34	2533.69	2968.93
P23526	AHCY	Homo sapiens	Adenosylhomocysteinase	SAHH_HUMAN	FALSE	1.08953e-17	967.208	1178.9	2252.79	2200.48	8516.09	NaN	713.032	575.953	908.232	951.075	734.474	664.518	1176.9	1728.09	1537.26	1469.52	3501.11	NaN	1926.44	1342.35	1779.84	1810.11	2525.24	1856.89	1513.26	NaN	796.138	786.756	2112.08	1134.03	763.421	703.143	2266.73	NaN	839.326	917.216
P23528	CFL1	Homo sapiens	Cofilin-1	COF1_HUMAN	FALSE	6.4095e-13	6154.51	5009.45	6841.02	9566.22	57653.7	49015.9	5313.39	5533.76	4103.38	4359.77	6613.19	5380.75	8845.71	7954.59	4905.45	4865.66	12980.7	20470.5	6536.85	7486.96	6375.99	7577.99	8301.21	9069.64	6335.94	6018.26	4315.3	4367.16	10410.9	9283.86	5978.48	5443.67	14014.7	8952.85	8421.92	7808.31
P23634;P23634-2;P23634-3;P23634-4;P23634-5;P23634-6;P23634-7;P23634-8	ATP2B4	Homo sapiens	Plasma membrane calcium-transporting ATPase 4;Isoform XA of Plasma membrane calcium-transporting ATPase 4;Isoform ZA of Plasma membrane calcium-transporting ATPase 4;Isoform XK of Plasma membrane calcium-transporting ATPase 4;Isoform ZK of Plasma membrane calcium-transporting ATPase 4;Isoform XB of Plasma membrane calcium-transporting ATPase 4;Isoform ZB of Plasma membrane calcium-transporting AT…	AT2B4_HUMAN	FALSE	1.32492e-14	485.278	662.188	1327.78	787.748	NaN	NaN	544.784	385.99	326.608	305.218	388.25	519.042	977.335	794.473	579.25	572.246	857.42	778.496	NaN	498.758	610.957	563.767	267.012	260.492	578.77	NaN	365.437	358.395	203.475	623.249	482.123	494.089	NaN	NaN	596.785	364.892
P23786	CPT2	Homo sapiens	Carnitine O-palmitoyltransferase 2, mitochondrial	CPT2_HUMAN	FALSE	7.70086e-06	197.843	200.579	NaN	366.779	NaN	NaN	47.856	NaN	88.725	93.3036	43.1287	118.09	NaN	243.665	106.586	147.68	NaN	NaN	NaN	280.418	199.241	240.53	NaN	NaN	NaN	NaN	159.77	56.834	NaN	223.092	208.613	NaN	NaN	15063.2	686.011	NaN
P23921	RRM1	Homo sapiens	Ribonucleoside-diphosphate reductase large subunit	RIR1_HUMAN	FALSE	2.289e-08	100.403	273.38	NaN	NaN	10171.8	NaN	NaN	NaN	69.4727	49.3896	NaN	NaN	NaN	NaN	NaN	56.2051	NaN	NaN	NaN	NaN	NaN	NaN	NaN	NaN	NaN	NaN	58.4972	NaN	NaN	NaN	NaN	66.3625	NaN	NaN	NaN	NaN
P24158	PRTN3	Homo sapiens	Myeloblastin	PRTN3_HUMAN	FALSE	2.80192e-13	111055	126764	361323	333174	120994	266756	54630.8	54320.4	52316.5	64434.3	24910.2	23406.4	182712	174005	120102	105086	45911.9	79502.6	121804	139486	127108	125521	73569	106795	170314	156664	69263.7	53718.1	43926.2	35822.7	104648	99357	123846	163462	52872	40138.3
P24534	EEF1B2	Homo sapiens	Elongation factor 1-beta	EF1B_HUMAN	FALSE	2.60485e-16	2046.66	1985.73	3070.28	2630.45	56131.2	19080.3	1453.36	1742.88	1272.85	1199.94	1974.78	1761.87	3406.44	2438.86	2106.46	1960.95	12663.4	8513.92	4669.12	4108.94	4852.42	4312.92	2502.02	3320.19	3133.44	1697.18	1812.39	1778.31	3731.93	2831.3	2489.47	2473.88	5596.28	2776.4	3906.38	4141.29
P24539	ATP5PB	Homo sapiens	ATP synthase F(0) complex subunit B1, mitochondrial	AT5F1_HUMAN	FALSE	5.92288e-12	2658.58	2819.26	4690.16	4875.14	NaN	2354.73	1747.95	1899.19	1815.17	2173.77	2033.81	2331.58	2274.95	1986.2	2631.58	2278.83	NaN	NaN	2868.27	3270.87	1508.91	3176.37	2708.87	4623.68	1673.25	9100.75	2298.92	2307.03	2336.44	3660.46	2972.82	2904.52	NaN	NaN	3779.23	3870.12
P24593	IGFBP5	Homo sapiens	Insulin-like growth factor-binding protein 5	IBP5_HUMAN	FALSE	9.56372e-12	510.362	2532.57	6630.2	761.476	NaN	NaN	8582.12	8743.04	444.979	192.476	298.286	122.733	6575.68	23643.2	208.532	536.254	4540.5	11018.7	2709.61	2057.91	1637.54	2992.07	12535.1	15321.1	21911.3	15522.7	460.223	666.798	6254.88	14851.4	486.37	3528.06	45903.1	9444.14	2263.94	18774.3
P24752	ACAT1	Homo sapiens	Acetyl-CoA acetyltransferase, mitochondrial	THIL_HUMAN	FALSE	1.69523e-10	1078.38	1172.88	604.022	870.673	NaN	NaN	980.109	1052.25	904.019	989.895	853.557	744.996	644.957	611.209	793.329	743.405	920.571	977.143	1071.99	1233.5	840.651	702.935	491.423	609.274	562.72	391.016	759.81	986.646	893.574	841.099	706.113	648.742	738.097	NaN	996.877	917.894
P24821;P24821-4	TNC	Homo sapiens	Tenascin;Isoform 4 of Tenascin	TENA_HUMAN	FALSE	1.08953e-17	11687.2	14299.7	33201.2	32964.1	54808.8	60661.6	14720.1	15485.7	6213.53	7398.88	19174.6	18140.8	27672.8	31145.5	10723.5	10066.1	42681.9	46057.7	23546.7	26827.6	19262.4	21611.6	33510.2	36210	40749.8	44991.3	12175.5	10990.6	26817.5	29661.6	15063.8	15526.4	50181.5	57017.9	43041.3	42611.6
P25067	COL8A2	Homo sapiens	Collagen alpha-2(VIII) chain	CO8A2_HUMAN	FALSE	6.4173e-08	921.052	879.175	2522.55	NaN	NaN	NaN	1191.16	1240.34	346.68	355.418	557.743	585.375	2984.42	3646.18	750.966	602.226	8413.44	NaN	1379.33	1240.76	NaN	602.522	3817.25	2750.21	5112.45	5401.49	759.993	671.28	2558.61	2924.16	220.879	427.17	5472.99	4587.7	3971.11	2166.89
P25311	AZGP1	Homo sapiens	Zinc-alpha-2-glycoprotein	ZA2G_HUMAN	FALSE	3.58219e-16	333.754	483.837	3720.55	2881.94	2206.26	4340.5	902.03	902.369	177.721	193.123	868.79	781.782	1948.52	1226.43	307.167	282.745	1123.37	1516.57	2339.48	2669.7	619.96	888.186	2402.06	2684.02	4433.35	4995.39	726.014	832.257	1158.08	1123.34	542.269	336.135	900.052	NaN	2191.2	1535.78
P25705	ATP5F1A	Homo sapiens	ATP synthase subunit alpha, mitochondrial	ATPA_HUMAN	FALSE	2.09064e-14	28941.1	30218.9	42279.9	38868	77315.2	52821.9	30091.6	31867.5	23597.2	25037.9	38548.4	33563.3	29608.7	34543.2	29022.2	29615.5	38667.3	53219.3	42738.7	41818.6	35638.6	38619.2	46129.1	40041.9	31509.6	29828.1	32826.1	32572	31231.5	37388.8	39600.6	39956	36887.9	33287.3	49271.9	55460.8
P25786;P25786-2	PSMA1	Homo sapiens	Proteasome subunit alpha type-1;Isoform Long of Proteasome subunit alpha type-1	PSA1_HUMAN	FALSE	1.84733e-14	654.774	453.988	NaN	NaN	29623.4	7627.92	834.92	743.132	398.837	515.932	616.671	658.002	1654.29	958.742	81.5495	73.8887	9918.97	3298.58	1536.09	372.257	1367.84	646.457	296.145	NaN	5274.19	2290.16	324.392	411.678	1128.91	1162.56	621.211	514.265	1400.66	NaN	1788.74	589.104
P25787	PSMA2	Homo sapiens	Proteasome subunit alpha type-2	PSA2_HUMAN	FALSE	5.58047e-16	1555.64	1630.44	2246.95	4401.25	28642.9	14614	1672.75	2161.93	944.524	1230.86	1572.07	1517.67	2475.94	2244.77	3922.8	4016.82	11387.1	7203.68	4352.24	4993.52	4133.3	3972.9	3715.41	5436.46	1682.55	2992.43	1881.79	1639.59	2056.18	2504.9	3196.16	2648.9	8541.46	4908.13	1808.85	2958.06
P25788;P25788-2	PSMA3	Homo sapiens	Proteasome subunit alpha type-3;Isoform 2 of Proteasome subunit alpha type-3	PSA3_HUMAN	FALSE	3.12165e-13	945.377	1071.98	1106.41	1333	1277.49	NaN	848.669	836.826	768.927	796.002	650.057	647.102	1084.35	868.222	1298.42	1443.55	NaN	NaN	1659.28	1554.14	1307.56	1374.03	925.712	822.967	771.779	790.145	902.427	908.517	523.578	510.498	1220.36	1104.75	NaN	NaN	983.237	500.206
P25940	COL5A3	Homo sapiens	Collagen alpha-3(V) chain	CO5A3_HUMAN	FALSE	4.52399e-08	2694.94	3338.79	8129.81	7290.92	19304.2	17071.9	3159.35	2907.26	1490.5	1560.68	3418.81	3053.3	4083.12	4144.63	1635.07	1548.88	17173.7	17755	5940.98	5762.99	5388.15	5932.13	7284.62	6760.99	8277.12	9854.08	2528.2	2372.88	8054.69	8464.81	3022.47	3364.58	10816.4	14341.2	11378.1	8334.95
P26022	PTX3	Homo sapiens	Pentraxin-related protein PTX3	PTX3_HUMAN	FALSE	1.45427e-15	543.632	505.975	1280.33	654.697	NaN	NaN	2574.3	2876.07	491.746	504.277	4133.69	3022.46	3241.07	3614.48	827.086	663.064	3467.42	3466.7	544.886	437.827	342.707	124.072	5071.33	3158.66	3814.13	3581.22	499.767	490.583	5575.15	6040.51	496.336	694.699	3184.25	4871.57	4664.24	5340.41
P26038	MSN	Homo sapiens	Moesin	MOES_HUMAN	FALSE	1.28709e-14	15193	16697.7	37472	35831	57604.8	56200.2	21905.3	22856.5	12978.9	14196.4	19371.2	18403.2	37226.6	38485.9	21027.9	19803.2	52937	65167.7	34208.3	35817.3	27304.2	32260.7	46121	49658.5	51010.7	53971.8	22916.3	20420.9	38072.3	43841.9	22726.7	22429.2	58732.4	67985.7	38323.2	36970.5
P26368;P26368-2	U2AF2	Homo sapiens	Splicing factor U2AF 65 kDa subunit;Isoform 2 of Splicing factor U2AF 65 kDa subunit	U2AF2_HUMAN	FALSE	8.32802e-14	742.911	725.532	1910.21	2037.72	18804	7791.81	524.594	563.572	476.592	514.105	517.805	591.16	1867.29	971.89	1253.92	1127.63	6827.61	1927.39	1300.49	2545.01	2215.32	1513.9	1316.28	NaN	2493.4	1827.08	791.074	678.612	1744.51	1751.44	1000.43	975.025	5122.76	2141.99	1083.59	738.743
P26373;P26373-2	RPL13	Homo sapiens	60S ribosomal protein L13;Isoform 2 of 60S ribosomal protein L13	RL13_HUMAN	FALSE	2.49851e-11	1014.72	1467.14	3341.79	2525.48	44891.8	19640.6	549.804	656.435	1384.3	1500.35	743.21	574.958	911.121	624.547	1743.95	1468.07	4853.73	NaN	2645.61	2827.75	2497.81	1904.77	1064.46	1055.52	641.881	NaN	2082.52	2109.35	1517.55	NaN	1833.15	2010.9	1299.14	NaN	424.496	985.514
P26440;P26440-2	IVD	Homo sapiens	Isovaleryl-CoA dehydrogenase, mitochondrial;Isoform 2 of Isovaleryl-CoA dehydrogenase, mitochondrial	IVD_HUMAN	FALSE	1.32737e-06	676.953	837.468	NaN	NaN	NaN	NaN	256.465	183.724	459.139	390.667	311.634	119.237	NaN	281.77	525.745	387.513	NaN	NaN	201.675	304.024	NaN	174.772	NaN	293.67	NaN	NaN	208.444	310.884	NaN	NaN	381.131	272.18	NaN	NaN	NaN	NaN
P26447	S100A4	Homo sapiens	Protein S100-A4	S10A4_HUMAN	FALSE	1.65073e-09	656.423	580.677	415.322	1121.63	NaN	7.34704	1102.09	1184.01	378.714	436.808	1330.71	1234.64	2232.43	2634.25	721.931	621.098	2691.16	2.76296	923.062	730.516	940.52	518.045	879.615	707.879	1784.16	2361	343.757	400.987	3558.36	2624.22	464.119	673.764	6042.48	4635.76	1802.27	1285.45
P26599;P26599-2;P26599-3	PTBP1	Homo sapiens	Polypyrimidine tract-binding protein 1;Isoform 2 of Polypyrimidine tract-binding protein 1;Isoform 3 of Polypyrimidine tract-binding protein 1	PTBP1_HUMAN	FALSE	1.08953e-17	970.993	929.947	547.879	1653.28	27894.2	29921.9	476.084	623.22	281.769	321.73	507.678	463.725	1918.83	1753.89	1522.29	1629.77	10263.7	8189.6	1545.81	127.157	3368.96	2054.22	2111.29	1208.11	4224.67	2506.16	442.966	664.314	2959.83	2432.33	868.982	877.79	6506.7	3556.36	662.182	1027.1
P26639;P26639-2	TARS1	Homo sapiens	Threonine--tRNA ligase 1, cytoplasmic;Isoform 2 of Threonine--tRNA ligase 1, cytoplasmic	SYTC_HUMAN	FALSE	4.94871e-08	185.838	166.609	NaN	NaN	7896.32	9.01495	214.773	211.462	99.5828	156.334	53.6663	126.204	724.604	534.031	244.328	405.738	NaN	NaN	NaN	NaN	620.897	NaN	1181.54	929.828	NaN	NaN	170.346	204.362	391.961	NaN	154.282	136.33	NaN	NaN	NaN	NaN
P26640	VARS1	Homo sapiens	Valine--tRNA ligase	SYVC_HUMAN	FALSE	1.08031e-09	410.585	432.709	883.053	NaN	NaN	NaN	283.52	210.994	335.829	382.828	343.453	279.273	NaN	NaN	426.866	625.478	NaN	NaN	1072.4	4051.9	901.638	304.433	NaN	NaN	8048.06	NaN	556.732	605.388	NaN	1577.85	737.362	792.273	9072.6	NaN	NaN	388.55
P26641;P26641-2	EEF1G	Homo sapiens	Elongation factor 1-gamma;Isoform 2 of Elongation factor 1-gamma	EF1G_HUMAN	FALSE	1.08953e-17	3143.47	4315.25	13070.9	7905.02	71773.5	41467.2	2673.5	2715.13	1979.15	2423.47	2574.22	2188.65	7620.85	6031.42	5364.77	5410.28	19897.6	14051.2	8188.58	9128.26	9571.68	11916.5	6891.72	6959.98	13398.2	11595.1	4073.48	3350.19	9024.29	9167.46	4841.98	4762.47	22282.8	18975.5	6780.56	7751.02
P27105	STOM	Homo sapiens	Stomatin	STOM_HUMAN	FALSE	5.18871e-13	8306.57	10572.6	6687.55	6668.89	11220.5	7046.82	4359.96	3879.41	5077.87	5311.18	4660.23	4502.11	5486.47	5106.27	10706.4	9345.15	720.045	9431.83	8350.92	7783.91	7468.58	7872.95	3944.07	4089.3	4634.54	4162.04	5014.16	4396.69	3187.92	2973.68	5612.77	5423.11	3416.14	3439.13	3664.35	3725.95
P27169	PON1	Homo sapiens	Serum paraoxonase/arylesterase 1	PON1_HUMAN	FALSE	1.13206e-12	2984.85	3332.58	5896.53	6716.34	13739.6	8572.56	1481.11	1248.99	1897.21	1985.44	756.177	598.121	1518.34	1639.15	4585.51	3719.89	NaN	NaN	3812.63	6431.97	3679.73	3641.37	1639.19	2427.33	1020.13	14.8379	1467.57	1790.75	430.853	814.018	1690.87	2044.19	NaN	7098.66	745.34	131.423
P27348	YWHAQ	Homo sapiens	14-3-3 protein theta	1433T_HUMAN	FALSE	1.03188e-12	5261.65	5433.6	8978.31	9834.64	3722.41	4299.24	4080.73	3820.38	3116.14	4401.88	4601.47	5203.44	3725.52	3206.86	8311.47	8834.77	2549.31	2318.05	4767.4	5161.02	4589.8	5169.82	4305.11	4380.31	1777.97	1155.75	3169.22	2250.22	1345.02	2458.42	4324.69	4016.26	2154.96	2755.89	1760.38	1545.07
P27487	DPP4	Homo sapiens	Dipeptidyl peptidase 4	DPP4_HUMAN	FALSE	5.79454e-09	427.338	518.157	638.648	NaN	NaN	NaN	324.449	297.844	298.032	353.144	457.237	344.894	385.552	396.921	663.434	569.178	NaN	NaN	NaN	NaN	271.321	419.376	NaN	NaN	NaN	NaN	472.54	384.165	560.961	894.123	389.499	420.209	1395.78	NaN	NaN	1003.32
P27658	COL8A1	Homo sapiens	Collagen alpha-1(VIII) chain	CO8A1_HUMAN	FALSE	1.08953e-17	714.122	803.177	1463.77	2171.46	NaN	NaN	1155.76	1088.21	467.105	514.535	828.461	1011.11	2349.17	2627.98	963.411	765.652	1280.71	NaN	999.436	1957.61	741.206	1670.23	1285.07	1584.15	1757.75	2158.65	608.332	463.978	824.306	1190.44	521.66	415.28	NaN	978.76	571.602	863.355
P27695	APEX1	Homo sapiens	DNA-(apurinic or apyrimidinic site) endonuclease	APEX1_HUMAN	FALSE	4.42483e-16	1628.58	1338.27	374.084	744.888	NaN	NaN	282.545	665.624	414.161	463.986	607.789	681.235	483.727	286.544	1018.03	72.7969	NaN	428.655	81.9993	62.6922	317.528	334.993	NaN	24.5852	189.571	NaN	374.55	251.695	234.456	69.4764	491.002	87.6254	NaN	NaN	425.199	NaN
P27701;P27701-2	CD82	Homo sapiens	CD82 antigen;Isoform 2 of CD82 antigen	CD82_HUMAN	FALSE	7.40764e-11	369.343	502.694	NaN	NaN	NaN	NaN	94.476	NaN	236.788	279.196	38.1812	NaN	NaN	NaN	390.189	444.1	NaN	NaN	NaN	157.842	151.851	NaN	NaN	NaN	NaN	NaN	393.465	343.768	NaN	NaN	668.183	720.578	NaN	NaN	NaN	NaN
P27708	CAD	Homo sapiens	CAD protein	PYR1_HUMAN	FALSE	3.78282e-10	173.907	326.794	NaN	1234.34	25019.8	6258.04	111.115	229.692	168.763	181.831	230.695	125.418	NaN	124.143	862.479	569.108	2997.65	NaN	795.52	NaN	1100.22	633.199	NaN	NaN	NaN	NaN	346.245	333.081	389.632	NaN	481.309	297.888	NaN	NaN	NaN	NaN
P27797	CALR	Homo sapiens	Calreticulin	CALR_HUMAN	FALSE	8.60628e-11	16413.5	16391.4	35187.3	36678.2	39585.1	58834.3	13249.7	13765.4	12826.2	14713.7	10350.6	9834.88	20172	21474.4	15808.7	13972.4	13671.2	10607.4	18273.9	23627.9	19592.3	23836.8	25178.9	21451.9	22502.9	29369.4	18821.9	18430	13564.2	12524.6	28034.3	26466	20310.1	24494.6	19139.1	19327.2
P27824;P27824-2	CANX	Homo sapiens	Calnexin;Isoform 2 of Calnexin	CALX_HUMAN	FALSE	1.84542e-12	2459.9	3113.53	6352.04	5205.9	NaN	6294.94	1663.54	1737.64	1674.52	1840.59	1943.77	1656.35	2345.55	2352.75	3183.45	3154.78	1806.81	2646.42	2388.89	2613.14	2966.98	3588.56	1842.13	2363.27	2499.04	2769.47	2229.43	1742.15	1986.22	2935.7	2741.09	2797.08	1764.98	2692.04	2167.68	1688.2
P28065;P28065-2	PSMB9	Homo sapiens	Proteasome subunit beta type-9;Isoform LMP2.S of Proteasome subunit beta type-9	PSB9_HUMAN	FALSE	3.58122e-12	1167.23	1420.57	444.88	771.098	NaN	NaN	1035.27	938.589	1050.47	837.379	1270.48	1419.52	1238.95	1530.3	1623.77	1505.3	NaN	NaN	921.335	1057	916.594	1110.48	1102.75	1033.11	757.813	546.31	743.769	680.26	1155.45	1251.62	1052.17	1004.87	NaN	NaN	211.463	NaN
P28066	PSMA5	Homo sapiens	Proteasome subunit alpha type-5	PSA5_HUMAN	FALSE	2.14423e-16	1216.14	1161.13	2853.65	1314.31	21612.2	3198.52	1707.9	1966.99	833.245	847.585	1721.28	1812.42	2433.49	2532.91	1566.73	1333.1	6362.63	1851.4	2613.14	1606.51	2208.58	1734.62	2383.01	2329.21	3068.41	2253.24	987.928	819.175	1945.53	2910.15	1480.25	1407.49	4140.2	5471.77	2923.63	1173.6
P28070	PSMB4	Homo sapiens	Proteasome subunit beta type-4	PSB4_HUMAN	FALSE	1.33476e-17	187.267	238.003	NaN	NaN	39296.5	NaN	780.078	589.045	244.777	325.12	496.56	366.212	NaN	297.003	368.307	206.658	13332.4	NaN	NaN	NaN	3073.29	NaN	707.03	NaN	NaN	NaN	184.798	320.348	985.552	854.463	504.696	303.292	NaN	NaN	595.898	914.75
P28072	PSMB6	Homo sapiens	Proteasome subunit beta type-6	PSB6_HUMAN	FALSE	1.08953e-17	1255.07	1471.07	849.388	648.306	NaN	NaN	1715.41	1688.35	1167.75	1043.93	1499.63	1416.92	2256.95	2277.13	986.711	972.429	657.026	NaN	886.277	1749.55	1289.06	1638.98	1123.18	750.159	1684.07	2194.61	1098.55	1046.27	1230	1800.75	1441.02	1443.07	NaN	1132.55	1292.52	1909.26
P28161;P28161-2	GSTM2	Homo sapiens	Glutathione S-transferase Mu 2;Isoform 2 of Glutathione S-transferase Mu 2	GSTM2_HUMAN	FALSE	3.66902e-12	333.357	516.972	878.255	1434.88	NaN	NaN	283.486	434.02	247.556	281.199	368.603	362.056	642.771	973.712	755.352	742.493	NaN	NaN	1151.7	776.044	412.008	658.244	1526.79	3.89709	695.553	NaN	474.476	267.59	479.122	444.481	593.602	196.776	NaN	NaN	1287.24	NaN
P28331;P28331-2;P28331-3;P28331-4;P28331-5	NDUFS1	Homo sapiens	NADH-ubiquinone oxidoreductase 75 kDa subunit, mitochondrial;Isoform 2 of NADH-ubiquinone oxidoreductase 75 kDa subunit, mitochondrial;Isoform 3 of NADH-ubiquinone oxidoreductase 75 kDa subunit, mitochondrial;Isoform 4 of NADH-ubiquinone oxidoreductase 75 kDa subunit, mitochondrial;Isoform 5 of NADH-ubiquinone oxidoreductase 75 kDa subunit, mitochondrial	NDUS1_HUMAN	FALSE	2.11752e-15	481.97	495.011	1436.68	1311.43	NaN	NaN	211.011	309.332	382.268	435.332	275.444	372.423	805.705	464.323	1116.52	911.172	2311.74	2094.5	1244.26	1669.13	1221.53	1175.57	369.511	NaN	NaN	NaN	737.641	633.888	464.211	2702.55	740.753	521.892	NaN	2353.38	906.885	1221.24
P28676	GCA	Homo sapiens	Grancalcin	GRAN_HUMAN	FALSE	2.52082e-10	3750.03	3492.19	7278.08	5251.85	NaN	NaN	1690.17	1408.34	1763.77	1743.47	1249.42	1008.7	3655.74	3233.66	3904.69	3423.01	2973.01	2206.45	4073.06	3929.55	2934.06	3230.92	2530.46	2003.55	1712.89	NaN	2018.73	1985.6	933.906	1058.67	2693.7	2054.59	NaN	NaN	954.276	1516.82
P28838;P28838-2	LAP3	Homo sapiens	Cytosol aminopeptidase;Isoform 2 of Cytosol aminopeptidase	AMPL_HUMAN	FALSE	9.58193e-07	395.236	448.079	NaN	NaN	NaN	NaN	497.95	298.074	348.898	384.393	226.724	188.735	NaN	633.847	476.636	419.287	NaN	NaN	890.167	823.866	NaN	933.033	NaN	NaN	NaN	NaN	310.291	242.122	NaN	NaN	NaN	367.747	NaN	NaN	NaN	NaN
P29350;P29350-2;P29350-3;P29350-4	PTPN6	Homo sapiens	Tyrosine-protein phosphatase non-receptor type 6;Isoform 3 of Tyrosine-protein phosphatase non-receptor type 6;Isoform 2 of Tyrosine-protein phosphatase non-receptor type 6;Isoform 4 of Tyrosine-protein phosphatase non-receptor type 6	PTN6_HUMAN	FALSE	0.000773937	274.977	244.635	NaN	NaN	NaN	NaN	89.9504	NaN	220.969	195.043	NaN	NaN	NaN	NaN	380.584	432.363	NaN	NaN	NaN	NaN	598.457	NaN	NaN	NaN	NaN	NaN	NaN	NaN	NaN	NaN	NaN	NaN	NaN	NaN	NaN	NaN
P29401;P29401-2	TKT	Homo sapiens	Transketolase;Isoform 2 of Transketolase	TKT_HUMAN	FALSE	1.08953e-17	795.102	785.866	1752.67	2236.64	81015.7	30355.7	961.741	1728.44	338.809	282.469	768.677	833.631	3516.65	2355.86	343.473	383.42	18387.1	5601.33	1068.39	955.481	2208.14	1275.08	1381.16	3092.3	5172.36	2424.96	775.961	928.083	2667.92	2857.5	730.588	676.949	5540.51	6261.5	1544.3	2456.55
P29622	SERPINA4	Homo sapiens	Kallistatin	KAIN_HUMAN	FALSE	2.42379e-12	1355.89	1434.17	3560.4	3961.97	3888.49	3939.94	1298.9	1430.26	939.036	985.828	1191.37	988.099	3171.77	3174.87	2126.45	1992.14	6.91347	143.33	2670.4	2688.57	1990.44	2099.38	2089.57	2217.76	4142.28	3611.97	1261.25	1184.47	2734.94	1912.8	1625.08	1374.23	2292.34	1877.89	1374.73	1377.95
P29692;P29692-3	EEF1D	Homo sapiens	Elongation factor 1-delta;Isoform 3 of Elongation factor 1-delta	EF1D_HUMAN	FALSE	3.4247e-13	2176.81	2150.67	5583.78	2401.34	19715.9	3507.85	3228.58	3159.53	1854.34	2076.1	3200.57	2517.91	4510.52	4621.34	2872.19	2365.23	7749.57	7063.82	5679.64	5850.45	5214.79	5554.85	5689.27	6653.21	6617.93	5840.09	3231.94	3105.24	5410.49	5587.48	3459.3	3343.55	4696.35	5628.21	4503.66	4979.96
P29992	GNA11	Homo sapiens	Guanine nucleotide-binding protein subunit alpha-11	GNA11_HUMAN	FALSE	5.71385e-12	2508.37	2568.72	1024.5	1846.1	78.594	5226.55	3313.89	3077.88	2131.32	2004.18	4236.38	3527.44	3368.49	3931.39	2745.08	2377.41	112.644	236.08	1835.43	1463.73	1403.11	1233.47	1961.98	1369.55	1946.8	1297.62	1645.94	1367.64	1927.25	2530.01	1626.85	1671.98	1552.25	2020.45	2286.23	1882.32
P30038;P30038-2	ALDH4A1	Homo sapiens	Delta-1-pyrroline-5-carboxylate dehydrogenase, mitochondrial;Isoform 2 of Delta-1-pyrroline-5-carboxylate dehydrogenase, mitochondrial	AL4A1_HUMAN	FALSE	7.80454e-13	493.458	528.885	207.529	776.154	NaN	NaN	169.073	249.069	485.784	457.524	321.17	300.26	NaN	NaN	551.338	454.407	NaN	NaN	NaN	NaN	NaN	251.776	NaN	NaN	NaN	NaN	416.891	483.91	NaN	NaN	514.07	533.837	NaN	NaN	NaN	NaN
P30040	ERP29	Homo sapiens	Endoplasmic reticulum resident protein 29	ERP29_HUMAN	FALSE	1.36712e-13	2285.5	2925.72	5930.3	3883.63	9720.7	4919.19	1574.65	1710.56	1467.12	1532.67	1207.89	1430.33	2600.78	2641.74	2682.59	2909.11	4036.68	1454.11	3303.68	3451.43	2747.62	3332.22	2602.06	4108.77	1681.27	2178.82	1895.12	1766.05	1495.36	1615.58	2606.59	2410.18	2908.75	2686.35	3509.72	3077.85
P30041	PRDX6	Homo sapiens	Peroxiredoxin-6	PRDX6_HUMAN	FALSE	1.08953e-17	15589.8	17657.5	49045.5	52430.9	112063	98677.1	22038	25397.3	11284.6	11714.1	17513.8	16320.2	40788.8	44245	24367.7	22631.6	49911.9	50619.9	38998.7	38109.8	36405.5	39520.6	44845.8	51221.2	50547.6	44632.4	20633	19821.6	34795	37630	26304.4	26983.3	45797.8	41472.3	30647.5	23913.9
P30043	BLVRB	Homo sapiens	Flavin reductase (NADPH)	BLVRB_HUMAN	FALSE	5.91329e-15	5785.99	5470.91	9614.56	8128.91	17950.9	20969.9	5777.69	6281.9	4033.1	3744.47	4850.08	4452.25	6204.09	6128.66	4877.45	4955.73	10857.2	10072	6302.83	5607.28	5806.05	5988.83	7204.4	7119.76	4887.96	4964.45	4120.4	4106.44	6034.55	6636.11	4415.33	4874.17	5039.74	6674.77	6700.55	6589.07
P30044;P30044-2	PRDX5	Homo sapiens	Peroxiredoxin-5, mitochondrial;Isoform Cytoplasmic+peroxisomal of Peroxiredoxin-5, mitochondrial	PRDX5_HUMAN	FALSE	1.07371e-13	2444.14	2370.16	3260.74	3290.24	8927.79	8290.62	1863.87	1880.42	1592.89	1619.87	2330.84	2263.29	1972.82	2934.98	3602.79	3031.42	2789.68	5308.62	3263.31	3101.7	3528.95	2807.96	2475.19	2390.85	2726.56	3063.58	2507.08	2286.64	3066.52	2560.43	2931.26	2657.73	1990.36	4265.17	1938.12	2489.36
P30048;P30048-2	PRDX3	Homo sapiens	Thioredoxin-dependent peroxide reductase, mitochondrial;Isoform 2 of Thioredoxin-dependent peroxide reductase, mitochondrial	PRDX3_HUMAN	FALSE	2.23673e-13	7062.67	7609.06	27441.6	28356.3	48848.3	36969.1	6290.45	6257.11	3995.17	5245.92	6097.57	6536.75	11365.7	11581	12981.4	12023.5	9138.31	11825	15397.5	16367.9	13301.5	14254.8	13540.8	16889.6	15537.8	16890.7	8395.9	6925.27	7611.08	8184.13	11068.1	11053	10925.2	12187.5	13151.7	11696.3
P30050	RPL12	Homo sapiens	60S ribosomal protein L12	RL12_HUMAN	FALSE	2.29555e-14	1986.17	1309.8	2059.35	2194.71	141174	29817.5	1339.13	1523.75	1384.67	1288.12	1008.68	942.357	2512.44	1160.78	1272.67	1375.34	22939.4	3502.28	3159.96	1378.2	2664.19	1891.65	730.438	1103.02	6850.86	3291.38	1655.77	1535.82	1349.71	936.433	897.501	854.827	16412.2	5996.07	784.784	428.053
P30084	ECHS1	Homo sapiens	Enoyl-CoA hydratase, mitochondrial	ECHM_HUMAN	FALSE	7.89035e-10	606.186	749.18	508.376	NaN	NaN	NaN	283.129	273.447	502.852	482.655	284.989	407.319	226.031	330.343	630.936	569.853	NaN	NaN	664.815	601.734	492.241	615.118	NaN	721.213	NaN	NaN	599.481	535.112	NaN	1417.38	621.149	670.724	NaN	NaN	NaN	NaN
P30085;P30085-3	CMPK1	Homo sapiens	UMP-CMP kinase;Isoform 3 of UMP-CMP kinase	KCY_HUMAN	FALSE	1.31098e-07	453.054	536.718	NaN	NaN	NaN	NaN	563.335	757.185	454.854	486.772	815.159	896.445	504.834	449.351	556.575	637.692	1347.22	1345.23	1271.66	1067.3	1433.46	1392.78	968.468	398.363	605.408	NaN	565.245	538.072	614.363	1003.94	446.75	671.008	NaN	NaN	846.701	638.573
P30086	PEBP1	Homo sapiens	Phosphatidylethanolamine-binding protein 1	PEBP1_HUMAN	FALSE	3.08384e-11	1108.89	1389.16	2804.37	2757.79	7553.91	6403.02	1757.11	1682.83	1116.09	1100.81	1856.23	1409.24	2469.89	2452.15	2105.2	2005.21	677.956	2235.94	3871.49	2102.46	2294.37	2374.47	3433.1	2247.88	3110.93	2543.84	1706.7	1266.4	1601.79	3348.55	2456.29	2103.65	2252.41	2633.81	2002.74	2693.91
P30101	PDIA3	Homo sapiens	Protein disulfide-isomerase A3	PDIA3_HUMAN	FALSE	1.33908e-16	6074.84	7086.12	8430.45	7693.67	12176.5	12402	3812.37	4001.61	4295.59	4853.28	4241.06	3899.02	5835.88	5322.91	8090.93	7446.4	6628.4	6265.77	5647.51	6958.63	5929.14	6770.89	4386.52	5031.34	3862.75	4162.11	5561.91	5027.23	5189.16	5283.73	6823.16	6188	3855.23	3437.83	3440.25	4387.47
P30153	PPP2R1A	Homo sapiens	Serine/threonine-protein phosphatase 2A 65 kDa regulatory subunit A alpha isoform	2AAA_HUMAN	FALSE	7.2219e-13	1112.06	1185.35	1031.27	1323.16	1.06991	2.81517	283.313	346.215	216.574	394.968	732.049	571.167	243.65	317.251	1456.44	565.746	890.305	7.20207	564.923	635.549	736.607	875.418	NaN	NaN	NaN	361.286	646.095	790.849	442.341	524.547	1199.43	617.137	NaN	NaN	NaN	218.917
P30419;P30419-2	NMT1	Homo sapiens	Glycylpeptide N-tetradecanoyltransferase 1;Isoform Short of Glycylpeptide N-tetradecanoyltransferase 1	NMT1_HUMAN	FALSE	0.00462323	16.9376	53.0035	NaN	NaN	930.092	NaN	NaN	NaN	24.2855	18.7898	NaN	NaN	NaN	NaN	102.76	93.2283	1.38114	NaN	NaN	NaN	NaN	NaN	NaN	NaN	NaN	NaN	NaN	NaN	NaN	NaN	NaN	NaN	313.865	NaN	NaN	NaN
P30626;P30626-2;P30626-3	SRI	Homo sapiens	Sorcin;Isoform 2 of Sorcin;Isoform 3 of Sorcin	SORCN_HUMAN	FALSE	1.44691e-08	1466.04	1301.12	NaN	NaN	NaN	NaN	1242.95	1505.19	871.445	886.601	2234.76	2090.99	2055.25	2227.75	1413.61	1299.71	NaN	NaN	1034.58	453.247	473.802	929.451	674.875	612.054	NaN	870.089	687.28	793.414	1143.4	1152.69	267.541	353.249	NaN	NaN	NaN	NaN
P30740	SERPINB1	Homo sapiens	Leukocyte elastase inhibitor	ILEU_HUMAN	FALSE	1.72418e-16	7449.67	7527.68	16594	20425.2	36139.5	40647.5	9698.86	11177.3	7130.73	7617.85	5236.13	4351.41	31586.5	31332.5	10030.3	9275.54	14158.9	26469.8	20153.1	15497.1	11745.6	14044.3	11870.7	15367.7	33864.1	33243	9761.46	9799.5	10317.2	10140.2	9815.05	9726.68	36977	37087.8	8751.46	9841.59
P31040;P31040-2;P31040-3	SDHA	Homo sapiens	Succinate dehydrogenase [ubiquinone] flavoprotein subunit, mitochondrial;Isoform 2 of Succinate dehydrogenase [ubiquinone] flavoprotein subunit, mitochondrial;Isoform 3 of Succinate dehydrogenase [ubiquinone] flavoprotein subunit, mitochondrial	SDHA_HUMAN	FALSE	2.33838e-12	1416.4	1915.03	2062.1	2724.26	818.405	NaN	390.215	545.493	201.522	407.744	289.755	473.319	199.556	593.88	2223.98	1898.72	NaN	NaN	3127.99	2438.02	1835.48	1617.11	NaN	550.987	NaN	NaN	1012.31	838.174	794.008	386.961	1455.19	985.26	NaN	NaN	NaN	773.073
P31146	CORO1A	Homo sapiens	Coronin-1A	COR1A_HUMAN	FALSE	2.40099e-13	2026.72	2255.39	1233.62	NaN	NaN	NaN	385.383	340.121	1050.19	934.514	256.185	168.632	417.732	337.732	399.177	907.367	NaN	NaN	1253.56	568.417	209.675	943.284	NaN	220.992	NaN	NaN	138.645	279.3	NaN	NaN	852.453	1267.28	NaN	NaN	NaN	NaN
P31150	GDI1	Homo sapiens	Rab GDP dissociation inhibitor alpha	GDIA_HUMAN	FALSE	5.31157e-06	273.097	286.642	NaN	NaN	NaN	NaN	93.0484	159.137	386.983	456.497	322.722	269.631	339.381	438.671	328.556	443.477	NaN	NaN	676.89	1095.8	725.283	NaN	NaN	298.384	NaN	NaN	343.848	425.724	271.267	256.009	401.162	425.864	NaN	NaN	NaN	NaN
P31323	PRKAR2B	Homo sapiens	cAMP-dependent protein kinase type II-beta regulatory subunit	KAP3_HUMAN	FALSE	1.49388e-07	379.539	394.194	248.927	472.636	NaN	17.0973	336.915	308.232	432.236	435.803	657.008	707.268	134.472	116.994	625.895	545.053	NaN	2.21291	271.517	299.044	339.041	346.128	172.429	NaN	NaN	NaN	408.564	516.278	429.465	273.286	534.97	577.042	NaN	NaN	333.677	542.397
P31327;P31327-2;P31327-3	CPS1	Homo sapiens	Carbamoyl-phosphate synthase [ammonia], mitochondrial;Isoform 2 of Carbamoyl-phosphate synthase [ammonia], mitochondrial;Isoform 3 of Carbamoyl-phosphate synthase [ammonia], mitochondrial	CPSM_HUMAN	FALSE	3.92587e-15	232.254	1.70427	NaN	NaN	3854.15	21.9183	NaN	NaN	2.21477	1.691	NaN	NaN	187.571	NaN	NaN	NaN	1729.87	4.12094	NaN	NaN	389.509	NaN	NaN	NaN	NaN	NaN	NaN	NaN	725.627	NaN	3.43832	NaN	NaN	NaN	NaN	NaN
P31415	CASQ1	Homo sapiens	Calsequestrin-1	CASQ1_HUMAN	FALSE	4.39583e-11	509.161	606.387	941.293	NaN	NaN	NaN	1043	1027.6	362.295	544.019	714	1047.92	NaN	398.428	183.392	57.0995	NaN	NaN	NaN	NaN	NaN	NaN	NaN	279.124	NaN	NaN	493.628	396.06	731.263	382.173	409.723	397.617	NaN	NaN	7383.55	225.7
P31937	HIBADH	Homo sapiens	3-hydroxyisobutyrate dehydrogenase, mitochondrial	3HIDH_HUMAN	FALSE	0.000167569	871.107	702.904	NaN	NaN	NaN	NaN	678.84	744.193	411.384	484.26	NaN	NaN	NaN	1185.73	336.469	253.401	NaN	NaN	2886.83	NaN	2154.88	2311.76	NaN	NaN	NaN	NaN	NaN	453.378	NaN	NaN	645.011	689.016	NaN	NaN	NaN	NaN
P31939;P31939-2	ATIC	Homo sapiens	Bifunctional purine biosynthesis protein ATIC;Isoform 2 of Bifunctional purine biosynthesis protein ATIC	PUR9_HUMAN	FALSE	3.88277e-13	729.706	487.789	641.988	NaN	38323.1	2172.42	127.158	483.146	286.216	339.464	157.422	317.323	1221.23	359.169	69.5573	65.3431	6158.59	NaN	442.373	407.529	1429.13	546.223	NaN	NaN	1127.47	1612.32	480.008	341.057	1264.16	692.308	430.526	498.518	2836.05	2611.7	NaN	NaN
P31943	HNRNPH1	Homo sapiens	Heterogeneous nuclear ribonucleoprotein H	HNRH1_HUMAN	FALSE	4.70592e-13	1872.34	966.755	1849.15	1105.48	186844	72316.9	434.956	223.802	402.62	310.552	627.303	367.782	2567.93	2566.84	171.507	92.3879	14046.9	8981.04	486.891	481.042	1958.3	1210.85	431.216	429.457	6213.7	2027.11	74.8094	142.325	1771.34	1854.52	181.127	151.257	15279.3	5954.21	400.303	NaN
P31946;P31946-2	YWHAB	Homo sapiens	14-3-3 protein beta/alpha;Isoform Short of 14-3-3 protein beta/alpha	1433B_HUMAN	FALSE	1.4049e-12	6305.83	6799.15	9543.76	8091.54	5854.15	5170.69	6705.45	6481.5	5154.73	5402.24	7130.08	7597.67	6273.31	7035.36	7589.06	7407.14	8114.81	6870.24	7132.95	7912.36	6108.25	7026.14	8930.14	9447.72	2931.28	2017.5	3397.98	2600.68	4712.68	5768.22	7232.63	6742.33	5138.27	5118.92	4409.77	5883.85
P31948;P31948-2	STIP1	Homo sapiens	Stress-induced-phosphoprotein 1;Isoform 2 of Stress-induced-phosphoprotein 1	STIP1_HUMAN	FALSE	1.17902e-17	881.24	879.846	1998.47	2073.15	28317.8	10119.3	911.818	926.483	669.115	650.302	1047.71	1009.29	1150.49	1153.8	768.944	673.482	5198.64	6571.42	1834.91	1944.48	1859.4	1954.91	1946.68	1820.28	2216.77	1909.93	986.133	947.757	2055.91	2335.98	996.408	1098.5	3896.27	NaN	2280.81	1880.8
P31949	S100A11	Homo sapiens	Protein S100-A11	S10AB_HUMAN	FALSE	4.87781e-11	2398.47	2587.2	3345.22	4282.13	51977.1	18698.9	2605.28	2347.8	1616.9	1647.06	2688.79	2250.25	3967.66	3492.88	1659.69	1562.82	9712.72	6467.14	3724.77	4296.8	3892.76	3395.73	3668.14	3979.13	3038.38	3039.84	2817.7	2798.06	3411.09	3624.98	583.469	3135.84	5441.9	4419.35	2733.08	4587.49
P32119	PRDX2	Homo sapiens	Peroxiredoxin-2	PRDX2_HUMAN	FALSE	2.06301e-14	5549.03	5142.26	13328.6	12735.7	158736	126105	7726.5	6186.46	2419.6	2466.88	4245.73	7078.11	10173.1	7084.98	5157.82	4142.06	28790.9	26276.5	11541.8	13188.1	11972.9	7032.64	12984.3	12899.6	11358.3	12134.2	2031.23	4514.19	9316.9	8388	3974.52	4468.09	9762.94	7899.49	8968.71	12206.9
P32969	RPL9	Homo sapiens	60S ribosomal protein L9	RL9_HUMAN	FALSE	2.25206e-12	2596.89	2086.7	2103.53	3913.6	63477.9	40689.4	1722.2	1706.45	1124.18	1047.22	1861.84	2295.06	3376.13	2923.75	961.081	1362.45	10055.8	8952	2416.81	2544.95	2666.49	2367.8	5552.29	2268.99	7645.61	3517.01	1209.55	1206.62	1899.98	2637.43	1445.2	1593.24	6527.3	4808.67	5925.61	4307.06
P33121;P33121-3	ACSL1	Homo sapiens	Long-chain-fatty-acid--CoA ligase 1;Isoform 3 of Long-chain-fatty-acid--CoA ligase 1	ACSL1_HUMAN	FALSE	3.45213e-13	3401.04	3686.46	7832.84	9375.87	2418.66	6715.55	2693.18	2878.1	3668.74	3768.41	4334.42	3843.45	1280.24	1188.94	5783.84	5537.66	4650.49	4736.75	5728.64	5791.41	4484.84	4804.98	1795.73	2039.41	1497.12	1256.28	4455.6	4446.75	3104.22	2597.24	4205.33	4092.71	800.468	NaN	4361.77	4151.16
P33176	KIF5B	Homo sapiens	Kinesin-1 heavy chain	KINH_HUMAN	FALSE	2.30512e-11	229.551	331.185	NaN	397.876	NaN	NaN	249.775	207.963	202.364	208.415	267.256	230.266	206.169	146.061	211.597	220.008	NaN	NaN	492.857	NaN	177.969	376.423	NaN	1.17689	NaN	NaN	158.336	87.8663	276.721	NaN	155.141	223.742	NaN	NaN	NaN	NaN
P33993;P33993-3	MCM7	Homo sapiens	DNA replication licensing factor MCM7;Isoform 3 of DNA replication licensing factor MCM7	MCM7_HUMAN	FALSE	7.8645e-09	5.51656	9.39113	NaN	62.2469	8.37082	0.742683	NaN	3.72152	0.548734	0.310271	8.46539	NaN	NaN	NaN	0.0876227	0.100991	1.77598	7.25651	NaN	NaN	19.5138	NaN	NaN	0.16893	11.6643	NaN	7.76619	6.43641	NaN	NaN	NaN	NaN	NaN	NaN	NaN	NaN
P34820;Q7Z5Y6	BMP8B;BMP8A	Homo sapiens	Bone morphogenetic protein 8B;Bone morphogenetic protein 8A	BMP8B_HUMAN;BMP8A_HUMAN	FALSE	6.59937e-11	422.337	827.953	1002.69	NaN	NaN	NaN	1031.99	1052.93	201.781	316.763	1104.52	1042.38	1391.93	1944.57	1083.72	909.859	331.843	603.397	1166.67	691.528	691.137	149.873	1329.6	187.644	230.988	1553.86	360.157	406.228	749.904	861.12	941.405	737.19	615.514	1132.33	1357.72	1141.79
P34897;P34897-3	SHMT2	Homo sapiens	Serine hydroxymethyltransferase, mitochondrial;Isoform 3 of Serine hydroxymethyltransferase, mitochondrial	GLYM_HUMAN	FALSE	7.64221e-07	290.148	352.869	1350.88	1587.19	1998.48	NaN	138.012	NaN	261.959	274.375	175.685	130.088	NaN	121.834	490.502	470.588	NaN	NaN	375.983	210.129	NaN	421.053	NaN	NaN	NaN	NaN	309.909	230.787	NaN	NaN	239.218	394.045	NaN	NaN	NaN	NaN
P34932	HSPA4	Homo sapiens	Heat shock 70 kDa protein 4	HSP74_HUMAN	FALSE	6.19517e-09	538.041	341.802	NaN	NaN	15773.8	14202.1	146.519	136.399	251.656	291.822	107.379	128.678	442.623	193.003	110.968	31.0509	6038.41	NaN	244.803	631.202	242.957	400.287	NaN	NaN	2247.43	NaN	375.823	600.463	812.669	613.479	138.214	74.9996	2689.73	NaN	NaN	702.645
P35030;P35030-2;P35030-3;P35030-4;P35030-5	PRSS3	Homo sapiens	Trypsin-3;Isoform 2 of Trypsin-3;Isoform 3 of Trypsin-3;Isoform 4 of Trypsin-3;Isoform 5 of Trypsin-3	TRY3_HUMAN	FALSE	2.30687e-11	2252.36	2476.59	5825.76	5078.29	10087.4	19225.6	2902.55	2502.77	1426.58	1371.83	3300.47	3443.68	6733.12	6120.19	1176.56	844.682	26012.2	35966.6	9140.76	9127.3	6510.92	6830.31	13723.4	18182.6	27107.8	29389.6	5157.67	7061.26	23061.7	25232.5	9327.84	9069.3	69098.7	69967	37153.3	5983.38
P35080-2	PFN2	Homo sapiens	Isoform IIb of Profilin-2	PROF2_HUMAN	FALSE	9.55687e-11	735.376	1312.71	1479.97	1384.73	NaN	NaN	1258.08	1477.18	964.028	1086.89	1375.38	1260.17	2277.18	2197.05	1780.39	1572.99	3455.7	NaN	2802.24	2392.98	1933.86	2130.17	2901.74	2187.95	3095.36	2851.19	1882.58	1419.79	1454.45	1784.34	1381.23	866.153	4243.5	6862.67	1896.5	2297.55
P35221;P35221-2	CTNNA1	Homo sapiens	Catenin alpha-1;Isoform 2 of Catenin alpha-1	CTNA1_HUMAN	FALSE	3.91323e-17	492.475	792.397	1592.31	1624.03	4.39885	27.5231	679.587	761.878	434.069	419.078	633.306	731.893	692.944	778.489	386.311	453.84	1112.69	1332.47	1197.52	1046.88	1043.81	967.7	1338.83	1317.08	577.939	1105.69	378.087	564.246	1553.76	1573.08	677.307	585.956	2880.23	639.407	664.693	1124.85
P35222	CTNNB1	Homo sapiens	Catenin beta-1	CTNB1_HUMAN	FALSE	2.81942e-12	109.022	192.323	NaN	NaN	NaN	NaN	507.161	489.98	136.934	139.844	373.085	255.964	459.972	321.671	125.321	104.274	1970.34	2451.47	265.402	NaN	NaN	231.478	527.584	435.572	NaN	NaN	296.682	204.739	467.701	744.37	153.25	123.381	NaN	NaN	765.035	NaN
P35232	PHB	Homo sapiens	Prohibitin	PHB_HUMAN	FALSE	4.33787e-16	10572.6	10912.2	18892.8	18239.9	91922.6	52765.6	11852.7	11800.3	9455.6	9769.76	13590.5	12226.5	15285.6	13917.1	13716.7	12199.9	20305.4	24160.5	13681.5	13761.1	14455.6	14215	15389.6	14999.1	14766.5	14230.9	9664.12	8732.11	11059.4	12291.9	13764.6	13633.2	14759.9	12294.5	16159.5	16467.3
P35237	SERPINB6	Homo sapiens	Serpin B6	SPB6_HUMAN	FALSE	1.03793e-12	581.615	744.232	2166.51	1753.89	19.6093	6631.45	1060.07	1053.35	508.47	479.771	785.687	975.846	2091.07	2147.58	676.71	745.32	1781.6	NaN	982.876	871.962	1341.73	1260.5	2007.25	1492.27	2420.5	2124.5	852.697	809.203	915.947	972.077	907.936	730.738	2992.48	3100.55	1378.34	1541.59
P35241;P35241-5	RDX	Homo sapiens	Radixin;Isoform 5 of Radixin	RADI_HUMAN	FALSE	0.000224744	NaN	189.955	NaN	NaN	NaN	NaN	31.9441	NaN	NaN	16.9098	45.0411	NaN	NaN	NaN	99.5578	NaN	NaN	NaN	NaN	NaN	NaN	NaN	NaN	NaN	NaN	NaN	1290.53	1047.05	NaN	NaN	1200.54	NaN	NaN	NaN	NaN	NaN
P35268	RPL22	Homo sapiens	60S ribosomal protein L22	RL22_HUMAN	FALSE	2.27682e-10	2825.87	2639.96	4378.7	3914.16	NaN	NaN	1992.81	1959.9	2744.1	2754.78	2004.92	1838.15	1971.56	1808.59	2148.02	2260.98	NaN	4921.03	4270.97	4298.44	3215.26	3012.25	1856.46	2203.33	2007.68	2222.73	3090.81	2890.42	1706.72	1541.78	3251.24	2860.95	2613.76	NaN	2315.43	2096.53
P35443	THBS4	Homo sapiens	Thrombospondin-4	TSP4_HUMAN	FALSE	4.39421e-07	171.86	214.571	NaN	NaN	NaN	NaN	278.621	401.409	37.6596	41.5097	209.621	133.404	327.556	683.876	35.6507	83.4097	NaN	NaN	NaN	NaN	NaN	599.033	NaN	NaN	NaN	NaN	NaN	NaN	329.653	NaN	100.309	NaN	NaN	NaN	NaN	NaN
P35527	KRT9	Homo sapiens	Keratin, type I cytoskeletal 9	K1C9_HUMAN	FALSE	2.40837e-16	11587.8	15170.3	577337	506324	651819	459218	73340.8	72140.9	12847.1	14430.6	110913	98948.9	90362.3	99011.3	8560.73	7228.99	171826	202010	87230.4	87510.7	65901.4	68001.4	318953	352122	544570	596379	604113	595601	166941	178950	66752	71401.3	330426	290159	206373	222495
P35542	SAA4	Homo sapiens	Serum amyloid A-4 protein	SAA4_HUMAN	FALSE	2.04097e-13	1606.21	1578.9	3028.45	2968.78	4073.58	3722.81	1938.96	1973.46	2894.05	2738.09	656.061	1181.13	1574.94	1048.73	4629.56	4640.15	NaN	69.5927	3097.94	2185.49	2643.03	2914.07	1335.98	1836.71	1139.17	NaN	583.847	1407.9	694.817	863.641	1212.58	1429.58	NaN	NaN	NaN	NaN
P35555	FBN1	Homo sapiens	Fibrillin-1	FBN1_HUMAN	FALSE	9.41071e-14	4897.58	6986.17	14816.5	17507.2	84263.5	86948.4	2250.37	2823.16	3310.15	3441.81	1313.13	1175.02	2129	1840.59	5914.19	5703.67	32294.5	55270.3	37609.8	39052.8	36793.7	36984.3	2831.11	2584.09	2970.39	1165.63	5745.32	6586.14	17080.6	17601.6	4549.6	4580.59	17366.3	15098.2	2777.49	3245.26
P35573	AGL	Homo sapiens	Glycogen debranching enzyme	GDE_HUMAN	FALSE	5.5839e-10	117.348	141.172	NaN	NaN	NaN	NaN	59.7409	29.5121	151.537	135.518	84.0094	86.7133	NaN	NaN	212.5	221.798	NaN	NaN	NaN	NaN	NaN	NaN	NaN	NaN	NaN	NaN	161.374	176.305	NaN	NaN	119.852	218.028	NaN	NaN	NaN	NaN
P35579	MYH9	Homo sapiens	Myosin-9	MYH9_HUMAN	FALSE	4.68086e-16	4761.32	5322.14	10720.4	10852.7	12662.7	19433.7	3760.7	3905.07	4437.67	4790.05	4908.32	4571.67	3921.26	3895.96	4293.4	4306.45	16832.5	15885.1	11072.7	11859.5	10782.2	11552.2	6229.08	5119.33	6346.8	6612.29	6942.71	6627.55	13026.1	15246.9	7485.56	7182.78	11684.5	14305.1	9740.25	10076.4
P35580;P35580-2;P35580-3;P35580-4;P35580-5	MYH10	Homo sapiens	Myosin-10;Isoform 2 of Myosin-10;Isoform 3 of Myosin-10;Isoform 4 of Myosin-10;Isoform 5 of Myosin-10	MYH10_HUMAN	FALSE	3.81372e-15	706.63	936.537	4170.36	3099.88	2132.11	4133.44	1134.66	1165.96	738.967	747.257	1680.8	1484.36	1575.91	1677.94	789.518	635.527	6670.45	7890.05	3174.58	2412.89	2703.04	2199.86	2411.74	2168.71	2150.45	1573.74	1196.97	1087.7	3568.42	4854.3	1339.21	1439.54	3445.77	NaN	2394.02	2098.74
P35606-2	COPB2	Homo sapiens	Isoform 2 of Coatomer subunit beta'	COPB2_HUMAN	FALSE	4.00084e-16	2571.78	2700.62	7487.29	7007.88	67261.2	16568.1	1410.45	800.767	1924.66	1809.04	1058.25	1144.96	2230.16	1958.12	2367.11	2199.23	3436.07	1930.98	3291.94	3606.98	2524.76	3992.6	1157.76	1838.92	2970.02	1523.62	1071.3	1671.49	3194.59	3996.77	1730.12	2478.37	4527.17	NaN	2686.52	1527.44
P35609;P35609-2	ACTN2	Homo sapiens	Alpha-actinin-2;Isoform 2 of Alpha-actinin-2	ACTN2_HUMAN	FALSE	2.61785e-08	3411.17	7956.97	NaN	19312.6	NaN	NaN	5397.98	2884.99	3726.41	5493.77	1681.63	3414.9	NaN	NaN	1993.87	835.361	NaN	NaN	54.7998	19935.9	NaN	NaN	NaN	NaN	NaN	NaN	13909.2	9780.18	18005.8	20786.7	13494.2	24215.9	NaN	NaN	NaN	NaN
P35637;P35637-2	FUS	Homo sapiens	RNA-binding protein FUS;Isoform Short of RNA-binding protein FUS	FUS_HUMAN	FALSE	4.82731e-17	437.172	412.937	NaN	NaN	325012	62958.9	745.015	913.461	525.078	465.751	812.937	696.683	2086.15	1606.1	141.581	137.72	40.9799	63.4633	NaN	1347.65	1174.64	1309.03	NaN	1915.04	4108.96	NaN	627.422	540.264	3265.14	NaN	663.247	243.209	30896.5	NaN	NaN	NaN
P35749;P35749-4	MYH11	Homo sapiens	Myosin-11;Isoform 4 of Myosin-11	MYH11_HUMAN	FALSE	1.6779e-17	463.317	656.684	2047.78	2160.43	NaN	13.0215	579.312	491.778	268.298	328.415	962.194	939.227	547.607	541.987	473.015	423.36	4289.97	5109.72	693.882	981.687	885.75	823.023	1427.53	1980	1700.67	2666.85	477.479	319.337	3223.31	3777.09	530.867	578.015	3230.93	2457.94	4816.65	4229.79
P35858;P35858-2	IGFALS	Homo sapiens	Insulin-like growth factor-binding protein complex acid labile subunit;Isoform 2 of Insulin-like growth factor-binding protein complex acid labile subunit	ALS_HUMAN	FALSE	1.08837e-14	1996.05	2308.11	3451.86	3810.8	3547.75	8552.08	7274.11	6744.26	1690.27	1815.75	3997.5	3778.08	13077.3	13140.1	3122.58	2967.23	8478.17	14155.8	4717.81	5527.98	2994.49	3023.87	12617.1	10242	12591.4	14441	2455.48	2585.1	9011.41	10312.3	2908.08	2892.51	13270.4	13711.2	5820.17	6186.73
P35908	KRT2	Homo sapiens	Keratin, type II cytoskeletal 2 epidermal	K22E_HUMAN	FALSE	3.17702e-16	7381.27	8736.58	33158.4	35057.1	62814.6	56101.2	13241.6	13719.9	3462.36	3596.47	27272	26125.1	23273.9	24407.4	6804.52	6704.77	148989	162554	228686	210173	18886.5	17968	101542	106984	601026	597922	36003.3	36391.6	66526.1	75617.1	20758.9	20477.8	128634	129064	41526.4	36673.7
P35998	PSMC2	Homo sapiens	26S proteasome regulatory subunit 7	PRS7_HUMAN	FALSE	5.29955e-06	143.25	174.492	NaN	NaN	NaN	NaN	131.173	120.864	123.969	175.72	107.783	72.0941	NaN	NaN	212.247	126.603	NaN	NaN	NaN	NaN	NaN	NaN	NaN	NaN	NaN	NaN	NaN	NaN	NaN	NaN	103.784	NaN	NaN	NaN	NaN	NaN
P36269;P36269-2;P36269-3	GGT5	Homo sapiens	Glutathione hydrolase 5 proenzyme;Isoform 2 of Glutathione hydrolase 5 proenzyme;Isoform 3 of Glutathione hydrolase 5 proenzyme	GGT5_HUMAN	FALSE	6.7937e-12	534.315	648.256	944.942	1164.89	NaN	NaN	1112.28	1175.31	737.199	900.621	1042.63	894.634	1005.41	1349.91	1184.26	1146.17	1743.18	2556.68	2641.92	3283.79	1365.36	1763.07	1498.73	1402.82	453.806	685.656	1173.62	1041.87	785.104	1003.7	1009.16	1106.09	1185.28	NaN	1693.21	863.236
P36404	ARL2	Homo sapiens	ADP-ribosylation factor-like protein 2	ARL2_HUMAN	FALSE	2.42489e-08	301.117	429.558	NaN	NaN	NaN	NaN	202.311	215.246	398.54	387.449	266.93	277.317	276.713	NaN	300.706	360.894	NaN	NaN	650.355	NaN	419.647	387.036	428.417	NaN	NaN	NaN	208.016	329.271	NaN	NaN	415.413	368.866	NaN	NaN	NaN	NaN
P36405	ARL3	Homo sapiens	ADP-ribosylation factor-like protein 3	ARL3_HUMAN	FALSE	1.60807e-11	422.53	409.414	1287.19	1087.99	NaN	NaN	599.374	628.839	397.85	309.872	509.785	419.01	338.294	705.949	622.256	591.062	NaN	NaN	1450.03	1438.87	523.879	1065	518.047	NaN	NaN	NaN	566.979	540.924	NaN	162.864	658.387	499.339	NaN	NaN	NaN	NaN
P36542-2	ATP5F1C	Homo sapiens	Isoform Heart of ATP synthase subunit gamma, mitochondrial	ATPG_HUMAN	FALSE	1.0473e-10	3106.87	2987.69	4407.21	3338.51	NaN	9703.37	3007.29	3490.7	3235.37	2579.67	2860.1	2640.72	3732.86	5750.27	4358.67	3640.84	4314.7	4024.87	6541.96	4786.5	5486.71	4379.11	2869.41	3704.41	2232.82	3201.13	3372.08	3506.97	2232.02	2471.29	3299.88	3070.57	2349.95	3070.18	2850.85	2868.91
P36543	ATP6V1E1	Homo sapiens	V-type proton ATPase subunit E 1	VATE1_HUMAN	FALSE	8.18545e-10	166.063	239.728	NaN	NaN	NaN	NaN	211.417	330.783	306.977	269.845	387.664	215.653	NaN	176.883	249.54	159.433	NaN	NaN	478.484	332.238	319.087	NaN	NaN	NaN	NaN	NaN	249.086	320.682	815.925	NaN	504.619	338.113	1016.71	NaN	NaN	NaN
P36551	CPOX	Homo sapiens	Oxygen-dependent coproporphyrinogen-III oxidase, mitochondrial	HEM6_HUMAN	FALSE	1.73865e-12	509.177	667.34	1045.87	1399.81	NaN	6.12711	141.351	86.739	259.378	304.089	139.186	187.79	490.275	405.069	568.177	626.521	NaN	NaN	597.102	1155.3	629.102	746.211	713.928	NaN	NaN	NaN	379.476	363.768	1146.16	NaN	594.556	568.035	NaN	NaN	NaN	385.719
P36578	RPL4	Homo sapiens	60S ribosomal protein L4	RL4_HUMAN	FALSE	2.23689e-12	1576.56	1470.71	6351.59	5323.96	67266.7	36338.7	529.807	654.823	1308.29	1223.01	404.513	420.841	2273.03	790.101	2829.59	2786.41	14333.2	4367.52	3294.08	3544.51	3804.48	4108.8	1537.91	780.17	5740.97	1213.35	2401.75	2324.62	3149.84	NaN	2592.89	2700.32	12214	3311.18	1745.78	804.42
P36776;P36776-2;P36776-3	LONP1	Homo sapiens	Lon protease homolog, mitochondrial;Isoform 2 of Lon protease homolog, mitochondrial;Isoform 3 of Lon protease homolog, mitochondrial	LONM_HUMAN	FALSE	4.26387e-14	536.232	677.364	1061.6	4173.01	NaN	NaN	301.501	409.93	240.476	256.808	327.059	329.411	720.277	848.095	1201.15	1093.19	827.32	NaN	1268.55	651.248	724.393	1298.64	NaN	NaN	NaN	NaN	581.521	626.073	317.871	364.943	734.221	866.042	NaN	NaN	768.987	563.019
P36871	PGM1	Homo sapiens	Phosphoglucomutase-1	PGM1_HUMAN	FALSE	3.69817e-11	1442.76	1507.28	2185.69	2020.07	NaN	NaN	1722.27	1775.06	1829.41	1858.84	1387.68	1526.14	1663.58	1969.18	2306.03	2320.29	1675.82	3555.84	2358.36	2554.2	2639.16	2245.27	1918.92	2040.65	1701.11	1305.84	1958	1607.74	1998.45	1619.66	2059.48	1936.12	NaN	2796.37	1189.48	1969.51
P36873;P36873-2	PPP1CC	Homo sapiens	Serine/threonine-protein phosphatase PP1-gamma catalytic subunit;Isoform 2 of Serine/threonine-protein phosphatase PP1-gamma catalytic subunit	PP1G_HUMAN	FALSE	3.98571e-12	840.605	1012.91	1597.71	NaN	NaN	NaN	707.783	750.219	578.309	648.885	647.339	395.134	687.474	679.865	966.219	710.449	NaN	NaN	1026.97	1207.46	1565.36	869.614	557.425	NaN	NaN	NaN	461.548	753.879	1123.07	751.953	834.39	882.695	NaN	NaN	NaN	NaN
P36955	SERPINF1	Homo sapiens	Pigment epithelium-derived factor	PEDF_HUMAN	FALSE	2.16801e-16	160600	190161	385043	380113	792342	741520	698731	726961	110309	128079	486202	456895	1.5513e+06	1.6138e+06	207210	189073	907636	1.25797e+06	382320	368341	246119	267469	1.27496e+06	1.4247e+06	1.87433e+06	1.94663e+06	210849	193603	755768	896581	220641	209782	1.50273e+06	1.72806e+06	844836	821006
P36957	DLST	Homo sapiens	Dihydrolipoyllysine-residue succinyltransferase component of 2-oxoglutarate dehydrogenase complex, mitochondrial	ODO2_HUMAN	FALSE	7.93225e-15	2511.03	2347.43	5076.56	3929.53	3144.08	5241.73	4120.54	4129.78	1970.94	2096.59	4194.41	4244.02	2855.19	2254.43	2486.05	2629.06	6852.22	8227.13	3837.41	3674.89	3112.13	4263.88	5856.47	5661.02	3937.72	2815.85	2263.1	2268.39	3879.27	3554.63	2124.99	2464.52	3338.67	2538.1	4327.37	3716.48
P37802;P37802-2	TAGLN2	Homo sapiens	Transgelin-2;Isoform 2 of Transgelin-2	TAGL2_HUMAN	FALSE	1.33781e-14	845.996	497.822	7.80323	8.13468	18558.5	4888.08	630.471	678.593	216.851	315.741	756.64	1104.76	2151.99	1912.22	305.544	349.375	5389.84	3530.37	552.501	0.719828	1790.96	1357.67	697.018	1732.6	5300.9	813.086	411.763	494.961	2011.15	15.4543	952.041	369.698	1311.83	325.043	9.71284	237.844
P37837	TALDO1	Homo sapiens	Transaldolase	TALDO_HUMAN	FALSE	2.25796e-13	5564.62	5580.68	8044.56	8624.19	16146.4	9079.27	7535.86	7924.82	5287.18	5350.08	4536.2	4079.39	13381.7	14474.6	6348.11	5800.74	9859.44	8361.77	7073.47	7394.15	5706.35	6036.55	8183.92	7951.88	13056.5	12464.7	5793.52	5494.02	5437.67	5109.69	7317.15	7304.17	10548.1	9792.43	7210.17	7164.18
P38117;P38117-2	ETFB	Homo sapiens	Electron transfer flavoprotein subunit beta;Isoform 2 of Electron transfer flavoprotein subunit beta	ETFB_HUMAN	FALSE	1.12764e-08	733.817	773.325	1271.52	1272.76	NaN	NaN	766.568	844.173	1195.4	1179.77	697.393	794.264	560.743	NaN	798.891	817.969	832.383	NaN	974.375	1093.02	1042.74	1043.48	629.805	1030.07	391.946	856.366	945.714	1255.56	822.085	1626.61	1038.67	1183.64	980.349	926.162	574.739	472.492
P38606;P38606-2	ATP6V1A	Homo sapiens	V-type proton ATPase catalytic subunit A;Isoform 2 of V-type proton ATPase catalytic subunit A	VATA_HUMAN	FALSE	2.26171e-05	306.048	299.887	NaN	707.539	NaN	NaN	262.226	270.557	384.107	505.577	84.0106	298.879	432.685	355.045	324.742	322.745	NaN	NaN	NaN	220.125	243.781	429.657	NaN	NaN	NaN	NaN	196.024	237.491	NaN	NaN	173.586	415.712	NaN	NaN	NaN	NaN
P38646	HSPA9	Homo sapiens	Stress-70 protein, mitochondrial	GRP75_HUMAN	FALSE	2.33686e-13	2391.05	2567	4719.46	3377.54	8554.03	9558.82	1496.5	1572.78	1595.43	1540.02	1470.9	1312.51	1361.41	2041.51	1428.64	1609.88	2326.08	NaN	3241.92	3438.89	3527.49	3792.55	1054.64	1714.89	2305.71	3139.6	2039.71	2031.9	2019.48	2027.99	2374.23	2282.02	2766.94	3167.23	2046.39	1795.85
P38919	EIF4A3	Homo sapiens	Eukaryotic initiation factor 4A-III	IF4A3_HUMAN	FALSE	1.30379e-12	640.134	537.773	NaN	546.772	22741.1	NaN	525.338	517.659	576.887	548.692	453.473	348.787	830.761	1004.11	564.192	658.346	2106.06	NaN	464.044	711.794	665.185	511.24	NaN	NaN	NaN	NaN	508.135	580.042	NaN	NaN	746.401	508.117	NaN	NaN	NaN	NaN
P39019	RPS19	Homo sapiens	40S ribosomal protein S19	RS19_HUMAN	FALSE	3.30514e-14	581.89	352.801	NaN	NaN	51836.3	23120.7	177.252	350.129	257.677	253.045	334.991	193.726	649	NaN	414.063	317.639	5542.33	NaN	622.372	NaN	1040.16	661.395	NaN	NaN	2098.18	NaN	594.672	671.678	1306.09	NaN	644.955	682.393	3153.61	NaN	NaN	NaN
P39023	RPL3	Homo sapiens	60S ribosomal protein L3	RL3_HUMAN	FALSE	7.75711e-10	544.246	523.18	NaN	NaN	17954.3	NaN	302.567	232.917	336.383	365.079	180.847	185.834	413.266	490.378	532.653	442.858	NaN	NaN	642.804	1689.4	618.404	315.364	347.235	NaN	635.532	926.401	657.853	537.632	NaN	NaN	497.307	517.579	NaN	NaN	NaN	381.868
P39059	COL15A1	Homo sapiens	Collagen alpha-1(XV) chain	COFA1_HUMAN	FALSE	1.52514e-10	631.063	737.161	1228.29	633.621	NaN	3466.56	3588.23	3983.89	585.307	693.822	2312.04	2450.57	11030.4	11305.1	1304.46	1138.27	5360.78	8097.38	1894.98	1455.96	1196.56	993.074	5837.75	6740.41	10344.6	12518.1	875.015	748.817	3623.68	4856.57	700.213	792.812	7701.19	8072.39	4986.99	4989.48
P39060;P39060-1;P39060-2	COL18A1	Homo sapiens	Collagen alpha-1(XVIII) chain;Isoform 2 of Collagen alpha-1(XVIII) chain;Isoform 3 of Collagen alpha-1(XVIII) chain	COIA1_HUMAN	FALSE	5.71377e-14	891.933	933.215	1940.09	865.775	NaN	NaN	1961.45	2126.24	883.562	910.705	1399.85	1730.14	1641.83	2011.51	1118.62	972.699	NaN	2346.69	1232.73	1293.85	1065.7	891.768	2291.72	1987.49	1152.04	1502.24	810.326	829.375	1266.68	1631.32	977.237	917.252	10478.3	NaN	2256.37	2099.78
P39656;P39656-3	DDOST	Homo sapiens	Dolichyl-diphosphooligosaccharide--protein glycosyltransferase 48 kDa subunit;Isoform 3 of Dolichyl-diphosphooligosaccharide--protein glycosyltransferase 48 kDa subunit	OST48_HUMAN	FALSE	2.60492e-17	6265.26	7511.03	17064.7	16685	23642.3	37177.1	3699.11	3744.45	4628.13	5021.08	4128	3340.82	7595	7272.38	13407.6	11489.1	9255.49	11876.4	12833.3	14520.4	12287.4	13137.2	3863.71	6227.22	6162.38	7089.78	6749.48	6366.22	3818.3	3764.64	8277.01	8265.32	3934.06	5869.82	2050.65	3482.79
P39687	ANP32A	Homo sapiens	Acidic leucine-rich nuclear phosphoprotein 32 family member A	AN32A_HUMAN	FALSE	2.65848e-10	3885.23	3360.38	5683.58	6027.04	30326	15988.1	3747.36	3782.31	3139.82	3094.19	4341.76	4044.98	4735.09	4049.38	3028.41	3141.9	7006.63	7487.1	5717.76	5023.35	4760.27	4838.1	4520.61	4382.77	3691.39	3220.98	3431.43	3272.23	4012.1	4108.59	4494.74	4085.64	5096.05	2428.4	4065.86	4193.68
P40199	CEACAM6	Homo sapiens	Carcinoembryonic antigen-related cell adhesion molecule 6	CEAM6_HUMAN	FALSE	4.18482e-12	850.357	1024.83	3099.09	2272.95	NaN	2613.33	627.236	636.964	804.136	901.107	373.795	450.946	1604.79	1420.06	748.415	850.488	2503.69	2057.46	2527.23	2323.4	1897.76	1592.48	1502.3	903.554	3263.83	3180.11	1530.18	1386.79	1461.59	NaN	1402.88	1143.5	2406.39	2434.23	1.35124	550.724
P40227	CCT6A	Homo sapiens	T-complex protein 1 subunit zeta	TCPZ_HUMAN	FALSE	1.04e-14	1681.1	1660.5	872.314	1396.55	11803.9	61.7842	1562.53	1463.1	968.287	1238.09	1708.68	1726.06	1516.04	2131.89	1280.3	1268.51	4518.9	1155.8	2050.25	1502.32	2933.74	1801.19	2242.36	1469.72	2597.77	1149.23	2126.59	1647.97	1906.39	1498.62	1976.91	2135.34	4103.21	19.6615	1490.26	1281.12
P40261	NNMT	Homo sapiens	Nicotinamide N-methyltransferase	NNMT_HUMAN	FALSE	1.54436e-07	574.952	656.421	NaN	809.624	NaN	NaN	130.622	105.543	490.489	596.75	113.812	77.7122	NaN	231.671	1778.41	1367.59	NaN	NaN	836.47	2442.07	980.015	800.048	NaN	NaN	NaN	NaN	654.703	605.814	NaN	NaN	778.994	760.295	NaN	NaN	NaN	NaN
P40925;P40925-2;P40925-3	MDH1	Homo sapiens	Malate dehydrogenase, cytoplasmic;Isoform 2 of Malate dehydrogenase, cytoplasmic;Isoform 3 of Malate dehydrogenase, cytoplasmic	MDHC_HUMAN	FALSE	5.5893e-15	4762.83	4308.16	6288.47	5248.33	14124	14149.7	5882.16	6171.98	3451.82	3878.6	5737.97	5741.14	6520.65	4872.23	3660.91	3919.01	11900.4	12869.6	5566.8	4439.1	4516.31	5063.37	8210.16	8772.26	12845.8	13868.7	3445.65	3527.06	3908.43	12136	4588.71	4138.33	14989.3	16190.3	3576.17	13479.1
P40926	MDH2	Homo sapiens	Malate dehydrogenase, mitochondrial	MDHM_HUMAN	FALSE	1.36256e-13	4642.69	5887.85	8936.84	8474.03	3637.39	21970.7	3573.13	3853.28	4014.58	3674.67	5219.51	4871.73	4869.25	4179.56	6168.03	5594.3	10445	11811.6	7551.76	5963.33	4432.17	4585.33	3862.25	4250.72	3271.53	4019.28	3602.21	4625.36	3169.34	4190.9	4263.53	4669.28	7630.58	4453.05	6041.72	2805
P40939	HADHA	Homo sapiens	Trifunctional enzyme subunit alpha, mitochondrial	ECHA_HUMAN	FALSE	4.26098e-15	2769.82	3083.47	3032.62	4667.41	NaN	3304.79	1519.77	1522.38	2405.99	2630.12	1840.48	1904.41	1250.8	1473.12	3300.8	3030.31	1558.73	1898.79	3316.21	2889.98	3115.01	3423.34	1426.97	1331.52	644.65	842.839	3327.51	3044.67	1399.61	1329.63	3633.81	3434.81	7.37514	5.737	1401.36	1930.46
P41091;Q2VIR3;Q2VIR3-2	EIF2S3;EIF2S3B;EIF2S3B	Homo sapiens	Eukaryotic translation initiation factor 2 subunit 3;Eukaryotic translation initiation factor 2 subunit 3B;Isoform 2 of Eukaryotic translation initiation factor 2 subunit 3B	IF2G_HUMAN;IF2GL_HUMAN;IF2GL_HUMAN	FALSE	1.20389e-06	258.898	110.362	NaN	0.747229	9659.99	3817.96	53.0656	26.3855	19.7095	8.29257	NaN	31.3909	101.932	NaN	1.6245	1.91509	2.39422	NaN	280.823	NaN	120.858	76.8172	NaN	NaN	NaN	NaN	NaN	57.9215	527.924	NaN	NaN	NaN	NaN	NaN	NaN	NaN
P41250;P41250-2	GARS1	Homo sapiens	Glycine--tRNA ligase;Isoform 2 of Glycine--tRNA ligase	GARS_HUMAN	FALSE	4.77267e-15	87.2459	219.598	NaN	NaN	1374.29	2.9299	44.945	70.6936	72.8479	114.651	59.3843	182.907	144.003	140.954	477.788	610.626	374.726	NaN	NaN	377.207	316.185	199.364	NaN	NaN	NaN	NaN	142.155	95.0093	251.881	280.535	195.153	315.187	564.984	NaN	NaN	NaN
P41252	IARS1	Homo sapiens	Isoleucine--tRNA ligase, cytoplasmic	SYIC_HUMAN	FALSE	3.11956e-08	228.774	440.316	267.19	1567.95	1528.5	23.7564	88.9998	86.8883	207.742	244.939	54.677	NaN	NaN	NaN	402.553	597.776	NaN	NaN	NaN	NaN	NaN	697.364	NaN	NaN	NaN	NaN	211.291	265.929	NaN	NaN	309.051	187.075	NaN	NaN	NaN	NaN
P42126;P42126-2	ECI1	Homo sapiens	Enoyl-CoA delta isomerase 1, mitochondrial;Isoform 2 of Enoyl-CoA delta isomerase 1, mitochondrial	ECI1_HUMAN	FALSE	7.75614e-12	382.296	473.959	NaN	694.481	NaN	49.4025	444.869	356.214	343.369	408.652	337.875	238.246	442.266	608.162	811.705	650.169	NaN	NaN	NaN	NaN	701.457	589.84	436.404	NaN	NaN	NaN	536.31	424.914	NaN	NaN	517.083	546.89	NaN	NaN	NaN	NaN
P42224;P42224-2	STAT1	Homo sapiens	Signal transducer and activator of transcription 1-alpha/beta;Isoform Beta of Signal transducer and activator of transcription 1-alpha/beta	STAT1_HUMAN	FALSE	1.05325e-11	75.3193	57.6426	NaN	1.2058	NaN	NaN	116.931	119.537	68.3169	69.4429	183.616	175.09	NaN	137.731	41.6176	52.7324	NaN	NaN	NaN	NaN	133.69	NaN	NaN	221.707	NaN	NaN	92.6233	38.3046	210.232	NaN	63.8518	46.0693	NaN	NaN	NaN	NaN
P42702	LIFR	Homo sapiens	Leukemia inhibitory factor receptor	LIFR_HUMAN	FALSE	1.77555e-06	11.5357	NaN	NaN	NaN	NaN	NaN	55.3543	35.3621	8.35079	NaN	39.7862	29.2866	NaN	NaN	NaN	NaN	NaN	NaN	NaN	NaN	NaN	NaN	NaN	NaN	NaN	NaN	NaN	NaN	NaN	NaN	NaN	NaN	NaN	NaN	NaN	NaN
P42704	LRPPRC	Homo sapiens	Leucine-rich PPR motif-containing protein, mitochondrial	LPPRC_HUMAN	FALSE	5.59626e-13	363.487	573.312	421.843	208.783	NaN	NaN	87.7185	143.86	206.94	216.653	110.769	42.0598	NaN	137.543	468.424	268.185	NaN	NaN	316.967	489.935	209.371	151.249	NaN	NaN	10.0371	NaN	180.187	223.82	NaN	NaN	221.102	382.045	79.0216	NaN	32.4655	NaN
P42765	ACAA2	Homo sapiens	3-ketoacyl-CoA thiolase, mitochondrial	THIM_HUMAN	FALSE	1.53851e-11	1805.19	1969.67	2569.87	2646.83	NaN	NaN	1421.84	1640.09	1708.39	1973.6	1848.65	1775.97	575.746	448.617	2685.33	2626.57	850.355	3533.54	2003.48	2130.87	2014.17	3022.08	1419.08	1672.4	NaN	565.828	1745.02	1857	1589.03	1151.74	2056.69	2359.68	NaN	NaN	2139.28	1520.24
P42785;P42785-2	PRCP	Homo sapiens	Lysosomal Pro-X carboxypeptidase;Isoform 2 of Lysosomal Pro-X carboxypeptidase	PCP_HUMAN	FALSE	9.69595e-06	369.41	369.916	NaN	NaN	NaN	NaN	349.381	467.097	242.711	318.875	328.108	410.387	727.547	409.838	470.764	393.077	NaN	NaN	NaN	NaN	NaN	NaN	NaN	NaN	NaN	7.45899	613.956	305.414	NaN	NaN	517.112	280.119	NaN	NaN	NaN	NaN
P43034	PAFAH1B1	Homo sapiens	Platelet-activating factor acetylhydrolase IB subunit beta	LIS1_HUMAN	FALSE	4.86441e-09	312.255	449.675	NaN	NaN	NaN	NaN	568.576	448.903	399.086	365.56	765.744	574.983	503.288	451.071	351.439	331.949	NaN	NaN	NaN	425.908	421.196	NaN	1212.34	NaN	2895.47	NaN	355.865	402.353	1104.1	1394.82	180.255	414.403	1586.13	5544.96	NaN	NaN
P43121	MCAM	Homo sapiens	Cell surface glycoprotein MUC18	MUC18_HUMAN	FALSE	9.91556e-11	292.298	269.05	602.331	NaN	49.249	45.6314	1107.09	1091.08	229.83	237.233	1768.06	1485.63	561.03	655.972	295.359	415.052	1596.64	3162.34	393.718	557.115	339.086	378.639	1569.65	626.861	526.838	1808.36	294.902	292.636	1288.32	2743.17	245.434	283.344	NaN	NaN	1654.68	2567.01
P43155;P43155-2;P43155-3	CRAT	Homo sapiens	Carnitine O-acetyltransferase;Isoform 2 of Carnitine O-acetyltransferase;Isoform 3 of Carnitine O-acetyltransferase	CACP_HUMAN	FALSE	1.09198e-11	230.45	349.477	NaN	NaN	NaN	NaN	166.311	369.315	272.691	363.493	363.65	264.148	NaN	NaN	344.533	383.648	NaN	NaN	412.753	NaN	284.401	331.909	NaN	NaN	NaN	NaN	396.022	422.435	NaN	NaN	553.088	554.616	NaN	NaN	NaN	NaN
P43243;P43243-2	MATR3	Homo sapiens	Matrin-3;Isoform 2 of Matrin-3	MATR3_HUMAN	FALSE	9.4317e-11	510.922	860.151	NaN	NaN	456.29	17.8271	187.932	NaN	75.7218	168.36	501.159	338.43	140.554	1290.1	232.325	34.4683	24.5249	3.96049	NaN	2195.95	451.219	1656.43	NaN	NaN	833.198	766.501	NaN	337.607	1244.09	NaN	205.745	302.546	3.00822	NaN	NaN	NaN
P43246;P43246-2	MSH2	Homo sapiens	DNA mismatch repair protein Msh2;Isoform 2 of DNA mismatch repair protein Msh2	MSH2_HUMAN	FALSE	9.51354e-14	11731.9	11615.2	28346.1	25600.7	90776	60019.4	28637.8	32279.5	4401.43	4109.89	24080.4	22233.4	87925.4	91645.5	8079.43	7855.35	173687	197690	23576.3	22891.9	15209	18573.1	81905.6	90823.3	94895.1	116093	8911.67	7779.56	52545.2	59656.9	7593.37	6577.73	125541	122212	62198.2	62372
P43251;P43251-2;P43251-3;P43251-4	BTD	Homo sapiens	Biotinidase;Isoform 2 of Biotinidase;Isoform 3 of Biotinidase;Isoform 4 of Biotinidase	BTD_HUMAN	FALSE	1.46307e-07	204.382	406.385	NaN	NaN	NaN	NaN	648.316	690.326	266.257	354.43	308.01	362.655	374.267	535.341	951.124	663.2	NaN	NaN	628.759	NaN	650.555	NaN	922.862	NaN	NaN	NaN	690.641	656.681	NaN	NaN	1024.41	732.941	NaN	NaN	848.264	898.514
P43304;P43304-2	GPD2	Homo sapiens	Glycerol-3-phosphate dehydrogenase, mitochondrial;Isoform 2 of Glycerol-3-phosphate dehydrogenase, mitochondrial	GPDM_HUMAN	FALSE	1.96401e-14	647.648	763.311	1652.86	1220.54	NaN	NaN	257.234	263.6	415.038	478.304	343.564	198.467	488.267	366.078	856.352	786.21	NaN	NaN	839.004	939.862	615.736	931.096	NaN	NaN	NaN	NaN	511.425	549.445	NaN	NaN	692.94	539.69	NaN	NaN	NaN	NaN
P43307;P43307-2	SSR1	Homo sapiens	Translocon-associated protein subunit alpha;Isoform 2 of Translocon-associated protein subunit alpha	SSRA_HUMAN	FALSE	2.8587e-10	1792.06	2223.2	3168.9	3883.01	4126.73	3081.09	1162.9	1076.62	782.595	1188.16	1372.87	1372.34	1751.44	2045.96	1988.26	2265.24	2047.68	3657.91	2826.99	3242.75	2817.4	3178.95	2334.7	1734.48	2022.25	2100.15	1502.09	1312.74	1070.13	1247.59	2102.25	2218.07	1545.97	1041.36	1130.71	1667.29
P43652	AFM	Homo sapiens	Afamin	AFAM_HUMAN	FALSE	1.54255e-09	1146.33	1122	1904.52	815.96	NaN	NaN	831.906	784.152	1056.69	1036.12	573.448	555.307	1017.35	965.423	1349.39	1630.14	NaN	NaN	1073.34	1099.01	801.389	1030.17	363.243	744.732	NaN	NaN	1001.46	938.286	547.409	NaN	1358.04	1153.76	54.7199	NaN	440.721	848.429
P45452	MMP13	Homo sapiens	Collagenase 3	MMP13_HUMAN	FALSE	2.05836e-10	1763.72	2162.97	5979.17	5590.39	9660.74	5424.96	1435.03	1329.85	1378.15	1373.7	2172.38	1932.61	2031.29	2396.06	1993.11	2090.36	4625.38	3188.82	2414.34	3222.73	3179.55	3189.56	3560.59	2668.68	4122.96	5541.73	2689.55	2306.16	2438.1	2284.52	3437.08	3063.33	4790.46	2712.74	5609.59	4665.01
P45880;P45880-1;P45880-2	VDAC2	Homo sapiens	Voltage-dependent anion-selective channel protein 2;Isoform 1 of Voltage-dependent anion-selective channel protein 2;Isoform 2 of Voltage-dependent anion-selective channel protein 2	VDAC2_HUMAN	FALSE	1.22248e-16	5508.07	5901.05	12594	10740.9	16944.8	16502.4	2786.1	2615.75	3429.08	4320.46	3104.05	2677.29	3056.97	3195.71	8988.23	7938.73	5376.67	4812.19	9000.59	7862.49	7820.09	7681.7	2507.96	2530.37	2497.99	2886.06	6307.8	6187.29	2731.83	3265.21	7340.78	7331.33	3558.45	2264.22	3366.79	3010.3
P45974;P45974-2	USP5	Homo sapiens	Ubiquitin carboxyl-terminal hydrolase 5;Isoform Short of Ubiquitin carboxyl-terminal hydrolase 5	UBP5_HUMAN	FALSE	1.94787e-12	1332.56	1676.58	7491.35	6085.82	NaN	NaN	1343.14	1367.27	697.082	711.775	1411.76	1543.06	2656.17	1639.24	2155.29	1920.82	NaN	10938.3	4967.85	4807.29	3616.87	4437.18	3709.01	4155.36	6622.73	NaN	1671.08	1257.37	4305.72	6596.18	1726.44	2129.97	NaN	NaN	4757.45	4461.78
P46108;P46108-2	CRK	Homo sapiens	Adapter molecule crk;Isoform Crk-I of Adapter molecule crk	CRK_HUMAN	FALSE	0.000106291	421.471	488.959	NaN	NaN	501.053	NaN	1352.08	995.232	554.444	456.315	1276.13	1258.69	1327.67	1237.27	468.607	510.743	NaN	NaN	NaN	NaN	NaN	NaN	997.605	NaN	NaN	NaN	241.593	244.624	400.458	NaN	NaN	488.177	NaN	NaN	979.191	NaN
P46109	CRKL	Homo sapiens	Crk-like protein	CRKL_HUMAN	FALSE	6.8405e-13	201.933	191.191	NaN	NaN	NaN	NaN	296.709	310.267	143.985	186.427	350.136	183.838	386.073	280.864	199.533	149.682	NaN	NaN	NaN	NaN	109.478	141.597	NaN	NaN	NaN	NaN	133.538	133.546	313.404	NaN	116.236	NaN	NaN	NaN	NaN	NaN
P46459;P46459-2	NSF	Homo sapiens	Vesicle-fusing ATPase;Isoform 2 of Vesicle-fusing ATPase	NSF_HUMAN	FALSE	6.92077e-11	909.207	1046.61	2861.23	2592.65	NaN	NaN	581.43	502.697	642.538	698.681	476.14	466.743	388.406	420.639	1358.72	1204.22	NaN	NaN	1500.16	1740.67	1383.45	1415.58	496.948	NaN	NaN	NaN	486.013	590.479	NaN	NaN	794.542	744.776	NaN	NaN	497.028	NaN
P46776	RPL27A	Homo sapiens	60S ribosomal protein L27a	RL27A_HUMAN	FALSE	1.97375e-10	1370.46	1081.21	3341.69	4292.08	29198	11022	738.158	676.379	1395.07	1395.43	461.906	548.714	689.896	966.935	1851.55	1714.81	5810.87	NaN	2591.36	2230.15	2329.63	2084.46	750.975	NaN	2491.17	2933.03	2036.27	1665.47	1344.43	698.95	1980.45	2164.59	2141.75	3535.37	1502.49	1996.29
P46781	RPS9	Homo sapiens	40S ribosomal protein S9	RS9_HUMAN	FALSE	3.4389e-14	3515.08	3430.43	7714.94	7331.35	25851.4	29892	1302.88	1099.76	4184.35	4075.12	1272.14	1060.38	1354.15	1321.36	5820.62	5162.34	4009.99	2739.12	7008.97	6912.8	6442.76	5803.16	2024.68	1651.74	1490.34	1407.01	5064.81	5194.91	1710.69	1414.46	5613.94	5782.81	13416.8	NaN	2119.94	1349.81
P46782	RPS5	Homo sapiens	40S ribosomal protein S5	RS5_HUMAN	FALSE	6.33791e-10	4.62898	NaN	NaN	NaN	299.281	0.777906	NaN	NaN	0.856303	NaN	NaN	NaN	NaN	NaN	NaN	NaN	57.3694	NaN	NaN	NaN	NaN	NaN	NaN	NaN	NaN	NaN	NaN	NaN	21.4264	NaN	1	0.955501	NaN	NaN	NaN	NaN
P46783	RPS10	Homo sapiens	40S ribosomal protein S10	RS10_HUMAN	FALSE	1.00121e-09	2558.42	3520.2	11808.4	12856.7	117143	71923.6	1198.66	1667.12	1364.09	1306.62	797.95	867.855	5400.5	4203.38	4527.9	11748.7	20306.7	14916.9	12859.6	14457.8	7991.23	10551.2	10790.2	11567.2	11786.3	10438.5	1799.39	3842.43	8314.12	11068.8	6795.74	7400.93	18839.1	11978.3	6188.15	11990.6
P46821	MAP1B	Homo sapiens	Microtubule-associated protein 1B	MAP1B_HUMAN	FALSE	3.2386e-11	577.989	742.848	1186.08	1160.75	NaN	NaN	1037.07	971.473	585.163	573.527	1181.87	1008.66	1363.5	1167.82	992.234	682.04	NaN	NaN	717.601	1027.73	1237.58	869.151	950.024	761.179	717.701	1235.99	751.754	606.048	782.347	854.266	787.581	809.38	NaN	2766.41	1172.97	514.137
P46926	GNPDA1	Homo sapiens	Glucosamine-6-phosphate isomerase 1	GNPI1_HUMAN	FALSE	4.72439e-13	503.438	489.622	NaN	NaN	NaN	NaN	484.073	337.188	446.226	443.549	295.159	396.055	3213.8	817.482	491.296	656.422	NaN	NaN	719.01	658.699	346.529	303.821	NaN	NaN	NaN	NaN	351.164	547.121	NaN	NaN	370.498	486.042	NaN	NaN	NaN	NaN
P46939;P46939-2;P46939-4	UTRN	Homo sapiens	Utrophin;Isoform 2 of Utrophin;Isoform Up140 of Utrophin	UTRN_HUMAN	FALSE	3.23156e-05	653.322	599.388	506.826	502.037	NaN	NaN	923.943	836.213	904.045	925.29	825.389	1003.94	2080.81	2014.41	698.181	643.614	482.1	NaN	1164.59	1518.37	925.469	804.27	1296.73	1469.83	3697.46	4043.13	1165.91	786.038	748.178	830.257	1286.25	931.927	1835.61	3818.95	1358.99	823.222
P46940	IQGAP1	Homo sapiens	Ras GTPase-activating-like protein IQGAP1	IQGA1_HUMAN	FALSE	2.6806e-15	1228.68	1290.85	2364.99	2935.47	5905.53	5160.08	980.178	1072.92	950.091	1054.42	1369.08	1092.37	999.977	877.471	1407.9	1296.65	546.53	3678.1	2109.37	1618.92	1798.16	1991.92	1405.81	1641.49	234.765	1064.85	1196.7	1077.74	1294.81	1566.1	1552.69	1492.96	4.18835	3068.21	1968.83	1378.97
P46977;P46977-2	STT3A	Homo sapiens	Dolichyl-diphosphooligosaccharide--protein glycosyltransferase subunit STT3A;Isoform 2 of Dolichyl-diphosphooligosaccharide--protein glycosyltransferase subunit STT3A	STT3A_HUMAN	FALSE	2.91939e-12	2497.58	2825.98	4711.15	4807.92	NaN	NaN	924.094	867.525	1479.98	1779.17	923.228	1001.62	1757.55	1560.41	2752.49	2456.27	NaN	2046.09	1665.62	1716.54	1948.87	2217	1177.83	1366.63	1118.02	NaN	1821.05	1664.77	504.551	NaN	2345.59	2004.71	NaN	NaN	904.204	848.144
P47755	CAPZA2	Homo sapiens	F-actin-capping protein subunit alpha-2	CAZA2_HUMAN	FALSE	3.78244e-16	3906.16	4820.9	11995.8	13380.9	22046.9	35012.1	4670.92	3941.3	2795.07	2525.73	3223.16	2966.69	4850.34	6140.32	6053.55	5441.64	17703.2	18933.1	6813.83	5921.41	5426.07	6788.01	4263.94	8389.63	4515.55	4293.53	2407.15	2545.78	9264.44	8589.08	4105.69	3519.14	9469.13	8962.53	5631.22	7680.97
P47756;P47756-2	CAPZB	Homo sapiens	F-actin-capping protein subunit beta;Isoform 2 of F-actin-capping protein subunit beta	CAPZB_HUMAN	FALSE	7.67827e-15	2288.88	3415.53	3098.96	3047.88	3347	2099.97	1950.73	2084.66	2259.36	2333.38	1704.91	1566.23	2630.04	2039.21	2895.62	2898.71	1236.18	1319.93	1689.87	1917.99	2709.2	1697.11	2306.98	1056.97	2850.75	1595.1	2182.49	1986.51	2029.56	768.843	2450.47	2233.01	NaN	1963.69	1646.16	1264.3
P47895	ALDH1A3	Homo sapiens	Aldehyde dehydrogenase family 1 member A3	AL1A3_HUMAN	FALSE	3.94812e-13	91.1681	124.281	NaN	NaN	NaN	NaN	NaN	70.8241	230.934	219.395	97.9288	NaN	NaN	NaN	184.959	132.243	NaN	NaN	NaN	NaN	NaN	NaN	NaN	NaN	NaN	NaN	258.877	413.301	NaN	NaN	157.649	339.108	NaN	NaN	NaN	NaN
P47972	NPTX2	Homo sapiens	Neuronal pentraxin-2	NPTX2_HUMAN	FALSE	2.90195e-13	736.529	726.807	NaN	1052.57	35.5653	NaN	1836.67	1781.87	315.591	239.195	1517.11	956.059	3019.19	3550.46	388.378	234.847	5126.68	7061.87	804.085	771.662	1008.02	894.474	3556.55	1615.69	2658.37	3664.06	351.689	376.88	4151.25	4579.98	617.324	284.498	6928.28	8071.8	2173.55	1301.82
P47985	UQCRFS1	Homo sapiens	Cytochrome b-c1 complex subunit Rieske, mitochondrial	UCRI_HUMAN	FALSE	1.55054e-07	131.65	377.242	NaN	NaN	7.73059	16.8949	122.869	164.409	138.322	189.956	111.025	227.363	NaN	NaN	207.459	239.497	4.22605	NaN	NaN	NaN	NaN	NaN	NaN	NaN	NaN	NaN	231.878	184.191	NaN	NaN	248.332	93.9466	1527.94	NaN	NaN	NaN
P48047	ATP5PO	Homo sapiens	ATP synthase subunit O, mitochondrial	ATPO_HUMAN	FALSE	2.51682e-08	466.33	310.839	NaN	NaN	NaN	NaN	173.652	229.935	511.81	523.393	81.6026	123.249	NaN	NaN	892.51	899.706	NaN	NaN	1374.19	1138.57	634.862	995.924	NaN	339.448	NaN	NaN	725.768	672.778	NaN	NaN	446.237	642.332	NaN	NaN	NaN	NaN
P48061;P48061-2;P48061-3;P48061-4;P48061-5;P48061-6	CXCL12	Homo sapiens	Stromal cell-derived factor 1;Isoform Alpha of Stromal cell-derived factor 1;Isoform Gamma of Stromal cell-derived factor 1;Isoform Delta of Stromal cell-derived factor 1;Isoform Epsilon of Stromal cell-derived factor 1;Isoform Theta of Stromal cell-derived factor 1	SDF1_HUMAN	FALSE	5.20836e-10	1159.65	1365.69	3596.97	3150.24	2734.63	4464.33	2115	2230.22	936.878	853.622	2413	2230.81	3380.7	3547.92	818.985	1167.76	5867.93	2590.05	1396.74	2238.11	2036.94	1743.87	4945.66	2870.35	3946.92	5560.11	1528.44	1654.58	4154.31	5469.27	2104.4	2042.76	3965.93	7748.92	5377.86	5187.03
P48163	ME1	Homo sapiens	NADP-dependent malic enzyme	MAOX_HUMAN	FALSE	6.60284e-13	417.527	417.668	NaN	NaN	NaN	NaN	298.671	250.14	241.132	260.265	270.933	336.131	191.271	NaN	297.368	330.367	NaN	NaN	652.372	616.524	574.631	574.669	NaN	NaN	NaN	626.775	391.169	402.111	654.243	503.208	474.459	480.731	NaN	NaN	NaN	NaN
P48444	ARCN1	Homo sapiens	Coatomer subunit delta	COPD_HUMAN	FALSE	2.03949e-13	1244.53	1337.43	4308.72	3324.55	6136.9	3553.88	972.744	884.317	1014.31	1101.82	1114.48	1035.97	1825.61	1812.06	2191.03	1828.62	3025.64	5200.4	3342.12	3731.85	2477.2	3059.88	2906.97	2245.48	2241.3	1408.75	1463.55	1378.33	2106.95	2105.59	1992.6	1815.9	1507.27	1977.96	1911.68	1614.32
P48449;P48449-2;P48449-3	LSS	Homo sapiens	Lanosterol synthase;Isoform 2 of Lanosterol synthase;Isoform 3 of Lanosterol synthase	LSS_HUMAN	FALSE	1.05484e-05	124.457	98.863	NaN	NaN	NaN	NaN	231.593	219.654	233.794	238.148	183.085	167.19	NaN	NaN	132.482	249.594	NaN	NaN	223.737	NaN	NaN	NaN	NaN	NaN	NaN	NaN	265.401	121.119	NaN	NaN	343.567	220.132	NaN	NaN	NaN	NaN
P48506	GCLC	Homo sapiens	Glutamate--cysteine ligase catalytic subunit	GSH1_HUMAN	FALSE	1.07737e-08	307.734	327.47	NaN	1299.87	NaN	NaN	286.6	230.553	193.017	216.423	260.812	313.663	242.888	527.311	258.708	294.228	NaN	NaN	751.725	356.514	789.036	961.877	NaN	NaN	NaN	NaN	304.755	330.277	NaN	265.238	513.716	399.341	NaN	NaN	407.811	781.775
P48556	PSMD8	Homo sapiens	26S proteasome non-ATPase regulatory subunit 8	PSMD8_HUMAN	FALSE	1.77745e-09	430.272	683.094	1102.15	1221.97	NaN	3404.47	235.755	290.382	364.073	364.748	463.287	491.801	NaN	290.314	1176.14	1183.79	NaN	NaN	536.021	998.471	1177.69	1144.32	NaN	NaN	NaN	NaN	759.143	795.984	NaN	NaN	293.843	354.868	NaN	NaN	693.881	NaN
P48595	SERPINB10	Homo sapiens	Serpin B10	SPB10_HUMAN	FALSE	0.00166443	1237.45	4817.04	NaN	25969.9	NaN	NaN	6851.41	6189.74	2494.89	3320.68	2199.99	3243.34	10426.2	14201.1	863.694	381.308	NaN	NaN	1906.06	NaN	7271.39	6122.02	NaN	NaN	NaN	NaN	18129.1	12097.9	NaN	NaN	16978.4	10131.5	NaN	54254.3	NaN	NaN
P48637;P48637-2	GSS	Homo sapiens	Glutathione synthetase;Isoform 2 of Glutathione synthetase	GSHB_HUMAN	FALSE	2.9914e-08	56.5099	NaN	NaN	NaN	5163.68	49.2273	240.122	346.139	101.882	106.641	156.83	222.726	249.102	515.599	150.314	106.519	20.9865	NaN	166.082	NaN	165.962	7.06464	691.15	NaN	NaN	NaN	142.41	150.224	1201.97	2526.31	182.685	NaN	14.4276	NaN	NaN	1888.8
P48643;P48643-2	CCT5	Homo sapiens	T-complex protein 1 subunit epsilon;Isoform 2 of T-complex protein 1 subunit epsilon	TCPE_HUMAN	FALSE	1.08953e-17	1004.58	649.27	796.746	458.31	25910.6	2886.83	785.822	471.114	408.028	463.156	647.364	583.201	1017.83	409.811	533.544	827.431	1654.74	89.2431	647.859	894.628	819.103	544.631	583.752	910.297	760.267	316.787	367.372	758.028	856.255	988.688	773.908	490.505	7608.25	NaN	462.276	492.428
P48723	HSPA13	Homo sapiens	Heat shock 70 kDa protein 13	HSP13_HUMAN	FALSE	4.75865e-12	536.855	587.116	629.067	NaN	NaN	NaN	960.212	785.956	364.824	417.115	685.876	446.039	1946.26	2038.84	1278.09	1172.96	NaN	NaN	1580.04	475.962	830.046	721.656	1085.4	917.514	NaN	680.68	479.577	249.483	290.991	624.05	458.816	417.258	1294.8	NaN	914.302	1464.39
P48729;P48729-3	CSNK1A1	Homo sapiens	Casein kinase I isoform alpha;Isoform 3 of Casein kinase I isoform alpha	KC1A_HUMAN	FALSE	1.75805e-15	246.177	296.219	NaN	NaN	NaN	NaN	93.6886	54.0602	116.338	143.01	71.5334	92.5431	NaN	NaN	405.669	424.21	NaN	NaN	NaN	NaN	NaN	NaN	NaN	NaN	NaN	NaN	224.578	178.611	NaN	NaN	545.407	302.531	NaN	NaN	NaN	NaN
P48735;P48735-2	IDH2	Homo sapiens	Isocitrate dehydrogenase [NADP], mitochondrial;Isoform 2 of Isocitrate dehydrogenase [NADP], mitochondrial	IDHP_HUMAN	FALSE	7.24526e-16	2981.07	3564.76	8014.8	6889.01	8613.06	13808.6	1442.39	1441.4	1689.29	2114.12	1058.79	938.171	1867.83	2038.38	4277.92	3908.2	1707.98	3104.44	5727	5734.32	4462.13	4621.6	2433.52	2143.7	2444.39	1539.14	3078.91	2578.43	2250.96	1949.84	3364.29	3156.63	828.639	1294.35	1678.37	1837.58
P48960;P48960-2;P48960-3	ADGRE5	Homo sapiens	Adhesion G protein-coupled receptor E5;Isoform 2 of Adhesion G protein-coupled receptor E5;Isoform 3 of Adhesion G protein-coupled receptor E5	AGRE5_HUMAN	FALSE	1.82967e-10	348.078	403.997	769.448	NaN	NaN	NaN	879.096	821.88	337.448	389.188	868.565	950.987	1314.33	1142.1	351.795	341.692	NaN	NaN	590.118	633.72	495.961	277.014	1139.04	1404.88	1927.04	1441.9	207.329	305.184	1088.07	1155.21	302.067	295.742	1424.94	NaN	1078.73	853.467
P49189;P49189-3	ALDH9A1	Homo sapiens	4-trimethylaminobutyraldehyde dehydrogenase;Isoform 3 of 4-trimethylaminobutyraldehyde dehydrogenase	AL9A1_HUMAN	FALSE	4.04959e-14	1627.3	1680.95	4013.64	2824.04	5087.66	NaN	889.434	730.217	1625.8	1625.76	930.531	914.727	895.416	659.761	1621.46	1608.41	NaN	NaN	2252.04	2289.92	2015.55	1934.58	889.711	483.103	1486.65	1634.5	1718.23	1415.93	704.728	706.418	1735.97	1602.77	1580.52	NaN	639.382	1231.68
P49207	RPL34	Homo sapiens	60S ribosomal protein L34	RL34_HUMAN	FALSE	5.12585e-07	448.9	507.889	323.326	NaN	NaN	NaN	NaN	90.8294	587.06	575.175	51.5753	71.871	108.598	NaN	598.835	683.525	NaN	NaN	332.904	480.438	920.24	667.72	NaN	198.971	NaN	NaN	593.793	572.325	267.022	NaN	611.842	512.872	NaN	NaN	NaN	NaN
P49257	LMAN1	Homo sapiens	Protein ERGIC-53	LMAN1_HUMAN	FALSE	1.38807e-05	2570.4	3010.4	3353.88	3954.88	7829	7.28595	380.105	501.642	2377.49	2049.29	502.989	541	593.677	700.693	2366.93	2351.82	NaN	NaN	1871.16	1307.69	1968.27	1258.26	288.147	NaN	NaN	NaN	1576.35	1688.05	NaN	NaN	1868.46	1645.32	NaN	NaN	792.576	1240.1
P49327	FASN	Homo sapiens	Fatty acid synthase	FAS_HUMAN	FALSE	1.08953e-17	1868.01	2119.26	3160.55	3487.54	4332.17	530.472	891.857	884.735	1677.26	1865.55	1820.21	1692.22	627.935	606.151	2606.9	2099.99	2572.81	3238.76	3870.08	2788.21	2524.2	2482.28	891.062	749.511	570.496	NaN	2248.77	1979.88	911.377	975.288	2136.42	2269.02	24232.2	NaN	2031.47	1733.17
P49354;P49354-2	FNTA	Homo sapiens	Protein farnesyltransferase/geranylgeranyltransferase type-1 subunit alpha;Isoform 2 of Protein farnesyltransferase/geranylgeranyltransferase type-1 subunit alpha	FNTA_HUMAN	FALSE	8.38513e-10	647.626	567.308	NaN	854.429	999.525	1275.3	341.595	489.683	407.626	545.789	356.747	396.351	627.37	451.288	989.199	849.514	NaN	NaN	868.947	1029.63	822.908	890.548	277.899	342.091	654.271	849.126	472.136	474.822	241.576	NaN	606.546	680.308	NaN	NaN	NaN	795.956
P49368;P49368-2	CCT3	Homo sapiens	T-complex protein 1 subunit gamma;Isoform 2 of T-complex protein 1 subunit gamma	TCPG_HUMAN	FALSE	2.63502e-15	1075.88	1132.96	1883.52	2914.62	7833.8	10785.3	967.506	1035.33	917.238	967.185	1381.51	1220.21	1889.81	997.131	1603.4	1318.08	2809.44	3021.75	1666.5	2770.32	1576.65	2367.3	1426.23	1028.82	1082.09	1257.72	1241.36	1038.51	1519.5	1352.09	1359.53	1464	1667.13	NaN	1655.6	1522.57
P49411	TUFM	Homo sapiens	Elongation factor Tu, mitochondrial	EFTU_HUMAN	FALSE	2.65316e-15	3172.94	3714.2	7157.92	7245.34	4595.96	12061.9	1769.98	1816.94	1708.4	1852.06	2031.98	1754.67	1856.93	1963.7	3069.24	2830.82	62.9403	2517.39	3274.55	3887.74	3202.62	3081.12	2647.46	2669.12	2707.65	3213.23	2809.5	2693.21	2725.71	2679.25	3293.87	3602.41	4763.33	3114.42	2084.45	2279.02
P49419;P49419-2;P49419-4	ALDH7A1	Homo sapiens	Alpha-aminoadipic semialdehyde dehydrogenase;Isoform 2 of Alpha-aminoadipic semialdehyde dehydrogenase;Isoform 4 of Alpha-aminoadipic semialdehyde dehydrogenase	AL7A1_HUMAN	FALSE	7.41749e-13	456.318	399.677	1059.61	1179.75	2791.26	7.91632	208.748	190.223	346.566	362.322	210.475	247.633	180.716	258.971	599.483	579.552	1071.68	NaN	287.333	749.936	593.687	672.508	NaN	NaN	NaN	NaN	359.942	360.874	NaN	NaN	375.304	329.158	NaN	NaN	NaN	NaN
P49588;P49588-2	AARS1	Homo sapiens	Alanine--tRNA ligase, cytoplasmic;Isoform 2 of Alanine--tRNA ligase, cytoplasmic	SYAC_HUMAN	FALSE	3.45866e-09	391.127	332.587	NaN	NaN	NaN	NaN	562.033	429.349	388.075	294.074	410.224	352.673	715.061	NaN	269.736	260.806	NaN	NaN	NaN	NaN	NaN	NaN	NaN	NaN	NaN	NaN	461.949	217.893	NaN	NaN	650.249	356.919	NaN	NaN	NaN	NaN
P49589;P49589-2;P49589-3	CARS1	Homo sapiens	Cysteine--tRNA ligase, cytoplasmic;Isoform 2 of Cysteine--tRNA ligase, cytoplasmic;Isoform 3 of Cysteine--tRNA ligase, cytoplasmic	SYCC_HUMAN	FALSE	2.20153e-07	200.223	146.04	486.816	NaN	NaN	NaN	67.9625	135.774	136.96	139.893	191.526	65.8071	NaN	58.4762	458.846	367.488	NaN	NaN	1050.12	37.346	366.591	NaN	NaN	NaN	NaN	NaN	221.492	179.266	NaN	NaN	272.696	232.143	NaN	NaN	NaN	NaN
P49591	SARS1	Homo sapiens	Serine--tRNA ligase, cytoplasmic	SYSC_HUMAN	FALSE	9.1265e-08	259.703	275.961	NaN	2232.2	7581.58	NaN	664.222	707.094	192.242	235.6	675.258	812.42	NaN	NaN	424.695	317.686	NaN	NaN	NaN	2024.67	1685.13	NaN	2867.19	NaN	NaN	NaN	600.464	356.78	4895.47	5547.82	640.731	405.488	NaN	NaN	NaN	3526.05
P49593;P49593-2	PPM1F	Homo sapiens	Protein phosphatase 1F;Isoform 2 of Protein phosphatase 1F	PPM1F_HUMAN	FALSE	0.000179248	181.811	255.857	NaN	NaN	NaN	NaN	574.708	427.199	201.245	238.523	356.072	363.565	273.185	214.301	274.836	217.308	NaN	NaN	NaN	NaN	319.991	224.8	387.205	NaN	NaN	NaN	NaN	169.735	NaN	NaN	274.92	115.596	NaN	NaN	328.87	NaN
P49720	PSMB3	Homo sapiens	Proteasome subunit beta type-3	PSB3_HUMAN	FALSE	3.69042e-16	767.707	827.483	1306.05	242.374	13439.3	5032.29	635.362	731.663	841.937	742.259	631.963	576.036	693.988	942.897	1266.79	1281.86	2412.68	NaN	1724.91	2070.27	1684.69	1606.26	1144.02	1076.77	2616.83	NaN	909.581	772.1	789.107	941.891	910.237	874.049	NaN	1958.11	967.677	NaN
P49721	PSMB2	Homo sapiens	Proteasome subunit beta type-2	PSB2_HUMAN	FALSE	7.19532e-14	122.252	165.856	NaN	984.421	23913.5	14121.1	133.442	192.768	83.4468	69.0261	122.9	186.441	805.64	880.131	266.732	407.602	3825.86	1476.17	NaN	1132.56	978.915	1322.9	1105.62	971.855	1621.28	NaN	123.367	206.019	697.139	449.218	118.364	127.948	NaN	NaN	NaN	NaN
P49747;P49747-2	COMP	Homo sapiens	Cartilage oligomeric matrix protein;Isoform 2 of Cartilage oligomeric matrix protein	COMP_HUMAN	FALSE	1.67736e-13	16295.8	19790.4	49806.4	50313.9	39797.7	51019.2	5294.59	5291.31	4905.95	5424.9	20801.7	18558	4838.31	4356.55	7552.47	6800.27	55753.7	60276	8998.86	10119.5	8904.42	9335.57	10049.5	12958.5	10218.8	7950.03	6603.74	6681.95	7544.55	8841.83	10867.6	10913	7253.68	5550.3	41019.6	41112.5
P49748;P49748-2;P49748-3	ACADVL	Homo sapiens	Very long-chain specific acyl-CoA dehydrogenase, mitochondrial;Isoform 2 of Very long-chain specific acyl-CoA dehydrogenase, mitochondrial;Isoform 3 of Very long-chain specific acyl-CoA dehydrogenase, mitochondrial	ACADV_HUMAN	FALSE	2.92628e-15	2082.3	2526.42	3763.09	3411.76	1134.3	23.4495	1397.83	1470.99	1992.03	2045.52	1835.38	1865.76	1020.88	1252.13	3332.96	2979.21	423.456	NaN	2207.92	2315.12	2253.76	1844.42	1319.08	1538.1	686.864	1413.97	2415.67	2282.54	775.567	1303.13	2676.79	2447.99	NaN	NaN	1373.57	1652.72
P49755	TMED10	Homo sapiens	Transmembrane emp24 domain-containing protein 10	TMEDA_HUMAN	FALSE	1.28765e-13	3277.15	3266.79	3156.56	3386.3	NaN	NaN	3155.61	3127.29	3516.4	3438.26	3318.66	3187.88	1977.23	2778.95	4431.4	4036.47	1974.39	3547.12	3657.54	3178.49	3527.81	3127.77	2511.48	2640.04	3887.24	2718.56	3029.24	3036.41	2737.75	3053.57	3928.92	3029.88	2923.05	3302.63	2700.49	3087.83
P49840	GSK3A	Homo sapiens	Glycogen synthase kinase-3 alpha	GSK3A_HUMAN	FALSE	0.000244091	144.369	319.653	NaN	273.796	NaN	NaN	NaN	NaN	145.312	141.892	71.7985	NaN	NaN	202.685	337.726	354.14	NaN	NaN	166.869	NaN	353.94	NaN	NaN	NaN	NaN	NaN	215.639	220.561	NaN	NaN	NaN	187.981	NaN	NaN	NaN	NaN
P49913	CAMP	Homo sapiens	Cathelicidin antimicrobial peptide	CAMP_HUMAN	FALSE	2.02854e-14	408.983	605.646	1084.45	2177.38	5269.9	3822.76	103.448	NaN	284.071	395.497	162.982	94.6382	188.204	389.688	1554.32	1789.56	NaN	NaN	1723.74	1398.77	1449.53	1982.54	NaN	NaN	NaN	NaN	723.091	535.669	NaN	NaN	1398.74	1377.6	7.0396	NaN	NaN	NaN
P49915	GMPS	Homo sapiens	GMP synthase [glutamine-hydrolyzing]	GUAA_HUMAN	FALSE	3.96154e-14	113.434	120.333	NaN	199.238	401.075	27.6011	67.9536	116.642	120.385	85.2504	109.545	72.3751	3474.92	113.671	86.858	108.942	239.439	110.902	NaN	90.4159	98.5614	58.2052	340.651	NaN	116.161	NaN	133.379	87.0729	130.19	NaN	151.355	125.844	NaN	NaN	147.239	419.819
P49961;P49961-2;P49961-3;P49961-4;P49961-5;P49961-6	ENTPD1	Homo sapiens	Ectonucleoside triphosphate diphosphohydrolase 1;Isoform 2 of Ectonucleoside triphosphate diphosphohydrolase 1;Isoform 3 of Ectonucleoside triphosphate diphosphohydrolase 1;Isoform 4 of Ectonucleoside triphosphate diphosphohydrolase 1;Isoform 5 of Ectonucleoside triphosphate diphosphohydrolase 1;Isoform 6 of Ectonucleoside triphosphate diphosphohydrolase 1	ENTP1_HUMAN	FALSE	0.00028588	1096.42	1431.41	2490.85	3389.33	NaN	NaN	362.297	111.065	743.722	889.467	256.248	129.979	NaN	NaN	1619.47	1529.41	NaN	NaN	NaN	2088.41	1679.96	2116.07	NaN	NaN	NaN	NaN	748.525	1000.91	NaN	NaN	1453.82	1424.01	NaN	NaN	2076.42	NaN
P50148	GNAQ	Homo sapiens	Guanine nucleotide-binding protein G(q) subunit alpha	GNAQ_HUMAN	FALSE	6.8094e-05	NaN	NaN	NaN	NaN	NaN	NaN	42.1154	97.2331	22.3233	48.8957	184.387	70.275	59.1356	NaN	1.49069	1.73382	NaN	NaN	NaN	NaN	NaN	NaN	NaN	NaN	NaN	NaN	155.595	NaN	NaN	NaN	NaN	NaN	NaN	NaN	NaN	NaN
P50213	IDH3A	Homo sapiens	Isocitrate dehydrogenase [NAD] subunit alpha, mitochondrial	IDH3A_HUMAN	FALSE	9.9867e-06	111.269	205.396	NaN	NaN	NaN	NaN	263.094	170.183	166.663	153.418	200.278	196.898	NaN	NaN	142.147	76.917	NaN	NaN	NaN	3.94323	581.254	NaN	NaN	NaN	NaN	1722.32	113.021	NaN	NaN	NaN	NaN	98.8326	NaN	NaN	NaN	3.63576
P50225;P50226	SULT1A1;SULT1A2	Homo sapiens	Sulfotransferase 1A1;Sulfotransferase 1A2	ST1A1_HUMAN;ST1A2_HUMAN	FALSE	7.3041e-08	26.9456	17.379	NaN	NaN	1375.62	NaN	309.065	556.536	225.1	158.035	442.908	305.448	NaN	123.018	620.189	480.713	NaN	NaN	853.642	854.821	NaN	NaN	895.923	788.144	NaN	NaN	282.075	265.115	NaN	433.24	410.515	217.88	NaN	NaN	968.378	641.804
P50281	MMP14	Homo sapiens	Matrix metalloproteinase-14	MMP14_HUMAN	FALSE	6.42596e-15	1555.81	1671.85	NaN	1017.11	NaN	NaN	3841.5	3808.77	1125.31	1012.98	2563.42	2729.29	7586.3	7937.44	759.646	737.641	NaN	NaN	1350.91	1344.86	1651.32	NaN	3691.06	3958.5	7081.57	6987.9	974.797	1146.84	3782.44	3775.7	1129.37	789.343	NaN	8629.54	2567.74	3281.26
P50395	GDI2	Homo sapiens	Rab GDP dissociation inhibitor beta	GDIB_HUMAN	FALSE	8.02117e-17	2624.66	3161.98	6657.77	7435.72	18899.3	14266.8	2970.54	2964.42	2039.24	2446.6	3128.7	3002.32	3870.37	4324.09	4513.23	4729.44	8352.3	6997.41	6132.68	8027.35	5321.56	6018.63	6137.37	6368.03	5030.46	5282.36	3593.17	3357.19	5041.7	7029.32	4886.23	5039.61	6008.63	7115.41	7489.61	6922.13
P50402	EMD	Homo sapiens	Emerin	EMD_HUMAN	FALSE	3.2706e-11	546.928	892.844	1887.59	NaN	NaN	NaN	937.958	911.195	419.35	518.946	269.441	400.966	856.229	457.609	305.92	145.773	NaN	NaN	NaN	NaN	630.667	NaN	NaN	1326.57	846.028	NaN	582.49	597.19	560.915	NaN	260.435	266.405	NaN	NaN	3287.47	523.948
P50416;P50416-2	CPT1A	Homo sapiens	Carnitine O-palmitoyltransferase 1, liver isoform;Isoform 2 of Carnitine O-palmitoyltransferase 1, liver isoform	CPT1A_HUMAN	FALSE	1.33013e-05	267.328	367.108	284.99	365.01	NaN	NaN	61.3231	95.6269	163.625	202.265	95.9943	81.1601	NaN	120.82	325.927	233.544	NaN	NaN	240.538	540.807	199.345	230.497	NaN	NaN	NaN	NaN	200.314	176.089	136.581	NaN	233.142	367.744	NaN	NaN	NaN	NaN
P50453	SERPINB9	Homo sapiens	Serpin B9	SPB9_HUMAN	FALSE	1.24083e-09	1026.1	1044.79	2140.71	2190.91	NaN	NaN	955.986	872.025	658.563	697.009	474.085	664.001	2256.2	2134.51	892.871	733.425	NaN	4771.62	1914.5	1489.91	1502.03	1456.3	1406.78	NaN	3445.4	2619.57	971.739	926.995	2224.83	990.024	978.001	785.519	NaN	NaN	NaN	NaN
P50454	SERPINH1	Homo sapiens	Serpin H1	SERPH_HUMAN	FALSE	8.96054e-14	2019.14	1848.31	4089.45	4712.82	13223.7	8346.42	1261.61	1205.82	2055	2127.32	659.876	659.877	1213.9	1265.01	3046.27	2735.9	1432	3488.7	3013.44	3610	4307.99	3788.5	1700.65	1666.72	3712.82	3555.05	2527.63	2273.67	1651	1004.85	4026.03	3959.28	5346.78	5027.57	1804.85	1986.34
P50502;Q8IZP2	ST13;ST13P4	Homo sapiens	Hsc70-interacting protein;Putative protein FAM10A4	F10A1_HUMAN;ST134_HUMAN	FALSE	2.36702e-08	1529.72	1447.89	2103.59	NaN	NaN	NaN	1404.17	1769.23	1747.34	1750.74	2083.94	2346.68	1348.35	1912.01	1449.95	1523.77	2208.41	NaN	1395.95	1792.48	1402.19	1413.31	1431.5	1971.93	1971.34	NaN	1818.96	2095.53	1804.49	2120.42	1622.24	1505.53	NaN	NaN	2306.16	2316.94
P50552	VASP	Homo sapiens	Vasodilator-stimulated phosphoprotein	VASP_HUMAN	FALSE	2.23397e-13	14607.2	24517.4	43110.7	52077.1	42089.2	55834.3	14762.8	15921.1	7203.64	11264.2	7618.29	8752.86	28493.2	40084.3	9316	13294.1	85624	52407.7	29606.3	36575.9	29215.8	37802.3	35085.8	30792.6	63790.6	64416.5	10928.5	14018.3	28758.4	31686.7	19009.9	20897.4	43788.8	54711.7	36480.1	19484.4
P50570;P50570-2;P50570-5	DNM2	Homo sapiens	Dynamin-2;Isoform 2 of Dynamin-2;Isoform 5 of Dynamin-2	DYN2_HUMAN	FALSE	3.60402e-12	599.678	635.824	1240.55	NaN	12.9521	7.94968	543.422	639.442	322.322	397.916	633.433	534.588	688.376	785.523	864.683	778.271	NaN	NaN	550.383	1637.7	1329.12	889.143	1086.6	5472.59	722.864	NaN	649.003	596.352	3432.74	758.903	766.511	611.179	NaN	NaN	1593.67	944.869
P50914	RPL14	Homo sapiens	60S ribosomal protein L14	RL14_HUMAN	FALSE	3.08368e-15	3169.11	4004.58	28419	29820.6	69872.2	74522.6	1639.67	1431.67	3065.2	3069.05	1894.19	1456.29	2645.27	2220.19	4925.43	4635.7	11712.8	14394.5	8535.66	7493.95	6477.74	7653.37	4360.09	5159.26	4428.21	2010.68	5594.73	5496.82	4365.68	5611.13	7618.88	7236.81	9398.62	8145.68	6694.37	6025.16
P50990;P50990-2	CCT8	Homo sapiens	T-complex protein 1 subunit theta;Isoform 2 of T-complex protein 1 subunit theta	TCPQ_HUMAN	FALSE	6.51926e-15	1237.49	1344.57	2783.46	1848.52	23468.1	8925.96	1333.48	1439.7	1289.91	1368.39	1736.11	1522.39	1735.18	1501.6	1645.24	1389.32	4283.66	1750.59	2157.97	1955.99	1939.33	1867.66	2048.72	1476.4	2679.68	3024.19	1644.24	1539.55	1660.35	2032.21	1666.75	1744.05	1785.48	NaN	1726.06	2775.05
P50991;P50991-2	CCT4	Homo sapiens	T-complex protein 1 subunit delta;Isoform 2 of T-complex protein 1 subunit delta	TCPD_HUMAN	FALSE	1.63128e-14	603.028	743.139	1101.21	1014.88	4867.12	2363.72	405.437	336.642	401.072	574.175	475.547	445.545	435.309	497.492	1317.37	1056.72	800.757	NaN	1221.25	1048.43	1026.05	800.741	394.02	NaN	214.727	NaN	808.908	639.003	244.847	NaN	885.002	935.543	1355.69	NaN	449.964	NaN
P50995;P50995-2	ANXA11	Homo sapiens	Annexin A11;Isoform 2 of Annexin A11	ANX11_HUMAN	FALSE	1.59289e-11	2157.72	2306.2	1886.35	2506.81	1709.49	977.296	1495.92	1790.69	1907.71	2216.23	1541.26	1521.97	2274.44	2681.19	2836.63	2480.97	420.023	NaN	2876.07	3093.16	2618.65	2844.79	3001.87	2247.06	2326.52	1373.04	2333.25	2425.23	2020.83	1665.45	3108.7	2826.42	10.0468	NaN	1925.26	1934.02
P51148;P51148-2	RAB5C	Homo sapiens	Ras-related protein Rab-5C;Isoform 2 of Ras-related protein Rab-5C	RAB5C_HUMAN	FALSE	1.84549e-12	6648.75	6758.85	14434.1	11921.7	28619.9	22931.9	9045.44	8854.93	6154.77	6361.83	9122.18	7799.35	9953.33	9529.97	8852.65	8716.53	10494.8	11664.5	8946.43	9636.38	8874.95	7926.73	10816.8	10396.6	11672.8	12431.4	8328.66	8113.56	8796.38	10023.6	10202.1	9790.33	9261.14	9560.5	12768.4	13293.5
P51149	RAB7A	Homo sapiens	Ras-related protein Rab-7a	RAB7A_HUMAN	FALSE	4.88184e-14	1777.3	1666.53	3549.43	2664.4	5507.4	3873.18	2276.1	2316.06	1391.61	1381.02	2380.65	2222.82	2703.49	2599	1890.51	2339.99	3693.53	3949.99	5027.45	4538.91	2980.75	3578.85	3232.18	3568.59	2074	2923.32	2352.44	2371.18	3114.58	3465.69	2828.58	2557.96	2467.21	NaN	4238.21	4070.35
P51159;P51159-2	RAB27A	Homo sapiens	Ras-related protein Rab-27A;Isoform Short of Ras-related protein Rab-27A	RB27A_HUMAN	FALSE	2.31837e-15	650.258	798.249	827.322	NaN	NaN	NaN	1035.44	1062.09	660.545	649.649	590.038	710.539	1240.95	1172.75	849.659	709.76	NaN	NaN	937.127	716.359	353.922	812.513	1022.28	404.883	491.735	NaN	779.18	741.241	1173.18	697.635	379.438	745.405	NaN	NaN	641.57	332.704
P51178;P51178-2	PLCD1	Homo sapiens	1-phosphatidylinositol 4,5-bisphosphate phosphodiesterase delta-1;Isoform 2 of 1-phosphatidylinositol 4,5-bisphosphate phosphodiesterase delta-1	PLCD1_HUMAN	FALSE	1.3914e-09	320.518	277.982	NaN	NaN	NaN	NaN	714.269	619.428	148.579	184.541	357.41	479.132	1022.16	2051.84	147.131	170.143	NaN	NaN	NaN	258.589	NaN	167.192	387.723	NaN	NaN	NaN	210.022	302.628	508.934	NaN	NaN	288.935	NaN	NaN	NaN	NaN
P51553;P51553-2	IDH3G	Homo sapiens	Isocitrate dehydrogenase [NAD] subunit gamma, mitochondrial;Isoform 2 of Isocitrate dehydrogenase [NAD] subunit gamma, mitochondrial	IDH3G_HUMAN	FALSE	2.18016e-06	108.837	222.978	NaN	NaN	NaN	NaN	135.323	103.62	174.046	168.754	179.79	222.09	NaN	NaN	198.745	99.2108	NaN	NaN	NaN	NaN	NaN	NaN	NaN	NaN	NaN	NaN	200.805	153.804	NaN	NaN	338.591	175.818	NaN	NaN	NaN	NaN
P51571	SSR4	Homo sapiens	Translocon-associated protein subunit delta	SSRD_HUMAN	FALSE	1.96742e-13	3667.46	5435.11	9328.53	10504.8	7972.04	9258.54	2372.88	2490.96	2948.21	3368.96	2404.8	2001.86	3198.84	3400.69	6659.04	6569.71	3516	5081.86	4467.8	5626.01	5219.73	5752.69	3997.93	5245.01	646.642	3532.66	3762.35	3526.9	2306.37	2204.39	5267.33	5442.1	3515.08	4127.06	5270.29	5388.18
P51572;P51572-2	BCAP31	Homo sapiens	B-cell receptor-associated protein 31;Isoform 2 of B-cell receptor-associated protein 31	BAP31_HUMAN	FALSE	2.54103e-07	720.094	668.352	NaN	2122.82	NaN	NaN	1055.08	1065.22	878.528	976.985	1259.96	1356.66	NaN	976.785	836.267	679.892	2348.05	NaN	NaN	1344.57	1362.87	1118.37	1333.48	1447.96	NaN	NaN	1723.64	1171.8	2678.66	2288.54	1464.59	1117.86	2292.85	3490.86	NaN	1709.98
P51648;P51648-2	ALDH3A2	Homo sapiens	Aldehyde dehydrogenase family 3 member A2;Isoform 2 of Aldehyde dehydrogenase family 3 member A2	AL3A2_HUMAN	FALSE	0.000467306	98.5708	46.9637	NaN	NaN	NaN	NaN	NaN	322.549	141.587	183.716	360.699	350.553	NaN	NaN	591.157	NaN	568.982	NaN	NaN	NaN	NaN	NaN	NaN	NaN	NaN	NaN	150.543	200.217	NaN	NaN	NaN	NaN	NaN	NaN	NaN	NaN
P51659	HSD17B4	Homo sapiens	Peroxisomal multifunctional enzyme type 2	DHB4_HUMAN	FALSE	2.38424e-15	1087.06	1181.88	2189.16	2755.07	15703.3	NaN	805.776	998.585	929.326	1117.22	575.326	619.81	1198.86	910.384	1587.8	1343.64	4105.89	25.4379	2037.58	2124.57	1861.96	1673.5	1164.29	1008.82	1907.03	1381.25	1332.58	1291.78	1149.27	1411.05	1638.71	1669.45	3308.7	654.8	595.96	412.61
P51665	PSMD7	Homo sapiens	26S proteasome non-ATPase regulatory subunit 7	PSMD7_HUMAN	FALSE	7.5156e-06	203.879	275.401	NaN	NaN	43401.1	NaN	406.909	NaN	212.741	267.891	232.865	229.329	NaN	NaN	607.978	372.552	NaN	NaN	2.97843	3.11738	NaN	544.382	NaN	NaN	NaN	NaN	NaN	305.341	NaN	NaN	296.673	287.789	NaN	NaN	NaN	NaN
P51692	STAT5B	Homo sapiens	Signal transducer and activator of transcription 5B	STA5B_HUMAN	FALSE	9.55948e-10	358.201	385.4	NaN	654.05	NaN	NaN	40.6697	NaN	256.689	290.34	81.7924	4.31839	NaN	NaN	474.209	492.167	NaN	NaN	NaN	NaN	368.755	347.812	NaN	NaN	NaN	NaN	146.293	283.024	NaN	NaN	334.752	242.641	NaN	NaN	NaN	NaN
P51812	RPS6KA3	Homo sapiens	Ribosomal protein S6 kinase alpha-3	KS6A3_HUMAN	FALSE	0.000292256	45.5923	NaN	0.862238	NaN	NaN	NaN	110.179	70.0653	16.0259	27.2877	222.462	131.2	34.4034	232.309	20.4035	16.7832	1.99004	118.954	183.465	211.515	207.194	55.7643	NaN	261.634	NaN	75.6807	215.657	170.048	711.854	497.094	302.824	81.1913	1283.58	1621.94	545.111	460.51
P51884	LUM	Homo sapiens	Lumican	LUM_HUMAN	FALSE	2.04673e-15	188788	189666	492583	495237	837515	948311	383037	391091	89698.6	101579	356298	328549	953620	1.0512e+06	199320	178052	560063	855973	322408	369067	246683	241382	910745	931200	1.34383e+06	1527999	180055	169600	502489	577660	205248	204010	1.04321e+06	1.47506e+06	757604	789328
P51888	PRELP	Homo sapiens	Prolargin	PRELP_HUMAN	FALSE	1.50117e-15	15478.3	16016.1	30425.9	29759.7	66696.3	65046.4	21369	22136.4	11747.2	10587.7	62931.5	56448.6	15870	16519	13809.9	12006.1	60774.1	75535.7	10608.9	11076.8	8568.33	10645.4	27277	28057.1	16867.2	17260.7	8847.43	8893.71	11161.1	11962.7	11061.5	10465	12197.6	13155.2	75784.6	73856.7
P51991;P51991-2	HNRNPA3	Homo sapiens	Heterogeneous nuclear ribonucleoprotein A3;Isoform 2 of Heterogeneous nuclear ribonucleoprotein A3	ROA3_HUMAN	FALSE	1.35537e-16	1480.2	1154.52	2113.92	NaN	43654.8	32128.3	397.676	2207.84	278.929	193.18	356.261	245.82	1388.66	785.539	400.005	984.248	28883.7	12095.3	NaN	NaN	5844.78	925.076	691.944	492.205	982.599	NaN	1382.47	1282.6	1531.16	1092.43	783.537	819.116	17254.7	8735.47	NaN	724.384
P52209;P52209-2	PGD	Homo sapiens	6-phosphogluconate dehydrogenase, decarboxylating;Isoform 2 of 6-phosphogluconate dehydrogenase, decarboxylating	6PGD_HUMAN	FALSE	6.2556e-12	1474.76	1633	3905.81	2412.16	12366.3	5772.71	980.352	1315.74	1499.93	1530.54	949.974	1037.85	1473.96	1239.31	2153.98	2015.68	2339.38	1457.36	1904.74	1765.17	2178.29	2133.55	1391.16	1922.59	1535.97	1326.84	1635.94	1566.24	1714.65	2048.09	1879.37	2130.16	NaN	2013.43	877.019	984.454
P52272;P52272-2	HNRNPM	Homo sapiens	Heterogeneous nuclear ribonucleoprotein M;Isoform 2 of Heterogeneous nuclear ribonucleoprotein M	HNRPM_HUMAN	FALSE	4.43554e-17	1256.34	1316.17	3608.87	3257.78	49304.9	25381.3	1436.56	1497.55	1268.14	1327.81	1314.88	1229.52	2429.6	1793.66	2105.51	1776.25	8231.99	7540.74	3221.51	2969.07	3245.16	2764.83	2948.08	2228.53	2236.39	1799.47	1893.32	1607.05	2571.97	2601.15	1838.32	2050.38	5771.05	4463.99	1687.03	2431.23
P52565	ARHGDIA	Homo sapiens	Rho GDP-dissociation inhibitor 1	GDIR1_HUMAN	FALSE	1.84484e-11	2826.54	2900.71	2106.65	2809.96	7730.17	1660.8	3944.22	3815.17	2270.53	2386.93	3278.22	3273.91	6029.06	4551.36	2867.17	2491.31	4207.6	3511.66	2246.62	2739.99	2699.91	2267.87	4790.32	4369.57	3945.06	5171.51	1097.61	1336.88	2970.94	3149.79	1655.6	1803.65	2525.46	2948.16	3878.04	3183.06
P52566	ARHGDIB	Homo sapiens	Rho GDP-dissociation inhibitor 2	GDIR2_HUMAN	FALSE	8.58741e-12	1137.04	1511.55	2835.43	2513.25	6245.43	NaN	2005.2	2339.41	1461.63	1453.54	1667.64	1666.81	2999.67	3273.11	1478.84	1507.99	1370.25	NaN	1816.05	1804.86	2108.76	2101.32	3597.8	4936.89	5683.32	4669.41	2100.8	1883.82	2666.26	2440.82	2331.63	2028.44	4572.03	2079.16	1934.03	2105.72
P52788;P52788-2	SMS	Homo sapiens	Spermine synthase;Isoform 2 of Spermine synthase	SPSY_HUMAN	FALSE	3.43354e-06	189.451	182.937	NaN	NaN	7353.25	NaN	285.37	142.13	235.145	144.217	234.604	NaN	NaN	237.244	502.358	202.127	1980.54	NaN	386.688	443.229	1053.18	502.257	NaN	NaN	NaN	NaN	267.132	336.985	NaN	456.055	NaN	334.484	NaN	NaN	NaN	NaN
P52790	HK3	Homo sapiens	Hexokinase-3	HXK3_HUMAN	FALSE	8.23814e-07	127.853	231.405	NaN	907.484	NaN	NaN	120.987	115.809	183.725	296.576	NaN	NaN	NaN	NaN	194.684	252.301	NaN	NaN	NaN	NaN	NaN	NaN	NaN	NaN	NaN	NaN	195.483	272.096	NaN	NaN	219.846	349.089	NaN	NaN	NaN	NaN
P52895;Q04828	AKR1C2;AKR1C1	Homo sapiens	Aldo-keto reductase family 1 member C2;Aldo-keto reductase family 1 member C1	AK1C2_HUMAN;AK1C1_HUMAN	FALSE	1.95544e-12	97.1287	165.034	NaN	NaN	NaN	NaN	318.385	288.453	176.039	247.659	518.962	503.565	153.304	107.986	267.697	314.622	NaN	NaN	281.163	706.513	90.6291	NaN	1.43264	29.1056	NaN	347.011	198.262	204.086	249.887	461.554	228.975	129.62	NaN	NaN	460.762	310.974
P52907	CAPZA1	Homo sapiens	F-actin-capping protein subunit alpha-1	CAZA1_HUMAN	FALSE	3.96532e-11	417.74	527.318	NaN	NaN	7179.72	2453.61	165.473	282.038	243.676	207.354	399.653	326.861	838.845	239.415	539.986	421.456	NaN	NaN	NaN	NaN	397.495	NaN	NaN	NaN	910.247	NaN	153.13	104.007	NaN	NaN	312.716	145.034	NaN	NaN	NaN	NaN
P53004	BLVRA	Homo sapiens	Biliverdin reductase A	BIEA_HUMAN	FALSE	6.99917e-09	557.449	669.487	NaN	981.147	NaN	NaN	374.231	396.337	505.19	538.464	445.704	462.974	390.892	377.176	815.331	762.853	NaN	NaN	780.47	637.871	307.769	535.892	NaN	NaN	NaN	NaN	468.129	553.944	173.272	NaN	613.991	833.812	NaN	NaN	476.975	NaN
P53007	SLC25A1	Homo sapiens	Tricarboxylate transport protein, mitochondrial	TXTP_HUMAN	FALSE	0.0017395	766.476	589.101	641.58	549.295	NaN	NaN	482.713	537.068	985.545	852.925	535.779	303.943	256.644	NaN	980.416	981.153	NaN	NaN	NaN	NaN	NaN	NaN	NaN	NaN	NaN	NaN	794.479	590.703	NaN	NaN	583.141	808.437	NaN	NaN	NaN	NaN
P53367;P53367-2	ARFIP1	Homo sapiens	Arfaptin-1;Isoform A of Arfaptin-1	ARFP1_HUMAN	FALSE	1.24629e-10	626.907	1130.85	NaN	NaN	NaN	NaN	871.532	906.43	281.668	324.925	705.08	524.04	1998.69	NaN	393.149	422.152	NaN	NaN	NaN	NaN	NaN	NaN	NaN	NaN	NaN	NaN	547.176	562.63	NaN	NaN	764.576	995.711	NaN	NaN	NaN	NaN
P53396;P53396-2	ACLY	Homo sapiens	ATP-citrate synthase;Isoform 2 of ATP-citrate synthase	ACLY_HUMAN	FALSE	1.08953e-17	438.844	469.489	NaN	1823.86	23344.9	15296.7	220.079	323.286	244.176	311.396	268.845	302.243	510.616	631.41	790.613	527.972	3846.39	3450.53	658.17	2058.3	655.899	746.973	NaN	635.326	1062.01	1513.08	580.644	569.518	1808.28	2148.44	775.773	766.775	1356.51	NaN	NaN	NaN
P53618	COPB1	Homo sapiens	Coatomer subunit beta	COPB_HUMAN	FALSE	2.43596e-08	289.573	380.942	1130.94	436.499	NaN	NaN	101.652	132.964	365.566	387.76	152.71	156.926	199.614	285.142	386.442	392.249	NaN	NaN	299.076	468.314	422.204	375.919	NaN	NaN	NaN	390.327	433.298	455.892	199.904	236.662	584.024	422.139	NaN	NaN	NaN	257.195
P53621;P53621-2	COPA	Homo sapiens	Coatomer subunit alpha;Isoform 2 of Coatomer subunit alpha	COPA_HUMAN	FALSE	2.94583e-09	575.617	417.733	1535.89	NaN	3698.38	NaN	210.123	153.531	545.319	518.598	592.777	248.741	451.203	NaN	378.358	456.167	NaN	3438.95	486.99	NaN	2274.36	286.326	NaN	NaN	NaN	NaN	411.122	425.758	NaN	NaN	737.905	816.73	NaN	NaN	NaN	NaN
P53680;P53680-2	AP2S1	Homo sapiens	AP-2 complex subunit sigma;Isoform 2 of AP-2 complex subunit sigma	AP2S1_HUMAN	FALSE	0.000224977	326.686	321.724	2394	NaN	NaN	NaN	31.2992	NaN	30.6895	126.179	61.1108	258.381	587.733	793.723	180.468	125.798	1321.06	NaN	1704.64	1501.25	1522.62	NaN	NaN	NaN	3094.97	NaN	471.478	279.641	NaN	NaN	352.74	298.404	NaN	NaN	NaN	NaN
P53999	SUB1	Homo sapiens	Activated RNA polymerase II transcriptional coactivator p15	TCP4_HUMAN	FALSE	4.83725e-12	2291.26	2453.67	3557.85	2108.74	49372.5	20733.5	2151.24	2084.48	1829.7	1538.64	2069.78	1747.8	3780.4	3942.01	1935.11	1845.95	5793.28	6264.55	2882.55	2691.42	2712.76	2774.34	3155.04	2457.24	4376.16	3956.28	1554.47	1651.16	3773.55	3395.87	676.214	1923	5468.54	6240.05	2567.54	2101.92
P54136	RARS1	Homo sapiens	Arginine--tRNA ligase, cytoplasmic	SYRC_HUMAN	FALSE	1.30564e-17	258.273	200.725	NaN	735.655	NaN	12.9773	109.327	146.085	238.17	256.485	145.342	109.335	201.616	135.171	294.024	343.894	NaN	NaN	289.53	NaN	275.464	311.885	NaN	NaN	NaN	NaN	227.024	296.135	NaN	NaN	249.198	287.38	NaN	NaN	NaN	NaN
P54289;P54289-2;P54289-3;P54289-4;P54289-5	CACNA2D1	Homo sapiens	Voltage-dependent calcium channel subunit alpha-2/delta-1;Isoform 2 of Voltage-dependent calcium channel subunit alpha-2/delta-1;Isoform 3 of Voltage-dependent calcium channel subunit alpha-2/delta-1;Isoform 4 of Voltage-dependent calcium channel subunit alpha-2/delta-1;Isoform 5 of Voltage-dependent calcium channel subunit alpha-2/delta-1	CA2D1_HUMAN	FALSE	1.12757e-17	327.395	338.441	NaN	NaN	NaN	NaN	519.551	506.344	266.406	308.795	848.064	809.07	457.373	555.313	470.007	414.331	NaN	NaN	497.526	NaN	NaN	1189.58	581.067	908.173	814.227	880.684	236.008	443.827	946.897	786.032	401.205	360.158	NaN	NaN	1153.75	1415.03
P54577	YARS1	Homo sapiens	Tyrosine--tRNA ligase, cytoplasmic	SYYC_HUMAN	FALSE	8.9051e-09	765.25	731.34	3005.16	NaN	137.632	228.398	651.903	600.042	661.255	760.193	531.325	481.669	833.829	855.4	609.55	607.301	NaN	NaN	951.498	NaN	1907.67	1611.56	2805.08	3641	NaN	NaN	722.522	968.144	NaN	NaN	621.383	834.855	NaN	NaN	817.537	NaN
P54619;P54619-2;P54619-3	PRKAG1	Homo sapiens	5'-AMP-activated protein kinase subunit gamma-1;Isoform 2 of 5'-AMP-activated protein kinase subunit gamma-1;Isoform 3 of 5'-AMP-activated protein kinase subunit gamma-1	AAKG1_HUMAN	FALSE	6.31521e-11	272.192	297.092	NaN	NaN	NaN	NaN	99.0887	NaN	337.602	324.904	230.336	175.967	NaN	NaN	207.212	222.199	NaN	NaN	NaN	NaN	NaN	216.981	NaN	NaN	NaN	NaN	256.729	159.258	NaN	NaN	155.46	106.165	NaN	NaN	NaN	NaN
P54652	HSPA2	Homo sapiens	Heat shock-related 70 kDa protein 2	HSP72_HUMAN	FALSE	1.08953e-17	743.365	1114.88	1584.05	NaN	NaN	NaN	1482.52	1455.39	548.502	743.616	1301.49	1368.99	1894.43	1679.77	584.304	469.266	NaN	1707.9	1212.23	1014.83	999.491	980.92	1243.82	1615.92	2243.2	NaN	532.873	764.87	953.681	1766.86	940.774	906.401	2446.73	NaN	2286.91	2040.34
P54709	ATP1B3	Homo sapiens	Sodium/potassium-transporting ATPase subunit beta-3	AT1B3_HUMAN	FALSE	8.65595e-08	881.914	685.474	815.236	667.725	NaN	NaN	638.105	607.543	434.278	365.405	404.092	417.964	599.251	1154.14	295.7	231.22	NaN	696.03	NaN	NaN	781.411	408.913	NaN	729.073	NaN	NaN	434.73	432.007	863.676	982.602	438.965	414.212	NaN	NaN	NaN	NaN
P54727	RAD23B	Homo sapiens	UV excision repair protein RAD23 homolog B	RD23B_HUMAN	FALSE	6.35029e-11	464.652	421.627	NaN	NaN	21283	28.2031	641.264	503.607	290.503	249.271	698.116	666.382	1052.66	1002.7	425.539	393.502	NaN	NaN	NaN	138.967	853.936	811.175	762.243	876.02	1770.83	NaN	288.133	294.603	939.766	703.137	270.408	211.821	NaN	NaN	767.452	615.153
P54802	NAGLU	Homo sapiens	Alpha-N-acetylglucosaminidase	ANAG_HUMAN	FALSE	1.57222e-08	97.1445	84.7806	NaN	NaN	NaN	NaN	23.0927	NaN	150.852	154.97	84.7587	22.0953	NaN	NaN	299.853	140.275	NaN	NaN	NaN	NaN	NaN	NaN	NaN	NaN	NaN	NaN	105.418	168.159	NaN	NaN	116.85	255.516	NaN	NaN	NaN	NaN
P54819;P54819-2;P54819-3;P54819-5	AK2	Homo sapiens	Adenylate kinase 2, mitochondrial;Isoform 2 of Adenylate kinase 2, mitochondrial;Isoform 3 of Adenylate kinase 2, mitochondrial;Isoform 5 of Adenylate kinase 2, mitochondrial	KAD2_HUMAN	FALSE	1.50911e-09	424.721	534.801	NaN	NaN	30326	17.2883	417.993	401.806	218.768	375.876	460.461	409.712	733.014	533.027	734.38	492.135	7235.08	8.7666	610.157	275.061	704.224	403.678	602.923	NaN	2667.83	NaN	264.901	389.214	1747.02	NaN	374.379	316.166	10926.2	NaN	442.51	NaN
P54886;P54886-2	ALDH18A1	Homo sapiens	Delta-1-pyrroline-5-carboxylate synthase;Isoform Short of Delta-1-pyrroline-5-carboxylate synthase	P5CS_HUMAN	FALSE	8.3306e-14	478.892	616.038	NaN	243.658	3504.06	NaN	340.339	308.618	327.822	290.95	385.622	200.012	385.203	396.348	577.683	632.951	NaN	NaN	493.335	390.449	301.578	353.829	397	NaN	NaN	NaN	340.924	170.893	NaN	NaN	314.295	266.111	NaN	NaN	NaN	NaN
P54920	NAPA	Homo sapiens	Alpha-soluble NSF attachment protein	SNAA_HUMAN	FALSE	8.15364e-11	402.713	461.531	NaN	2011.95	NaN	NaN	620.822	440.189	327.483	354.951	762.385	703.801	807.978	235.842	401.255	399.422	NaN	NaN	NaN	951.834	302.005	NaN	1164.14	NaN	NaN	NaN	282.543	379.316	582.595	588.593	233.17	218.883	NaN	NaN	755.993	585.313
P55010	EIF5	Homo sapiens	Eukaryotic translation initiation factor 5	IF5_HUMAN	FALSE	1.16695e-15	791.419	826.943	4328.12	2980.83	3715.52	NaN	1366.88	1175.41	478.926	646.668	1174.78	1237.44	1392.58	1839.11	1134.71	1072.48	2099.17	NaN	2797.8	4753.15	1799.09	1801.98	3028.8	4462.31	2415.93	2044.17	1012.81	834.427	2129.35	1934.42	1260.35	911.983	2090.31	3620.44	2330.72	2888.47
P55036;P55036-2	PSMD4	Homo sapiens	26S proteasome non-ATPase regulatory subunit 4;Isoform Rpn10E of 26S proteasome non-ATPase regulatory subunit 4	PSMD4_HUMAN	FALSE	0.000212541	76.0961	109.353	NaN	NaN	NaN	NaN	66.1394	NaN	59.395	85.8353	174.646	143.292	135.105	201.355	71.5822	42.2907	5065.54	NaN	304.095	553.445	641.108	NaN	1343.67	NaN	NaN	NaN	414.542	65.7423	NaN	1885.91	115.417	1.82536	NaN	NaN	NaN	NaN
P55058;P55058-2;P55058-3	PLTP	Homo sapiens	Phospholipid transfer protein;Isoform 2 of Phospholipid transfer protein;Isoform 3 of Phospholipid transfer protein	PLTP_HUMAN	FALSE	6.12787e-11	1599.08	1812.33	2917.71	2821.16	2642.8	3194.92	301.959	339.376	969.672	1131.28	389.719	367.369	550.368	678.799	3733.58	3503.37	2.17131	NaN	2829.44	2306.61	2329.94	2324.37	NaN	430.946	NaN	NaN	1462.94	1421.68	NaN	NaN	2024	1829.32	NaN	NaN	1319.66	247.607
P55060;P55060-3	CSE1L	Homo sapiens	Exportin-2;Isoform 3 of Exportin-2	XPO2_HUMAN	FALSE	2.71679e-11	12309.2	12361.8	28745.2	30074.2	110842	98534.6	13196.9	14729.6	17349.6	18153.6	13774.2	12423.4	38073.2	36538.3	21292.5	19897.1	68083	54547.2	43025.8	47623.6	37470.5	38629.7	45736.6	47580.5	78985.6	72622.6	31669.5	27243.6	43118.8	44532	32470.4	32933.7	78347.8	93938.5	49609.9	50514.3
P55072	VCP	Homo sapiens	Transitional endoplasmic reticulum ATPase	TERA_HUMAN	FALSE	7.5369e-14	1128.02	1348.87	2931.87	1267.2	13951.3	10993.2	1356.29	1450.9	783.209	1021.63	1758.27	1607.04	1857.33	1412.35	552.823	956.17	5494.33	9904.79	2300.65	2462.75	2613.81	2258.85	1045.25	3191.61	3365.11	5863.94	1773.07	1972.31	2738.18	4096.92	1777.42	1953.91	3397.21	5566.64	2611.71	2198.67
P55084;P55084-2	HADHB	Homo sapiens	Trifunctional enzyme subunit beta, mitochondrial;Isoform 2 of Trifunctional enzyme subunit beta, mitochondrial	ECHB_HUMAN	FALSE	4.60125e-12	2774.66	3153.92	3267.72	3298.56	3076.74	642.017	1724.48	1906.17	1674.52	1913.52	1684.02	1815.51	1419.79	1637.84	2432.88	2226	2570.5	1240.36	2980.2	3469.83	3058.23	2846.26	2140.18	2125.31	1131.4	1663.71	2212.36	2479.07	877.148	1714.83	2951.31	3015.41	NaN	1451.26	1710.89	2008.36
P55263;P55263-2;P55263-3	ADK	Homo sapiens	Adenosine kinase;Isoform 2 of Adenosine kinase;Isoform 3 of Adenosine kinase	ADK_HUMAN	FALSE	0.000312954	68.7733	NaN	NaN	NaN	NaN	1.87078	39.1788	33.6688	3.3339	6.42072	92.8179	101.686	NaN	NaN	0.800573	1.07885	NaN	NaN	238.334	NaN	103.345	NaN	NaN	NaN	NaN	NaN	NaN	NaN	3.44385	NaN	NaN	107.209	NaN	NaN	NaN	NaN
P55268	LAMB2	Homo sapiens	Laminin subunit beta-2	LAMB2_HUMAN	FALSE	6.43466e-16	939.219	730.802	7108.97	2446.39	NaN	NaN	2045.89	2108.09	926.212	749.272	2272.19	2025.76	2311.45	2035.4	778.68	735.583	6118.39	6490.96	1711.51	1662.62	1360.22	1527.99	2829.27	3206.12	2507.15	3488.12	832.274	926.962	4072.36	4711	1065.63	950.476	3474.63	3891.74	3046.53	3119.46
P55290;P55290-4;P55290-5	CDH13	Homo sapiens	Cadherin-13;Isoform 4 of Cadherin-13;Isoform 5 of Cadherin-13	CAD13_HUMAN	FALSE	5.44834e-06	0.444691	NaN	NaN	NaN	NaN	NaN	5.65125	3.9999	NaN	NaN	1.96056	1.13834	NaN	NaN	NaN	NaN	NaN	NaN	NaN	NaN	NaN	NaN	12.6011	0.0475881	NaN	NaN	2.09322	NaN	NaN	NaN	NaN	NaN	NaN	NaN	0.0304173	NaN
P55786;P55786-2	NPEPPS	Homo sapiens	Puromycin-sensitive aminopeptidase;Isoform 2 of Puromycin-sensitive aminopeptidase	PSA_HUMAN	FALSE	1.6474e-10	645.557	724.852	1280.92	2407.39	5081.64	7.98815	659.251	670.63	695.755	696.646	577.859	494.596	1182.59	1002.16	1839.26	1529.27	747.776	NaN	1754.13	1371.84	1751.37	1948.03	1395.23	1535.67	1017.8	NaN	971.657	950.384	657.32	1528.92	1618.77	1369.83	1155.96	NaN	1050.5	939.539
P55809	OXCT1	Homo sapiens	Succinyl-CoA:3-ketoacid coenzyme A transferase 1, mitochondrial	SCOT1_HUMAN	FALSE	4.36997e-13	27427	30832.4	NaN	239121	64361.8	1162.68	8497.65	10323.7	9068.28	10274.5	2694.7	40805.9	13926.6	45333	14921.8	13210.3	NaN	NaN	37340.8	46658.4	120645	220398	NaN	263155	180291	NaN	19632.7	17710.9	NaN	NaN	13843.7	14884.9	NaN	NaN	NaN	NaN
P55884;P55884-2	EIF3B	Homo sapiens	Eukaryotic translation initiation factor 3 subunit B;Isoform 2 of Eukaryotic translation initiation factor 3 subunit B	EIF3B_HUMAN	FALSE	6.17655e-07	637.959	743.615	NaN	1.21757	15964	NaN	535.845	508.881	321.871	397.168	988.304	884.018	1184.3	281.058	559.9	483.712	NaN	6.79556	NaN	NaN	488.273	NaN	424.764	NaN	NaN	NaN	947.236	648.635	263.276	741.55	698.374	727.313	NaN	NaN	1375.7	NaN
P56199	ITGA1	Homo sapiens	Integrin alpha-1	ITA1_HUMAN	FALSE	1.08953e-17	1602.47	1690.65	2383.13	2210.32	29299.5	22113.9	1659.2	2004	1237.3	1134.37	2521.75	2079.13	1562.48	1463.21	2002.25	1918.63	3706.53	4783.17	2207.55	2716.01	2739.36	2049.08	2702.68	2349.44	1098.5	1489.5	1500.44	1214.82	1696.67	1478.96	1843.51	1689.58	NaN	67774.5	2796.2	3130.17
P57103;P57103-2;P57103-6	SLC8A3	Homo sapiens	Sodium/calcium exchanger 3;Isoform 2 of Sodium/calcium exchanger 3;Isoform 7 of Sodium/calcium exchanger 3	NAC3_HUMAN	FALSE	6.94837e-15	3396.6	3795.84	13422	11938.4	46881.1	51134	4244.26	3995.06	1283.51	1251.81	4665.26	4271.11	9160.58	8992.3	1727.23	1687.55	35336.8	36507	9621.3	10639.9	7485.33	8018.77	11551.3	13101.6	9911.15	14160.6	2337.55	2345.13	18825	20025.6	3066.57	2780.49	31878.4	41347.1	15286	15188.9
P59998;P59998-2;P59998-3	ARPC4	Homo sapiens	Actin-related protein 2/3 complex subunit 4;Isoform 2 of Actin-related protein 2/3 complex subunit 4;Isoform 3 of Actin-related protein 2/3 complex subunit 4	ARPC4_HUMAN	FALSE	1.08953e-17	6026.43	6762.89	12200.2	12916.5	22965.6	20483.8	8034.12	7651.07	5777.95	6926.33	6269.1	5508.4	9546.55	9518.02	10123.4	10147.4	7885.14	13654.5	11638.6	12010.1	9993.78	11615.9	9356.54	10141.9	9618.77	9726.3	8749.65	8136.53	7886.92	8312.16	10214.8	10502	7024.35	8634.06	8443.7	9515.91
P60174;P60174-3	TPI1	Homo sapiens	Triosephosphate isomerase;Isoform 2 of Triosephosphate isomerase	TPIS_HUMAN	FALSE	2.30553e-17	1071.47	1073.63	2107.86	2315.17	14333.8	3697.86	2138.54	2137.77	978.832	968.322	1246.23	1258.74	4083.82	4188.53	1729.56	1592.89	3742.8	1879.69	1726.25	1897.44	2087.63	1754.55	2178.35	3452.33	4104.25	2698.85	1213.22	982.624	1861.58	2016.85	1243.42	1102.64	4293.68	4452.04	2007.25	2149.93
P60228	EIF3E	Homo sapiens	Eukaryotic translation initiation factor 3 subunit E	EIF3E_HUMAN	FALSE	1.58127e-08	707.062	611.018	NaN	1080.43	NaN	NaN	165.151	175.797	406.043	556.487	117.134	191.25	NaN	NaN	737.29	738.331	NaN	NaN	NaN	NaN	502.882	NaN	107.908	NaN	NaN	NaN	508.344	540.672	NaN	NaN	328.793	308.314	NaN	NaN	NaN	NaN
P60660;P60660-2	MYL6	Homo sapiens	Myosin light polypeptide 6;Isoform Smooth muscle of Myosin light polypeptide 6	MYL6_HUMAN	FALSE	7.60515e-14	2322.82	2589.15	12638.6	13616.8	34019.8	32574.6	4341.45	4143.75	2713.45	3192.59	5156.28	5220.22	5407.49	4903.58	3110.35	2874.48	20382	25610.6	11382.4	13527.9	12620.8	12943.8	10136.1	13180.8	6367.9	9571.27	5250.56	5263.31	14944.1	16516.7	7922.16	7265.28	22998.2	22236.7	14682.2	15672.9
P60709;P63261	ACTB;ACTG1	Homo sapiens	Actin, cytoplasmic 1;Actin, cytoplasmic 2	ACTB_HUMAN;ACTG_HUMAN	FALSE	4.25744e-16	114581	123400	188085	170992	401055	518160	83762.6	99495.3	89228	88129	96614.3	88606.3	116190	115531	101651	100904	161230	173281	149346	143753	146929	153793	108974	123342	133549	141724	121264	121843	130308	149113	139836	137274	176674	152243	169414	161709
P60842	EIF4A1	Homo sapiens	Eukaryotic initiation factor 4A-I	IF4A1_HUMAN	FALSE	8.27519e-17	9903.47	10294.4	22039.3	18782.8	120339	72030.3	8598.35	8866.78	7939.65	7734.38	7216.78	6830.12	11087	10446.9	11443.3	11163	21720.4	14952.3	17472.8	16537.2	13446.7	14491.4	10810.9	11373.2	8802.17	9124.08	10248.1	9204.44	7888.71	8268.83	11465.9	10566.6	16776.4	11697.9	10497.9	10798.1
P60866;P60866-2	RPS20	Homo sapiens	40S ribosomal protein S20;Isoform 2 of 40S ribosomal protein S20	RS20_HUMAN	FALSE	6.25564e-12	181.997	311.696	NaN	382.983	NaN	NaN	NaN	NaN	472.763	442.292	199.013	258.031	NaN	NaN	404.689	432.579	NaN	NaN	NaN	NaN	NaN	340.212	NaN	NaN	NaN	NaN	385.508	361.974	NaN	NaN	454.581	268.646	NaN	NaN	NaN	NaN
P60900	PSMA6	Homo sapiens	Proteasome subunit alpha type-6	PSA6_HUMAN	FALSE	4.23171e-15	739.267	798.888	1352.62	2.80447	4708.08	NaN	751.784	852.804	536.07	535.759	720.105	594.899	1474.66	1435.84	1037.43	945.845	7.5827	NaN	975.111	1673.14	958.371	1003.21	1432.53	797.296	NaN	NaN	937.14	795.928	917.353	496.032	926.341	887.511	NaN	NaN	NaN	988.454
P60953	CDC42	Homo sapiens	Cell division control protein 42 homolog	CDC42_HUMAN	FALSE	5.87607e-15	171.175	505.341	9.6377	NaN	NaN	NaN	458.048	681.703	133.771	226.113	729.109	392.877	119.89	228.332	784.487	1433.93	NaN	NaN	39938.3	33928.6	253.565	443.519	NaN	NaN	NaN	NaN	417.551	436.788	792.816	1300.4	336.725	736.777	NaN	NaN	3408.41	NaN
P61009	SPCS3	Homo sapiens	Signal peptidase complex subunit 3	SPCS3_HUMAN	FALSE	1.03843e-13	1548.71	1457.31	2215.34	2448.96	NaN	2240.01	300.044	388.707	611.04	674.969	414.134	356.329	1008.52	490.541	1663.74	1607.37	NaN	NaN	1301.63	1573.19	1003.03	1389.04	1003.49	541.807	NaN	875.65	652.99	646.204	NaN	NaN	1369.86	1346.85	NaN	NaN	NaN	347.826
P61019	RAB2A	Homo sapiens	Ras-related protein Rab-2A	RAB2A_HUMAN	FALSE	2.66294e-15	2471.8	2719.23	5881.16	6589.46	1054.34	5258.23	2365.65	2960.38	1688.66	1774.84	2454.98	2167.52	2214.97	1837.96	3121.87	2890.75	3569.87	5680.52	3724.38	3959.83	2902.31	3129.21	3441.46	3449.35	1699.43	1653.03	1819.05	1558.67	1925.94	2196.71	2261.21	2136.77	1439.13	1851.54	2922.1	3250.15
P61026	RAB10	Homo sapiens	Ras-related protein Rab-10	RAB10_HUMAN	FALSE	1.08953e-17	1397.74	2680.73	5162.69	4878.28	NaN	NaN	1359.19	1640.08	548.334	1036.66	1404.83	1282.74	1899.51	3330.74	2768.75	4118.2	3127.85	5256.89	4040.06	5236.59	2715.16	2969.69	5563.9	5444.59	3442.77	3835.09	2220.13	1813.13	4231.28	5480.28	2284.17	2907.96	4556.62	4921.96	8551.21	10737.5
P61088;Q5JXB2	UBE2N;UBE2NL	Homo sapiens	Ubiquitin-conjugating enzyme E2 N;Putative ubiquitin-conjugating enzyme E2 N-like	UBE2N_HUMAN;UE2NL_HUMAN	FALSE	1.87064e-16	1120.29	962.217	2168.3	2322.48	NaN	NaN	1715.06	1956.76	1072.98	1139.11	1231.24	984.371	2598.79	2950.34	1378.88	1082.82	NaN	NaN	1583.32	1633.75	1469.07	1489.03	2093.12	1231.59	1631.45	1400.62	1219.82	1024.99	1226.09	1728.72	1075.93	963.749	NaN	NaN	1189.66	1493.09
P61106	RAB14	Homo sapiens	Ras-related protein Rab-14	RAB14_HUMAN	FALSE	7.89518e-13	1482.54	1939.58	1411.38	1188.29	2405.81	1853.21	1667.35	1467.96	1431.67	1440.21	1930.46	1986.59	2003.44	1844.02	1978.59	2087.03	3042.41	4428.25	2398.21	2427.63	1853.25	1825.25	2236.33	2668.47	1029.79	2076.1	1804.47	1664.54	1885.76	2088.33	1785.34	1887.94	NaN	1274.66	2395.77	2613.49
P61158	ACTR3	Homo sapiens	Actin-related protein 3	ARP3_HUMAN	FALSE	9.42239e-10	1632.05	2534.36	2768.32	3947.92	5086.12	NaN	1087.48	1753.3	1398.6	1366.67	1637.88	1487.59	1243.56	2078.36	1970.57	1952.55	NaN	NaN	2577.15	2391.95	2488.58	2762.83	2028.95	2028.99	3964.43	3201.46	2442.98	1471.2	2245.9	1632.03	1976.05	2359.84	NaN	NaN	1634.68	3037.32
P61160;P61160-2	ACTR2	Homo sapiens	Actin-related protein 2;Isoform 2 of Actin-related protein 2	ARP2_HUMAN	FALSE	1.93836e-06	285.672	212.977	1688.66	1527.82	NaN	NaN	223.224	177.492	466.567	571.67	172.758	244.06	NaN	397.046	302.216	350.436	NaN	NaN	1205.5	1141.2	405.036	553.467	NaN	NaN	NaN	NaN	691.692	608.581	NaN	NaN	657.938	739.202	NaN	NaN	NaN	499.318
P61163	ACTR1A	Homo sapiens	Alpha-centractin	ACTZ_HUMAN	FALSE	1.93413e-11	982.604	1100.58	NaN	NaN	NaN	NaN	1416.71	1425.51	1283.63	1345.03	1176.62	1002.33	1916.26	1877.93	919.904	643.382	NaN	NaN	2156.2	2277.71	1900.13	1934.29	2693.62	3074.15	NaN	4557.78	1452.4	1696.25	6127.87	2395.08	1811.79	1059.16	NaN	NaN	1552.81	2169.45
P61204;P84077	ARF3;ARF1	Homo sapiens	ADP-ribosylation factor 3;ADP-ribosylation factor 1	ARF3_HUMAN;ARF1_HUMAN	FALSE	5.04836e-16	4129.42	4799.66	7444.58	7533.94	17685.5	18086.1	2522	2869.32	2106.34	2951.3	2990.44	2895.49	4396.79	3114.42	4967.1	4481.4	2882.16	572.841	3629.49	4779.69	4009.58	4458.15	3111.93	2276.27	4504.3	3309.44	4189.49	3582.37	3569.34	4961.83	5236.73	5360.91	3765.74	3340.74	3525.76	4032.58
P61221	ABCE1	Homo sapiens	ATP-binding cassette sub-family E member 1	ABCE1_HUMAN	FALSE	3.18631e-11	254.538	557.807	NaN	NaN	2.31583	NaN	241.566	197.084	126.733	327.663	703.817	340.341	NaN	245.607	5.74566	6.36915	NaN	15.6539	4648.56	NaN	NaN	1.29923	NaN	NaN	NaN	NaN	210.698	634.165	NaN	456.109	172.228	301.286	NaN	NaN	496.081	NaN
P61224;P61224-3	RAP1B	Homo sapiens	Ras-related protein Rap-1b;Isoform 3 of Ras-related protein Rap-1b	RAP1B_HUMAN	FALSE	1.8948e-16	12174.8	13311.3	19904.8	21056.2	48405.1	41647.6	12490.7	13445.5	10097	10508.3	12684.7	11074.4	12138.7	13682.8	17213.3	15015.3	16037.7	20233.5	19952.6	17628.3	16449.3	14914.5	14129	16705.7	13289.4	12466.2	14530.3	12377	13062.8	12388.4	15104.7	14550.3	11009.6	12575.3	15727.4	15171.4
P61225	RAP2B	Homo sapiens	Ras-related protein Rap-2b	RAP2B_HUMAN	FALSE	1.08953e-17	40126.5	47081.1	83868.2	138555	301511	NaN	54639.3	58435.8	27584.9	33710.1	65871	63616.7	99373.8	98471.5	60349.8	58333.2	NaN	NaN	124978	148850	83607.8	83744.3	132025	175606	134369	102763	61985.6	51302.3	188500	211099	78863.1	94321.2	152557	231567	83376.5	37601.7
P61313	RPL15	Homo sapiens	60S ribosomal protein L15	RL15_HUMAN	FALSE	2.07647e-10	1302.68	1485.45	3462.08	2361.6	20744	3080.57	550.947	636.03	952.301	920.945	585.214	389.204	973.887	1925.14	1187.46	1063.65	1683.77	NaN	1804.09	1157.24	1720.05	1790.97	NaN	2954.01	1527.58	880.514	1596.5	1472.58	134.989	727.94	1423.97	1693.52	NaN	NaN	NaN	NaN
P61586	RHOA	Homo sapiens	Transforming protein RhoA	RHOA_HUMAN	FALSE	1.08864e-09	226.111	258.52	NaN	431.17	3.93881	NaN	328.843	361.572	210.317	269.397	616.205	374.969	388.339	221.461	39.0171	187.351	NaN	NaN	181.912	199.795	410.9	201.984	299.255	NaN	421.227	NaN	393.253	371.388	418.578	1064.84	369.349	496.672	NaN	NaN	160.305	290.92
P61604	HSPE1	Homo sapiens	10 kDa heat shock protein, mitochondrial	CH10_HUMAN	FALSE	1.21944e-12	6042.29	3866.8	11370.8	12553.1	402759	249185	2592.01	2489.86	2548.38	1861.26	1746.41	1780.48	11808.1	6956.24	3643.49	3109.33	85252.2	54959.4	11195.7	9062.35	15449.1	10547.8	11147.9	11159.8	42680.7	22511.1	2849.95	2294.12	21752	12802.1	3107.77	2658.45	88819.9	46812.3	9715.51	8532.22
P61626	LYZ	Homo sapiens	Lysozyme C	LYSC_HUMAN	FALSE	5.51052e-12	11471.7	19647.4	32714.3	33224.3	50187.8	57437.3	10787.1	11902.8	7324.31	7945.11	11936.8	12664.2	21482	20854.9	11736.2	13433.8	34204.1	54228.3	14488.7	13322.4	11106.9	12537.1	21461.2	18896.2	20012.2	21521	6803.1	6774.31	11104.5	13385.4	8585.73	9511.9	25079.7	27453.3	30772.9	20050.4
P61803	DAD1	Homo sapiens	Dolichyl-diphosphooligosaccharide--protein glycosyltransferase subunit DAD1	DAD1_HUMAN	FALSE	1.9241e-09	2088.45	1757.78	3474.22	3841.52	NaN	NaN	1299.42	1245.41	1625.23	1832.84	1351.76	1288.71	1637.22	1667.68	1831.06	1591.72	NaN	NaN	1891.64	1337	2363.92	2429.47	1144.57	912.695	1372.39	NaN	2039.43	2345.25	454.726	473.576	3505.91	2739.79	NaN	NaN	NaN	994.34
P61812;P61812-2	TGFB2	Homo sapiens	Transforming growth factor beta-2 proprotein;Isoform B of Transforming growth factor beta-2 proprotein	TGFB2_HUMAN	FALSE	3.55025e-15	385.53	668.922	844.463	859.525	NaN	NaN	1758.96	2190.33	310.912	416.237	2639.55	1834.69	4030.51	4521.43	691.096	696.648	2823.77	3814.72	1083.12	1205.09	892.895	588.699	4731.7	3617.31	6847.43	5483.15	878.985	661.871	3231.93	1841.5	742.329	558.225	4473.48	5685.04	3898.42	3908.2
P61923;P61923-4;P61923-5	COPZ1	Homo sapiens	Coatomer subunit zeta-1;Isoform 4 of Coatomer subunit zeta-1;Isoform 5 of Coatomer subunit zeta-1	COPZ1_HUMAN	FALSE	2.40605e-12	634.32	627.306	NaN	NaN	NaN	NaN	452.111	348.82	608.308	574.83	317.269	330.454	807.068	370.221	389.758	432.107	NaN	NaN	635.529	NaN	NaN	349.353	NaN	NaN	NaN	NaN	471.417	374.827	NaN	NaN	548.084	339.093	NaN	NaN	NaN	NaN
P61970	NUTF2	Homo sapiens	Nuclear transport factor 2	NTF2_HUMAN	FALSE	4.24381e-15	1606.68	2096.4	1146.26	1874.79	135051	75.9778	1569.74	1845.16	1578.22	1273.29	1620.83	1616.45	3056.17	2759.58	2731.6	2575.97	2544.4	NaN	2191.28	2494.25	2324.1	2644.97	2140.67	1438.92	NaN	1229.36	1133.82	1410.07	1080.95	1635.49	1487.5	1696.07	2513.17	NaN	1750.86	1728.01
P61978;P61978-2;P61978-3	HNRNPK	Homo sapiens	Heterogeneous nuclear ribonucleoprotein K;Isoform 2 of Heterogeneous nuclear ribonucleoprotein K;Isoform 3 of Heterogeneous nuclear ribonucleoprotein K	HNRPK_HUMAN	FALSE	4.08936e-14	7165.42	6764.6	26587.7	23965.5	244154	57308	4363.6	4310.51	3897.42	4125.85	4756.65	5862.91	11663.5	6186.19	5867.52	7087.45	14054.5	14110.7	8960.95	6755.96	10079.5	9853.68	8392.49	11971.7	19143.2	12460.3	6869.11	5970.78	11739.2	11734.9	8562.53	7953.29	15482.5	19363.5	9520.25	8129.38
P61981	YWHAG	Homo sapiens	14-3-3 protein gamma	1433G_HUMAN	FALSE	1.57046e-12	2423.08	3066.47	7412.17	5212.58	8677.69	6231.86	5051.48	4917.77	2080.41	2518.54	6183.17	6224.76	2931.19	3962.76	4307.9	4518.08	3760.4	5190.85	3300.9	3671.22	2960	3367.83	6181.13	6062.89	756.337	2411.14	2364.49	1819.02	4871.91	6153.57	3377.49	4182.96	2688.03	3525.7	9721.4	8632.74
P62081	RPS7	Homo sapiens	40S ribosomal protein S7	RS7_HUMAN	FALSE	9.87262e-14	1082.92	3009.9	3966.15	4170.04	38495	17666.5	992.853	739.27	368.469	420.9	1023.49	1251.75	2816.54	4885.24	5289.15	7052.67	16231.8	14198.2	5487.05	5128.85	4329.11	3530.1	3494.08	4327.83	6813.43	4550.3	1043.37	778.538	4069.58	5056.65	633.607	950.039	6789.54	5778.75	939.611	1350.9
P62136;P62136-2	PPP1CA	Homo sapiens	Serine/threonine-protein phosphatase PP1-alpha catalytic subunit;Isoform 2 of Serine/threonine-protein phosphatase PP1-alpha catalytic subunit	PP1A_HUMAN	FALSE	3.93703e-10	1281.14	1538.24	4112.92	2699.33	13741.2	6037.01	1033.29	908.143	1147.27	999.336	489.547	584.955	1002.51	1435.22	1889.72	1679.21	1015.64	15737	2908.29	3497.86	3061.88	2337.6	1515.48	1176.72	732.298	865.875	1758.95	1112.79	1695.33	1873.06	1909.9	2052.76	835.684	NaN	1032.26	660.707
P62191	PSMC1	Homo sapiens	26S proteasome regulatory subunit 4	PRS4_HUMAN	FALSE	5.19581e-08	309.445	216.401	NaN	NaN	5528.74	6.71559	592.44	706.598	225.602	223.395	521.978	485.466	521.875	686.859	306.496	232.821	NaN	NaN	NaN	1619.97	NaN	1198.42	NaN	NaN	NaN	NaN	399.503	413.165	1309	NaN	848.964	1299.18	NaN	NaN	1839.56	NaN
P62195;P62195-2	PSMC5	Homo sapiens	26S proteasome regulatory subunit 8;Isoform 2 of 26S proteasome regulatory subunit 8	PRS8_HUMAN	FALSE	1.71463e-11	228.234	272.27	NaN	NaN	56.2461	46.9434	156.38	215.17	325.901	258.072	211.866	213.139	173.796	181.392	243.866	166.452	15.0484	NaN	205.922	170.266	186.471	167.545	NaN	243.058	NaN	NaN	296.234	312.565	111.046	NaN	249.854	304.854	NaN	NaN	NaN	233.374
P62249	RPS16	Homo sapiens	40S ribosomal protein S16	RS16_HUMAN	FALSE	1.10694e-12	2848.08	2991.58	6196.32	7014.98	18017	15134	1086.04	1128.38	2453.14	2574.49	1221.37	1094.89	1404.2	1434.99	3731.1	3727.99	4108.17	2009.34	6135.39	5507.81	5422.11	5384.31	1902.24	1674.65	2360.55	1157.57	3914.22	3766.19	1980.38	2502.07	4608.15	4216.85	1879.16	4518.71	2355.59	2024.21
P62258	YWHAE	Homo sapiens	14-3-3 protein epsilon	1433E_HUMAN	FALSE	1.08359e-15	2445.46	2537.41	5538.24	4283.12	2833.12	4826.93	3498.58	4138.31	2280.8	2486.32	5372.5	5777.38	5074.85	4786.62	3780.13	3460.33	3393.88	3907.03	2313.02	2155.81	2609.46	2847.2	5389.38	6070.33	5329.38	4636.5	2326.33	2071.09	4154.99	4124.96	2647.86	2800.17	4623.96	5433.74	5961.25	6004.6
P62269	RPS18	Homo sapiens	40S ribosomal protein S18	RS18_HUMAN	FALSE	8.79268e-06	632.955	628.374	454.642	NaN	25931.9	10207.9	200.367	137.123	476.855	401.934	205.36	266.567	NaN	430.715	811.797	747.194	NaN	NaN	934.465	34.7493	1632.25	1776.05	239.219	NaN	NaN	NaN	494.281	355.345	NaN	216.076	582.097	578.948	NaN	NaN	NaN	NaN
P62277	RPS13	Homo sapiens	40S ribosomal protein S13	RS13_HUMAN	FALSE	1.75995e-14	588.433	606.756	731.532	974.847	40457.3	24933.8	237.516	270.71	769.445	818.078	160.866	90.1442	324.984	302.486	1168.35	995.526	1698.36	NaN	2031.68	1045.81	1203.42	1369.41	298.119	743.019	NaN	1194.86	1507.36	1439.21	922.629	657.185	1431.21	1342.59	NaN	NaN	NaN	605.068
P62310	LSM3	Homo sapiens	U6 snRNA-associated Sm-like protein LSm3	LSM3_HUMAN	FALSE	6.67155e-15	726.206	859.023	1164.7	452.225	10.7889	3282.47	1577.67	1727.79	441.507	627.146	1740.53	1567.28	2971.31	3556.2	612.389	530.901	NaN	NaN	811.906	1123.48	1134.96	992.967	2807.98	3508.09	3771.08	4170.08	973.989	1025.37	2465.38	1401.94	1314.96	1174.86	4623.93	3191.41	3995.34	3760.25
P62314	SNRPD1	Homo sapiens	Small nuclear ribonucleoprotein Sm D1	SMD1_HUMAN	FALSE	2.20703e-11	NaN	244.977	NaN	NaN	1318.08	NaN	231.651	381.075	49.7884	126.536	875.909	954.11	416.988	909.035	1.31613	266.886	1041.54	NaN	NaN	375.9	534.591	728.267	NaN	NaN	1053.07	1117.45	115.273	497.472	1491.8	1346.21	203.193	223.274	430.741	NaN	NaN	NaN
P62318;P62318-2	SNRPD3	Homo sapiens	Small nuclear ribonucleoprotein Sm D3;Isoform 2 of Small nuclear ribonucleoprotein Sm D3	SMD3_HUMAN	FALSE	1.00401e-14	1973.42	2552.1	3496.17	2582.81	18343.2	7139.31	1243.94	1551.48	1123.97	1427.99	1885.44	1425.88	2581.95	2451.96	2221.01	2368.39	3794.71	6869.14	5117.33	5678.78	2941.31	4093.85	3046.93	3835.84	2596.3	3264.61	2586.46	2762.32	2628.97	2738.77	2238.61	2429.78	3503.76	NaN	2746.77	2814.17
P62330	ARF6	Homo sapiens	ADP-ribosylation factor 6	ARF6_HUMAN	FALSE	2.13312e-12	642.67	749.884	790.482	NaN	NaN	NaN	587.737	647.354	483.864	502.575	592.994	536.775	687.128	564.445	791.168	702.297	NaN	NaN	638.159	603.345	368.259	512.629	NaN	NaN	NaN	NaN	710.03	677.006	514.497	971.736	631.845	442.905	NaN	NaN	NaN	386.212
P62495;P62495-2	ETF1	Homo sapiens	Eukaryotic peptide chain release factor subunit 1;Isoform 2 of Eukaryotic peptide chain release factor subunit 1	ERF1_HUMAN	FALSE	5.66169e-16	994.713	905.097	NaN	NaN	39759.9	22972.5	583.943	662.59	340.786	201.942	649.807	759.881	811.6	733.208	674.457	23.9942	14228.8	4453.37	NaN	NaN	3203.35	701.307	NaN	NaN	1839.24	NaN	168.13	410.371	1440.45	635.37	297.331	494.73	9633.4	2423.12	NaN	NaN
P62701	RPS4X	Homo sapiens	40S ribosomal protein S4, X isoform	RS4X_HUMAN	FALSE	7.52548e-16	1209.22	770.194	649.78	1316.03	144838	54034.1	107.668	218.612	756.067	577.934	114.084	118.438	2884.09	1255.54	322.493	444.5	23804.7	9175.52	1941.45	379.098	2363.04	1378.96	232.836	NaN	14126.6	3278.87	569.324	542.392	6938.13	1379.31	482.725	714.177	15650.4	6530.83	NaN	NaN
P62714;P67775	PPP2CB;PPP2CA	Homo sapiens	Serine/threonine-protein phosphatase 2A catalytic subunit beta isoform;Serine/threonine-protein phosphatase 2A catalytic subunit alpha isoform	PP2AB_HUMAN;PP2AA_HUMAN	FALSE	6.56766e-13	1691.5	2099.05	4370.03	4027.27	12927.6	14439.6	1012.03	1052.23	941.995	888.226	780.55	709.364	1284.3	915.463	2147.19	1917.24	5098.87	5869.58	2757.8	3275.98	1827.49	2746.23	765.633	2031.43	1159.54	NaN	901.302	1039.84	1983.73	2306.68	1181.79	1285.72	1918.35	1531.7	1396.65	1295.79
P62750	RPL23A	Homo sapiens	60S ribosomal protein L23a	RL23A_HUMAN	FALSE	2.91754e-17	853.492	554.855	NaN	NaN	41968.1	8889.48	488.004	559.905	268.439	269.187	280.716	356.979	1401.28	567.256	247.535	359.756	4953.99	996.64	NaN	569.333	701.414	309.366	NaN	591.282	3939.15	379.444	203.698	NaN	849.844	505.717	364.094	223.728	8266.85	2.61602	NaN	NaN
P62753	RPS6	Homo sapiens	40S ribosomal protein S6	RS6_HUMAN	FALSE	3.4798e-05	1789.84	1926.62	3872.5	5635.23	15211.4	13374.7	1151.71	1160.72	1925.84	2155.65	1015.34	967.113	1504.41	1074.34	1643.47	1824.75	3005.95	2673.08	3127.9	3603.55	3054.26	3217.7	1527.66	2036.44	3093.2	2340.95	3619.38	3639.06	1963.79	1398.97	3533.51	4073.93	4007.16	NaN	2307.94	2155.34
P62805	H4C1	Homo sapiens	Histone H4	H4_HUMAN	FALSE	1.35158e-15	85150.5	96122.4	254045	234870	909179	1.00475e+06	121329	123425	207660	208172	115238	101403	141610	173147	197244	227747	334711	440728	531233	443923	293552	321304	215028	226095	177905	201596	251520	283652	196975	202527	197366	211437	183296	172460	182428	187556
P62820	RAB1A	Homo sapiens	Ras-related protein Rab-1A	RAB1A_HUMAN	FALSE	1.2569e-12	26296.8	27745.8	48876.9	33121.2	65084.1	73619.5	21785.2	28028.3	22151.2	22725.6	25582.9	22118.5	24200.7	34621.2	32931.2	29616.7	26196.4	61911.9	29757.4	31919.9	34114.9	31763.5	26221.5	29100.8	24376.4	26590.8	27316.8	24514.4	18939.6	22978.6	28768.9	31188.5	25624.2	7412.4	29744.8	33465.9
P62826	RAN	Homo sapiens	GTP-binding nuclear protein Ran	RAN_HUMAN	FALSE	1.19233e-13	4022.73	2983.05	3162.89	4996.88	46890.3	20441	2210.06	2503.99	3161.58	2869.02	1646.15	1779.8	3695.38	1823.08	3024.25	2594.12	7637.91	3823.05	4348.64	3917.67	3807.78	4490.6	1786.29	2407.97	4284.39	1845.79	2957.65	2980.94	2245.18	2208.15	3491.68	2779.07	4195.09	2968.36	922.784	2702.44
P62851	RPS25	Homo sapiens	40S ribosomal protein S25	RS25_HUMAN	FALSE	9.85343e-14	1337.59	1346.13	2185.46	2103.9	17994.4	2873.05	1039.19	793.478	1805.21	1569.84	766.195	645.435	874.247	818.993	2093.45	1900.53	NaN	NaN	3083.85	2669.01	2619.92	2699.88	1043.9	1646.8	NaN	NaN	2207.71	2283.48	1647.04	1625.69	2670.96	2535.77	2604.5	1731.65	1064.15	1281.02
P62879	GNB2	Homo sapiens	Guanine nucleotide-binding protein G(I)/G(S)/G(T) subunit beta-2	GBB2_HUMAN	FALSE	1.33597e-11	10227.9	10582.8	16015.3	16889.9	23787.5	14044.9	6183.25	6241.83	6533.6	7233.89	6435.86	6586.49	7566.68	7624.09	9999.7	10038.7	10308.6	22290.3	13143.5	9875.98	11256.3	13218.2	7150.52	7148.34	7088.08	6582.07	7893.83	8372.6	7314.72	8292.14	9000.33	8654.33	4437.67	3236.77	7034.03	8818.6
P62906	RPL10A	Homo sapiens	60S ribosomal protein L10a	RL10A_HUMAN	FALSE	7.78809e-08	1032.02	683.715	2071.8	1848.17	NaN	NaN	482.672	458.481	889.495	785.852	277.326	252.156	371.826	485.022	1393	1125.73	NaN	NaN	1427.01	1589.76	943.931	708.666	331.168	536.364	326.105	NaN	1050.52	1231.1	NaN	NaN	597.428	968.151	NaN	NaN	249.665	NaN
P62913;P62913-2	RPL11	Homo sapiens	60S ribosomal protein L11;Isoform 2 of 60S ribosomal protein L11	RL11_HUMAN	FALSE	1.956e-12	1163.27	772.902	2186.03	1494.71	5923.69	3509.4	628.954	601.904	750.277	673.351	707.673	501.54	676.253	NaN	868.238	843.638	4631.13	3376.54	1945.02	2005.22	1771.5	1827.88	1429.37	1112.76	2251.28	2436.09	1603.52	1584.64	1644.51	1598.23	1074.95	1228.39	12800.7	NaN	NaN	1230.22
P62917	RPL8	Homo sapiens	60S ribosomal protein L8	RL8_HUMAN	FALSE	2.63132e-12	487.677	130.564	NaN	4227.35	72127	20913.8	NaN	NaN	88.9217	50.0393	105.697	NaN	1287.99	340.077	NaN	NaN	7619.58	2289.31	NaN	NaN	627.059	106.381	NaN	NaN	2877.93	800.329	NaN	229.873	1873.73	286.329	663.946	NaN	4285.31	NaN	NaN	NaN
P62937	PPIA	Homo sapiens	Peptidyl-prolyl cis-trans isomerase A	PPIA_HUMAN	FALSE	5.20858e-15	13776	16690.1	39019.7	39670.1	209029	139157	14484.5	15372.2	8559.22	9545.8	17932.3	16332.6	22948.4	22973.9	16944.4	14557.5	54057.4	62277.1	33357.7	32330.1	29474.8	31250	31308.8	37742.8	37300.2	34511.4	17861.5	13125.8	38608.3	40656.5	22649.3	27814.4	56123.6	53396.3	36898.1	32824.4
P63010;P63010-2;P63010-3	AP2B1	Homo sapiens	AP-2 complex subunit beta;Isoform 2 of AP-2 complex subunit beta;Isoform 3 of AP-2 complex subunit beta	AP2B1_HUMAN	FALSE	3.46848e-14	573.757	550.594	NaN	1497.02	NaN	NaN	401.763	323.005	452.142	396.755	309.308	286.132	374.615	405.614	826.293	668.93	NaN	NaN	NaN	212.627	609.522	NaN	538.409	NaN	NaN	NaN	412.013	338.842	NaN	NaN	416.047	272.71	NaN	NaN	NaN	NaN
P63092;P63092-2;P63092-3;P63092-4;Q5JWF2;Q5JWF2-2	GNAS	Homo sapiens	Guanine nucleotide-binding protein G(s) subunit alpha isoforms short;Isoform Gnas-2 of Guanine nucleotide-binding protein G(s) subunit alpha isoforms short;Isoform 3 of Guanine nucleotide-binding protein G(s) subunit alpha isoforms short;Isoform 4 of Guanine nucleotide-binding protein G(s) subunit alpha isoforms short;Guanine nucleotide-binding protein G(s) subunit alpha isoforms XLas;Isoform XLa…	GNAS2_HUMAN;GNAS2_HUMAN;GNAS2_HUMAN;GNAS2_HUMAN;GNAS1_HUMAN;GNAS1_HUMAN	FALSE	1.60723e-13	2598.51	3282.42	5863.71	5639.44	7044.28	6369.44	2997.9	2891.08	1941.71	2222.07	3553.22	3205.59	3427.69	4014.76	2758.36	2946.66	5256.49	6922.72	4488.98	5335.85	3054.62	2989.31	3599.84	3508.15	3426.21	3425.45	3030.85	2670.49	3146.38	3513.07	3235.76	3245.41	3585.43	5389.74	4034	4097.6
P63098	PPP3R1	Homo sapiens	Calcineurin subunit B type 1	CANB1_HUMAN	FALSE	5.0691e-11	613.394	488.992	NaN	828.653	NaN	NaN	803.788	493.68	341.878	507.729	659.704	729.521	1058.06	1003.49	333.087	342.209	NaN	3057.24	863.535	845.225	690.281	841.245	782.995	1158.68	1374.42	1632.29	345.453	452.632	1246.91	1659.42	352.388	608.539	3120.62	NaN	1571.86	1375.01
P63104	YWHAZ	Homo sapiens	14-3-3 protein zeta/delta	1433Z_HUMAN	FALSE	3.36485e-16	12769.4	13902.4	18058.8	17949.3	34140.6	24747.4	14398.2	15204	10368	10755.4	19364.2	17437.7	15142.7	16481.7	17335.3	15947.5	20990.2	19818.5	15264.5	14156.8	14024.8	14298.1	20060.7	22033.2	14064.2	14296.7	12392.3	12438.7	14279.6	16079.1	15219.2	14967	11339.6	12213.2	19581.2	21361.5
P63151;P63151-2	PPP2R2A	Homo sapiens	Serine/threonine-protein phosphatase 2A 55 kDa regulatory subunit B alpha isoform;Isoform 2 of Serine/threonine-protein phosphatase 2A 55 kDa regulatory subunit B alpha isoform	2ABA_HUMAN	FALSE	7.41663e-06	144.509	119.262	NaN	NaN	NaN	NaN	163.14	168.123	167.262	174.454	191.172	111.566	167.536	222.243	147.503	63.3404	NaN	NaN	NaN	250.027	NaN	204.662	NaN	NaN	NaN	NaN	82.6193	121.974	NaN	NaN	252.454	75.9875	NaN	NaN	NaN	NaN
P63173	RPL38	Homo sapiens	60S ribosomal protein L38	RL38_HUMAN	FALSE	2.39284e-16	1349.01	1130.97	3256.98	3122.68	53845.8	23350.1	419.949	355.181	1044.99	1004.78	706.233	599.212	1159.7	742.689	1996.29	1888.3	6862.03	2936.56	3003.53	3062.67	2993.13	2192.6	992.308	1318.76	3325.38	1557.1	1514.22	1419.79	1636.83	599.215	1819.65	2039.52	5332.75	3494.52	1351.79	972.129
P63208	SKP1	Homo sapiens	S-phase kinase-associated protein 1	SKP1_HUMAN	FALSE	8.13467e-10	500.044	927.619	678.557	NaN	8.7436	NaN	590.258	861.174	581.999	611.345	141.443	444.566	596.885	829.108	305.637	247.881	NaN	1203.43	408.783	331.981	1055.11	814.005	658.582	386.4	889.239	NaN	347.918	564.901	411.123	272.44	642.71	650.924	NaN	NaN	743.43	625.801
P63241;P63241-2	EIF5A	Homo sapiens	Eukaryotic translation initiation factor 5A-1;Isoform 2 of Eukaryotic translation initiation factor 5A-1	IF5A1_HUMAN	FALSE	7.71554e-16	2671.97	2554.44	5352.81	6265.31	62599.3	37460.5	2195.9	2197.13	1261.16	1481.06	2716.88	2160.08	4656.22	5332.81	4160.11	3334.25	17743.1	16360.8	5958.97	5742.34	4615.84	4020.55	4983.17	6197.88	10127.1	6362.82	1722.61	2069.35	6458.69	6693.85	2282.93	2642.16	10927.7	15165.4	4423.1	5841.37
P63244	RACK1	Homo sapiens	Receptor of activated protein C kinase 1	RACK1_HUMAN	FALSE	1.24373e-13	3509.06	3468.28	8897.13	23902.3	70254.4	21718.9	2201.16	1927.57	2668.97	2783.23	1454.89	1521.98	3063.9	3967.88	4466.85	3519.97	8584.24	6726.68	6593.59	5900.37	6982.62	7303.42	3505.23	4711.46	5220.49	5101.66	3676.14	3910.36	3189.2	3661.94	3914.14	3533.62	10820.3	4330.36	3371.16	4254.43
P63316	TNNC1	Homo sapiens	Troponin C, slow skeletal and cardiac muscles	TNNC1_HUMAN	FALSE	1.36247e-10	553.282	741.755	1881.26	1842.96	NaN	NaN	478.69	507.938	563.813	720.108	654.905	580.503	346.862	349.667	523.283	465.275	1107.88	NaN	2658.24	2617.91	1171.91	1673.09	872.573	954.298	NaN	NaN	1390.67	1163.38	1153.92	1718.77	1400.39	1327.05	NaN	1575.16	1347.23	1598.23
P67812;P67812-2;P67812-3;P67812-4	SEC11A	Homo sapiens	Signal peptidase complex catalytic subunit SEC11A;Isoform 2 of Signal peptidase complex catalytic subunit SEC11A;Isoform 3 of Signal peptidase complex catalytic subunit SEC11A;Isoform 4 of Signal peptidase complex catalytic subunit SEC11A	SC11A_HUMAN	FALSE	2.44278e-15	5241.75	5113.12	8299.39	7040.27	6033.24	8208.8	2097.2	2005.79	3055.17	2994.93	1744.94	1488.14	4083.91	3895.14	4924.85	4503.58	2018.71	4901.13	4353.23	4620.11	4839.26	4590.16	2344.12	1861.99	1922.76	2655.93	2950.06	2823.97	1701.62	1526.94	3959.5	4114.88	2756.98	NaN	1296.83	975.845
P67936	TPM4	Homo sapiens	Tropomyosin alpha-4 chain	TPM4_HUMAN	FALSE	2.41406e-12	14612.7	14886.9	41849.6	51476	217851	164168	14992.1	13820	12352.4	13225.3	13435.1	13455.3	14252.3	17819.8	14106.5	13155.6	84630.8	51606.4	50024.5	46669.4	47152.9	46148.8	26880	25395.5	24983.7	25339.2	20252.1	21027.5	25601.4	31845.1	24623	25352.3	41657	29767.8	23651.6	22382.1
P68032;P68133	ACTC1;ACTA1	Homo sapiens	Actin, alpha cardiac muscle 1;Actin, alpha skeletal muscle	ACTC_HUMAN;ACTS_HUMAN	FALSE	2.25483e-13	16445	16449.5	21992.4	21677.6	68125.1	42324.6	14031.1	17218.8	15279.3	13810.5	16579.9	16414.7	7035.44	6177.83	12479.1	10679	20061.8	12503.6	8605.42	7511.79	10026.4	10080.4	13914.9	8815.16	150.834	3821.98	8883.54	8431.48	6221.32	6961.87	9973.31	9138.57	4106.46	102.635	14308.7	14402
P68036;P68036-3	UBE2L3	Homo sapiens	Ubiquitin-conjugating enzyme E2 L3;Isoform 3 of Ubiquitin-conjugating enzyme E2 L3	UB2L3_HUMAN	FALSE	1.87192e-12	1364.32	860.783	NaN	NaN	33778.8	14758.8	365.276	489.584	182.449	315.286	441.425	437.402	2068.26	1064.26	558.569	1.88132	14834.3	2667.59	NaN	830.526	3262.36	922.791	1277.5	416.699	4422.43	1283.67	317.985	197.914	4174.65	2617.52	469.626	444.976	3893.03	1621.71	907.946	NaN
P68104;Q5VTE0	EEF1A1;EEF1A1P5	Homo sapiens	Elongation factor 1-alpha 1;Putative elongation factor 1-alpha-like 3	EF1A1_HUMAN;EF1A3_HUMAN	FALSE	2.1454e-16	8857.81	8210.45	14400.3	15710.2	60838.7	50467.1	4671.69	5272.4	5061.65	4460.59	5788.91	4785.68	9508.73	9178.66	8676.47	8587.46	29802	21259.9	11866.1	12270.9	13248.7	11910.7	8521.43	7882.55	20762.8	10473.9	7904.68	7847.15	15882	11265.6	8564.11	7742.16	29998.7	18714.1	8740.06	9499.85
P68363	TUBA1B	Homo sapiens	Tubulin alpha-1B chain	TBA1B_HUMAN	FALSE	4.94988e-17	52169.1	53278.3	112841	111401	734742	346135	40852.6	38155.3	27543.1	32609.8	45120.6	39870.5	58640	49828.1	59181.6	68637.2	116423	131307	79514.9	77500	75524	76307.8	62517	65876.4	74908.7	49400.9	56407.6	45505.9	81563.7	81336	63252.9	67510.2	104123	101484	80523.9	82936.4
P68371	TUBB4B	Homo sapiens	Tubulin beta-4B chain	TBB4B_HUMAN	FALSE	1.08953e-17	5303.38	4793.28	12526.8	12572.9	93964.2	59942.8	3885.13	4403.13	3314.7	3581.44	5284.48	4722.04	7116.84	5969.27	7028.85	6694.18	23768.7	23364.6	10452.7	10700	9544.75	9618.5	7087.96	7959.17	8993.84	7737.21	5146.62	4989.67	10497.2	9885.42	6231.41	6024.76	19239.1	14792.4	8757.84	7829.14
P68871	HBB	Homo sapiens	Hemoglobin subunit beta	HBB_HUMAN	FALSE	1.08953e-17	317143	338348	527438	521171	849142	1.0815e+06	721472	728840	389508	420572	423819	379736	764698	762717	749953	691998	539433	595343	642760	631293	494539	629122	851734	769400	608632	577808	489947	488826	694072	663898	508666	481516	552403	668899	530733	562674
P69849;Q15155;Q5JPE7;Q5JPE7-2;Q5JPE7-3	NOMO3;NOMO1;NOMO2;NOMO2;NOMO2	Homo sapiens	Nodal modulator 3;Nodal modulator 1;Nodal modulator 2;Isoform 2 of Nodal modulator 2;Isoform 3 of Nodal modulator 2	NOMO3_HUMAN;NOMO1_HUMAN;NOMO2_HUMAN;NOMO2_HUMAN;NOMO2_HUMAN	FALSE	2.96796e-07	200.253	232.263	NaN	NaN	NaN	NaN	115.094	72.0264	128.029	131.172	110.907	68.6851	196.177	544.37	380.279	558.485	NaN	NaN	559.695	1369.13	301.482	1153.61	NaN	NaN	NaN	NaN	145.388	81.5035	NaN	262.769	292.871	157.246	NaN	NaN	NaN	NaN
P69891;P69892	HBG1;HBG2	Homo sapiens	Hemoglobin subunit gamma-1;Hemoglobin subunit gamma-2	HBG1_HUMAN;HBG2_HUMAN	FALSE	2.82208e-09	2645.49	2832.92	3595.57	3109.25	5146.46	4597.9	4699.06	5184.97	3251.02	3301.74	3371.21	3424.62	2755.14	2578.53	4139.56	4027.93	3713.29	3559.33	3790.88	3564.35	3113.09	3249.79	4417.3	4517.61	2246.72	2129.32	3408.5	3281.46	3326.7	3443.62	3284.97	3100.78	1397.84	NaN	3139.94	3611.29
P69905	HBA1	Homo sapiens	Hemoglobin subunit alpha	HBA_HUMAN	FALSE	3.46423e-15	29052.7	29661.3	52352	48787.5	65969.9	49774.2	85795.4	87912.3	42589.8	41137.9	40792.6	34525.3	77444.2	85903.4	59372.1	52131.7	73002.3	78777.5	67281	67575.7	61982.6	66572.6	116055	115781	87938.3	93144.3	57631.2	58073	76195.8	81806.2	59920.4	59548.5	96133.8	84721.9	85422.3	78335.6
P78344;P78344-2	EIF4G2	Homo sapiens	Eukaryotic translation initiation factor 4 gamma 2;Isoform 2 of Eukaryotic translation initiation factor 4 gamma 2	IF4G2_HUMAN	FALSE	0.00164253	1028.99	1155.21	NaN	5001.91	190.984	NaN	1473.03	NaN	796.838	602.478	1090.11	813.043	NaN	NaN	472.236	462.349	NaN	NaN	NaN	NaN	NaN	NaN	NaN	NaN	NaN	NaN	2431.04	1509.73	NaN	NaN	NaN	1442.23	NaN	NaN	NaN	NaN
P78347;P78347-2;P78347-3;P78347-4	GTF2I	Homo sapiens	General transcription factor II-I;Isoform 2 of General transcription factor II-I;Isoform 3 of General transcription factor II-I;Isoform 4 of General transcription factor II-I	GTF2I_HUMAN	FALSE	1.07532e-14	NaN	65.0071	NaN	NaN	1544.66	2.81228	129.331	192.577	65.4958	97.2648	382.567	391.294	554.187	999.455	1.46599	1.72509	2861.79	3976.28	751.103	418.006	818.755	1711.78	369.122	NaN	1922.29	1777.76	249.516	420.414	1862.14	1338.81	507.908	138.894	3591.8	1802.27	548.366	603.601
P78371;P78371-2	CCT2	Homo sapiens	T-complex protein 1 subunit beta;Isoform 2 of T-complex protein 1 subunit beta	TCPB_HUMAN	FALSE	2.17591e-16	547.007	420.865	1517.29	NaN	24515.4	19705.9	210.327	266.981	149.656	232.753	336.611	305.658	1257.97	675.247	409.568	409.507	5065.05	2146.82	32.6267	NaN	1038.16	843.502	820.145	1428.01	1341.95	NaN	169.013	120.195	1350.24	606.73	328.083	314.897	1968.98	NaN	1.86077	NaN
P78417;P78417-3	GSTO1	Homo sapiens	Glutathione S-transferase omega-1;Isoform 3 of Glutathione S-transferase omega-1	GSTO1_HUMAN	FALSE	4.07949e-11	1826.12	1824.34	NaN	2329.04	NaN	10675.3	2459.97	2462.61	2396.73	2393.89	1287.3	1417.91	2761.85	3248.08	2220.64	1878.74	NaN	NaN	2124.15	2423.47	2263.25	1994.22	1958.89	1618.33	3342.76	3103.43	2257.92	2028.73	656.471	1075.58	2058.01	1881.7	NaN	NaN	1225.74	1088.99
P78527;P78527-2	PRKDC	Homo sapiens	DNA-dependent protein kinase catalytic subunit;Isoform 2 of DNA-dependent protein kinase catalytic subunit	PRKDC_HUMAN	FALSE	2.99525e-16	814.514	961.499	2150.47	2728	NaN	NaN	262.521	111.977	495.524	556.49	217.053	481.491	1391.52	NaN	1245.68	1201.34	NaN	NaN	1540.74	838.91	1190.88	1876	NaN	6111.2	NaN	NaN	950.555	869.903	NaN	NaN	1126.21	1155.49	NaN	NaN	NaN	NaN
P78539;P78539-2;P78539-3;P78539-5	SRPX	Homo sapiens	Sushi repeat-containing protein SRPX;Isoform 2 of Sushi repeat-containing protein SRPX;Isoform 3 of Sushi repeat-containing protein SRPX;Isoform 5 of Sushi repeat-containing protein SRPX	SRPX_HUMAN	FALSE	2.33982e-11	1085.84	1238.36	5638.98	13166.8	7426.89	10779.8	4997	5243.79	1222.03	1307.46	2831.38	2459.99	10818.6	9790.79	2690.89	2424.11	6376.44	6606.38	5471.98	7156.86	4107.84	4429.32	11167.3	10638	15178.4	13583.1	3431.19	2617.41	7191.33	10040.9	3087.29	2477.21	12815.5	17248.3	8515.27	7101.2
P78559;P78559-2	MAP1A	Homo sapiens	Microtubule-associated protein 1A;Isoform 2 of Microtubule-associated protein 1A	MAP1A_HUMAN	FALSE	1.14712e-07	116.75	118.372	NaN	NaN	NaN	NaN	79.6877	353.703	145.238	162.504	191.624	136.936	NaN	NaN	75.8972	105.508	NaN	NaN	NaN	NaN	NaN	NaN	NaN	NaN	191.774	NaN	121.818	183.899	NaN	NaN	307.812	319.416	NaN	NaN	258.152	NaN
P78562	PHEX	Homo sapiens	Phosphate-regulating neutral endopeptidase PHEX	PHEX_HUMAN	FALSE	2.55663e-06	211.87	357.836	NaN	NaN	NaN	NaN	444.462	545.383	196.469	147.383	410.787	422.492	943.31	1239.42	104.388	101.069	NaN	NaN	NaN	NaN	NaN	NaN	NaN	NaN	NaN	NaN	NaN	151.437	NaN	701.599	NaN	NaN	NaN	NaN	NaN	NaN
P79483	HLA-DRB3	Homo sapiens	HLA class II histocompatibility antigen, DR beta 3 chain	DRB3_HUMAN	FALSE	3.34105e-09	2378.68	1677.36	0.763185	1674.36	NaN	NaN	2083.14	2090.69	1798.1	1705.74	2230.32	2194.48	238.919	482.774	1887.69	2039.36	NaN	NaN	1333.85	983.999	1360.96	514.342	2079.75	1960.67	NaN	NaN	1900.83	1697.73	773.21	600.123	1541.47	1781.28	NaN	NaN	1870.41	1908.74
P80108	GPLD1	Homo sapiens	Phosphatidylinositol-glycan-specific phospholipase D	PHLD_HUMAN	FALSE	1.16734e-07	326.003	486.37	NaN	NaN	NaN	NaN	44.4631	186.497	280.166	327.803	161.434	123.839	NaN	NaN	499.09	372.788	NaN	NaN	NaN	NaN	321.539	NaN	NaN	NaN	NaN	NaN	319.386	247.664	NaN	NaN	566.904	301.006	NaN	NaN	NaN	NaN
P80188;P80188-2	LCN2	Homo sapiens	Neutrophil gelatinase-associated lipocalin;Isoform 2 of Neutrophil gelatinase-associated lipocalin	NGAL_HUMAN	FALSE	1.9953e-10	1001.03	1075.54	3412.17	2081.82	NaN	NaN	504.455	595.272	1123.26	1167.15	401.742	282.868	840.679	1173.37	1343.26	1355.26	NaN	4.87219	1362.94	1052.61	1413.89	888.716	641.751	1.08948	6.87852	1.76355	1054.44	1173.5	239.083	336.69	1144.08	774.565	NaN	NaN	NaN	NaN
P80303;P80303-2	NUCB2	Homo sapiens	Nucleobindin-2;Isoform 2 of Nucleobindin-2	NUCB2_HUMAN	FALSE	7.51486e-10	5108.02	4680.2	18242.2	13078.1	41005.8	51235.5	9606.11	10531	2146.72	3041.78	7250.1	4949.14	20707.3	20524.6	2172.08	1528.34	43821	47520.3	12751.5	13968.1	10002.1	11203.9	34815.7	35846	46490.8	45780.7	6136.37	4600.97	41698.6	49898.8	6338.26	5580.82	61323.1	93462.9	35347	37984.2
P80511	S100A12	Homo sapiens	Protein S100-A12	S10AC_HUMAN	FALSE	9.12758e-14	620.552	717.76	1154.32	1656.22	NaN	NaN	1762.17	1835.28	1492.44	1493.91	137.816	60.8836	5689.95	5733.36	104.58	38.8112	NaN	NaN	872.011	934.929	1051.44	1512.01	2009.39	1844.97	4563.21	4405.94	996.871	1104.58	358.474	NaN	1052.22	1401.15	4739.8	4009.62	266.066	480.693
P80748	IGLV3-21	Homo sapiens	Immunoglobulin lambda variable 3-21	LV321_HUMAN	FALSE	1.29447e-07	NaN	60.1419	NaN	NaN	NaN	NaN	NaN	NaN	76.5043	65.0196	77.281	NaN	NaN	NaN	148.73	49.8936	NaN	NaN	503.344	NaN	NaN	NaN	NaN	NaN	NaN	NaN	200.535	128.781	609.678	NaN	286.126	202.29	NaN	NaN	NaN	NaN
P82650	MRPS22	Homo sapiens	28S ribosomal protein S22, mitochondrial	RT22_HUMAN	FALSE	2.89926e-15	70.3602	NaN	NaN	NaN	NaN	NaN	NaN	NaN	247.359	161.16	NaN	274.567	NaN	NaN	126.335	161.034	NaN	NaN	NaN	NaN	NaN	NaN	NaN	NaN	NaN	NaN	114.208	NaN	NaN	NaN	393.237	398.88	NaN	NaN	NaN	NaN
P98095;P98095-2	FBLN2	Homo sapiens	Fibulin-2;Isoform 2 of Fibulin-2	FBLN2_HUMAN	FALSE	5.70171e-06	272.402	372.719	NaN	NaN	NaN	NaN	378.448	447.505	409.324	477.384	571.081	323.111	284.144	639.271	382.967	438.111	NaN	NaN	NaN	NaN	407.641	231.333	NaN	NaN	NaN	NaN	295.502	282.56	NaN	592.354	489.623	493.499	937.131	NaN	586.341	266.307
P98160	HSPG2	Homo sapiens	Basement membrane-specific heparan sulfate proteoglycan core protein	PGBM_HUMAN	FALSE	3.26815e-16	8683.05	10325.1	22466.3	21426.4	37724	40539.3	18153.4	18442.3	6258.97	6451.62	20632.2	19166.9	28724.3	30944.2	8621.87	8513.37	55485.5	73312.7	19009.6	19149	14832.4	16600	34009	35375.1	35292.1	35537.1	10101.6	10122	32082	35136.3	9165.82	10112.1	46366.3	53734.9	37786.7	38037.6
Q00325;Q00325-2	SLC25A3	Homo sapiens	Phosphate carrier protein, mitochondrial;Isoform B of Phosphate carrier protein, mitochondrial	MPCP_HUMAN	FALSE	3.03852e-13	10164.3	10927.4	23901.5	18813.4	11712.1	35003.3	1605.66	1746.47	4457.11	4612.48	1723.34	1242.22	2537.64	2915.18	14322.6	14398.3	6771.92	NaN	10930.4	11656.2	8109.18	9672.43	3041.05	3949.77	2835.46	3002.35	4408.29	4236.74	1239.62	1918.14	6871.89	6560.69	2311.08	NaN	3494.15	3145.39
Q00341	HDLBP	Homo sapiens	Vigilin	VIGLN_HUMAN	FALSE	1.56192e-12	261.898	283.13	626.48	NaN	NaN	NaN	226.371	156.464	303.266	308.462	178.459	84.9389	NaN	NaN	263.623	269.669	NaN	NaN	819.509	301.774	292.761	1033.68	NaN	NaN	NaN	NaN	367.366	298.166	NaN	NaN	391.622	428.909	NaN	NaN	NaN	NaN
Q00577	PURA	Homo sapiens	Transcriptional activator protein Pur-alpha	PURA_HUMAN	FALSE	1.08953e-17	804.874	875.7	1957.93	1561.56	NaN	5.38974	1075.34	1049.88	936.761	746.456	1083.97	1178.19	1517.57	1366.62	1526.97	1511.38	1406.89	1715.12	1119.74	1615.93	1181.31	1705.84	1738.5	1976.68	1615.34	1727.87	973.269	834.303	473.355	826.763	904.022	951.656	NaN	NaN	1025.14	1247.29
Q00610;Q00610-2	CLTC	Homo sapiens	Clathrin heavy chain 1;Isoform 2 of Clathrin heavy chain 1	CLH1_HUMAN	FALSE	1.39677e-14	2534.52	3304.07	5357.63	6054.42	12405	6068.58	1192.92	1093.03	2088.75	2332.19	1335.52	1198.33	1636.77	1861.8	4653.89	4802.2	4737.66	1348.93	6575.58	5152.02	4176.45	4705.69	1847.8	1661.75	2013	3116.99	3361.74	2845.6	1893.83	2133.4	3773.78	3624.24	3356.51	2253.4	2180.7	1653.13
Q00839;Q00839-2	HNRNPU	Homo sapiens	Heterogeneous nuclear ribonucleoprotein U;Isoform 2 of Heterogeneous nuclear ribonucleoprotein U	HNRPU_HUMAN	FALSE	2.13679e-14	1237.52	978.286	973.94	785.838	30372.1	16040.4	346.683	341.691	363.432	309.747	373.966	495.351	1417.2	1153.33	411.723	729.265	10499.2	3336.9	530.369	109.676	2475.5	937.122	601.687	1237.59	4276.19	1720.17	802.073	595.179	4053.49	1860.09	941.13	484.887	5508.83	34.2837	356.647	21.162
Q01082	SPTBN1	Homo sapiens	Spectrin beta chain, non-erythrocytic 1	SPTB2_HUMAN	FALSE	2.42255e-16	1379.14	1491.08	2023.09	2266.59	2396.71	NaN	1969.52	1937.26	1622.82	1631.18	2856.98	2639.44	1600.17	1783.73	2133.71	1900.13	4548.45	4685.53	1913.63	2126.28	2011.35	2217.97	3307.12	2809.14	1809.72	2099.51	2006.81	1935.85	3655.81	3876.64	2162.13	2133.55	2513.73	6939.43	4046.43	3818.75
Q01105;Q01105-2;Q01105-3;Q01105-4	SET	Homo sapiens	Protein SET;Isoform 2 of Protein SET;Isoform 3 of Protein SET;Isoform 4 of Protein SET	SET_HUMAN	FALSE	2.68421e-13	3750.14	3143.44	5873.08	5461.41	37994	21852.7	2020.02	2491.19	4245.48	2113.38	1980.16	4174.93	4803.35	3502.1	1811.35	1925.46	4264.87	5232.9	4333.91	3357	4439.88	4328.93	3015.57	3168.53	5067.22	4560.58	3248.03	1998.74	2754.89	2457.62	3011.31	2954.02	4414.36	7729.75	3100.83	2368.19
Q01469	FABP5	Homo sapiens	Fatty acid-binding protein 5	FABP5_HUMAN	FALSE	3.68011e-11	643.652	699.556	1384.75	1085.07	5537.48	4361.35	1432.96	1121.85	561.531	607.829	1040.81	821.746	1123.97	1137.98	621.295	574.197	3881.2	8556.99	1584.41	1702.13	1314.41	1199.97	272.526	1306.57	1511.98	1861.49	1493.86	1541.22	1054.34	1074.52	397.65	386.829	1091.73	NaN	973.734	858.752
Q01518	CAP1	Homo sapiens	Adenylyl cyclase-associated protein 1	CAP1_HUMAN	FALSE	4.02119e-12	1393.2	1415.69	2628.32	2944.2	4485.56	6648.14	1662.37	1952.17	929.256	1238.21	1880.95	1874.93	1806.66	2527.43	1613.02	1086.44	1015.76	6351.12	1306.34	1899.9	1416.97	1807.5	1841.7	2012.23	2076.97	2653.9	1772.96	1666.51	2306.61	1699.52	1771.36	1754.39	1112.36	2254.2	1639.45	1001.58
Q01546	KRT76	Homo sapiens	Keratin, type II cytoskeletal 2 oral	K22O_HUMAN	FALSE	3.83076e-06	NaN	NaN	NaN	NaN	NaN	NaN	NaN	NaN	37.9846	NaN	24.7314	NaN	NaN	NaN	NaN	34.2498	1844.24	1951.69	NaN	NaN	NaN	NaN	NaN	NaN	NaN	NaN	NaN	NaN	206.338	NaN	199.187	NaN	NaN	NaN	NaN	NaN
Q01813;Q01813-2	PFKP	Homo sapiens	ATP-dependent 6-phosphofructokinase, platelet type;Isoform 2 of ATP-dependent 6-phosphofructokinase, platelet type	PFKAP_HUMAN	FALSE	1.50035e-07	133.409	111.821	NaN	NaN	38622.6	3738.38	NaN	NaN	48.2059	NaN	NaN	60.4568	NaN	NaN	NaN	163.325	2409.91	NaN	NaN	NaN	235.041	NaN	NaN	NaN	NaN	NaN	NaN	NaN	NaN	NaN	NaN	NaN	1783.9	NaN	NaN	NaN
Q01995	TAGLN	Homo sapiens	Transgelin	TAGL_HUMAN	FALSE	5.4093e-15	3190.87	3515.95	4410.01	4561.06	6626.7	7185.58	4837.75	5011.72	2737.37	2817.41	3305.14	3089.68	7320.2	6613.44	4338.94	4230.22	7762.74	7199.22	5067.13	4766.82	4351.46	4780.12	5638.53	6244.31	7233.59	6436.78	2753.84	2593.01	5347.04	4974.34	3250.43	3070.9	6647.65	5646.66	3947.92	3697.28
Q02218;Q02218-2	OGDH	Homo sapiens	2-oxoglutarate dehydrogenase, mitochondrial;Isoform 2 of 2-oxoglutarate dehydrogenase, mitochondrial	ODO1_HUMAN	FALSE	2.34869e-06	153.388	196.152	0.354001	NaN	NaN	NaN	605.101	584.417	51.0106	75.94	1003.59	227.078	NaN	NaN	188.391	154.448	NaN	NaN	NaN	NaN	NaN	306.393	NaN	303.909	NaN	NaN	195.906	61.6758	NaN	NaN	261.572	140.491	NaN	NaN	NaN	NaN
Q02252;Q02252-2	ALDH6A1	Homo sapiens	Methylmalonate-semialdehyde dehydrogenase [acylating], mitochondrial;Isoform 2 of Methylmalonate-semialdehyde dehydrogenase [acylating], mitochondrial	MMSA_HUMAN	FALSE	5.09168e-13	1201.82	1173	1141.55	1114.17	NaN	NaN	676.375	709.964	1153.71	1101.75	546.994	689.451	338.554	414.017	1062.33	1129.8	NaN	NaN	1301.06	1169.7	1106.04	959.216	NaN	957.384	620.987	NaN	1181.34	1153.56	608.459	427.061	1147.68	977.673	NaN	NaN	460.306	523.612
Q02413	DSG1	Homo sapiens	Desmoglein-1	DSG1_HUMAN	FALSE	2.12127e-11	NaN	NaN	0.710882	NaN	NaN	4.0845	NaN	NaN	8.3608	NaN	64.1772	33.7534	NaN	NaN	NaN	NaN	0.891049	1.66501	460.241	228.858	NaN	NaN	165.513	275.577	1747.94	1871.44	300.975	304.293	NaN	NaN	21.4139	25.9294	NaN	NaN	144.811	NaN
Q02543	RPL18A	Homo sapiens	60S ribosomal protein L18a	RL18A_HUMAN	FALSE	7.79393e-09	281.873	86.5214	NaN	NaN	19025	2406.81	NaN	NaN	82.1388	47.5465	NaN	NaN	814.624	NaN	NaN	65.476	3922.9	2920.92	NaN	NaN	779.187	NaN	NaN	NaN	1548.01	NaN	NaN	NaN	1303.5	NaN	NaN	NaN	NaN	NaN	724.508	NaN
Q02790	FKBP4	Homo sapiens	Peptidyl-prolyl cis-trans isomerase FKBP4	FKBP4_HUMAN	FALSE	1.94337e-07	193.736	174.577	NaN	NaN	12025.4	6253.9	100.882	NaN	93.9098	72.9932	NaN	NaN	1186.01	NaN	86.4066	167.664	4306.86	NaN	227.401	NaN	NaN	NaN	NaN	NaN	717.016	NaN	249.736	99.9196	2203.95	NaN	NaN	85.1985	NaN	NaN	NaN	NaN
Q02809;Q02809-2	PLOD1	Homo sapiens	Procollagen-lysine,2-oxoglutarate 5-dioxygenase 1;Isoform 2 of Procollagen-lysine,2-oxoglutarate 5-dioxygenase 1	PLOD1_HUMAN	FALSE	1.56385e-08	1114.31	1196.5	1379.36	1083.2	NaN	NaN	1052.28	1092.3	564.488	650.033	690.376	824.936	2241.72	2504.68	700.431	722.724	1142.28	3304.97	1993.27	699.442	371.217	600.64	1386.04	894.146	2697.43	2333.35	669.422	784.383	735.458	466.567	978.255	867.567	2116.98	NaN	779.483	434.927
Q02818	NUCB1	Homo sapiens	Nucleobindin-1	NUCB1_HUMAN	FALSE	7.03947e-16	1915.15	1473.38	6014.52	7152.38	15075.8	5456.89	2146.56	2281.58	825.003	895.317	1866.17	1615.78	4151.87	4321.24	1032.22	1078.13	13538.5	14175.9	4655.63	5682.44	3603.8	4350.47	6744.06	7136.63	9733.86	10025.2	1648.7	1728.03	6640.95	9060.54	2388.47	2659.78	19147.4	17867.5	9407.02	11857.5
Q02878	RPL6	Homo sapiens	60S ribosomal protein L6	RL6_HUMAN	FALSE	4.3776e-13	1479.83	1218.7	2640.74	3818.95	29230.8	16843	320.708	549.668	804.398	817.161	592.164	571.302	668.059	1245.76	2372.22	2508.44	3154.91	2751.07	1846.78	1909.12	2741.21	2489.63	634.292	1372.81	2289.99	1393.02	1075.47	1209.42	1343.03	1007.78	2183.93	1625.61	2997.76	2172.01	663.146	754.333
Q02880;Q02880-2	TOP2B	Homo sapiens	DNA topoisomerase 2-beta;Isoform Beta-1 of DNA topoisomerase 2-beta	TOP2B_HUMAN	FALSE	4.20751e-09	136.079	254.452	NaN	932.083	NaN	NaN	130.704	130.08	91.589	126.93	49.9533	113.317	NaN	NaN	249.061	183.334	NaN	NaN	NaN	NaN	177.343	NaN	NaN	NaN	NaN	NaN	93.0031	177.783	523.843	870.349	NaN	146.799	NaN	NaN	NaN	637.161
Q02952;Q02952-2;Q02952-3	AKAP12	Homo sapiens	A-kinase anchor protein 12;Isoform 2 of A-kinase anchor protein 12;Isoform 3 of A-kinase anchor protein 12	AKA12_HUMAN	FALSE	2.17079e-10	137.212	134.608	NaN	NaN	NaN	NaN	321.603	304.781	134.321	175.659	297.9	401.326	NaN	NaN	110.938	110.141	NaN	NaN	NaN	NaN	363.276	NaN	NaN	744.482	NaN	NaN	152.55	75.5152	188.163	507.772	NaN	286.229	NaN	NaN	689.654	725.558
Q02978	SLC25A11	Homo sapiens	Mitochondrial 2-oxoglutarate/malate carrier protein	M2OM_HUMAN	FALSE	3.37569e-17	217.245	328.883	NaN	2247.51	NaN	NaN	93.3239	177.92	153.492	199.772	54.4143	83.6803	NaN	188.656	699.535	689.768	NaN	NaN	1001.79	714.208	566.003	673.65	NaN	NaN	NaN	NaN	378.584	352.66	NaN	NaN	483.473	427.55	NaN	NaN	NaN	NaN
Q03135;Q03135-2	CAV1	Homo sapiens	Caveolin-1;Isoform 2 of Caveolin-1	CAV1_HUMAN	FALSE	5.73825e-15	2549.29	3422.56	5281.03	5181.78	3051.38	3.12057	1409.56	1461.44	1390.4	1330.49	1214.06	1170.76	1340.14	872.416	1949.37	1874.42	2633.44	3773.34	2427.36	2333.2	2733.35	3475.6	1724.25	1289.39	603.987	886.448	2413.32	1784.02	1816.67	1801.14	1968.35	2327.4	259.46	1188.31	1980.36	2205.62
Q03252	LMNB2	Homo sapiens	Lamin-B2	LMNB2_HUMAN	FALSE	2.07264e-14	2672.1	2770.49	3722.13	3840.7	8654.43	44.2786	5690.77	5946.35	2144.96	2535.37	4333.52	4222.03	7408.77	9729.87	2441.45	2048.25	6578.87	7484.44	3835.04	3469.72	3609.14	3357.41	8341.98	8157.07	11446.4	11447.1	3216.37	3079.02	5981.84	6763.89	3205.43	3102.04	10388	9169.29	6976.54	6583.04
Q03692	COL10A1	Homo sapiens	Collagen alpha-1(X) chain	COAA1_HUMAN	FALSE	1.77751e-10	2031.61	2265.96	1902.09	2324.01	NaN	NaN	2519.41	1842.81	401.777	382.41	1562.66	1529.15	1132.63	1219.69	807.261	945.619	818.707	NaN	427.777	464.961	442.64	NaN	361.064	NaN	NaN	NaN	152.386	NaN	NaN	NaN	162.527	NaN	NaN	NaN	648.301	1445.48
Q04446	GBE1	Homo sapiens	1,4-alpha-glucan-branching enzyme	GLGB_HUMAN	FALSE	4.41001e-14	967.029	931.607	934.824	1240.39	2938.88	NaN	1101.94	1085.58	687.134	818.889	769.168	801.403	998.566	1116.45	784.743	983.752	NaN	NaN	1284.27	964.465	1275.61	1196.9	1463.53	3075.69	2217.95	750.806	938.982	1019.15	1702.02	1609.38	863.018	921.609	863.794	NaN	1873.89	850.772
Q04637;Q04637-3;Q04637-4;Q04637-5;Q04637-6;Q04637-7;Q04637-8;Q04637-9	EIF4G1	Homo sapiens	Eukaryotic translation initiation factor 4 gamma 1;Isoform B of Eukaryotic translation initiation factor 4 gamma 1;Isoform C of Eukaryotic translation initiation factor 4 gamma 1;Isoform D of Eukaryotic translation initiation factor 4 gamma 1;Isoform E of Eukaryotic translation initiation factor 4 gamma 1;Isoform 7 of Eukaryotic translation initiation factor 4 gamma 1;Isoform 8 of Eukaryotic tran…	IF4G1_HUMAN	FALSE	1.25956e-12	599.77	730.208	4.73969	1098.94	25185.2	12.048	419.944	472.687	388.803	493.152	547.57	645.03	995.291	634.258	1134.86	824.41	1148.27	NaN	792.821	1138.87	916.44	548.689	406.765	NaN	647.603	1102.4	536.587	476.107	397.793	NaN	728.115	775.873	4377.81	NaN	3.23384	551.075
Q04695	KRT17	Homo sapiens	Keratin, type I cytoskeletal 17	K1C17_HUMAN	FALSE	1.1998e-13	234.292	518.773	2977.5	5401.1	32457.1	4394.31	99.2701	65.1172	231.875	266.694	2141.35	2363.8	1457.31	1057.2	142.658	88.2221	2211.54	3.5694	2053.09	2712.41	668.929	232.613	2108.75	2231.35	3252.19	3600	2636.72	1832.31	2280.52	2315.57	130.645	123.632	4603.35	6584.29	439.755	943.509
Q04760;Q04760-2	GLO1	Homo sapiens	Lactoylglutathione lyase;Isoform 2 of Lactoylglutathione lyase	LGUL_HUMAN	FALSE	1.91219e-16	771.6	633.788	1305.99	794.867	7703.87	240.359	1153.8	996.147	484.96	550.553	973.973	1084.62	1675.01	2072.47	1004.99	625.918	1709.88	NaN	882.938	1062.92	1201.97	1119.93	1982.12	2292.4	1246.53	2351.57	639.433	596.247	2014.01	1917.22	789.864	561.209	1971.96	1798.11	2416.21	1836.58
Q04837	SSBP1	Homo sapiens	Single-stranded DNA-binding protein, mitochondrial	SSBP_HUMAN	FALSE	7.20227e-15	1170.92	1063.41	1139.59	1225.98	2723.51	7230.63	1719.06	1656.11	1623.08	1694.37	1326.82	1163.81	2054.3	1659.82	1392.27	1272.13	2956.53	895.817	1244.86	1356.17	1146.44	1137.11	1886.34	1659.84	1118.58	1092.01	1116.19	1254.68	1019.36	1205.24	1353.32	1360.94	614.019	NaN	1544.5	1806.08
Q04917	YWHAH	Homo sapiens	14-3-3 protein eta	1433F_HUMAN	FALSE	3.35053e-16	563.22	1024.72	NaN	NaN	14.7001	20.598	1246.01	1188.92	568.092	565.363	1307.72	1269.68	941.103	732.205	864.472	746.194	NaN	NaN	311.916	119.511	674.181	603.621	931.897	839.424	240.138	520.148	677.543	695.625	992.715	889.534	719.61	493.899	318.15	NaN	804.94	1176.85
Q05469;Q05469-2	LIPE	Homo sapiens	Hormone-sensitive lipase;Isoform 2 of Hormone-sensitive lipase	LIPS_HUMAN	FALSE	7.70598e-11	1730.5	1742.5	1650.85	1930.64	NaN	NaN	1714.82	1875.34	1630.01	1837.23	3246.89	3014.48	690.753	684.448	1896.01	1866	265.99	2327.58	1605.06	1830.84	1950.16	1779.51	1851.85	1220.25	NaN	NaN	1541.14	1346.32	787.518	475.115	1435.74	1352.69	NaN	NaN	1034.96	1029.17
Q05682;Q05682-2;Q05682-3;Q05682-4;Q05682-5;Q05682-6	CALD1	Homo sapiens	Caldesmon;Isoform 2 of Caldesmon;Isoform 3 of Caldesmon;Isoform 4 of Caldesmon;Isoform 5 of Caldesmon;Isoform 6 of Caldesmon	CALD1_HUMAN	FALSE	2.79442e-05	829.276	1318.09	4.89908	NaN	27.0365	NaN	440.243	458.841	739.182	619.705	356.643	291.908	393.207	313.731	431.631	433.665	NaN	NaN	3726.81	733.846	830.372	NaN	455.414	223.177	NaN	291.239	568.045	635.355	NaN	192.574	747.476	764.311	NaN	NaN	479.847	118.996
Q05707;Q05707-2	COL14A1	Homo sapiens	Collagen alpha-1(XIV) chain;Isoform 2 of Collagen alpha-1(XIV) chain	COEA1_HUMAN	FALSE	6.48496e-17	9274.94	10258.4	14778.7	15094.6	17574	22079.5	5022.62	5128.5	7697.34	7899.8	4660.98	4630.13	8880.49	9809.63	9848.36	9191.51	6669.8	7220.49	11890.6	12252.9	10351.6	10679.7	6057.75	6456.6	9909.26	9542.32	8545.87	8667.99	6347.15	6887.21	10353.5	10299.6	8506.43	8954.89	6842.88	6559.75
Q06033;Q06033-2	ITIH3	Homo sapiens	Inter-alpha-trypsin inhibitor heavy chain H3;Isoform 2 of Inter-alpha-trypsin inhibitor heavy chain H3	ITIH3_HUMAN	FALSE	8.86203e-11	820.859	1107.86	1601.02	2233.82	NaN	NaN	603.958	860	729.44	793.4	669.984	446.304	1010.61	1034.08	1134.57	1001.08	NaN	NaN	1725.59	1426.24	793.281	1112.92	399.333	1878.25	828.38	264.369	734.899	765.39	718.247	453.55	953.626	818.092	1108.47	1224.58	433.041	777.879
Q06210;Q06210-2	GFPT1	Homo sapiens	Glutamine--fructose-6-phosphate aminotransferase [isomerizing] 1;Isoform 2 of Glutamine--fructose-6-phosphate aminotransferase [isomerizing] 1	GFPT1_HUMAN	FALSE	6.84361e-14	148.674	31.5596	NaN	NaN	24279.3	1978.69	144.398	183.388	20.5173	72.828	NaN	NaN	75.8105	NaN	NaN	NaN	2536.49	1270.73	405.716	NaN	NaN	NaN	NaN	NaN	788.863	NaN	164.806	NaN	377.779	NaN	NaN	NaN	NaN	NaN	NaN	NaN
Q06323	PSME1	Homo sapiens	Proteasome activator complex subunit 1	PSME1_HUMAN	FALSE	6.62347e-15	1355.16	1519.99	4286.19	3465.48	771.31	9.75839	1855.51	1864.65	1104.22	1333.39	1642.87	1303.89	1687.55	1952.71	2009.69	2047.34	2720.95	2644.21	3584.66	3374.75	2520.57	2991.68	3085.41	2000.82	500.32	2249.16	1416.42	1339.8	2066.78	2072.61	1764.43	1824.62	1876.18	2108.16	1856.12	2212.45
Q06828	FMOD	Homo sapiens	Fibromodulin	FMOD_HUMAN	FALSE	1.10774e-10	56300.9	73996.9	158424	197027	246264	257729	36116.8	39544.2	16225.9	21039	154510	135751	61012.5	62795.1	48616.5	43153.3	283906	321215	50981.2	31958.6	45691	49236	83908.4	95943.5	95527.3	68690.7	22603.7	22289.3	30917	26425.9	33380.1	33378	11113.1	14792	174703	173827
Q06830	PRDX1	Homo sapiens	Peroxiredoxin-1	PRDX1_HUMAN	FALSE	5.08798e-15	12997.5	12504	28996.4	28263.3	110884	67689.2	15767.5	15064.4	9067.63	9523.05	15682.5	15273.1	24821.7	22516.4	13734.3	13455.1	31539.2	34945.3	19711.1	20526.6	18795.8	18567.3	23936.9	26376.9	32497.5	33291.3	16255.4	15265.2	22981.1	22840.7	19258.1	17215.2	31108.4	31190.2	23196.2	23527.3
Q07020;Q07020-2	RPL18	Homo sapiens	60S ribosomal protein L18;Isoform 2 of 60S ribosomal protein L18	RL18_HUMAN	FALSE	1.45829e-05	538.866	227.624	NaN	NaN	24623.3	NaN	NaN	NaN	662.182	646.063	102.234	NaN	NaN	NaN	657.423	572.419	NaN	NaN	NaN	824.529	2252.83	NaN	NaN	NaN	NaN	NaN	1104.74	1106.66	NaN	NaN	1075.14	960.262	NaN	NaN	5024.51	NaN
Q07021	C1QBP	Homo sapiens	Complement component 1 Q subcomponent-binding protein, mitochondrial	C1QBP_HUMAN	FALSE	1.08816e-13	1758.94	1216.92	2149.73	122.065	41743.1	13835.3	836.224	925.077	654.471	637.197	797.99	916.661	2053.42	1096.81	589.263	538.878	3841.57	83.2241	1471.69	1475.62	914.771	517.662	1018.03	749.757	1341.57	1003.82	330.658	282.052	668.513	1074.48	295.915	147.458	4424.11	NaN	NaN	NaN
Q07065	CKAP4	Homo sapiens	Cytoskeleton-associated protein 4	CKAP4_HUMAN	FALSE	8.09124e-17	3776.08	4149.42	4731.62	6333.71	8448.61	8297.49	2315.53	2281.98	3761.56	3747.68	2369.15	2082.28	4317.61	3964.8	4681.62	4106.78	2850.31	3111.58	6255.48	6026.84	6153.69	6545.59	3526.79	3016.34	5012.87	4798.74	4258.86	3896.34	2600.95	3363.84	4921.7	5120.2	6427.14	6004.11	2577.12	2934.48
Q07075	ENPEP	Homo sapiens	Glutamyl aminopeptidase	AMPE_HUMAN	FALSE	4.47524e-10	3071.42	3515.94	9094.21	36343.6	75757.3	87538	3334.15	3423.94	1649.91	1908.06	3279.77	3179.92	8682.93	7343.86	3947.5	4069.86	58882.3	24285.9	16529.1	4912.1	4272.35	4850.22	12773.1	18897.9	22932.1	22598.5	2388.66	4318.91	3166.4	13767.6	3033.49	2096.54	17783.2	19384.4	17200.1	16578.2
Q07157;Q07157-2	TJP1	Homo sapiens	Tight junction protein ZO-1;Isoform Short of Tight junction protein ZO-1	ZO1_HUMAN	FALSE	2.65717e-10	278.74	427.707	NaN	NaN	7.43906	NaN	643.473	595.808	235.56	252.585	636.403	631.78	780.445	1134.93	411.595	391.276	1760.96	NaN	520.666	290.649	591.521	451.457	1043.1	728.597	NaN	NaN	181.09	303.417	522.641	553.317	440.314	425.365	NaN	1070.54	NaN	664.545
Q07507	DPT	Homo sapiens	Dermatopontin	DERM_HUMAN	FALSE	1.4393e-08	370569	357610	895083	897189	2.28076e+06	2.08474e+06	231288	395520	154460	148347	304207	510949	651592	717016	147528	134710	1.1206e+06	1398175	408394	401554	332345	337820	344448	880931	1.54855e+06	1.49247e+06	272671	55433.5	211823	249127	268449	257734	1.17421e+06	1.39956e+06	786876	918610
Q07954	LRP1	Homo sapiens	Prolow-density lipoprotein receptor-related protein 1	LRP1_HUMAN	FALSE	7.65654e-12	2902.83	3094.53	5215.95	4984.05	818.011	4697.2	1115.42	1240.28	1838.49	1906.25	1566.41	1518.37	2159.25	2288.52	3239.17	2817.48	1748.26	3416.61	2893.65	3128.47	3023.49	2884.78	1487.59	1592.48	2485.5	1992.2	1974.88	1982.36	988.911	951.82	2384.73	2268.06	1775.37	NaN	1674.01	1789.06
Q07955;Q07955-2;Q07955-3	SRSF1	Homo sapiens	Serine/arginine-rich splicing factor 1;Isoform ASF-2 of Serine/arginine-rich splicing factor 1;Isoform ASF-3 of Serine/arginine-rich splicing factor 1	SRSF1_HUMAN	FALSE	0.000412094	51.9513	22.6467	NaN	NaN	512.701	1212.95	NaN	NaN	15.8637	NaN	NaN	NaN	NaN	NaN	NaN	NaN	114.333	NaN	NaN	NaN	NaN	NaN	NaN	NaN	NaN	NaN	NaN	NaN	NaN	NaN	NaN	NaN	NaN	NaN	NaN	NaN
Q07960	ARHGAP1	Homo sapiens	Rho GTPase-activating protein 1	RHG01_HUMAN	FALSE	6.86427e-14	1514.65	2008.22	4544.56	3707.6	NaN	10334.5	1442.37	1414.71	1410.38	1582.82	1696.09	1599.84	2162	2209.11	3238.69	3134.76	1044.17	NaN	2836.98	3443.44	2604.17	3849.39	1541.88	3880.93	3074.97	2695.01	2248.33	2212.48	1944.11	3287.4	2786.32	2528.99	2923.41	3137.72	2057.5	2902.4
Q08188	TGM3	Homo sapiens	Protein-glutamine gamma-glutamyltransferase E	TGM3_HUMAN	FALSE	1.08953e-17	NaN	NaN	NaN	NaN	NaN	NaN	90.4959	NaN	NaN	NaN	187.492	139.828	NaN	NaN	1.99294	24.6762	NaN	NaN	1018.36	464.734	NaN	NaN	429.11	652.576	1252.08	1704.81	781.408	721.138	NaN	NaN	NaN	NaN	NaN	NaN	NaN	NaN
Q08209;Q08209-2;Q08209-3	PPP3CA	Homo sapiens	Serine/threonine-protein phosphatase 2B catalytic subunit alpha isoform;Isoform 2 of Serine/threonine-protein phosphatase 2B catalytic subunit alpha isoform;Isoform 3 of Serine/threonine-protein phosphatase 2B catalytic subunit alpha isoform	PP2BA_HUMAN	FALSE	3.05883e-16	2000.71	2078.94	4592.09	2748.09	3586.51	NaN	1358.4	1331.23	1254.27	1347.85	1223.13	1281.33	2292.37	1872.55	2432.5	2304.04	2510.35	NaN	1786.28	1710.66	2146.07	2129.01	1401.51	1632.04	2123.71	2469.44	1361.91	1354.52	1399.36	1190.13	1698.73	1863.14	NaN	NaN	1518.15	1434.42
Q08211	DHX9	Homo sapiens	ATP-dependent RNA helicase A	DHX9_HUMAN	FALSE	4.29023e-12	2003.63	1479.16	2618.11	5741.49	11351.5	3067.11	729.814	1111.58	585.965	1176.07	1568.99	1922.9	1697.78	4376.69	2320.93	2094.9	5766.54	30.352	3554.17	1503.81	2957.3	5283.03	11.1955	1383.65	1232.14	2687.55	1587.4	1867.02	2641.9	2876	2313.57	2090.15	2962.52	4038.14	2747.76	4493.87
Q08380	LGALS3BP	Homo sapiens	Galectin-3-binding protein	LG3BP_HUMAN	FALSE	1.08953e-17	4021.55	4486.99	7336.01	5762.55	16848.9	11357.9	17623.1	16721.7	2629.19	2696.8	12884.7	12056.8	40835.5	40444.5	3809.86	3150.99	10412	15952.5	3811.42	4024.63	3232.81	3315.13	25611.2	27072.3	42678.5	43364.1	3010.5	3104.01	12818.8	15014	4440.43	4376.04	28332.9	25238.7	15679.5	17818.8
Q08431;Q08431-4	MFGE8	Homo sapiens	Lactadherin;Isoform 4 of Lactadherin	MFGM_HUMAN	FALSE	5.05574e-16	12707.2	15050.2	41571.3	46425	88673.8	69535.3	28344.1	32120.1	7368.54	8027	31421.7	30146.4	73614.2	73679.2	13995.7	10609.2	52344.4	63358.9	19311	21130.1	14843.2	16117.4	44418.6	44474.8	63407.3	75482.3	9724.18	8543.79	19131.8	26793.4	11363.7	10430.5	35574.1	41033.7	41580.5	41880.6
Q08752	PPID	Homo sapiens	Peptidyl-prolyl cis-trans isomerase D	PPID_HUMAN	FALSE	3.54381e-05	51.3419	NaN	NaN	NaN	NaN	NaN	NaN	80.8086	39.4314	44.104	100.79	30.2639	NaN	NaN	NaN	NaN	NaN	NaN	NaN	NaN	NaN	NaN	NaN	NaN	NaN	NaN	62.9574	62.538	NaN	NaN	274.79	NaN	NaN	NaN	NaN	NaN
Q08945	SSRP1	Homo sapiens	FACT complex subunit SSRP1	SSRP1_HUMAN	FALSE	6.60851e-13	297.874	336.754	1183.59	591.357	2706.06	NaN	163.947	121.53	193.105	212.421	203.31	313.965	166.239	202.535	448.38	359.65	1309.56	NaN	708.345	1787.47	557.085	570.033	828.437	507.656	NaN	829.343	351.032	207.219	537.887	871.484	785.6	443.524	NaN	NaN	1398.05	NaN
Q09028;Q09028-2;Q09028-3;Q09028-4	RBBP4	Homo sapiens	Histone-binding protein RBBP4;Isoform 2 of Histone-binding protein RBBP4;Isoform 3 of Histone-binding protein RBBP4;Isoform 4 of Histone-binding protein RBBP4	RBBP4_HUMAN	FALSE	3.94377e-16	563.85	527.343	686.214	563.803	NaN	NaN	433.391	341.978	419.732	421.954	465.347	434.937	625.967	708.192	560.458	554.872	NaN	NaN	444.022	679.799	870.899	679.451	376.608	857.671	NaN	611.726	518.996	522.493	731.461	303.533	715.792	723.23	937.433	NaN	378.233	450.429
Q09666	AHNAK	Homo sapiens	Neuroblast differentiation-associated protein AHNAK	AHNK_HUMAN	FALSE	3.9076e-14	1445.99	1465.94	2504.07	2050.62	177.462	3133.18	3762.44	3882.48	1319.6	1390.37	3757.49	3668.8	4780.27	4141.97	1154.73	1173.28	7899.17	10170.2	2562.04	2415.83	2268.9	2093.1	5996.46	5891.33	4748.09	5700.23	1984.82	1926.74	6928.93	7211.03	1700.5	2047.12	12971	12024.4	6749.97	6853.37
Q10471	GALNT2	Homo sapiens	Polypeptide N-acetylgalactosaminyltransferase 2	GALT2_HUMAN	FALSE	2.33433e-06	444.63	545.501	NaN	NaN	NaN	NaN	252.392	109.667	210.837	221.087	241.196	241.455	3701.65	NaN	329.162	420.367	NaN	NaN	329.338	NaN	464.208	593.448	NaN	NaN	640.62	NaN	230.291	215.709	NaN	NaN	436.92	543.498	NaN	NaN	NaN	NaN
Q10567;Q10567-2;Q10567-3	AP1B1	Homo sapiens	AP-1 complex subunit beta-1;Isoform B of AP-1 complex subunit beta-1;Isoform C of AP-1 complex subunit beta-1	AP1B1_HUMAN	FALSE	4.86938e-14	429.49	393.473	850.754	NaN	NaN	NaN	115.665	151.212	383.892	369.676	178.975	166.648	124.396	81.7555	380.602	370.983	NaN	NaN	441.914	477.03	403.035	506.217	NaN	256.696	213.714	NaN	381.418	410.206	121.397	135.875	359.947	369.783	NaN	NaN	383.283	NaN
Q12797;Q12797-10	ASPH	Homo sapiens	Aspartyl/asparaginyl beta-hydroxylase;Isoform 10 of Aspartyl/asparaginyl beta-hydroxylase	ASPH_HUMAN	FALSE	2.82321e-11	1136.54	1056.07	2213.74	2262.5	NaN	NaN	1208.1	1024.22	1132.51	1162.29	742.471	779.909	1646.8	1609.45	1879.66	1870.64	NaN	NaN	1806.46	1485.31	1872.26	1582.82	784.485	1241.82	NaN	1467.86	1098.27	953.642	1556.93	1060.69	1443.07	1221.39	NaN	NaN	1078.47	620.068
Q12805;Q12805-2;Q12805-3;Q12805-4;Q12805-5	EFEMP1	Homo sapiens	EGF-containing fibulin-like extracellular matrix protein 1;Isoform 2 of EGF-containing fibulin-like extracellular matrix protein 1;Isoform 3 of EGF-containing fibulin-like extracellular matrix protein 1;Isoform 4 of EGF-containing fibulin-like extracellular matrix protein 1;Isoform 5 of EGF-containing fibulin-like extracellular matrix protein 1	FBLN3_HUMAN	FALSE	8.31972e-17	1164.59	1025.52	1778.4	1253.42	NaN	NaN	1139.54	1034.42	936.023	941.77	892.404	955.408	2093.12	1572.03	1369.2	1215.32	NaN	NaN	1791.63	2150.07	732.382	1111.93	2722.68	1101.99	1386.72	3770.59	1435.63	1033.48	842.621	4065.88	1144.68	984.301	NaN	NaN	704.859	1792.93
Q12874	SF3A3	Homo sapiens	Splicing factor 3A subunit 3	SF3A3_HUMAN	FALSE	1.67755e-17	1017.35	1036.65	1877.37	NaN	16151.9	45523.6	1186.86	1306.47	682.624	515.17	1283.04	752.989	990.817	1316.7	2657.7	2584.21	20591.9	NaN	2809.16	2400.16	2172.59	2153.67	1582.34	1384.97	1405.51	NaN	1820.86	1533.95	2054.02	1474.1	1457.73	1546.75	8733.52	NaN	773.139	NaN
Q12905	ILF2	Homo sapiens	Interleukin enhancer-binding factor 2	ILF2_HUMAN	FALSE	1.73772e-15	311.546	280.549	260.919	328.736	9966.13	4177.87	221.665	228.739	243.757	247.562	63.7499	49.3792	283.678	122.856	368.608	341.444	2906.18	NaN	519.023	721.719	366.393	577.288	365.803	NaN	0.693139	NaN	238.277	252.194	NaN	NaN	166.374	183.663	2213.96	NaN	NaN	NaN
Q12907	LMAN2	Homo sapiens	Vesicular integral-membrane protein VIP36	LMAN2_HUMAN	FALSE	5.39243e-12	7298.41	8083.92	1456.7	1634.33	NaN	NaN	2271.88	2987.2	2701.9	3177.86	1904.35	1993.27	1588.91	3366.73	4440.16	3983.68	NaN	NaN	738.533	214.805	3233.9	3534.95	24.0513	39.8436	NaN	900.087	3191.46	3456.37	749.83	NaN	4296.57	3449.61	NaN	61.4556	10659	33.5231
Q12931;Q12931-2	TRAP1	Homo sapiens	Heat shock protein 75 kDa, mitochondrial;Isoform 2 of Heat shock protein 75 kDa, mitochondrial	TRAP1_HUMAN	FALSE	8.14297e-06	87.3048	153.748	NaN	NaN	NaN	NaN	42.6291	65.1161	63.9308	65.8982	NaN	64.9133	NaN	NaN	96.1977	84.4353	NaN	NaN	NaN	NaN	NaN	NaN	NaN	NaN	NaN	NaN	NaN	61.489	231.51	NaN	138.188	NaN	NaN	NaN	NaN	NaN
Q12959-2;Q12959-4	DLG1	Homo sapiens	Isoform 2 of Disks large homolog 1;Isoform 4 of Disks large homolog 1	DLG1_HUMAN	FALSE	1.50748e-05	496.114	673.054	3948.35	2215.07	NaN	NaN	1392.33	1010.31	931.528	916.455	259.358	426.252	1068.28	1260.66	150.95	94.6441	NaN	731.565	2197.19	1797.17	3476.63	3747.68	2946.46	2587.92	3838.97	4189.69	2112.95	1425.99	3612.38	3299.48	2330.33	2607.47	3093.54	4088.27	3055.85	2407.54
Q12965	MYO1E	Homo sapiens	Unconventional myosin-Ie	MYO1E_HUMAN	FALSE	4.55033e-06	296.13	248.171	NaN	NaN	5.31724	NaN	65.5692	152.246	134.591	131.448	171.406	190.207	388.724	453.409	313.626	173.083	NaN	NaN	NaN	259.629	NaN	169.57	NaN	NaN	NaN	NaN	252.909	132.916	NaN	NaN	170.663	159.215	NaN	NaN	NaN	NaN
Q13011	ECH1	Homo sapiens	Delta(3,5)-Delta(2,4)-dienoyl-CoA isomerase, mitochondrial	ECH1_HUMAN	FALSE	6.42393e-10	2763.05	3453.41	4831.91	4590.99	4429.78	NaN	1575.12	1462.73	2464.45	1737.25	1430.57	1205.16	897.912	967.985	3087.6	2861.42	1873.78	4853.22	2370.5	3321.58	1940.01	2491.41	1474.08	1374.48	NaN	NaN	1626.4	1549.71	607.127	527.819	2192.04	2020.24	NaN	NaN	998.622	NaN
Q13045;Q13045-2;Q13045-3	FLII	Homo sapiens	Protein flightless-1 homolog;Isoform 2 of Protein flightless-1 homolog;Isoform 3 of Protein flightless-1 homolog	FLII_HUMAN	FALSE	1.81347e-07	156.179	248.208	NaN	NaN	NaN	NaN	180.932	189.936	214.524	164.345	NaN	111.085	232.511	365.714	300.259	260.008	NaN	NaN	NaN	NaN	NaN	NaN	NaN	NaN	NaN	NaN	161.987	225.911	NaN	NaN	241.189	98.7909	NaN	NaN	NaN	NaN
Q13085;Q13085-2;Q13085-3;Q13085-4	ACACA	Homo sapiens	Acetyl-CoA carboxylase 1;Isoform 2 of Acetyl-CoA carboxylase 1;Isoform 3 of Acetyl-CoA carboxylase 1;Isoform 4 of Acetyl-CoA carboxylase 1	ACACA_HUMAN	FALSE	5.44957e-06	225.949	259.459	545.016	482.558	NaN	2138.1	228.513	125.578	117.436	54.0976	278.1	331.91	1035.68	621.563	159.289	116.291	4323.72	6686.1	2085.58	2060.7	710.151	817.227	1535.8	580.446	2090.54	1437.9	619.003	498.116	1533.38	1941.8	282.707	162.522	1227.43	NaN	1887.98	1332.02
Q13103	SPP2	Homo sapiens	Secreted phosphoprotein 24	SPP24_HUMAN	FALSE	9.1203e-13	10447.3	10194.3	29231.7	27717.9	42963.2	19486.3	15853.1	16837.2	5236.79	6369.25	20865.4	20237.1	29751.6	33116	12136.7	11184.9	22698.1	41419.5	17540.2	20777.4	15358.5	13613.3	34134.3	39239.7	33484.7	43538.3	12610.4	13308.4	15924.5	17513.7	14983.6	13685.1	23877	29181.8	40568.9	38244.5
Q13131;Q13131-2	PRKAA1	Homo sapiens	5'-AMP-activated protein kinase catalytic subunit alpha-1;Isoform 2 of 5'-AMP-activated protein kinase catalytic subunit alpha-1	AAPK1_HUMAN	FALSE	2.00308e-05	454.19	501.264	NaN	883.69	NaN	NaN	365.398	317.705	271.54	264.679	421.338	403.407	542.092	597.573	465.776	508.599	NaN	NaN	598.071	621.85	247.827	379.68	NaN	NaN	634.427	NaN	342.623	288.828	262.732	NaN	554.833	297.092	NaN	NaN	NaN	NaN
Q13148;Q13148-4	TARDBP	Homo sapiens	TAR DNA-binding protein 43;Isoform 2 of TAR DNA-binding protein 43	TADBP_HUMAN	FALSE	2.19202e-08	150.951	229.013	NaN	NaN	45706.2	230.541	101.535	52.9856	265.989	248.098	64.4566	136.853	NaN	NaN	155.301	146.829	22510.6	NaN	NaN	NaN	110.832	NaN	NaN	NaN	NaN	NaN	161.636	268.333	NaN	NaN	136.793	70.4763	NaN	NaN	NaN	NaN
Q13151	HNRNPA0	Homo sapiens	Heterogeneous nuclear ribonucleoprotein A0	ROA0_HUMAN	FALSE	3.17355e-16	1019.16	1023.83	2887.77	4016.01	57647.4	23488.6	984.447	1179.15	734.192	802.032	965.242	932.571	2962.96	1975.96	2235.01	1896.14	8836.3	5264.9	2548.68	2658.09	3655.21	3313.97	2065.17	1385.71	5849.7	1833.19	1191.35	1283.24	3155.42	2840.83	1554.15	1761.05	6571.14	4218.52	1851.82	1258.21
Q13162	PRDX4	Homo sapiens	Peroxiredoxin-4	PRDX4_HUMAN	FALSE	1.69424e-14	3343.07	3825.71	5076.97	4616.06	5295.37	6.58533	2142.18	2396.33	2648.32	2761.2	1787.31	1589.05	4583.39	4317.53	3347.54	2956.44	920.136	NaN	3209.62	3019.28	2895.39	2960.61	2451.24	2685.31	3019.85	2983.81	2360.58	2449.18	1573.88	1842.24	3595.29	3162.91	1732.42	2687.47	1603.01	1625.09
Q13200;Q13200-3	PSMD2	Homo sapiens	26S proteasome non-ATPase regulatory subunit 2;Isoform 3 of 26S proteasome non-ATPase regulatory subunit 2	PSMD2_HUMAN	FALSE	1.08953e-17	707.666	655.045	1157.41	453.366	NaN	5.62614	641.118	500.149	552.194	568.142	625.491	497.928	477.078	542.021	976.904	792.133	593.368	NaN	759.544	1145.87	977.536	930.259	666.992	NaN	NaN	NaN	672.664	598.293	369.368	576.795	689.155	741.189	NaN	NaN	643.361	574.545
Q13201	MMRN1	Homo sapiens	Multimerin-1	MMRN1_HUMAN	FALSE	0.000134234	1417.7	2449.74	25150.8	22131.5	14136.7	19981.8	1977.18	1736.94	223.768	676.516	4729.94	4860.03	2262.89	4228.01	10572.2	6772.11	8636.13	9626.97	6261.67	4551.35	4006.34	9139.39	17243.9	22352.2	15319.2	19618.6	4875.26	3206.62	18246.5	15208.6	5420.07	7310.89	23080.4	39295.7	11524.1	8899.38
Q13217	DNAJC3	Homo sapiens	DnaJ homolog subfamily C member 3	DNJC3_HUMAN	FALSE	6.92226e-11	730.185	617.869	624.466	980.878	NaN	NaN	1815.95	1734.28	567.137	710.249	1246.54	1107.71	3947.16	4518.19	1172.06	702.969	3770.19	NaN	1183.41	747.985	956.651	475.804	2785.82	1766.27	3748.31	3070.97	758.919	759.496	1882.67	2136.57	603.714	701.386	2749.19	4645.09	1346.84	2224.05
Q13228;Q13228-2;Q13228-4	SELENBP1	Homo sapiens	Methanethiol oxidase;Isoform 2 of Methanethiol oxidase;Isoform 4 of Methanethiol oxidase	SBP1_HUMAN	FALSE	1.53169e-16	3599.96	3623.62	7746.19	7940.17	5157.01	8146.54	5780.8	6383.03	3054.56	3027.49	5433.48	5158.93	8462.44	7650.34	6351.95	5492.82	4183.18	12570.2	7484.17	8427.87	6424.01	6372.62	8994.48	10995.1	7217.89	9706.97	4596.24	4126.2	6773.44	6371.96	6348.32	6005.21	9389.41	8617.68	9397.72	8287.29
Q13263;Q13263-2	TRIM28	Homo sapiens	Transcription intermediary factor 1-beta;Isoform 2 of Transcription intermediary factor 1-beta	TIF1B_HUMAN	FALSE	1.25984e-13	453.248	460.615	NaN	NaN	8479.72	2898.34	263.693	193.42	253.692	364.969	185.737	231.46	273.739	150.619	459.599	495.953	985.134	NaN	1126.23	1198.8	1166.96	724.552	451.29	NaN	978.715	NaN	269.099	340.052	821.345	NaN	533.918	529.21	1225.94	NaN	NaN	1014.15
Q13310;Q13310-2;Q13310-3	PABPC4	Homo sapiens	Polyadenylate-binding protein 4;Isoform 2 of Polyadenylate-binding protein 4;Isoform 3 of Polyadenylate-binding protein 4	PABP4_HUMAN	FALSE	1.74391e-10	131.065	90.6679	352.239	NaN	3683.83	NaN	NaN	NaN	50.1181	35.0838	NaN	45.1848	NaN	NaN	91.1008	95.9247	NaN	NaN	NaN	NaN	570.942	NaN	NaN	NaN	NaN	NaN	135.261	128.57	NaN	NaN	97.451	107.432	NaN	NaN	NaN	NaN
Q13316;Q13316-2	DMP1	Homo sapiens	Dentin matrix acidic phosphoprotein 1;Isoform 2 of Dentin matrix acidic phosphoprotein 1	DMP1_HUMAN	FALSE	3.89555e-08	8610.1	10015.4	25838.7	21363.1	20169.5	22293.5	5786.81	5277.7	3407.09	3923.93	5155.9	4586.77	15035.3	17145	3496.69	3342.65	28461.6	32749.3	17872.4	14307.4	12303.1	12749.4	13793	14091.5	32125.8	24786.5	14054.2	13479.8	17210.7	20648.7	5068.85	7767.04	38868.9	43074.3	14671	13987.5
Q13404;Q13404-1;Q13404-2;Q13404-7;Q13404-8;Q15819	UBE2V1;UBE2V1;UBE2V1;UBE2V1;UBE2V1;UBE2V2	Homo sapiens	Ubiquitin-conjugating enzyme E2 variant 1;Isoform 1 of Ubiquitin-conjugating enzyme E2 variant 1;Isoform 2 of Ubiquitin-conjugating enzyme E2 variant 1;Isoform 5 of Ubiquitin-conjugating enzyme E2 variant 1;Isoform 6 of Ubiquitin-conjugating enzyme E2 variant 1;Ubiquitin-conjugating enzyme E2 variant 2	UB2V1_HUMAN;UB2V1_HUMAN;UB2V1_HUMAN;UB2V1_HUMAN;UB2V1_HUMAN;UB2V2_HUMAN	FALSE	4.53906e-10	1618.21	1396.57	NaN	2543.39	NaN	NaN	3502.95	3275.58	2145.67	2183.85	3534.58	3445.08	3236.81	3187.91	1858.99	1791.62	4042.87	NaN	2816.42	NaN	2067.14	2437.48	3967.12	4268.92	4061.73	4676.93	1717.04	2169.5	4898.64	4954.99	2526.98	2652.26	5784.88	5794.83	3750.66	4256.7
Q13418;Q13418-2;Q13418-3	ILK	Homo sapiens	Integrin-linked protein kinase;Isoform 2 of Integrin-linked protein kinase;Isoform 3 of Integrin-linked protein kinase	ILK_HUMAN	FALSE	8.6357e-06	372.576	168.619	1.25768	NaN	NaN	NaN	218.367	311.146	332.948	328.743	492.678	327.678	NaN	NaN	727.613	543.983	674.23	NaN	616.828	896.534	440.998	295.709	NaN	NaN	NaN	NaN	580.263	371.633	517.718	316.794	182.936	299.322	NaN	NaN	NaN	NaN
Q13423	NNT	Homo sapiens	NAD(P) transhydrogenase, mitochondrial	NNTM_HUMAN	FALSE	8.54682e-09	406.401	327.287	NaN	NaN	NaN	NaN	221.859	193.751	242.55	270.099	161.188	124.117	NaN	NaN	262.903	230.497	NaN	NaN	NaN	NaN	1223.92	458.464	NaN	NaN	NaN	NaN	271.966	252.48	NaN	NaN	230.9	346.2	NaN	NaN	NaN	NaN
Q13425;Q13425-2	SNTB2	Homo sapiens	Beta-2-syntrophin;Isoform 2 of Beta-2-syntrophin	SNTB2_HUMAN	FALSE	1.30679e-13	728.868	693.68	646.592	1131.44	NaN	NaN	1063.64	1032.37	579.169	615.905	921.098	771.068	2151.81	2177.43	1489.53	1117.85	3790.77	2978.8	2506.46	3010.17	2933.73	1497.74	2664.21	862.894	NaN	NaN	932.316	894.563	1408.37	1129.05	943.63	673.701	681.283	NaN	2773.36	1187.35
Q13438;Q13438-2;Q13438-5;Q13438-6;Q13438-7	OS9	Homo sapiens	Protein OS-9;Isoform 2 of Protein OS-9;Isoform 5 of Protein OS-9;Isoform 6 of Protein OS-9;Isoform 7 of Protein OS-9	OS9_HUMAN	FALSE	8.72853e-15	291.618	527.156	1191.08	1736.63	6.2224	NaN	778.403	792.66	227.714	269.706	570.241	601.414	1220.36	1057.83	162.076	221.952	643.01	2839.41	780.093	460.942	762.38	1065.87	1977.72	1951.66	2395.64	3365.74	403.64	381.409	2163.45	2574.5	501.933	645.927	4614.15	3163.99	1793.46	1736.82
Q13488	TCIRG1	Homo sapiens	V-type proton ATPase 116 kDa subunit a3	VPP3_HUMAN	FALSE	1.73557e-09	276.084	453.768	NaN	363.08	NaN	6.65898	356.282	336.827	288.866	311.369	304.731	275.682	NaN	251.118	457.566	409.922	NaN	NaN	1041.24	1004.18	426.957	685.862	NaN	NaN	NaN	NaN	477.308	544.668	NaN	338.14	533.798	451.682	NaN	NaN	NaN	NaN
Q13492;Q13492-2;Q13492-3;Q13492-4;Q13492-5	PICALM	Homo sapiens	Phosphatidylinositol-binding clathrin assembly protein;Isoform 2 of Phosphatidylinositol-binding clathrin assembly protein;Isoform 3 of Phosphatidylinositol-binding clathrin assembly protein;Isoform 4 of Phosphatidylinositol-binding clathrin assembly protein;Isoform 5 of Phosphatidylinositol-binding clathrin assembly protein	PICAL_HUMAN	FALSE	5.84907e-11	104.159	169.22	NaN	NaN	NaN	NaN	98.8772	51.9476	57.0125	35.0131	25.2906	154.346	NaN	NaN	80.2556	106.65	NaN	NaN	NaN	265.828	NaN	NaN	NaN	NaN	NaN	NaN	201.588	68.2316	NaN	NaN	NaN	226.639	NaN	NaN	NaN	NaN
Q13510;Q13510-2	ASAH1	Homo sapiens	Acid ceramidase;Isoform 2 of Acid ceramidase	ASAH1_HUMAN	FALSE	5.19339e-16	2125.7	2385.86	2465.09	3094.33	NaN	NaN	1168.63	1139.67	1602.19	1625.08	1023.22	1018.77	2563.22	2495.24	2278.43	2237.85	NaN	2185.85	2077.05	2248.93	2021.34	2005.51	1554.69	1314.7	3391.17	2795.02	1695.05	1728.79	859.084	937.079	2246.37	2070.94	1425.16	1570.66	791.69	962.981
Q13557;Q13557-10;Q13557-11;Q13557-12;Q13557-3;Q13557-4;Q13557-5;Q13557-6;Q13557-8;Q13557-9	CAMK2D	Homo sapiens	Calcium/calmodulin-dependent protein kinase type II subunit delta;Isoform Delta 10 of Calcium/calmodulin-dependent protein kinase type II subunit delta;Isoform Delta 11 of Calcium/calmodulin-dependent protein kinase type II subunit delta;Isoform Delta 12 of Calcium/calmodulin-dependent protein kinase type II subunit delta;Isoform Delta 3 of Calcium/calmodulin-dependent protein kinase type II subu…	KCC2D_HUMAN	FALSE	7.3469e-13	358.289	445.675	1006.75	671.455	NaN	NaN	345.172	283.48	201.61	231.23	326.991	311.638	516.134	370.339	435.38	325.834	NaN	NaN	565.651	540.657	472.596	702.159	NaN	490.341	NaN	516.67	332.271	338.487	526.975	626.149	251.868	268.198	NaN	NaN	485.364	521.261
[truncated: 447 more rows]

## Sheet: Data
PG.ProteinGroups	Sample 1	Sample 2	Sample 3	Sample 4	Sample 5	Sample 6	Sample 7	Sample 8	Sample 9	Sample 10	Sample 11	Sample 12	Sample 13	Sample 14	Sample 15	Sample 16	Sample 17	Sample 18	Sample 19	Sample 20	Sample 21	Sample 22	Sample 23	Sample 24	Sample 25	Sample 26	Sample 27	Sample 28	Sample 29	Sample 30	Sample 31	Sample 32	Sample 33	Sample 34	Sample 35	Sample 36
[truncated: 1,479 more rows]
