# Supplementary material for: Distinct Extracellular Matrix Protein Signatures of Cortical and Cancellous Bone Allografts Following Processing for Clinical Use
Source: Cells. 2026 May 4;15(9):842. doi: 10.3390/cells15090842 (PMC13163088; doi:10.3390/cells15090842)
Supplement: Supplementary file 1 [file cells-15-00842-s001.zip › Excel_Data/Table S1 Significantly differential proteins between cortical and cancellous allografts in DBG, PHT, and PGI samples.xlsx]

## Sheet: DBG
ProteinID	log2FC	adj_p_value	ProteinDescription	GeneID	in_q70
A5YKK6	-2.05452	0.00212037	CCR4-NOT transcription complex subunit 1;Isoform 2 of CCR4-NOT transcription complex subunit 1;Isoform 3 of CCR4-NOT transcription complex subunit 1	CNOT1	no
O00142	-1.34168	0.000491777	Thymidine kinase 2, mitochondrial;Isoform 2 of Thymidine kinase 2, mitochondrial;Isoform 3 of Thymidine kinase 2, mitochondrial;Isoform 4 of Thymidine kinase 2, mitochondrial;Isoform 5 of Thymidine kinase 2, mitochondrial;Isoform 6 of Thymidine kinase 2, mitochondrial	TK2	no
O00160	-4.06622	0.0123451	Unconventional myosin-If	MYO1F	no
O00203	-1.36529	0.00118323	AP-3 complex subunit beta-1;Isoform 2 of AP-3 complex subunit beta-1	AP3B1	no
O00391	1.42244	0.0137122	Sulfhydryl oxidase 1;Isoform 2 of Sulfhydryl oxidase 1	QSOX1	no
O00410	-1.99496	0.00344463	Importin-5;Isoform 2 of Importin-5;Isoform 3 of Importin-5	IPO5	no
O00468	1.56558	5.13332e-05	Agrin;Isoform 2 of Agrin;Isoform 3 of Agrin;Isoform 4 of Agrin;Isoform 5 of Agrin;Isoform 6 of Agrin;Isoform 7 of Agrin	AGRN	no
O00560	2.32917	1.20568e-05	Syntenin-1;Isoform 2 of Syntenin-1;Isoform 3 of Syntenin-1	SDCBP	no
O00584	1.97698	0.000220963	Ribonuclease T2	RNASET2	no
O14735	-1.31405	0.0354034	CDP-diacylglycerol--inositol 3-phosphatidyltransferase;Isoform 3 of CDP-diacylglycerol--inositol 3-phosphatidyltransferase	CDIPT	no
O14791	-1.18543	0.0117403	Apolipoprotein L1;Isoform 2 of Apolipoprotein L1;Isoform 3 of Apolipoprotein L1	APOL1	no
O14958	3.36076	0.000111351	Calsequestrin-2	CASQ2	no
O15031	1.12912	0.00130355	Plexin-B2	PLXNB2	no
O15061	1.07865	0.0151003	Synemin;Isoform 2 of Synemin;Isoform 3 of Synemin	SYNM	no
O15230	1.70575	1.56941e-05	Laminin subunit alpha-5	LAMA5	no
P02144	5.0576	2.72361e-05	Myoglobin	MB	yes
O43143	-1.18037	0.0208069	Pre-mRNA-splicing factor ATP-dependent RNA helicase DHX15	DHX15	no
O43772	-2.33326	8.27631e-05	Mitochondrial carnitine/acylcarnitine carrier protein	SLC25A20	no
O43776	-1.16134	0.00128476	Asparagine--tRNA ligase, cytoplasmic	NARS1	no
O75106	3.37506	0.00018473	Retina-specific copper amine oxidase	AOC2	yes
O60245	1.99357	0.00566031	Protocadherin-7;Isoform B of Protocadherin-7	PCDH7	no
O60687	1.35336	0.00892233	Sushi repeat-containing protein SRPX2	SRPX2	no
O60936	2.55547	0.0283906	Nucleolar protein 3;Isoform 1 of Nucleolar protein 3;Isoform 3 of Nucleolar protein 3	NOL3	no
O75054	2.42422	0.000406583	Immunoglobulin superfamily member 3;Isoform 2 of Immunoglobulin superfamily member 3	IGSF3	no
Q9Y6V0	3.3362	0.0364039	Protein piccolo;Isoform 6 of Protein piccolo	PCLO	yes
O75355	2.0824	0.00114533	Ectonucleoside triphosphate diphosphohydrolase 3;Isoform 2 of Ectonucleoside triphosphate diphosphohydrolase 3	ENTPD3	no
O75367	1.20251	0.013587	Core histone macro-H2A.1;Isoform 3 of Core histone macro-H2A.1	MACROH2A1	no
O75477	-1.58665	0.00906097	Erlin-1	ERLIN1	no
O75533	-1.33974	0.000210151	Splicing factor 3B subunit 1	SF3B1	no
O75578	1.8051	0.00338587	Integrin alpha-10;Isoform 3 of Integrin alpha-10	ITGA10	no
O75643	-1.03356	0.00575223	U5 small nuclear ribonucleoprotein 200 kDa helicase	SNRNP200	no
Q9NQ76	3.02322	8.21536e-05	Matrix extracellular phosphoglycoprotein;Isoform 2 of Matrix extracellular phosphoglycoprotein	MEPE	yes
O75923	-1.16955	0.000169874	Dysferlin;Isoform 10 of Dysferlin;Isoform 11 of Dysferlin;Isoform 12 of Dysferlin;Isoform 13 of Dysferlin;Isoform 14 of Dysferlin;Isoform 15 of Dysferlin;Isoform 2 of Dysferlin;Isoform 3 of Dysferlin;Isoform 4 of Dysferlin;Isoform 5 of Dysferlin;Isoform 6 of Dysferlin;Isoform 7 of Dysferlin;Isoform 8 of Dysferlin;Isoform 9 of Dysferlin	DYSF	no
P35527	2.99561	1.92447e-06	Keratin, type I cytoskeletal 9	KRT9	yes
O94973	-1.08908	0.00115088	AP-2 complex subunit alpha-2;Isoform 2 of AP-2 complex subunit alpha-2;Isoform 3 of AP-2 complex subunit alpha-2	AP2A2	no
O94979	-1.17518	0.000285227	Protein transport protein Sec31A;Isoform 10 of Protein transport protein Sec31A;Isoform 2 of Protein transport protein Sec31A;Isoform 3 of Protein transport protein Sec31A;Isoform 4 of Protein transport protein Sec31A;Isoform 6 of Protein transport protein Sec31A;Isoform 8 of Protein transport protein Sec31A;Isoform 9 of Protein transport protein Sec31A	SEC31A	no
O95373	-2.12808	0.021076	Importin-7	IPO7	no
O95433	1.1335	0.0436353	Activator of 90 kDa heat shock protein ATPase homolog 1;Isoform 2 of Activator of 90 kDa heat shock protein ATPase homolog 1	AHSA1	no
O95445	-1.39843	0.0125206	Apolipoprotein M	APOM	no
O95479	-1.12649	0.000595893	GDH/6PGL endoplasmic bifunctional protein;Isoform 2 of GDH/6PGL endoplasmic bifunctional protein	H6PD	no
O95967	1.03646	0.0117404	EGF-containing fibulin-like extracellular matrix protein 2	EFEMP2	no
P00403	-2.23157	0.0304401	Cytochrome c oxidase subunit 2	MT-CO2	no
P00441	3.54597	9.21985e-05	Superoxide dismutase [Cu-Zn]	SOD1	no
P00505	1.06857	0.0126437	Aspartate aminotransferase, mitochondrial	GOT2	no
P02750	2.9551	0.00459809	Leucine-rich alpha-2-glycoprotein	LRG1	yes
Q08380	2.59734	5.37543e-05	Galectin-3-binding protein	LGALS3BP	yes
P08294	2.57229	1.20568e-05	Extracellular superoxide dismutase [Cu-Zn]	SOD3	yes
P39059	2.52049	0.000406583	Collagen alpha-1(XV) chain	COL15A1	yes
P02741	2.49508	0.00467835	C-reactive protein	CRP	yes
P04264	2.48637	2.21079e-06	Keratin, type II cytoskeletal 1	KRT1	yes
Q99983	2.47422	0.00126888	Osteomodulin	OMD	yes
P01040	2.10263	3.44717e-05	Cystatin-A	CSTA	no
Q9GZM7	2.46522	1.92447e-06	Tubulointerstitial nephritis antigen-like;Isoform 3 of Tubulointerstitial nephritis antigen-like	TINAGL1	yes
P02765	2.44076	0.000153437	Alpha-2-HS-glycoprotein	AHSG	yes
P01275	3.21523	0.0147972	Pro-glucagon	GCG	no
P20849	2.4407	5.29941e-05	Collagen alpha-1(IX) chain	COL9A1	yes
P43246	2.43937	0.000545421	DNA mismatch repair protein Msh2;Isoform 2 of DNA mismatch repair protein Msh2	MSH2	yes
P07996	2.40779	4.05085e-05	Thrombospondin-1	THBS1	yes
Q7Z3Y8	2.40136	6.06418e-05	Keratin, type I cytoskeletal 27	KRT27	yes
Q15113	2.39696	7.07909e-05	Procollagen C-endopeptidase enhancer 1	PCOLCE	yes
P02538	2.31661	0.00645491	Keratin, type II cytoskeletal 6A	KRT6A	no
Q9BRK3	2.37771	2.72361e-05	Matrix remodeling-associated protein 8;Isoform 2 of Matrix remodeling-associated protein 8;Isoform 3 of Matrix remodeling-associated protein 8	MXRA8	yes
P02655	1.25578	0.00110693	Apolipoprotein C-II	APOC2	no
P02533	2.36545	0.000976167	Keratin, type I cytoskeletal 14	KRT14	yes
P36955	2.33807	0.000130309	Pigment epithelium-derived factor	SERPINF1	yes
P13611	2.3328	8.38393e-05	Versican core protein;Isoform V1 of Versican core protein;Isoform Vint of Versican core protein	VCAN	yes
P04259	2.3302	2.6171e-05	Keratin, type II cytoskeletal 6B	KRT6B	yes
P02745	3.12103	0.0488361	Complement C1q subcomponent subunit A	C1QA	no
Q6UWY5	2.30248	9.69444e-05	Olfactomedin-like protein 1	OLFML1	yes
Q9Y287	2.28018	0.0160351	Integral membrane protein 2B	ITM2B	yes
P02753	1.79309	0.0143015	Retinol-binding protein 4	RBP4	no
Q92765	2.25372	3.96233e-05	Secreted frizzled-related protein 3	FRZB	yes
Q8IVT5	2.24786	6.82667e-05	Kinase suppressor of Ras 1;Isoform 2 of Kinase suppressor of Ras 1;Isoform 3 of Kinase suppressor of Ras 1;Isoform 4 of Kinase suppressor of Ras 1	KSR1	yes
Q9NRN5	2.24106	0.000128108	Olfactomedin-like protein 3	OLFML3	yes
P02786	-1.83361	0.00597444	Transferrin receptor protein 1	TFRC	no
P21810	2.20459	0.000126858	Biglycan	BGN	yes
P03952	-1.08082	0.0129437	Plasma kallikrein	KLKB1	no
P02763	2.16355	0.000274588	Alpha-1-acid glycoprotein 1	ORM1	yes
Q92743	2.15637	4.93064e-05	Serine protease HTRA1	HTRA1	yes
P13646	2.14402	2.76542e-06	Keratin, type I cytoskeletal 13;Isoform 3 of Keratin, type I cytoskeletal 13	KRT13	yes
P04181	-1.09468	0.0467534	Ornithine aminotransferase, mitochondrial	OAT	no
Q9Y240	2.10904	9.61848e-05	C-type lectin domain family 11 member A	CLEC11A	yes
P04216	-1.43557	0.00802914	Thy-1 membrane glycoprotein	THY1	no
Q6UXI7	2.10737	2.6171e-05	Vitrin	VIT	yes
Q13822	2.097	0.000258119	Ectonucleotide pyrophosphatase/phosphodiesterase family member 2;Isoform 2 of Ectonucleotide pyrophosphatase/phosphodiesterase family member 2;Isoform 3 of Ectonucleotide pyrophosphatase/phosphodiesterase family member 2	ENPP2	yes
Q99584	2.04294	3.60795e-06	Protein S100-A13	S100A13	yes
P08779	2.02136	0.0229807	Keratin, type I cytoskeletal 16	KRT16	yes
P05089	2.43467	0.000101471	Arginase-1;Isoform 2 of Arginase-1	ARG1	no
P19022	2.02025	0.000283448	Cadherin-2	CDH2	yes
P05107	-1.16124	0.0053606	Integrin beta-2	ITGB2	no
P05141	-1.85978	0.000169874	ADP/ATP translocase 2	SLC25A5	no
P05154	1.53352	0.000626336	Plasma serine protease inhibitor	SERPINA5	no
O15335	2.01107	0.00119338	Chondroadherin	CHAD	yes
P13647	2.00258	6.61879e-05	Keratin, type II cytoskeletal 5	KRT5	yes
Q9BXJ0	1.984	0.00148735	Complement C1q tumor necrosis factor-related protein 5	C1QTNF5	yes
Q8IUL8	1.98075	0.000625433	Cartilage intermediate layer protein 2	CILP2	yes
P06732	3.03826	5.37543e-05	Creatine kinase M-type	CKM	no
P50281	1.97471	0.000414733	Matrix metalloproteinase-14	MMP14	yes
P06865	-1.60595	0.00143392	Beta-hexosaminidase subunit alpha	HEXA	no
O94769	1.96969	0.000626336	Extracellular matrix protein 2;Isoform 2 of Extracellular matrix protein 2	ECM2	yes
P08253	1.96651	0.00104672	72 kDa type IV collagenase;Isoform 2 of 72 kDa type IV collagenase;Isoform 3 of 72 kDa type IV collagenase	MMP2	yes
P80303	1.92268	0.00175014	Nucleobindin-2;Isoform 2 of Nucleobindin-2	NUCB2	yes
Q08431	1.90709	0.000298113	Lactadherin;Isoform 4 of Lactadherin	MFGE8	yes
P48595	1.90313	0.0221125	Serpin B10	SERPINB10	yes
P17936	1.86405	0.000130309	Insulin-like growth factor-binding protein 3;Isoform 2 of Insulin-like growth factor-binding protein 3	IGFBP3	yes
Q9UM22	1.8598	0.00164303	Mammalian ependymin-related protein 1	EPDR1	yes
P16070	1.85002	0.00876866	CD44 antigen;Isoform 10 of CD44 antigen;Isoform 11 of CD44 antigen;Isoform 12 of CD44 antigen;Isoform 13 of CD44 antigen;Isoform 14 of CD44 antigen;Isoform 16 of CD44 antigen;Isoform 17 of CD44 antigen;Isoform 18 of CD44 antigen;Isoform 3 of CD44 antigen;Isoform 4 of CD44 antigen;Isoform 5 of CD44 antigen;Isoform 6 of CD44 antigen;Isoform 7 of CD44 antigen;Isoform 8 of CD44 antigen	CD44	yes
P05452	1.84187	0.000480663	Tetranectin	CLEC3B	yes
P35908	1.82819	0.000282792	Keratin, type II cytoskeletal 2 epidermal	KRT2	yes
P08476	3.10304	8.27631e-05	Inhibin beta A chain	INHBA	no
P08514	-1.97482	0.000741072	Integrin alpha-IIb	ITGA2B	no
P08572	1.17974	0.00439856	Collagen alpha-2(IV) chain	COL4A2	no
P08575	-1.91473	3.21715e-06	Receptor-type tyrosine-protein phosphatase C;Isoform 8 of Receptor-type tyrosine-protein phosphatase C;Isoform 2 of Receptor-type tyrosine-protein phosphatase C;Isoform 3 of Receptor-type tyrosine-protein phosphatase C;Isoform 4 of Receptor-type tyrosine-protein phosphatase C;Isoform 5 of Receptor-type tyrosine-protein phosphatase C;Isoform 6 of Receptor-type tyrosine-protein phosphatase C;Isofor…	PTPRC	no
P08590	1.68333	0.0124559	Myosin light chain 3	MYL3	no
P05186	1.77379	0.000745214	Alkaline phosphatase, tissue-nonspecific isozyme	ALPL	yes
P20774	1.76233	0.000293645	Mimecan	OGN	yes
P51884	1.76135	0.00128476	Lumican	LUM	yes
P09104	2.97743	5.8568e-06	Gamma-enolase	ENO2	no
P09486	3.17479	2.72361e-05	SPARC	SPARC	no
P09622	1.30589	0.0213346	Dihydrolipoyl dehydrogenase, mitochondrial;Isoform 2 of Dihydrolipoyl dehydrogenase, mitochondrial;Isoform 3 of Dihydrolipoyl dehydrogenase, mitochondrial	DLD	no
P09871	-1.24144	0.000283448	Complement C1s subcomponent	C1S	no
P09917	-1.26019	0.00314892	Polyunsaturated fatty acid 5-lipoxygenase;Isoform 2 of Polyunsaturated fatty acid 5-lipoxygenase;Isoform 3 of Polyunsaturated fatty acid 5-lipoxygenase;Isoform 5 of Polyunsaturated fatty acid 5-lipoxygenase	ALOX5	no
P09960	-1.10552	0.0129437	Leukotriene A-4 hydrolase;Isoform 2 of Leukotriene A-4 hydrolase;Isoform 3 of Leukotriene A-4 hydrolase;Isoform 4 of Leukotriene A-4 hydrolase	LTA4H	no
P00734	1.74317	0.000356547	Prothrombin	F2	yes
P10619	-1.66353	0.00992753	Lysosomal protective protein;Isoform 2 of Lysosomal protective protein	CTSA	no
P10645	1.0093	0.023936	Chromogranin-A	CHGA	no
P78539	1.73734	0.0030406	Sushi repeat-containing protein SRPX;Isoform 2 of Sushi repeat-containing protein SRPX;Isoform 3 of Sushi repeat-containing protein SRPX;Isoform 5 of Sushi repeat-containing protein SRPX	SRPX	yes
P11166	-1.76514	0.00380818	Solute carrier family 2, facilitated glucose transporter member 1	SLC2A1	no
Q75V66	1.72888	0.000355253	Anoctamin-5	ANO5	yes
P11362	2.27434	0.000958594	Fibroblast growth factor receptor 1;Isoform 7 of Fibroblast growth factor receptor 1;Isoform 9 of Fibroblast growth factor receptor 1;Isoform 11 of Fibroblast growth factor receptor 1;Isoform 13 of Fibroblast growth factor receptor 1;Isoform 15 of Fibroblast growth factor receptor 1;Isoform 4 of Fibroblast growth factor receptor 1;Isoform 20 of Fibroblast growth factor receptor 1;Isoform 21 of Fi…	FGFR1	no
P13645	1.68393	0.000332202	Keratin, type I cytoskeletal 10	KRT10	yes
P11717	-2.31512	0.0159878	Cation-independent mannose-6-phosphate receptor	IGF2R	no
P04196	1.68163	0.00290378	Histidine-rich glycoprotein	HRG	yes
P13497	1.91208	0.00366117	Bone morphogenetic protein 1;Isoform BMP1-1 of Bone morphogenetic protein 1;Isoform BMP1-6 of Bone morphogenetic protein 1;Isoform BMP1-7 of Bone morphogenetic protein 1	BMP1	no
P01137	1.67352	0.000138878	Transforming growth factor beta-1 proprotein	TGFB1	yes
Q96AQ6	1.656	0.00336177	Pre-B-cell leukemia transcription factor-interacting protein 1;Isoform 2 of Pre-B-cell leukemia transcription factor-interacting protein 1	PBXIP1	yes
P35858	1.65346	0.00139183	Insulin-like growth factor-binding protein complex acid labile subunit;Isoform 2 of Insulin-like growth factor-binding protein complex acid labile subunit	IGFALS	yes
P22891	1.64869	0.00120597	Vitamin K-dependent protein Z;Isoform 2 of Vitamin K-dependent protein Z	PROZ	yes
Q9Y6C2	1.64654	6.72292e-05	EMILIN-1	EMILIN1	yes
P13804	-1.55758	0.0154516	Electron transfer flavoprotein subunit alpha, mitochondrial;Isoform 2 of Electron transfer flavoprotein subunit alpha, mitochondrial	ETFA	no
P13807	-1.53538	0.000806772	Glycogen [starch] synthase, muscle;Isoform 2 of Glycogen [starch] synthase, muscle	GYS1	no
P13861	1.08683	0.000492871	cAMP-dependent protein kinase type II-alpha regulatory subunit;Isoform 2 of cAMP-dependent protein kinase type II-alpha regulatory subunit	PRKAR2A	no
P02818	1.63126	0.046781	Osteocalcin	BGLAP	yes
Q9UK55	1.62543	0.000775561	Protein Z-dependent protease inhibitor	SERPINA10	yes
P14923	3.49378	4.96452e-06	Junction plakoglobin	JUP	no
Q6UVK1	1.62502	1.20568e-05	Chondroitin sulfate proteoglycan 4	CSPG4	yes
Q9BXN1	1.61674	1.20568e-05	Asporin	ASPN	yes
P15311	1.08654	0.000409975	Ezrin	EZR	no
P15559	1.8766	3.49547e-05	NAD(P)H dehydrogenase [quinone] 1;Isoform 2 of NAD(P)H dehydrogenase [quinone] 1;Isoform 3 of NAD(P)H dehydrogenase [quinone] 1	NQO1	no
P15924	2.5424	1.66669e-05	Desmoplakin	DSP	no
P15088	1.6145	0.0256213	Mast cell carboxypeptidase A	CPA3	yes
P16284	1.23237	0.00116444	Platelet endothelial cell adhesion molecule;Isoform Delta12 of Platelet endothelial cell adhesion molecule;Isoform Delta13 of Platelet endothelial cell adhesion molecule;Isoform Delta14 of Platelet endothelial cell adhesion molecule;Isoform Delta14-15 of Platelet endothelial cell adhesion molecule;Isoform Delta15 of Platelet endothelial cell adhesion molecule	PECAM1	no
P16615	-1.26708	0.000907467	Sarcoplasmic/endoplasmic reticulum calcium ATPase 2;Isoform 2 of Sarcoplasmic/endoplasmic reticulum calcium ATPase 2;Isoform 3 of Sarcoplasmic/endoplasmic reticulum calcium ATPase 2;Isoform 4 of Sarcoplasmic/endoplasmic reticulum calcium ATPase 2;Isoform 5 of Sarcoplasmic/endoplasmic reticulum calcium ATPase 2	ATP2A2	no
Q09666	1.59286	3.55263e-06	Neuroblast differentiation-associated protein AHNAK	AHNAK	yes
P16870	2.68422	0.00059041	Carboxypeptidase E;Isoform 2 of Carboxypeptidase E	CPE	no
P13591	1.59131	5.08452e-05	Neural cell adhesion molecule 1;Isoform 2 of Neural cell adhesion molecule 1;Isoform 3 of Neural cell adhesion molecule 1;Isoform 4 of Neural cell adhesion molecule 1	NCAM1	yes
P18124	-1.73932	6.06418e-05	60S ribosomal protein L7	RPL7	no
P01008	1.57767	0.00139183	Antithrombin-III	SERPINC1	yes
P19021	2.95276	0.000645319	Peptidyl-glycine alpha-amidating monooxygenase;Isoform 2 of Peptidyl-glycine alpha-amidating monooxygenase;Isoform 3 of Peptidyl-glycine alpha-amidating monooxygenase;Isoform 4 of Peptidyl-glycine alpha-amidating monooxygenase;Isoform 5 of Peptidyl-glycine alpha-amidating monooxygenase;Isoform 6 of Peptidyl-glycine alpha-amidating monooxygenase	PAM	no
Q14393	1.57674	0.00119338	Growth arrest-specific protein 6;Isoform 2 of Growth arrest-specific protein 6;Isoform 3 of Growth arrest-specific protein 6;Isoform 4 of Growth arrest-specific protein 6;Isoform 5 of Growth arrest-specific protein 6	GAS6	yes
P20231	1.57089	0.0127992	Tryptase beta-2;Tryptase alpha/beta-1;Isoform 2 of Tryptase alpha/beta-1	TPSB2	no
P20292	-2.20822	0.00017224	Arachidonate 5-lipoxygenase-activating protein	ALOX5AP	no
Q8NFW1	1.55093	0.000244545	Collagen alpha-1(XXII) chain;Isoform 2 of Collagen alpha-1(XXII) chain	COL22A1	yes
P07585	1.49061	0.002671	Decorin	DCN	yes
Q6YHK3	1.48742	0.00186838	CD109 antigen	CD109	yes
P21283	-1.17046	0.0308108	V-type proton ATPase subunit C 1	ATP6V1C1	no
P21589	1.49167	2.72361e-05	5'-nucleotidase;Isoform 2 of 5'-nucleotidase	NT5E	no
Q15404	1.4831	3.23822e-05	Ras suppressor protein 1	RSU1	yes
P22314	1.46344	0.0144203	Ubiquitin-like modifier-activating enzyme 1;Isoform 2 of Ubiquitin-like modifier-activating enzyme 1	UBA1	no
P57103	1.47398	0.00344463	Sodium/calcium exchanger 3;Isoform 2 of Sodium/calcium exchanger 3;Isoform 7 of Sodium/calcium exchanger 3	SLC8A3	yes
P23142	-1.03573	0.00634085	Fibulin-1	FBLN1	no
Q8IUX7	1.46963	0.00111682	Adipocyte enhancer-binding protein 1	AEBP1	yes
P25311	1.89789	0.00018473	Zinc-alpha-2-glycoprotein	AZGP1	no
P25786	1.67094	0.0225486	Proteasome subunit alpha type-1;Isoform Long of Proteasome subunit alpha type-1	PSMA1	no
P26022	2.46733	1.92447e-06	Pentraxin-related protein PTX3	PTX3	no
P26373	-1.08083	0.000357689	60S ribosomal protein L13;Isoform 2 of 60S ribosomal protein L13	RPL13	no
P26440	-1.25875	0.0040832	Isovaleryl-CoA dehydrogenase, mitochondrial;Isoform 2 of Isovaleryl-CoA dehydrogenase, mitochondrial	IVD	no
P26447	1.4643	0.000595893	Protein S100-A4	S100A4	no
P98160	1.46494	8.27631e-05	Basement membrane-specific heparan sulfate proteoglycan core protein	HSPG2	yes
P27701	-2.54582	0.000890613	CD82 antigen;Isoform 2 of CD82 antigen	CD82	no
P29401	1.68493	0.00498324	Transketolase;Isoform 2 of Transketolase	TKT	no
P31146	-1.82671	0.0019147	Coronin-1A	CORO1A	no
P34820	1.20754	0.0210216	Bone morphogenetic protein 8B;Bone morphogenetic protein 8A	BMP8B	no
P34897	-1.29396	0.00117018	Serine hydroxymethyltransferase, mitochondrial;Isoform 3 of Serine hydroxymethyltransferase, mitochondrial	SHMT2	no
O43795	1.44666	0.00233	Unconventional myosin-Ib;Isoform 2 of Unconventional myosin-Ib	MYO1B	yes
P35222	1.55373	9.72586e-05	Catenin beta-1	CTNNB1	no
P35237	1.02727	0.00688926	Serpin B6	SERPINB6	no
P35443	1.97248	0.0068086	Thrombospondin-4	THBS4	no
Q96CG8	1.44152	0.00123135	Collagen triple helix repeat-containing protein 1;Isoform 3 of Collagen triple helix repeat-containing protein 1	CTHRC1	yes
P0CG47	1.4157	0.006147	Polyubiquitin-B;Polyubiquitin-C;Ubiquitin-40S ribosomal protein S27a;Ubiquitin-60S ribosomal protein L40	UBB	yes
P13942	1.388	0.00287308	Collagen alpha-2(XI) chain;Isoform 2 of Collagen alpha-2(XI) chain;Isoform 3 of Collagen alpha-2(XI) chain;Isoform 4 of Collagen alpha-2(XI) chain;Isoform 5 of Collagen alpha-2(XI) chain;Isoform 6 of Collagen alpha-2(XI) chain;Isoform 7 of Collagen alpha-2(XI) chain;Isoform 8 of Collagen alpha-2(XI) chain	COL11A2	yes
P35573	-1.38255	0.00458303	Glycogen debranching enzyme	AGL	no
P35637	1.75258	0.00382074	RNA-binding protein FUS;Isoform Short of RNA-binding protein FUS	FUS	no
P35030	1.3812	0.00340515	Trypsin-3;Isoform 2 of Trypsin-3;Isoform 3 of Trypsin-3;Isoform 4 of Trypsin-3;Isoform 5 of Trypsin-3	PRSS3	yes
Q6NZI2	1.37957	0.00280769	Caveolae-associated protein 1	CAVIN1	yes
P36551	-1.19709	0.0313343	Oxygen-dependent coproporphyrinogen-III oxidase, mitochondrial	CPOX	no
P36578	-1.34899	0.0143015	60S ribosomal protein L4	RPL4	no
P01042-2	1.36828	0.00342071	Isoform LMW of Kininogen-1	KNG1	yes
P37802	1.47972	0.00714973	Transgelin-2;Isoform 2 of Transgelin-2	TAGLN2	no
Q969G5	1.3649	0.000298113	Caveolae-associated protein 3	CAVIN3	yes
P40261	-2.69112	0.000169874	Nicotinamide N-methyltransferase	NNMT	no
P41252	-2.10371	0.00118323	Isoleucine--tRNA ligase, cytoplasmic	IARS1	no
P42224	1.24972	0.000458765	Signal transducer and activator of transcription 1-alpha/beta;Isoform Beta of Signal transducer and activator of transcription 1-alpha/beta	STAT1	no
P42704	-1.74332	0.00212037	Leucine-rich PPR motif-containing protein, mitochondrial	LRPPRC	no
P43121	1.84757	0.000219325	Cell surface glycoprotein MUC18	MCAM	no
Q99715	1.34454	0.000500276	Collagen alpha-1(XII) chain;Isoform 4 of Collagen alpha-1(XII) chain	COL12A1	yes
P43304	-1.04979	0.00434874	Glycerol-3-phosphate dehydrogenase, mitochondrial;Isoform 2 of Glycerol-3-phosphate dehydrogenase, mitochondrial	GPD2	no
P46108	1.35606	1.20568e-05	Adapter molecule crk;Isoform Crk-I of Adapter molecule crk	CRK	no
P46459	-1.00469	0.00161224	Vesicle-fusing ATPase;Isoform 2 of Vesicle-fusing ATPase	NSF	no
P46776	-1.12513	0.000643747	60S ribosomal protein L27a	RPL27A	no
P01011	1.34436	0.00212037	Alpha-1-antichymotrypsin	SERPINA3	yes
P47972	2.28743	0.000392969	Neuronal pentraxin-2	NPTX2	no
P48047	-1.97468	0.00120597	ATP synthase subunit O, mitochondrial	ATP5PO	no
P48061	1.32775	0.00017224	Stromal cell-derived factor 1;Isoform Alpha of Stromal cell-derived factor 1;Isoform Gamma of Stromal cell-derived factor 1;Isoform Delta of Stromal cell-derived factor 1;Isoform Epsilon of Stromal cell-derived factor 1;Isoform Theta of Stromal cell-derived factor 1	CXCL12	no
P00738	1.33745	0.0235893	Haptoglobin	HP	yes
P48637	1.41492	0.00321532	Glutathione synthetase;Isoform 2 of Glutathione synthetase	GSS	no
P48729	-1.66002	0.00461491	Casein kinase I isoform alpha;Isoform 3 of Casein kinase I isoform alpha	CSNK1A1	no
P10909	1.33148	0.000596071	Clusterin;Isoform 2 of Clusterin;Isoform 4 of Clusterin;Isoform 5 of Clusterin;Isoform 6 of Clusterin	CLU	yes
P48960	1.43909	1.93518e-05	Adhesion G protein-coupled receptor E5;Isoform 2 of Adhesion G protein-coupled receptor E5;Isoform 3 of Adhesion G protein-coupled receptor E5	ADGRE5	no
P49207	-2.82932	6.08512e-06	60S ribosomal protein L34	RPL34	no
P49257	-2.20467	2.21079e-06	Protein ERGIC-53	LMAN1	no
P49327	-1.03136	0.00959952	Fatty acid synthase	FASN	no
P49419	-1.05495	0.000545421	Alpha-aminoadipic semialdehyde dehydrogenase;Isoform 2 of Alpha-aminoadipic semialdehyde dehydrogenase;Isoform 4 of Alpha-aminoadipic semialdehyde dehydrogenase	ALDH7A1	no
P49589	-1.19088	0.0330967	Cysteine--tRNA ligase, cytoplasmic;Isoform 2 of Cysteine--tRNA ligase, cytoplasmic;Isoform 3 of Cysteine--tRNA ligase, cytoplasmic	CARS1	no
P49591	1.36548	0.000625433	Serine--tRNA ligase, cytoplasmic	SARS1	no
P49913	-1.98656	0.00925517	Cathelicidin antimicrobial peptide	CAMP	no
P49961	-2.60254	0.000220963	Ectonucleoside triphosphate diphosphohydrolase 1;Isoform 2 of Ectonucleoside triphosphate diphosphohydrolase 1;Isoform 3 of Ectonucleoside triphosphate diphosphohydrolase 1;Isoform 4 of Ectonucleoside triphosphate diphosphohydrolase 1;Isoform 5 of Ectonucleoside triphosphate diphosphohydrolase 1;Isoform 6 of Ectonucleoside triphosphate diphosphohydrolase 1	ENTPD1	no
P50148	2.97254	0.0154516	Guanine nucleotide-binding protein G(q) subunit alpha	GNAQ	no
Q13103	1.30773	0.00139183	Secreted phosphoprotein 24	SPP2	yes
P50416	-1.48095	0.000491777	Carnitine O-palmitoyltransferase 1, liver isoform;Isoform 2 of Carnitine O-palmitoyltransferase 1, liver isoform	CPT1A	no
P50454	-1.17584	0.00114533	Serpin H1	SERPINH1	no
Q03252	1.29822	0.000347012	Lamin-B2	LMNB2	yes
P51178	1.8828	0.00139679	1-phosphatidylinositol 4,5-bisphosphate phosphodiesterase delta-1;Isoform 2 of 1-phosphatidylinositol 4,5-bisphosphate phosphodiesterase delta-1	PLCD1	no
P51692	-3.75213	0.00139183	Signal transducer and activator of transcription 5B	STAT5B	no
P51812	2.17513	0.00266152	Ribosomal protein S6 kinase alpha-3	RPS6KA3	no
P06756	1.2859	0.00699663	Integrin alpha-V;Isoform 3 of Integrin alpha-V	ITGAV	yes
P02545	1.27636	5.73034e-05	Prelamin-A/C;Isoform C of Prelamin-A/C;Isoform 6 of Prelamin-A/C	LMNA	yes
P53007	-1.06044	0.00393842	Tricarboxylate transport protein, mitochondrial	SLC25A1	no
P53618	-1.15996	0.00110693	Coatomer subunit beta	COPB1	no
P54652	1.17219	0.000639316	Heat shock-related 70 kDa protein 2	HSPA2	no
P54727	1.00717	0.00290036	UV excision repair protein RAD23 homolog B	RAD23B	no
P54802	-1.96071	0.00831766	Alpha-N-acetylglucosaminidase	NAGLU	no
P55058	-2.14427	0.000356547	Phospholipid transfer protein;Isoform 2 of Phospholipid transfer protein;Isoform 3 of Phospholipid transfer protein	PLTP	no
P55263	3.15188	0.0170485	Adenosine kinase;Isoform 2 of Adenosine kinase;Isoform 3 of Adenosine kinase	ADK	no
P55268	1.40156	7.98745e-06	Laminin subunit beta-2	LAMB2	no
O75718	1.2186	0.00194653	Cartilage-associated protein	CRTAP	yes
P60228	-1.93105	7.07909e-05	Eukaryotic translation initiation factor 3 subunit E	EIF3E	no
P61009	-1.36229	0.00603149	Signal peptidase complex subunit 3	SPCS3	no
P61812	2.39128	5.29941e-05	Transforming growth factor beta-2 proprotein;Isoform B of Transforming growth factor beta-2 proprotein	TGFB2	no
P62191	1.21227	9.42444e-05	26S proteasome regulatory subunit 4	PSMC1	no
P04406	1.21766	0.0136727	Glyceraldehyde-3-phosphate dehydrogenase	GAPDH	yes
P62269	-1.37317	0.00225816	40S ribosomal protein S18	RPS18	no
P62277	-1.90461	0.000332202	40S ribosomal protein S13	RPS13	no
P62310	1.73931	0.000133285	U6 snRNA-associated Sm-like protein LSm3	LSM3	no
P62314	3.07675	0.0256391	Small nuclear ribonucleoprotein Sm D1	SNRPD1	no
P62851	-1.01862	0.000432876	40S ribosomal protein S25	RPS25	no
P62906	-1.34885	0.000491777	60S ribosomal protein L10a	RPL10A	no
P63173	-1.1305	0.00686531	60S ribosomal protein L38	RPL38	no
P78347	4.09287	0.00521894	General transcription factor II-I;Isoform 2 of General transcription factor II-I;Isoform 3 of General transcription factor II-I;Isoform 4 of General transcription factor II-I	GTF2I	no
Q4V9L6	1.21738	0.00227609	Transmembrane protein 119	TMEM119	yes
P78562	1.83223	0.00129765	Phosphate-regulating neutral endopeptidase PHEX	PHEX	no
P80108	-1.70209	0.00329735	Phosphatidylinositol-glycan-specific phospholipase D	GPLD1	no
P80188	-1.04008	0.0114572	Neutrophil gelatinase-associated lipocalin;Isoform 2 of Neutrophil gelatinase-associated lipocalin	LCN2	no
P01009	1.20132	0.0399049	Alpha-1-antitrypsin	SERPINA1	yes
P20908	1.19744	0.0130859	Collagen alpha-1(V) chain	COL5A1	yes
P06396	1.19307	0.000433402	Gelsolin	GSN	yes
P00740	1.1913	0.00930954	Coagulation factor IX;Isoform 2 of Coagulation factor IX	F9	yes
Q02218	2.10502	0.00408706	2-oxoglutarate dehydrogenase, mitochondrial;Isoform 2 of 2-oxoglutarate dehydrogenase, mitochondrial	OGDH	no
Q02252	-1.06527	0.000860941	Methylmalonate-semialdehyde dehydrogenase [acylating], mitochondrial;Isoform 2 of Methylmalonate-semialdehyde dehydrogenase [acylating], mitochondrial	ALDH6A1	no
Q02818	1.13828	0.00686531	Nucleobindin-1	NUCB1	no
Q02878	-1.18977	0.0159318	60S ribosomal protein L6	RPL6	no
Q02952	1.30642	0.000282792	A-kinase anchor protein 12;Isoform 2 of A-kinase anchor protein 12;Isoform 3 of A-kinase anchor protein 12	AKAP12	no
Q02978	-1.55785	0.0163488	Mitochondrial 2-oxoglutarate/malate carrier protein	SLC25A11	no
P08709	1.17657	0.0192667	Coagulation factor VII;Isoform B of Coagulation factor VII	F7	yes
Q07157	1.14648	0.00105695	Tight junction protein ZO-1;Isoform Short of Tight junction protein ZO-1	TJP1	no
P12035	1.15955	0.00334013	Keratin, type II cytoskeletal 3	KRT3	yes
P04070	1.15894	0.00344849	Vitamin K-dependent protein C;Isoform 2 of Vitamin K-dependent protein C	PROC	yes
P02462	1.15241	0.00304541	Collagen alpha-1(IV) chain	COL4A1	yes
P00742	1.14506	0.00624862	Coagulation factor X	F10	yes
Q10567	-1.54198	5.02873e-05	AP-1 complex subunit beta-1;Isoform B of AP-1 complex subunit beta-1;Isoform C of AP-1 complex subunit beta-1	AP1B1	no
Q12905	-1.13735	0.0322583	Interleukin enhancer-binding factor 2	ILF2	no
Q07507	1.13041	0.0188107	Dermatopontin	DPT	yes
Q13011	-1.11704	0.000860941	Delta(3,5)-Delta(2,4)-dienoyl-CoA isomerase, mitochondrial	ECH1	no
Q13085	1.31492	0.0437803	Acetyl-CoA carboxylase 1;Isoform 2 of Acetyl-CoA carboxylase 1;Isoform 3 of Acetyl-CoA carboxylase 1;Isoform 4 of Acetyl-CoA carboxylase 1	ACACA	no
P02511	1.12572	6.06418e-05	Alpha-crystallin B chain	CRYAB	yes
Q13148	-1.2033	0.00741261	TAR DNA-binding protein 43;Isoform 2 of TAR DNA-binding protein 43	TARDBP	no
Q13217	1.50098	0.00365192	DnaJ homolog subfamily C member 3	DNAJC3	no
Q13438	1.60286	0.000585927	Protein OS-9;Isoform 2 of Protein OS-9;Isoform 5 of Protein OS-9;Isoform 6 of Protein OS-9;Isoform 7 of Protein OS-9	OS9	no
Q13609	3.16277	3.55263e-06	Deoxyribonuclease gamma	DNASE1L3	no
Q13641	3.10162	0.000283448	Trophoblast glycoprotein	TPBG	no
Q13724	-1.56866	0.000253009	Mannosyl-oligosaccharide glucosidase;Isoform 2 of Mannosyl-oligosaccharide glucosidase	MOGS	no
P14543	1.12442	6.06418e-05	Nidogen-1	NID1	yes
Q13867	1.10546	0.0170882	Bleomycin hydrolase	BLMH	no
Q14011	2.11466	0.00118323	Cold-inducible RNA-binding protein;Isoform 2 of Cold-inducible RNA-binding protein	CIRBP	no
Q14118	1.86791	0.00219038	Dystroglycan	DAG1	no
Q14152	-1.5005	0.0368597	Eukaryotic translation initiation factor 3 subunit A;Isoform 2 of Eukaryotic translation initiation factor 3 subunit A	EIF3A	no
P16671	1.11703	7.71619e-05	Platelet glycoprotein 4;Isoform 3 of Platelet glycoprotein 4	CD36	yes
Q14517	1.94062	0.000985587	Protocadherin Fat 1	FAT1	no
Q15019	1.06896	0.000545421	Septin-2;Isoform 2 of Septin-2;Isoform 3 of Septin-2	SEPTIN2	no
P11234	1.10768	0.00741261	Ras-related protein Ral-B;Isoform 2 of Ras-related protein Ral-B;Isoform 3 of Ras-related protein Ral-B	RALB	yes
Q15118	-1.12375	0.0170976	[Pyruvate dehydrogenase (acetyl-transferring)] kinase isozyme 1, mitochondrial	PDK1	no
Q15198	2.16485	0.00139679	Platelet-derived growth factor receptor-like protein	PDGFRL	no
Q15233	-1.13999	0.0434549	Non-POU domain-containing octamer-binding protein;Isoform 2 of Non-POU domain-containing octamer-binding protein	NONO	no
Q15293	1.21265	2.6171e-05	Reticulocalbin-1	RCN1	no
P08123	1.09683	0.0408768	Collagen alpha-2(I) chain	COL1A2	yes
Q16563-2	-1.68423	0.00117018	Isoform 2 of Synaptophysin-like protein 1	SYPL1	no
Q16658	-1.5086	0.00166824	Fascin	FSCN1	no
Q16698	-1.13078	0.00162593	2,4-dienoyl-CoA reductase [(3E)-enoyl-CoA-producing], mitochondrial;Isoform 2 of 2,4-dienoyl-CoA reductase [(3E)-enoyl-CoA-producing], mitochondrial	DECR1	no
Q16795	-3.1832	0.00434874	NADH dehydrogenase [ubiquinone] 1 alpha subcomplex subunit 9, mitochondrial	NDUFA9	no
Q3SY69	1.11984	0.00970515	Mitochondrial 10-formyltetrahydrofolate dehydrogenase	ALDH1L2	no
Q4G0N4	-1.16296	0.00213541	NAD kinase 2, mitochondrial;Isoform 2 of NAD kinase 2, mitochondrial	NADK2	no
P18206	1.085	2.88275e-05	Vinculin;Isoform 1 of Vinculin	VCL	yes
Q4ZHG4	1.38659	0.00161224	Fibronectin type III domain-containing protein 1	FNDC1	no
Q58EX2	2.01598	2.72361e-05	Protein sidekick-2;Isoform 3 of Protein sidekick-2;Isoform 4 of Protein sidekick-2	SDK2	no
Q5D862	2.26431	0.00205343	Filaggrin-2	FLG2	no
Q5EB52	-1.49003	0.00128476	Mesoderm-specific transcript homolog protein;Isoform 2 of Mesoderm-specific transcript homolog protein;Isoform 3 of Mesoderm-specific transcript homolog protein	MEST	no
Q66K79	3.06199	0.000200465	Carboxypeptidase Z;Isoform 2 of Carboxypeptidase Z;Isoform 3 of Carboxypeptidase Z	CPZ	no
Q6B0K9	-2.47947	6.82667e-05	Hemoglobin subunit mu	HBM	no
Q6NVY1	-1.10002	0.00404941	3-hydroxyisobutyryl-CoA hydrolase, mitochondrial;Isoform 2 of 3-hydroxyisobutyryl-CoA hydrolase, mitochondrial	HIBCH	no
P51888	1.07145	0.0221798	Prolargin	PRELP	yes
Q6P179	-1.8576	0.00280691	Endoplasmic reticulum aminopeptidase 2;Isoform 3 of Endoplasmic reticulum aminopeptidase 2	ERAP2	no
Q6P1A2	-1.70299	0.0101112	Lysophospholipid acyltransferase 5;Isoform 2 of Lysophospholipid acyltransferase 5	LPCAT3	no
Q6P2Q9	-2.59457	0.00583407	Pre-mRNA-processing-splicing factor 8	PRPF8	no
P24821	1.06065	0.00420638	Tenascin;Isoform 4 of Tenascin	TNC	yes
P07093	1.05539	0.0088579	Glia-derived nexin;Isoform 2 of Glia-derived nexin;Isoform 3 of Glia-derived nexin	SERPINE2	yes
P15090	1.04854	0.000645319	Fatty acid-binding protein, adipocyte	FABP4	yes
P07355	1.04443	5.52326e-05	Annexin A2;Isoform 2 of Annexin A2	ANXA2	yes
Q70UQ0	-1.0547	0.00645008	Inhibitor of nuclear factor kappa-B kinase-interacting protein;Isoform 2 of Inhibitor of nuclear factor kappa-B kinase-interacting protein	IKBIP	no
P07225	1.0415	0.00485544	Vitamin K-dependent protein S	PROS1	yes
Q76M96	1.13431	0.0361459	Coiled-coil domain-containing protein 80;Isoform 2 of Coiled-coil domain-containing protein 80	CCDC80	no
Q7L576	-1.81751	0.000148299	Cytoplasmic FMR1-interacting protein 1	CYFIP1	no
Q7Z304	1.65641	0.000140246	MAM domain-containing protein 2	MAMDC2	no
P02774	1.03646	0.0166498	Vitamin D-binding protein;Isoform 3 of Vitamin D-binding protein	GC	yes
Q7Z4H8	-2.03224	0.00209817	Protein O-glucosyltransferase 3;Isoform 2 of Protein O-glucosyltransferase 3;Isoform 3 of Protein O-glucosyltransferase 3	POGLUT3	no
Q7Z5L7	1.077	0.00451254	Podocan;Isoform 2 of Podocan;Isoform 3 of Podocan	PODN	no
Q7Z794	3.3089	0.000283448	Keratin, type II cytoskeletal 1b	KRT77	no
Q7Z7G0	1.48162	0.000311853	Target of Nesh-SH3	ABI3BP	no
Q86UD1	1.01815	0.00261091	Out at first protein homolog	OAF	no
Q86UX7	-1.19542	0.00018473	Fermitin family homolog 3;Isoform 2 of Fermitin family homolog 3	FERMT3	no
P02452	1.02646	0.0332461	Collagen alpha-1(I) chain	COL1A1	yes
Q12907	-1.00335	0.0138319	Vesicular integral-membrane protein VIP36	LMAN2	yes
P04217	-1.02482	0.00457481	Alpha-1B-glycoprotein	A1BG	yes
Q8IWA5	-1.73036	7.76885e-05	Choline transporter-like protein 2;Isoform 2 of Choline transporter-like protein 2;Isoform 3 of Choline transporter-like protein 2	SLC44A2	no
Q8IXL6	2.59451	0.000117023	Extracellular serine/threonine protein kinase FAM20C	FAM20C	no
Q8N1N4	1.9981	0.00694933	Keratin, type II cytoskeletal 78	KRT78	no
Q8N6Y2	2.31477	4.84333e-05	Leucine-rich repeat-containing protein 17;Isoform 2 of Leucine-rich repeat-containing protein 17	LRRC17	no
Q8N766	-1.48962	0.00474672	ER membrane protein complex subunit 1;Isoform 2 of ER membrane protein complex subunit 1;Isoform 3 of ER membrane protein complex subunit 1;Isoform 4 of ER membrane protein complex subunit 1	EMC1	no
Q8NBJ5	-1.11972	0.000276461	Procollagen galactosyltransferase 1	COLGALT1	no
Q8NBJ7	-2.74516	0.0122461	Inactive C-alpha-formylglycine-generating enzyme 2;Isoform 3 of Inactive C-alpha-formylglycine-generating enzyme 2	SUMF2	no
P50914	-1.02664	0.001353	60S ribosomal protein L14	RPL14	yes
Q8TCT1	1.53383	0.00108162	Phosphoethanolamine/phosphocholine phosphatase;Isoform 2 of Phosphoethanolamine/phosphocholine phosphatase;Isoform 3 of Phosphoethanolamine/phosphocholine phosphatase	PHOSPHO1	no
Q8TCT9	-1.98543	0.00219038	Minor histocompatibility antigen H13;Isoform 2 of Minor histocompatibility antigen H13;Isoform 4 of Minor histocompatibility antigen H13;Isoform 5 of Minor histocompatibility antigen H13	HM13	no
Q8WUY1	-1.69	8.80191e-05	Protein THEM6	THEM6	no
Q8WZA0	1.41028	0.00118323	Protein LZIC;Isoform 2 of Protein LZIC	LZIC	no
Q92621	-2.1008	8.27631e-05	Nuclear pore complex protein Nup205	NUP205	no
Q92643	-1.24011	0.0166498	GPI-anchor transamidase	PIGK	no
P48735	-1.05495	0.0068298	Isocitrate dehydrogenase [NADP], mitochondrial;Isoform 2 of Isocitrate dehydrogenase [NADP], mitochondrial	IDH2	yes
P35542	-1.07607	0.0222688	Serum amyloid A-4 protein	SAA4	yes
Q92791	2.18455	0.00196334	Endoplasmic reticulum protein SC65	P3H4	no
Q92900	-1.85308	0.000836659	Regulator of nonsense transcripts 1;Isoform 2 of Regulator of nonsense transcripts 1	UPF1	no
P05091	-1.15376	0.000433402	Aldehyde dehydrogenase, mitochondrial	ALDH2	yes
Q92973	-1.39847	0.00128476	Transportin-1;Isoform 2 of Transportin-1	TNPO1	no
P07099	-1.18305	0.000356547	Epoxide hydrolase 1	EPHX1	yes
Q969P0	2.21043	5.29941e-05	Immunoglobulin superfamily member 8;Isoform 3 of Immunoglobulin superfamily member 8	IGSF8	no
Q969V3	-1.81147	0.000285227	Nicalin;Isoform 2 of Nicalin	NCLN	no
Q969X5	-1.58669	0.000128108	Endoplasmic reticulum-Golgi intermediate compartment protein 1;Isoform 2 of Endoplasmic reticulum-Golgi intermediate compartment protein 1	ERGIC1	no
Q00610	-1.19307	0.00153184	Clathrin heavy chain 1;Isoform 2 of Clathrin heavy chain 1	CLTC	yes
Q96AY3	1.79959	0.0150199	Peptidyl-prolyl cis-trans isomerase FKBP10	FKBP10	no
P04114	-1.27397	0.000274588	Apolipoprotein B-100	APOB	yes
Q96FN4	-1.10006	0.00898704	Copine-2	CPNE2	no
Q96HE7	-1.03709	0.00314892	ERO1-like protein alpha	ERO1A	no
Q96IU4	1.03018	0.0123047	Protein ABHD14B	ABHD14B	no
Q96IX5	-1.08684	0.0158285	ATP synthase membrane subunit K, mitochondrial	ATP5MK	no
Q96JB6	3.43396	0.000810443	Lysyl oxidase homolog 4	LOXL4	no
Q96P44	2.03891	1.20568e-05	Collagen alpha-1(XXI) chain;Isoform 3 of Collagen alpha-1(XXI) chain	COL21A1	no
Q96S86	2.02263	0.000109253	Hyaluronan and proteoglycan link protein 3	HAPLN3	no
Q96SM3	2.6631	2.72361e-05	Probable carboxypeptidase X1	CPXM1	no
P02751-1	-1.29409	0.00321532	Isoform 1 of Fibronectin;Isoform 3 of Fibronectin	FN1	yes
Q99653	2.23051	3.21715e-06	Calcineurin B homologous protein 1	CHP1	no
P62249	-1.30304	5.29941e-05	40S ribosomal protein S16	RPS16	yes
Q99733	1.92354	0.0455633	Nucleosome assembly protein 1-like 4;Isoform 2 of Nucleosome assembly protein 1-like 4	NAP1L4	no
P27169	-1.37571	0.00268061	Serum paraoxonase/arylesterase 1	PON1	yes
Q9BQA1	-1.01182	0.0026453	Methylosome protein 50;Isoform 2 of Methylosome protein 50	WDR77	no
P35555	-1.40245	0.000860941	Fibrillin-1	FBN1	yes
P05164	-1.71405	0.00226096	Myeloperoxidase;Isoform H14 of Myeloperoxidase;Isoform H7 of Myeloperoxidase	MPO	yes
P46781	-1.79925	6.08512e-06	40S ribosomal protein S9	RPS9	yes
Q9BXS5	-1.43355	0.0133239	AP-1 complex subunit mu-1;Isoform 2 of AP-1 complex subunit mu-1	AP1M1	no
Q9BZG1	1.14473	0.00162704	Ras-related protein Rab-34;Isoform 2 of Ras-related protein Rab-34	RAB34	no
P08311	-1.80264	0.00314765	Cathepsin G	CTSG	yes
Q9H1Z8	2.13185	0.000332202	Augurin	ECRG4	no
Q9H299	1.03434	0.00833328	SH3 domain-binding glutamic acid-rich-like protein 3	SH3BGRL3	no
Q9H3G5	-1.11501	0.000230111	Probable serine carboxypeptidase CPVL	CPVL	no
Q9H4M9	1.08502	0.000915065	EH domain-containing protein 1	EHD1	no
Q9H8L6	2.20377	3.55263e-06	Multimerin-2	MMRN2	no
Q9H9A6	-1.56379	0.00741261	Leucine-rich repeat-containing protein 40	LRRC40	no
Q9HB21	1.52946	0.00658822	Pleckstrin homology domain-containing family A member 1;Isoform 2 of Pleckstrin homology domain-containing family A member 1	PLEKHA1	no
Q9HB40	-1.31627	0.00150325	Retinoid-inducible serine carboxypeptidase;Isoform 2 of Retinoid-inducible serine carboxypeptidase	SCPEP1	no
Q9HCC0	-2.4823	0.00128476	Methylcrotonoyl-CoA carboxylase beta chain, mitochondrial;Isoform 2 of Methylcrotonoyl-CoA carboxylase beta chain, mitochondrial	MCCC2	no
Q9HD45	-2.10828	0.00387433	Transmembrane 9 superfamily member 3	TM9SF3	no
Q9HD67	2.35981	3.21715e-06	Unconventional myosin-X	MYO10	no
Q9Y277	-1.83234	0.00038939	Voltage-dependent anion-selective channel protein 3;Isoform 2 of Voltage-dependent anion-selective channel protein 3	VDAC3	yes
P02675	-2.1315	4.82337e-05	Fibrinogen beta chain	FGB	yes
Q9NSE4	-1.69772	0.000858793	Isoleucine--tRNA ligase, mitochondrial	IARS2	no
Q9P035	1.07319	0.0131483	Very-long-chain (3R)-3-hydroxyacyl-CoA dehydratase 3	HACD3	no
Q9P2B2	1.01398	0.0314368	Prostaglandin F2 receptor negative regulator	PTGFRN	no
Q9UBW8	1.34668	0.0256391	COP9 signalosome complex subunit 7a	COPS7A	no
Q9UBX1	2.53619	7.98745e-06	Cathepsin F	CTSF	no
Q9UGT4	1.45048	0.00129765	Sushi domain-containing protein 2	SUSD2	no
Q9UHL4	-1.55477	0.0121984	Dipeptidyl peptidase 2	DPP7	no
Q9UJS0	-1.96613	0.00461491	Calcium-binding mitochondrial carrier protein Aralar2;Isoform 2 of Calcium-binding mitochondrial carrier protein Aralar2	SLC25A13	no
P02679	-2.20656	1.20568e-05	Fibrinogen gamma chain;Isoform Gamma-A of Fibrinogen gamma chain	FGG	yes
Q9UKK9	1.17252	0.00293732	ADP-sugar pyrophosphatase	NUDT5	no
Q9UKX2	1.83708	0.0135378	Myosin-2	MYH2	no
Q9UKX5	1.39256	0.000602208	Integrin alpha-11;Isoform 2 of Integrin alpha-11	ITGA11	no
Q9UL46	1.84713	0.00546482	Proteasome activator complex subunit 2	PSME2	no
Q00325	-2.22781	0.000221538	Phosphate carrier protein, mitochondrial;Isoform B of Phosphate carrier protein, mitochondrial	SLC25A3	yes
Q9UNZ2	1.78338	0.00025242	NSFL1 cofactor p47;Isoform 3 of NSFL1 cofactor p47	NSFL1C	no
P11678	-2.31167	9.69444e-05	Eosinophil peroxidase	EPX	yes
P04003	-2.36532	2.76542e-06	C4b-binding protein alpha chain	C4BPA	yes
P08962	-2.47341	3.86772e-05	CD63 antigen;Isoform 2 of CD63 antigen;Isoform 3 of CD63 antigen	CD63	yes
Q9Y3A5	1.28707	0.000971897	Ribosome maturation protein SBDS	SBDS	no
Q9Y4E8	-1.05351	0.0209106	Ubiquitin carboxyl-terminal hydrolase 15;Isoform 2 of Ubiquitin carboxyl-terminal hydrolase 15;Isoform 3 of Ubiquitin carboxyl-terminal hydrolase 15	USP15	no
Q9Y4F1	1.12883	0.00316395	FERM, ARHGEF and pleckstrin domain-containing protein 1;Isoform 2 of FERM, ARHGEF and pleckstrin domain-containing protein 1	FARP1	no
Q9Y512	-1.29988	0.00038199	Sorting and assembly machinery component 50 homolog	SAMM50	no
Q9Y5Z4	1.35895	0.000595893	Heme-binding protein 2;Isoform 2 of Heme-binding protein 2	HEBP2	no
Q9Y646	1.18005	0.0114572	Carboxypeptidase Q	CPQ	no
Q9Y678	-1.07913	0.000643392	Coatomer subunit gamma-1	COPG1	no
P02671	-2.5022	2.72361e-05	Fibrinogen alpha chain;Isoform 2 of Fibrinogen alpha chain	FGA	yes
Q92954	-3.60867	2.6171e-05	Proteoglycan 4;Isoform B of Proteoglycan 4;Isoform C of Proteoglycan 4;Isoform D of Proteoglycan 4;Isoform E of Proteoglycan 4;Isoform F of Proteoglycan 4	PRG4	yes

## Sheet: PHT
ProteinID	log2FC	adj_p_value	ProteinDescription	GeneID	in_q70
B5ME19	-1.23117	0.029905	Eukaryotic translation initiation factor 3 subunit C-like protein;Eukaryotic translation initiation factor 3 subunit C;Isoform 2 of Eukaryotic translation initiation factor 3 subunit C	EIF3CL	no
O00232	-2.7404	0.0361282	26S proteasome non-ATPase regulatory subunit 12;Isoform 2 of 26S proteasome non-ATPase regulatory subunit 12	PSMD12	no
O00410	-4.00719	0.0114071	Importin-5;Isoform 2 of Importin-5;Isoform 3 of Importin-5	IPO5	no
O00560	1.89784	0.000734968	Syntenin-1;Isoform 2 of Syntenin-1;Isoform 3 of Syntenin-1	SDCBP	no
O00584	2.08746	0.000125925	Ribonuclease T2	RNASET2	no
O14786	2.62929	0.0459039	Neuropilin-1;Isoform 2 of Neuropilin-1;Isoform 3 of Neuropilin-1	NRP1	no
O14958	3.50842	5.90481e-05	Calsequestrin-2	CASQ2	no
O15230	1.70344	0.0002628	Laminin subunit alpha-5	LAMA5	no
P02144	6.84959	3.44599e-05	Myoglobin	MB	yes
O43169	1.21516	0.00381323	Cytochrome b5 type B	CYB5B	no
P09486	3.46762	2.38525e-06	SPARC	SPARC	yes
O43813	-1.60451	0.00174558	Glutathione S-transferase LANCL1	LANCL1	no
O60687	1.59878	0.0279479	Sushi repeat-containing protein SRPX2	SRPX2	no
O75054	2.0804	0.0135392	Immunoglobulin superfamily member 3;Isoform 2 of Immunoglobulin superfamily member 3	IGSF3	no
P24593	3.32999	0.003781	Insulin-like growth factor-binding protein 5	IGFBP5	yes
O75367	1.43089	0.00919816	Core histone macro-H2A.1;Isoform 3 of Core histone macro-H2A.1	MACROH2A1	no
O75596	1.74607	0.021959	C-type lectin domain family 3 member A	CLEC3A	no
O75106	3.20601	0.000126288	Retina-specific copper amine oxidase	AOC2	yes
P39059	3.12645	7.94455e-06	Collagen alpha-1(XV) chain	COL15A1	yes
O94979	-1.12656	0.0172444	Protein transport protein Sec31A;Isoform 10 of Protein transport protein Sec31A;Isoform 2 of Protein transport protein Sec31A;Isoform 3 of Protein transport protein Sec31A;Isoform 4 of Protein transport protein Sec31A;Isoform 6 of Protein transport protein Sec31A;Isoform 8 of Protein transport protein Sec31A;Isoform 9 of Protein transport protein Sec31A	SEC31A	no
O95479	-1.00452	0.0277212	GDH/6PGL endoplasmic bifunctional protein;Isoform 2 of GDH/6PGL endoplasmic bifunctional protein	H6PD	no
O95777	2.01542	0.0255679	U6 snRNA-associated Sm-like protein LSm8	LSM8	no
P00491	1.22149	0.0315085	Purine nucleoside phosphorylase	PNP	no
P43246	2.82465	0.000187493	DNA mismatch repair protein Msh2;Isoform 2 of DNA mismatch repair protein Msh2	MSH2	yes
P08294	2.76988	4.37465e-06	Extracellular superoxide dismutase [Cu-Zn]	SOD3	yes
Q9UBQ0	2.7635	0.000527311	Vacuolar protein sorting-associated protein 29;Isoform 2 of Vacuolar protein sorting-associated protein 29	VPS29	yes
P13611	2.75838	0.000255001	Versican core protein;Isoform V1 of Versican core protein;Isoform Vint of Versican core protein	VCAN	yes
P07996	2.60101	2.54889e-05	Thrombospondin-1	THBS1	yes
Q7Z3Y8	2.59641	0.00518119	Keratin, type I cytoskeletal 27	KRT27	yes
Q08380	2.5848	8.15748e-05	Galectin-3-binding protein	LGALS3BP	yes
Q15113	2.50384	5.88309e-05	Procollagen C-endopeptidase enhancer 1	PCOLCE	yes
Q92765	2.49676	0.000674616	Secreted frizzled-related protein 3	FRZB	yes
Q13609	2.48021	0.00930681	Deoxyribonuclease gamma	DNASE1L3	yes
P02765	2.47259	8.15748e-05	Alpha-2-HS-glycoprotein	AHSG	yes
P02741	2.46089	0.00332575	C-reactive protein	CRP	yes
Q9NRN5	2.45694	2.64135e-05	Olfactomedin-like protein 3	OLFML3	yes
P16070	2.41452	0.0044322	CD44 antigen;Isoform 10 of CD44 antigen;Isoform 11 of CD44 antigen;Isoform 12 of CD44 antigen;Isoform 13 of CD44 antigen;Isoform 14 of CD44 antigen;Isoform 16 of CD44 antigen;Isoform 17 of CD44 antigen;Isoform 18 of CD44 antigen;Isoform 3 of CD44 antigen;Isoform 4 of CD44 antigen;Isoform 5 of CD44 antigen;Isoform 6 of CD44 antigen;Isoform 7 of CD44 antigen;Isoform 8 of CD44 antigen	CD44	yes
P02655	1.23423	0.000674616	Apolipoprotein C-II	APOC2	no
Q6UWY5	2.39968	8.15748e-05	Olfactomedin-like protein 1	OLFML1	yes
Q9BRK3	2.3871	4.198e-05	Matrix remodeling-associated protein 8;Isoform 2 of Matrix remodeling-associated protein 8;Isoform 3 of Matrix remodeling-associated protein 8	MXRA8	yes
Q9NQ76	2.38078	0.00156954	Matrix extracellular phosphoglycoprotein;Isoform 2 of Matrix extracellular phosphoglycoprotein	MEPE	yes
Q92743	2.36122	4.34749e-05	Serine protease HTRA1	HTRA1	yes
P36955	2.33681	8.15748e-05	Pigment epithelium-derived factor	SERPINF1	yes
P02753	3.16618	8.15748e-05	Retinol-binding protein 4	RBP4	no
Q99983	2.33647	0.000297265	Osteomodulin	OMD	yes
P02763	2.32425	0.000577239	Alpha-1-acid glycoprotein 1	ORM1	yes
P80303	2.31136	0.000195194	Nucleobindin-2;Isoform 2 of Nucleobindin-2	NUCB2	yes
P02774	1.05544	0.0367492	Vitamin D-binding protein;Isoform 3 of Vitamin D-binding protein	GC	no
P02786	-2.37019	0.000326727	Transferrin receptor protein 1	TFRC	no
Q9GZM7	2.30414	0.0002628	Tubulointerstitial nephritis antigen-like;Isoform 3 of Tubulointerstitial nephritis antigen-like	TINAGL1	yes
Q9BXJ0	2.29338	0.000798031	Complement C1q tumor necrosis factor-related protein 5	C1QTNF5	yes
Q13822	2.25859	0.000195524	Ectonucleotide pyrophosphatase/phosphodiesterase family member 2;Isoform 2 of Ectonucleotide pyrophosphatase/phosphodiesterase family member 2;Isoform 3 of Ectonucleotide pyrophosphatase/phosphodiesterase family member 2	ENPP2	yes
P13645	2.2493	0.00669317	Keratin, type I cytoskeletal 10	KRT10	yes
P35908	2.19407	0.0213151	Keratin, type II cytoskeletal 2 epidermal	KRT2	yes
Q8IUL8	2.18002	0.00885396	Cartilage intermediate layer protein 2	CILP2	yes
P08253	2.14855	0.000638476	72 kDa type IV collagenase;Isoform 2 of 72 kDa type IV collagenase;Isoform 3 of 72 kDa type IV collagenase	MMP2	yes
Q8IVT5	2.1458	0.00276402	Kinase suppressor of Ras 1;Isoform 2 of Kinase suppressor of Ras 1;Isoform 3 of Kinase suppressor of Ras 1;Isoform 4 of Kinase suppressor of Ras 1	KSR1	yes
Q9H1Z8	2.13023	0.0255679	Augurin	ECRG4	yes
P04196	2.11242	0.00146346	Histidine-rich glycoprotein	HRG	yes
Q6UXI7	2.09119	6.3917e-05	Vitrin	VIT	yes
P50281	2.08994	0.000234276	Matrix metalloproteinase-14	MMP14	yes
P02818	2.08026	0.00033957	Osteocalcin	BGLAP	yes
P11362	2.05578	0.016743	Fibroblast growth factor receptor 1;Isoform 7 of Fibroblast growth factor receptor 1;Isoform 9 of Fibroblast growth factor receptor 1;Isoform 11 of Fibroblast growth factor receptor 1;Isoform 13 of Fibroblast growth factor receptor 1;Isoform 15 of Fibroblast growth factor receptor 1;Isoform 4 of Fibroblast growth factor receptor 1;Isoform 20 of Fibroblast growth factor receptor 1;Isoform 21 of Fi…	FGFR1	yes
Q9Y240	2.02049	0.000111522	C-type lectin domain family 11 member A	CLEC11A	yes
O94769	1.9804	0.000829747	Extracellular matrix protein 2;Isoform 2 of Extracellular matrix protein 2	ECM2	yes
P21810	1.95986	0.000377347	Biglycan	BGN	yes
P05455	1.43591	0.035659	Lupus La protein	SSB	no
P05787	2.05507	0.0262635	Keratin, type II cytoskeletal 8;Isoform 2 of Keratin, type II cytoskeletal 8	KRT8	no
P51884	1.95083	0.000638476	Lumican	LUM	yes
P20849	1.93403	0.000497413	Collagen alpha-1(IX) chain	COL9A1	yes
P06732	2.82936	0.000674616	Creatine kinase M-type	CKM	no
P06756	1.79185	0.000278365	Integrin alpha-V;Isoform 3 of Integrin alpha-V	ITGAV	no
P17936	1.91524	0.00259426	Insulin-like growth factor-binding protein 3;Isoform 2 of Insulin-like growth factor-binding protein 3	IGFBP3	yes
P05186	1.89649	0.000225436	Alkaline phosphatase, tissue-nonspecific isozyme	ALPL	yes
Q6UVK1	1.89237	2.64135e-05	Chondroitin sulfate proteoglycan 4	CSPG4	yes
Q9Y287	1.88575	0.00197118	Integral membrane protein 2B	ITM2B	yes
P07686	-1.091	0.00401492	Beta-hexosaminidase subunit beta	HEXB	no
P05452	1.85544	0.00156777	Tetranectin	CLEC3B	yes
O15335	1.82471	0.000638476	Chondroadherin	CHAD	yes
P01008	1.81794	0.000407437	Antithrombin-III	SERPINC1	yes
Q07075	1.78019	0.0298876	Glutamyl aminopeptidase	ENPEP	yes
Q5D862	1.76682	0.0227667	Filaggrin-2	FLG2	yes
P08476	3.34144	0.000674616	Inhibin beta A chain	INHBA	no
P61604	1.72086	0.0223168	10 kDa heat shock protein, mitochondrial	HSPE1	yes
P08590	1.14277	0.0423551	Myosin light chain 3	MYL3	no
Q99584	1.71381	8.15748e-05	Protein S100-A13	S100A13	yes
P01137	1.71238	0.000377347	Transforming growth factor beta-1 proprotein	TGFB1	yes
P35858	1.70524	0.00032477	Insulin-like growth factor-binding protein complex acid labile subunit;Isoform 2 of Insulin-like growth factor-binding protein complex acid labile subunit	IGFALS	yes
P09104	3.05989	0.0210383	Gamma-enolase	ENO2	no
Q99497	1.68732	0.00597378	Parkinson disease protein 7	PARK7	yes
P09871	-1.26713	0.00334221	Complement C1s subcomponent	C1S	no
P09960	-2.28405	0.0129156	Leukotriene A-4 hydrolase;Isoform 2 of Leukotriene A-4 hydrolase;Isoform 3 of Leukotriene A-4 hydrolase;Isoform 4 of Leukotriene A-4 hydrolase	LTA4H	no
Q9BXN1	1.67327	0.00041832	Asporin	ASPN	yes
P19022	1.67151	0.0109764	Cadherin-2	CDH2	yes
P10645	1.25793	0.00783982	Chromogranin-A	CHGA	no
P00734	1.67012	0.000427719	Prothrombin	F2	yes
Q969G5	1.66836	0.00178567	Caveolae-associated protein 3	CAVIN3	yes
Q08431	1.62635	0.0116353	Lactadherin;Isoform 4 of Lactadherin	MFGE8	yes
P01040	1.60042	0.0218615	Cystatin-A	CSTA	yes
P11413	-1.01404	0.0302733	Glucose-6-phosphate 1-dehydrogenase;Isoform Long of Glucose-6-phosphate 1-dehydrogenase	G6PD	no
Q9Y6C2	1.57768	0.00134559	EMILIN-1	EMILIN1	yes
P11940	1.57621	0.0375726	Polyadenylate-binding protein 1;Isoform 2 of Polyadenylate-binding protein 1	PABPC1	no
P12235	3.47701	0.0369798	ADP/ATP translocase 1	SLC25A4	no
P12270	1.49698	0.0256383	Nucleoprotein TPR	TPR	no
P13497	4.29007	0.0206747	Bone morphogenetic protein 1;Isoform BMP1-1 of Bone morphogenetic protein 1;Isoform BMP1-6 of Bone morphogenetic protein 1;Isoform BMP1-7 of Bone morphogenetic protein 1	BMP1	no
Q02818	1.56513	0.00557664	Nucleobindin-1	NUCB1	yes
P57103	1.56005	0.0168168	Sodium/calcium exchanger 3;Isoform 2 of Sodium/calcium exchanger 3;Isoform 7 of Sodium/calcium exchanger 3	SLC8A3	yes
Q09666	1.55559	3.44599e-05	Neuroblast differentiation-associated protein AHNAK	AHNAK	yes
Q5T4S7	1.55307	0.00233693	E3 ubiquitin-protein ligase UBR4;Isoform 2 of E3 ubiquitin-protein ligase UBR4;Isoform 3 of E3 ubiquitin-protein ligase UBR4;Isoform 4 of E3 ubiquitin-protein ligase UBR4	UBR4	yes
P14174	1.55102	0.0151092	Macrophage migration inhibitory factor	MIF	no
P14384	1.35352	0.0286447	Carboxypeptidase M	CPM	no
P14543	1.11226	0.00297948	Nidogen-1	NID1	no
P14866	3.91547	0.0366751	Heterogeneous nuclear ribonucleoprotein L	HNRNPL	no
P15088	1.55201	0.0279914	Mast cell carboxypeptidase A	CPA3	yes
Q8IUX7	1.54438	0.00246936	Adipocyte enhancer-binding protein 1	AEBP1	yes
P15559	2.62926	0.0250879	NAD(P)H dehydrogenase [quinone] 1;Isoform 2 of NAD(P)H dehydrogenase [quinone] 1;Isoform 3 of NAD(P)H dehydrogenase [quinone] 1	NQO1	no
Q96CG8	1.51004	0.00401492	Collagen triple helix repeat-containing protein 1;Isoform 3 of Collagen triple helix repeat-containing protein 1	CTHRC1	yes
P16284	1.44808	0.011018	Platelet endothelial cell adhesion molecule;Isoform Delta12 of Platelet endothelial cell adhesion molecule;Isoform Delta13 of Platelet endothelial cell adhesion molecule;Isoform Delta14 of Platelet endothelial cell adhesion molecule;Isoform Delta14-15 of Platelet endothelial cell adhesion molecule;Isoform Delta15 of Platelet endothelial cell adhesion molecule	PECAM1	no
P16870	3.28736	0.00259426	Carboxypeptidase E;Isoform 2 of Carboxypeptidase E	CPE	no
P0CG47	1.49126	0.00710097	Polyubiquitin-B;Polyubiquitin-C;Ubiquitin-40S ribosomal protein S27a;Ubiquitin-60S ribosomal protein L40	UBB	yes
P18124	-1.38221	0.0325539	60S ribosomal protein L7	RPL7	no
P18433	1.24638	0.0264509	Receptor-type tyrosine-protein phosphatase alpha;Isoform 2 of Receptor-type tyrosine-protein phosphatase alpha	PTPRA	no
P18669	1.19269	0.00587038	Phosphoglycerate mutase 1	PGAM1	no
P19021	3.03081	0.00161793	Peptidyl-glycine alpha-amidating monooxygenase;Isoform 2 of Peptidyl-glycine alpha-amidating monooxygenase;Isoform 3 of Peptidyl-glycine alpha-amidating monooxygenase;Isoform 4 of Peptidyl-glycine alpha-amidating monooxygenase;Isoform 5 of Peptidyl-glycine alpha-amidating monooxygenase;Isoform 6 of Peptidyl-glycine alpha-amidating monooxygenase	PAM	no
P35030	1.4867	0.0106483	Trypsin-3;Isoform 2 of Trypsin-3;Isoform 3 of Trypsin-3;Isoform 4 of Trypsin-3;Isoform 5 of Trypsin-3	PRSS3	yes
P19404	-5.25382	0.0210383	NADH dehydrogenase [ubiquinone] flavoprotein 2, mitochondrial	NDUFV2	no
P19623	-1.01501	0.0137678	Spermidine synthase	SRM	no
P19652	2.28979	0.000352922	Alpha-1-acid glycoprotein 2	ORM2	no
P22891	1.48666	0.0130541	Vitamin K-dependent protein Z;Isoform 2 of Vitamin K-dependent protein Z	PROZ	yes
P98160	1.48205	0.000724823	Basement membrane-specific heparan sulfate proteoglycan core protein	HSPG2	yes
Q96P44	1.47605	0.0206747	Collagen alpha-1(XXI) chain;Isoform 3 of Collagen alpha-1(XXI) chain	COL21A1	yes
P21397	1.02204	0.0302733	Amine oxidase [flavin-containing] A	MAOA	no
P21589	1.52511	0.00146346	5'-nucleotidase;Isoform 2 of 5'-nucleotidase	NT5E	no
P07585	1.46843	0.00716568	Decorin	DCN	yes
P22105	2.3494	0.00114664	Tenascin-X;Isoform 3 of Tenascin-X;Isoform 5 of Tenascin-X	TNXB	no
O43795	1.4653	0.00124536	Unconventional myosin-Ib;Isoform 2 of Unconventional myosin-Ib	MYO1B	yes
P23142	-1.16512	0.041028	Fibulin-1	FBLN1	no
P23297	5.97541	0.00503402	Protein S100-A1	S100A1	no
Q8NFW1	1.45682	0.000638476	Collagen alpha-1(XXII) chain;Isoform 2 of Collagen alpha-1(XXII) chain	COL22A1	yes
P04406	1.45164	0.00597378	Glyceraldehyde-3-phosphate dehydrogenase	GAPDH	yes
P25067	2.48551	0.00297977	Collagen alpha-2(VIII) chain	COL8A2	no
P01011	1.44184	0.000326727	Alpha-1-antichymotrypsin	SERPINA3	yes
P26022	2.70222	1.83951e-05	Pentraxin-related protein PTX3	PTX3	no
P26373	-1.52624	0.0013776	60S ribosomal protein L13;Isoform 2 of 60S ribosomal protein L13	RPL13	no
P26447	1.37094	0.00934783	Protein S100-A4	S100A4	no
P26639	2.66083	0.000829747	Threonine--tRNA ligase 1, cytoplasmic;Isoform 2 of Threonine--tRNA ligase 1, cytoplasmic	TARS1	no
P28070	1.23365	0.0349286	Proteasome subunit beta type-4	PSMB4	no
P29401	1.19633	0.0267313	Transketolase;Isoform 2 of Transketolase	TKT	no
P30153	-1.66586	0.00978251	Serine/threonine-protein phosphatase 2A 65 kDa regulatory subunit A alpha isoform	PPP2R1A	no
P31939	1.52216	0.00930681	Bifunctional purine biosynthesis protein ATIC;Isoform 2 of Bifunctional purine biosynthesis protein ATIC	ATIC	no
Q13867	1.42885	0.0102922	Bleomycin hydrolase	BLMH	yes
Q9UK55	1.42852	0.00126687	Protein Z-dependent protease inhibitor	SERPINA10	yes
Q99715	1.42186	0.00114664	Collagen alpha-1(XII) chain;Isoform 4 of Collagen alpha-1(XII) chain	COL12A1	yes
P35222	1.59736	0.0121004	Catenin beta-1	CTNNB1	no
P10909	1.41779	0.00627131	Clusterin;Isoform 2 of Clusterin;Isoform 4 of Clusterin;Isoform 5 of Clusterin;Isoform 6 of Clusterin	CLU	yes
P35637	2.53233	0.0101397	RNA-binding protein FUS;Isoform Short of RNA-binding protein FUS	FUS	no
P35749	1.71435	0.0181548	Myosin-11;Isoform 4 of Myosin-11	MYH11	no
P20774	1.40426	0.000326727	Mimecan	OGN	yes
Q9BZV1	1.40159	0.027905	UBX domain-containing protein 6;Isoform 2 of UBX domain-containing protein 6	UBXN6	yes
P32969	1.3805	0.00822853	60S ribosomal protein L9	RPL9	yes
P07451	1.38009	0.0130115	Carbonic anhydrase 3	CA3	yes
P13591	1.37978	0.0109764	Neural cell adhesion molecule 1;Isoform 2 of Neural cell adhesion molecule 1;Isoform 3 of Neural cell adhesion molecule 1;Isoform 4 of Neural cell adhesion molecule 1	NCAM1	yes
P01009	1.36427	0.00221744	Alpha-1-antitrypsin	SERPINA1	yes
P40939	-1.55269	0.000638476	Trifunctional enzyme subunit alpha, mitochondrial	HADHA	no
P42704	-3.71989	0.000499721	Leucine-rich PPR motif-containing protein, mitochondrial	LRPPRC	no
P43034	2.53677	0.00853431	Platelet-activating factor acetylhydrolase IB subunit beta	PAFAH1B1	no
P43121	1.94983	0.00401492	Cell surface glycoprotein MUC18	MCAM	no
P43243	1.52886	0.0231066	Matrin-3;Isoform 2 of Matrin-3	MATR3	no
Q03252	1.36367	0.000195524	Lamin-B2	LMNB2	yes
P43652	-1.02329	0.0277571	Afamin	AFM	no
P78539	1.36329	0.0142594	Sushi repeat-containing protein SRPX;Isoform 2 of Sushi repeat-containing protein SRPX;Isoform 3 of Sushi repeat-containing protein SRPX;Isoform 5 of Sushi repeat-containing protein SRPX	SRPX	yes
P46108	1.6831	0.0286447	Adapter molecule crk;Isoform Crk-I of Adapter molecule crk	CRK	no
P04792	1.3542	0.00393209	Heat shock protein beta-1	HSPB1	yes
P46939	1.13749	0.044758	Utrophin;Isoform 2 of Utrophin;Isoform Up140 of Utrophin	UTRN	no
P46977	-1.29507	0.00848702	Dolichyl-diphosphooligosaccharide--protein glycosyltransferase subunit STT3A;Isoform 2 of Dolichyl-diphosphooligosaccharide--protein glycosyltransferase subunit STT3A	STT3A	no
P47972	2.28415	0.000798031	Neuronal pentraxin-2	NPTX2	no
P02766	1.34826	0.00421802	Transthyretin	TTR	yes
P48637	2.84737	0.00755484	Glutathione synthetase;Isoform 2 of Glutathione synthetase	GSS	no
P48723	1.19245	0.00853431	Heat shock 70 kDa protein 13	HSPA13	no
P00738	1.30883	0.0115567	Haptoglobin	HP	yes
P48960	1.90284	0.000892251	Adhesion G protein-coupled receptor E5;Isoform 2 of Adhesion G protein-coupled receptor E5;Isoform 3 of Adhesion G protein-coupled receptor E5	ADGRE5	no
P49189	-1.08927	0.02787	4-trimethylaminobutyraldehyde dehydrogenase;Isoform 3 of 4-trimethylaminobutyraldehyde dehydrogenase	ALDH9A1	no
P49257	-1.73076	0.0193108	Protein ERGIC-53	LMAN1	no
P49327	-1.22957	0.0139266	Fatty acid synthase	FASN	no
P49591	2.2675	0.0304464	Serine--tRNA ligase, cytoplasmic	SARS1	no
P49721	2.5292	0.0175431	Proteasome subunit beta type-2	PSMB2	no
P49748	-1.1151	0.00297977	Very long-chain specific acyl-CoA dehydrogenase, mitochondrial;Isoform 2 of Very long-chain specific acyl-CoA dehydrogenase, mitochondrial;Isoform 3 of Very long-chain specific acyl-CoA dehydrogenase, mitochondrial	ACADVL	no
P50225	1.50404	0.00289879	Sulfotransferase 1A1;Sulfotransferase 1A2	SULT1A1	no
O75718	1.30579	0.000807894	Cartilage-associated protein	CRTAP	yes
P50991	-1.39021	0.00504187	T-complex protein 1 subunit delta;Isoform 2 of T-complex protein 1 subunit delta	CCT4	no
P08709	1.30363	0.0202623	Coagulation factor VII;Isoform B of Coagulation factor VII	F7	yes
P20908	1.30181	0.00736105	Collagen alpha-1(V) chain	COL5A1	yes
P54289	1.39186	0.0033733	Voltage-dependent calcium channel subunit alpha-2/delta-1;Isoform 2 of Voltage-dependent calcium channel subunit alpha-2/delta-1;Isoform 3 of Voltage-dependent calcium channel subunit alpha-2/delta-1;Isoform 4 of Voltage-dependent calcium channel subunit alpha-2/delta-1;Isoform 5 of Voltage-dependent calcium channel subunit alpha-2/delta-1	CACNA2D1	no
P54652	1.04986	0.0202623	Heat shock-related 70 kDa protein 2	HSPA2	no
P54727	1.74731	0.0021495	UV excision repair protein RAD23 homolog B	RAD23B	no
P55058	-1.9365	0.0113791	Phospholipid transfer protein;Isoform 2 of Phospholipid transfer protein;Isoform 3 of Phospholipid transfer protein	PLTP	no
Q14393	1.28153	0.000892251	Growth arrest-specific protein 6;Isoform 2 of Growth arrest-specific protein 6;Isoform 3 of Growth arrest-specific protein 6;Isoform 4 of Growth arrest-specific protein 6;Isoform 5 of Growth arrest-specific protein 6	GAS6	yes
P52565	1.27706	0.00118688	Rho GDP-dissociation inhibitor 1	ARHGDIA	yes
P61803	-1.41427	0.00123002	Dolichyl-diphosphooligosaccharide--protein glycosyltransferase subunit DAD1	DAD1	no
P61812	2.62626	4.37465e-06	Transforming growth factor beta-2 proprotein;Isoform B of Transforming growth factor beta-2 proprotein	TGFB2	no
P62136	-1.13005	0.0118438	Serine/threonine-protein phosphatase PP1-alpha catalytic subunit;Isoform 2 of Serine/threonine-protein phosphatase PP1-alpha catalytic subunit	PPP1CA	no
P11234	1.27284	0.000208239	Ras-related protein Ral-B;Isoform 2 of Ras-related protein Ral-B;Isoform 3 of Ras-related protein Ral-B	RALB	yes
P62310	1.91219	0.000126288	U6 snRNA-associated Sm-like protein LSm3	LSM3	no
P62314	2.2554	0.0195636	Small nuclear ribonucleoprotein Sm D1	SNRPD1	no
P62906	-1.77657	0.00334221	60S ribosomal protein L10a	RPL10A	no
P63098	1.38726	0.00280716	Calcineurin subunit B type 1	PPP3R1	no
Q6NZI2	1.26144	0.0261076	Caveolae-associated protein 1	CAVIN1	yes
P02511	1.25575	0.000326727	Alpha-crystallin B chain	CRYAB	yes
P68036	1.84901	0.0325539	Ubiquitin-conjugating enzyme E2 L3;Isoform 3 of Ubiquitin-conjugating enzyme E2 L3	UBE2L3	no
P01042-2	1.23746	0.00698993	Isoform LMW of Kininogen-1	KNG1	yes
P80188	-6.60322	0.00286475	Neutrophil gelatinase-associated lipocalin;Isoform 2 of Neutrophil gelatinase-associated lipocalin	LCN2	no
P06727	1.226	0.000971417	Apolipoprotein A-IV	APOA4	yes
P00742	1.19001	0.00987695	Coagulation factor X	F10	yes
P08572	1.18473	0.0211285	Collagen alpha-2(IV) chain	COL4A2	yes
P04004	1.17781	0.00703508	Vitronectin	VTN	yes
Q02952	2.25997	0.0112798	A-kinase anchor protein 12;Isoform 2 of A-kinase anchor protein 12;Isoform 3 of A-kinase anchor protein 12	AKAP12	no
Q03135	-1.11532	0.0366751	Caveolin-1;Isoform 2 of Caveolin-1	CAV1	no
P15144	1.17118	0.000638476	Aminopeptidase N	ANPEP	yes
Q04760	1.39754	0.00080977	Lactoylglutathione lyase;Isoform 2 of Lactoylglutathione lyase	GLO1	no
P24821	1.14929	0.0084984	Tenascin;Isoform 4 of Tenascin	TNC	yes
Q07157	1.31774	0.0284535	Tight junction protein ZO-1;Isoform Short of Tight junction protein ZO-1	TJP1	no
Q13103	1.1272	0.00347307	Secreted phosphoprotein 24	SPP2	yes
P25940	1.1195	0.0166719	Collagen alpha-3(V) chain	COL5A3	yes
Q15063	1.10477	0.0306235	Periostin;Isoform 3 of Periostin;Isoform 5 of Periostin	POSTN	yes
Q12907	-3.72742	0.0495859	Vesicular integral-membrane protein VIP36	LMAN2	no
Q13085	1.79911	0.00280294	Acetyl-CoA carboxylase 1;Isoform 2 of Acetyl-CoA carboxylase 1;Isoform 3 of Acetyl-CoA carboxylase 1;Isoform 4 of Acetyl-CoA carboxylase 1	ACACA	no
P06396	1.09589	0.000314466	Gelsolin	GSN	yes
Q13217	1.68941	0.000314466	DnaJ homolog subfamily C member 3	DNAJC3	no
Q13438	1.6433	0.00401492	Protein OS-9;Isoform 2 of Protein OS-9;Isoform 5 of Protein OS-9;Isoform 6 of Protein OS-9;Isoform 7 of Protein OS-9	OS9	no
P02545	1.0888	0.000638476	Prelamin-A/C;Isoform C of Prelamin-A/C;Isoform 6 of Prelamin-A/C	LMNA	yes
Q13641	2.29081	0.00930681	Trophoblast glycoprotein	TPBG	no
Q13683	1.50124	0.000903249	Integrin alpha-7;Isoform Alpha-7X1X2A of Integrin alpha-7;Isoform Alpha-7X1B of Integrin alpha-7;Isoform Alpha-7X2B of Integrin alpha-7;Isoform Alpha-7X2DB of Integrin alpha-7	ITGA7	no
P00740	1.08131	0.0446832	Coagulation factor IX;Isoform 2 of Coagulation factor IX	F9	yes
P08123	1.07585	0.011018	Collagen alpha-2(I) chain	COL1A2	yes
Q14011	2.44292	0.0133192	Cold-inducible RNA-binding protein;Isoform 2 of Cold-inducible RNA-binding protein	CIRBP	no
Q14240	-1.19251	0.030068	Eukaryotic initiation factor 4A-II;Isoform 2 of Eukaryotic initiation factor 4A-II	EIF4A2	no
P40925	1.05702	0.0213151	Malate dehydrogenase, cytoplasmic;Isoform 2 of Malate dehydrogenase, cytoplasmic;Isoform 3 of Malate dehydrogenase, cytoplasmic	MDH1	yes
Q14517	2.56922	0.00299835	Protocadherin Fat 1	FAT1	no
Q14764	-1.24679	0.00825537	Major vault protein	MVP	no
P08670	1.05236	0.000499721	Vimentin	VIM	yes
P07355	1.03878	0.00191884	Annexin A2;Isoform 2 of Annexin A2	ANXA2	yes
Q15198	2.03159	0.000688031	Platelet-derived growth factor receptor-like protein	PDGFRL	no
Q15293	1.14276	0.00599706	Reticulocalbin-1	RCN1	no
Q15404	1.85919	0.0101397	Ras suppressor protein 1	RSU1	no
Q15435	1.06846	0.00701931	Protein phosphatase 1 regulatory subunit 7;Isoform 2 of Protein phosphatase 1 regulatory subunit 7	PPP1R7	no
Q16543	2.22017	0.0153167	Hsp90 co-chaperone Cdc37	CDC37	no
Q16658	-7.85157	2.38525e-06	Fascin	FSCN1	no
Q16698	-2.16796	0.000231463	2,4-dienoyl-CoA reductase [(3E)-enoyl-CoA-producing], mitochondrial;Isoform 2 of 2,4-dienoyl-CoA reductase [(3E)-enoyl-CoA-producing], mitochondrial	DECR1	no
P63241	1.02557	0.0304464	Eukaryotic translation initiation factor 5A-1;Isoform 2 of Eukaryotic translation initiation factor 5A-1	EIF5A	yes
Q53GQ0	-1.35056	0.00605551	Very-long-chain 3-oxoacyl-CoA reductase	HSD17B12	no
P48061	1.0229	0.00835429	Stromal cell-derived factor 1;Isoform Alpha of Stromal cell-derived factor 1;Isoform Gamma of Stromal cell-derived factor 1;Isoform Delta of Stromal cell-derived factor 1;Isoform Epsilon of Stromal cell-derived factor 1;Isoform Theta of Stromal cell-derived factor 1	CXCL12	yes
P02452	1.01767	0.00761643	Collagen alpha-1(I) chain	COL1A1	yes
Q66K79	3.10487	0.000415479	Carboxypeptidase Z;Isoform 2 of Carboxypeptidase Z;Isoform 3 of Carboxypeptidase Z	CPZ	no
Q687X5	-1.19183	0.0392903	Metalloreductase STEAP4;Isoform 2 of Metalloreductase STEAP4	STEAP4	no
Q6B0K9	-1.86379	0.00178567	Hemoglobin subunit mu	HBM	no
P13942	1.00657	0.0306235	Collagen alpha-2(XI) chain;Isoform 2 of Collagen alpha-2(XI) chain;Isoform 3 of Collagen alpha-2(XI) chain;Isoform 4 of Collagen alpha-2(XI) chain;Isoform 5 of Collagen alpha-2(XI) chain;Isoform 6 of Collagen alpha-2(XI) chain;Isoform 7 of Collagen alpha-2(XI) chain;Isoform 8 of Collagen alpha-2(XI) chain	COL11A2	yes
P0C0L4	-1.04199	0.00132547	Complement C4-A	C4A	yes
P48735	-1.04364	0.0150396	Isocitrate dehydrogenase [NADP], mitochondrial;Isoform 2 of Isocitrate dehydrogenase [NADP], mitochondrial	IDH2	yes
P02788	-1.08438	0.00320074	Lactotransferrin	LTF	yes
Q6YHK3	1.43893	0.0219269	CD109 antigen	CD109	no
Q75V66	1.58556	0.00150941	Anoctamin-5	ANO5	no
Q76M96	1.60573	0.0140743	Coiled-coil domain-containing protein 80;Isoform 2 of Coiled-coil domain-containing protein 80	CCDC80	no
Q7KZF4	-1.06562	0.0023623	Staphylococcal nuclease domain-containing protein 1	SND1	no
Q7L576	-5.28612	8.15748e-05	Cytoplasmic FMR1-interacting protein 1	CYFIP1	no
Q7Z304	1.61695	0.000734968	MAM domain-containing protein 2	MAMDC2	no
P04843	-1.08825	0.00430371	Dolichyl-diphosphooligosaccharide--protein glycosyltransferase subunit 1	RPN1	yes
Q7Z794	2.52126	0.000892251	Keratin, type II cytoskeletal 1b	KRT77	no
Q7Z7G0	1.5724	0.00309249	Target of Nesh-SH3	ABI3BP	no
Q86UD1	1.26009	0.00760985	Out at first protein homolog	OAF	no
P04217	-1.10198	0.00359028	Alpha-1B-glycoprotein	A1BG	yes
Q16853	-1.11037	0.0140743	Membrane primary amine oxidase	AOC3	yes
P39656	-1.13316	0.0258464	Dolichyl-diphosphooligosaccharide--protein glycosyltransferase 48 kDa subunit;Isoform 3 of Dolichyl-diphosphooligosaccharide--protein glycosyltransferase 48 kDa subunit	DDOST	yes
Q8IXL6	2.4115	0.00239511	Extracellular serine/threonine protein kinase FAM20C	FAM20C	no
Q8NBJ5	-1.36613	0.00280012	Procollagen galactosyltransferase 1	COLGALT1	no
Q8NBU5	2.57197	0.0100493	Outer mitochondrial transmembrane helix translocase;Isoform 2 of Outer mitochondrial transmembrane helix translocase	ATAD1	no
P04844	-1.22338	0.00779172	Dolichyl-diphosphooligosaccharide--protein glycosyltransferase subunit 2;Isoform 2 of Dolichyl-diphosphooligosaccharide--protein glycosyltransferase subunit 2	RPN2	yes
Q8WUY1	-1.86615	0.00286475	Protein THEM6	THEM6	no
Q8WZ42	1.3973	0.0378206	Titin;Isoform 10 of Titin;Isoform 11 of Titin;Isoform 12 of Titin;Isoform 13 of Titin;Isoform 2 of Titin;Isoform 3 of Titin;Isoform 4 of Titin;Isoform 5 of Titin;Isoform 7 of Titin;Isoform 8 of Titin;Isoform 9 of Titin	TTN	no
P02751-1	-1.22338	0.0141894	Isoform 1 of Fibronectin;Isoform 3 of Fibronectin	FN1	yes
P33121	-1.2743	0.0136628	Long-chain-fatty-acid--CoA ligase 1;Isoform 3 of Long-chain-fatty-acid--CoA ligase 1	ACSL1	yes
Q92791	2.33199	0.000807894	Endoplasmic reticulum protein SC65	P3H4	no
P67812	-1.3551	0.00688642	Signal peptidase complex catalytic subunit SEC11A;Isoform 2 of Signal peptidase complex catalytic subunit SEC11A;Isoform 3 of Signal peptidase complex catalytic subunit SEC11A;Isoform 4 of Signal peptidase complex catalytic subunit SEC11A	SEC11A	yes
Q969P0	2.35743	3.44599e-05	Immunoglobulin superfamily member 8;Isoform 3 of Immunoglobulin superfamily member 8	IGSF8	no
Q96AQ6	1.46783	0.00752235	Pre-B-cell leukemia transcription factor-interacting protein 1;Isoform 2 of Pre-B-cell leukemia transcription factor-interacting protein 1	PBXIP1	no
P04114	-1.36196	0.000231463	Apolipoprotein B-100	APOB	yes
Q96I99	2.19283	0.0298876	Succinate--CoA ligase [GDP-forming] subunit beta, mitochondrial;Isoform 2 of Succinate--CoA ligase [GDP-forming] subunit beta, mitochondrial	SUCLG2	no
P62249	-1.37075	0.000696843	40S ribosomal protein S16	RPS16	yes
Q96S86	2.19463	0.000199876	Hyaluronan and proteoglycan link protein 3	HAPLN3	no
Q96SM3	2.7665	0.00304348	Probable carboxypeptidase X1	CPXM1	no
Q00325	-1.39902	0.0172921	Phosphate carrier protein, mitochondrial;Isoform B of Phosphate carrier protein, mitochondrial	SLC25A3	yes
P05091	-1.47585	0.000732945	Aldehyde dehydrogenase, mitochondrial	ALDH2	yes
Q99653	2.27262	8.15748e-05	Calcineurin B homologous protein 1	CHP1	no
P07099	-1.48097	0.000302309	Epoxide hydrolase 1	EPHX1	yes
Q99733	2.18589	0.00933463	Nucleosome assembly protein 1-like 4;Isoform 2 of Nucleosome assembly protein 1-like 4	NAP1L4	no
P45880	-1.5427	0.000195194	Voltage-dependent anion-selective channel protein 2;Isoform 1 of Voltage-dependent anion-selective channel protein 2;Isoform 2 of Voltage-dependent anion-selective channel protein 2	VDAC2	yes
Q9BPX5	1.71576	0.00178567	Actin-related protein 2/3 complex subunit 5-like protein	ARPC5L	no
P08311	-1.54329	0.00381323	Cathepsin G	CTSG	yes
Q9BRQ8	1.19762	0.0234508	Ferroptosis suppressor protein 1	AIFM2	no
Q9BTV4	-1.16872	0.0118438	Transmembrane protein 43	TMEM43	no
Q9BVK6	-1.83478	0.00141108	Transmembrane emp24 domain-containing protein 9	TMED9	no
P35555	-1.63393	0.00585695	Fibrillin-1	FBN1	yes
P05164	-1.73759	0.00032477	Myeloperoxidase;Isoform H14 of Myeloperoxidase;Isoform H7 of Myeloperoxidase	MPO	yes
Q9BZG1	1.68112	0.0109764	Ras-related protein Rab-34;Isoform 2 of Ras-related protein Rab-34	RAB34	no
Q9Y277	-1.86224	0.0021974	Voltage-dependent anion-selective channel protein 3;Isoform 2 of Voltage-dependent anion-selective channel protein 3	VDAC3	yes
P46781	-1.87129	2.64135e-05	40S ribosomal protein S9	RPS9	yes
P11166	-2.06935	0.0109764	Solute carrier family 2, facilitated glucose transporter member 1	SLC2A1	yes
Q9H446	1.13011	0.0118438	RWD domain-containing protein 1;Isoform 2 of RWD domain-containing protein 1	RWDD1	no
Q9H8L6	3.3108	1.83951e-05	Multimerin-2	MMRN2	no
Q9HD67	2.47003	0.000492792	Unconventional myosin-X	MYO10	no
P04216	-2.20185	0.00764536	Thy-1 membrane glycoprotein	THY1	yes
Q9NR31	-3.40164	5.90481e-05	GTP-binding protein SAR1a	SAR1A	no
P02675	-2.33426	5.90481e-05	Fibrinogen beta chain	FGB	yes
Q9NS69	2.68207	0.0267313	Mitochondrial import receptor subunit TOM22 homolog	TOMM22	no
P02679	-2.40963	8.95082e-05	Fibrinogen gamma chain;Isoform Gamma-A of Fibrinogen gamma chain	FGG	yes
P02671	-2.4762	0.000125925	Fibrinogen alpha chain;Isoform 2 of Fibrinogen alpha chain	FGA	yes
Q9UKK9	2.09896	0.00280716	ADP-sugar pyrophosphatase	NUDT5	no
Q9UKX5	1.75004	0.000302309	Integrin alpha-11;Isoform 2 of Integrin alpha-11	ITGA11	no
Q9UKZ9	1.42185	0.0109764	Procollagen C-endopeptidase enhancer 2	PCOLCE2	no
Q9UM22	2.06642	8.15748e-05	Mammalian ependymin-related protein 1	EPDR1	no
Q9UNZ2	1.94033	0.000555739	NSFL1 cofactor p47;Isoform 3 of NSFL1 cofactor p47	NSFL1C	no
P11678	-2.58155	8.15748e-05	Eosinophil peroxidase	EPX	yes
P05141	-2.80115	0.000278365	ADP/ATP translocase 2	SLC25A5	yes
P08962	-2.93947	0.000278365	CD63 antigen;Isoform 2 of CD63 antigen;Isoform 3 of CD63 antigen	CD63	yes
Q9Y3A5	1.95391	0.00160541	Ribosome maturation protein SBDS	SBDS	no
Q9Y4F1	1.90396	0.0239486	FERM, ARHGEF and pleckstrin domain-containing protein 1;Isoform 2 of FERM, ARHGEF and pleckstrin domain-containing protein 1	FARP1	no
Q9Y5Z4	4.65718	0.00891757	Heme-binding protein 2;Isoform 2 of Heme-binding protein 2	HEBP2	no
Q9Y646	2.21042	0.000799322	Carboxypeptidase Q	CPQ	no
Q9Y696	1.03424	0.0213151	Chloride intracellular channel protein 4	CLIC4	no
P04003	-3.03558	0.000407437	C4b-binding protein alpha chain	C4BPA	yes

## Sheet: PGI
ProteinID	log2FC	adj_p_value	ProteinDescription	GeneID	in_q70
O00217	-2.03844	0.0247987	NADH dehydrogenase [ubiquinone] iron-sulfur protein 8, mitochondrial	NDUFS8	no
O00560	1.63066	0.0281082	Syntenin-1;Isoform 2 of Syntenin-1;Isoform 3 of Syntenin-1	SDCBP	no
O00584	2.00489	0.0028918	Ribonuclease T2	RNASET2	no
O15511	-2.07599	0.020979	Actin-related protein 2/3 complex subunit 5;Isoform 2 of Actin-related protein 2/3 complex subunit 5	ARPC5	no
O60493	-2.17605	0.0247987	Sorting nexin-3	SNX3	no
Q9BRA2	6.73556	0.00802118	Thioredoxin domain-containing protein 17	TXNDC17	yes
O94769	2.06932	0.00731762	Extracellular matrix protein 2;Isoform 2 of Extracellular matrix protein 2	ECM2	no
O95445	-2.14441	0.0140587	Apolipoprotein M	APOM	no
P09486	2.9478	0.0028918	SPARC	SPARC	yes
Q09666	2.53509	0.0247987	Neuroblast differentiation-associated protein AHNAK	AHNAK	yes
P24593	2.29666	0.0328965	Insulin-like growth factor-binding protein 5	IGFBP5	yes
O75106	2.11238	0.00249767	Retina-specific copper amine oxidase	AOC2	yes
P11362	1.99762	0.00909578	Fibroblast growth factor receptor 1;Isoform 7 of Fibroblast growth factor receptor 1;Isoform 9 of Fibroblast growth factor receptor 1;Isoform 11 of Fibroblast growth factor receptor 1;Isoform 13 of Fibroblast growth factor receptor 1;Isoform 15 of Fibroblast growth factor receptor 1;Isoform 4 of Fibroblast growth factor receptor 1;Isoform 20 of Fibroblast growth factor receptor 1;Isoform 21 of Fi…	FGFR1	yes
P08294	1.98829	0.0149608	Extracellular superoxide dismutase [Cu-Zn]	SOD3	yes
P02763	3.234	0.0249104	Alpha-1-acid glycoprotein 1	ORM1	no
P35030	1.97262	0.00802118	Trypsin-3;Isoform 2 of Trypsin-3;Isoform 3 of Trypsin-3;Isoform 4 of Trypsin-3;Isoform 5 of Trypsin-3	PRSS3	yes
P02786	-2.92563	0.00103982	Transferrin receptor protein 1	TFRC	no
P02765	1.9617	0.00249767	Alpha-2-HS-glycoprotein	AHSG	yes
P13611	1.93829	0.0249104	Versican core protein;Isoform V1 of Versican core protein;Isoform Vint of Versican core protein	VCAN	yes
Q6UWY5	1.86153	0.0028918	Olfactomedin-like protein 1	OLFML1	yes
P43246	1.82614	0.0387371	DNA mismatch repair protein Msh2;Isoform 2 of DNA mismatch repair protein Msh2	MSH2	yes
P04114	-1.47267	0.00801223	Apolipoprotein B-100	APOB	no
Q9BXJ0	1.80136	0.0152635	Complement C1q tumor necrosis factor-related protein 5	C1QTNF5	yes
P04217	-1.74229	0.00249767	Alpha-1B-glycoprotein	A1BG	no
Q92743	1.75641	0.0104958	Serine protease HTRA1	HTRA1	yes
P05091	-2.53065	0.0305675	Aldehyde dehydrogenase, mitochondrial	ALDH2	no
P05141	-3.09695	0.00249767	ADP/ATP translocase 2	SLC25A5	no
P13591	1.68648	0.00731762	Neural cell adhesion molecule 1;Isoform 2 of Neural cell adhesion molecule 1;Isoform 3 of Neural cell adhesion molecule 1;Isoform 4 of Neural cell adhesion molecule 1	NCAM1	yes
P07996	1.68545	0.0152635	Thrombospondin-1	THBS1	yes
P05976	1.15521	0.0484968	Myosin light chain 1/3, skeletal muscle isoform;Isoform MLC3 of Myosin light chain 1/3, skeletal muscle isoform	MYL1	no
P06732	2.64188	0.0242843	Creatine kinase M-type	CKM	no
Q8IVT5	1.65959	0.026404	Kinase suppressor of Ras 1;Isoform 2 of Kinase suppressor of Ras 1;Isoform 3 of Kinase suppressor of Ras 1;Isoform 4 of Kinase suppressor of Ras 1	KSR1	yes
P02818	1.6257	0.0123853	Osteocalcin	BGLAP	yes
Q9NRN5	1.59804	0.026404	Olfactomedin-like protein 3	OLFML3	yes
P08253	1.3955	0.0427401	72 kDa type IV collagenase;Isoform 2 of 72 kDa type IV collagenase;Isoform 3 of 72 kDa type IV collagenase	MMP2	no
P02750	1.59152	0.020979	Leucine-rich alpha-2-glycoprotein	LRG1	yes
P04196	1.58777	0.00731762	Histidine-rich glycoprotein	HRG	yes
Q08380	1.58386	0.0484968	Galectin-3-binding protein	LGALS3BP	yes
Q9Y240	1.58242	0.0152635	C-type lectin domain family 11 member A	CLEC11A	yes
P11166	-1.675	0.026404	Solute carrier family 2, facilitated glucose transporter member 1	SLC2A1	no
P80303	1.53489	0.0462341	Nucleobindin-2;Isoform 2 of Nucleobindin-2	NUCB2	yes
P36955	1.42116	0.026404	Pigment epithelium-derived factor	SERPINF1	yes
Q9BRK3	1.37064	0.0247987	Matrix remodeling-associated protein 8;Isoform 2 of Matrix remodeling-associated protein 8;Isoform 3 of Matrix remodeling-associated protein 8	MXRA8	yes
P35858	1.35731	0.0152635	Insulin-like growth factor-binding protein complex acid labile subunit;Isoform 2 of Insulin-like growth factor-binding protein complex acid labile subunit	IGFALS	yes
P16870	2.28983	0.0485234	Carboxypeptidase E;Isoform 2 of Carboxypeptidase E	CPE	no
P05186	1.34787	0.0300893	Alkaline phosphatase, tissue-nonspecific isozyme	ALPL	yes
P20849	1.34265	0.00731762	Collagen alpha-1(IX) chain	COL9A1	yes
Q96P44	1.33594	0.0367782	Collagen alpha-1(XXI) chain;Isoform 3 of Collagen alpha-1(XXI) chain	COL21A1	yes
Q99584	1.31727	0.0152635	Protein S100-A13	S100A13	yes
P21810	1.28636	0.0247987	Biglycan	BGN	yes
P25067	2.10876	0.0332199	Collagen alpha-2(VIII) chain	COL8A2	no
P25788	-1.46224	0.033647	Proteasome subunit alpha type-3;Isoform 2 of Proteasome subunit alpha type-3	PSMA3	no
P26022	3.75113	0.00103982	Pentraxin-related protein PTX3	PTX3	no
P27348	-1.05467	0.0131417	14-3-3 protein theta	YWHAQ	no
Q6UXI7	1.23064	0.020979	Vitrin	VIT	yes
P35542	-3.12065	0.0264828	Serum amyloid A-4 protein	SAA4	no
P18206	1.00541	0.0281082	Vinculin;Isoform 1 of Vinculin	VCL	yes
P01024	-1.09886	0.0104958	Complement C3	C3	yes
P39059	1.88688	0.0104958	Collagen alpha-1(XV) chain	COL15A1	no
P07339	-1.17134	0.0240193	Cathepsin D	CTSD	yes
P43121	3.34694	0.0256646	Cell surface glycoprotein MUC18	MCAM	no
P02792	-1.40812	0.0484968	Ferritin light chain	FTL	yes
P0C0L4	-1.5289	0.00103982	Complement C4-A	C4A	yes
P47972	3.65577	0.0152238	Neuronal pentraxin-2	NPTX2	no
P48735	-1.94166	0.00802118	Isocitrate dehydrogenase [NADP], mitochondrial;Isoform 2 of Isocitrate dehydrogenase [NADP], mitochondrial	IDH2	no
P55268	1.57985	0.00675882	Laminin subunit beta-2	LAMB2	no
P61803	-2.06932	0.0328965	Dolichyl-diphosphooligosaccharide--protein glycosyltransferase subunit DAD1	DAD1	no
P61812	1.91263	0.0104958	Transforming growth factor beta-2 proprotein;Isoform B of Transforming growth factor beta-2 proprotein	TGFB2	no
P04843	-1.54214	0.0120627	Dolichyl-diphosphooligosaccharide--protein glycosyltransferase subunit 1	RPN1	yes
P67812	-1.17557	0.0482157	Signal peptidase complex catalytic subunit SEC11A;Isoform 2 of Signal peptidase complex catalytic subunit SEC11A;Isoform 3 of Signal peptidase complex catalytic subunit SEC11A;Isoform 4 of Signal peptidase complex catalytic subunit SEC11A	SEC11A	no
P45880	-1.55297	0.0104958	Voltage-dependent anion-selective channel protein 2;Isoform 1 of Voltage-dependent anion-selective channel protein 2;Isoform 2 of Voltage-dependent anion-selective channel protein 2	VDAC2	yes
P39656	-1.58324	0.0256646	Dolichyl-diphosphooligosaccharide--protein glycosyltransferase 48 kDa subunit;Isoform 3 of Dolichyl-diphosphooligosaccharide--protein glycosyltransferase 48 kDa subunit	DDOST	yes
Q00610	-1.33336	0.0328965	Clathrin heavy chain 1;Isoform 2 of Clathrin heavy chain 1	CLTC	no
P62249	-1.59897	0.026404	40S ribosomal protein S16	RPS16	yes
Q9Y277	-1.81142	0.0329214	Voltage-dependent anion-selective channel protein 3;Isoform 2 of Voltage-dependent anion-selective channel protein 3	VDAC3	yes
Q10567	-1.8144	0.0299161	AP-1 complex subunit beta-1;Isoform B of AP-1 complex subunit beta-1;Isoform C of AP-1 complex subunit beta-1	AP1B1	no
Q13217	1.84532	0.020988	DnaJ homolog subfamily C member 3	DNAJC3	no
Q13822	1.53838	0.0361665	Ectonucleotide pyrophosphatase/phosphodiesterase family member 2;Isoform 2 of Ectonucleotide pyrophosphatase/phosphodiesterase family member 2;Isoform 3 of Ectonucleotide pyrophosphatase/phosphodiesterase family member 2	ENPP2	no
Q15198	1.48866	0.0462341	Platelet-derived growth factor receptor-like protein	PDGFRL	no
Q58EX2	2.97761	0.0133176	Protein sidekick-2;Isoform 3 of Protein sidekick-2;Isoform 4 of Protein sidekick-2	SDK2	no
Q66K79	3.60604	0.00179853	Carboxypeptidase Z;Isoform 2 of Carboxypeptidase Z;Isoform 3 of Carboxypeptidase Z	CPZ	no
P02751-1	-1.83174	0.0185501	Isoform 1 of Fibronectin;Isoform 3 of Fibronectin	FN1	yes
P02788	-1.88085	0.0028918	Lactotransferrin	LTF	yes
Q75V66	1.88567	0.00543113	Anoctamin-5	ANO5	no
Q7Z7G0	1.59185	0.0484968	Target of Nesh-SH3	ABI3BP	no
Q86UD1	1.67487	0.0484968	Out at first protein homolog	OAF	no
P07099	-1.9135	0.0342975	Epoxide hydrolase 1	EPHX1	yes
Q8IXL6	2.12014	0.0281082	Extracellular serine/threonine protein kinase FAM20C	FAM20C	no
Q8TCT1	1.47813	0.0343751	Phosphoethanolamine/phosphocholine phosphatase;Isoform 2 of Phosphoethanolamine/phosphocholine phosphatase;Isoform 3 of Phosphoethanolamine/phosphocholine phosphatase	PHOSPHO1	no
P20742	-1.9933	0.0131417	Pregnancy zone protein	PZP	yes
Q92896	-5.43272	0.0402214	Golgi apparatus protein 1;Isoform 2 of Golgi apparatus protein 1;Isoform 3 of Golgi apparatus protein 1	GLG1	no
Q969P0	1.46594	0.0105681	Immunoglobulin superfamily member 8;Isoform 3 of Immunoglobulin superfamily member 8	IGSF8	no
P02675	-2.13067	0.00341871	Fibrinogen beta chain	FGB	yes
Q96S86	1.90092	0.0281082	Hyaluronan and proteoglycan link protein 3	HAPLN3	no
Q96SM3	2.48298	0.0439653	Probable carboxypeptidase X1	CPXM1	no
P02679	-2.21657	0.00543113	Fibrinogen gamma chain;Isoform Gamma-A of Fibrinogen gamma chain	FGG	yes
Q99653	1.96657	0.00543113	Calcineurin B homologous protein 1	CHP1	no
Q00325	-2.35576	0.0242987	Phosphate carrier protein, mitochondrial;Isoform B of Phosphate carrier protein, mitochondrial	SLC25A3	yes
P04003	-2.36506	0.033647	C4b-binding protein alpha chain	C4BPA	yes
P05164	-2.37534	0.00103982	Myeloperoxidase;Isoform H14 of Myeloperoxidase;Isoform H7 of Myeloperoxidase	MPO	yes
Q9GZM7	2.40559	0.026404	Tubulointerstitial nephritis antigen-like;Isoform 3 of Tubulointerstitial nephritis antigen-like	TINAGL1	no
Q9H8L6	2.86828	0.00249767	Multimerin-2	MMRN2	no
Q9HD67	1.86465	0.0440215	Unconventional myosin-X	MYO10	no
P08311	-2.48803	0.00270607	Cathepsin G	CTSG	yes
Q9UBX1	2.21426	0.0267824	Cathepsin F	CTSF	no
Q9UM22	1.22628	0.0385801	Mammalian ependymin-related protein 1	EPDR1	no
P02671	-2.50599	0.00103982	Fibrinogen alpha chain;Isoform 2 of Fibrinogen alpha chain	FGA	yes
P11678	-3.06564	0.00103982	Eosinophil peroxidase	EPX	yes
Q9Y696	1.91783	0.0152635	Chloride intracellular channel protein 4	CLIC4	no
