# Supplementary material for: Distinct Extracellular Matrix Protein Signatures of Cortical and Cancellous Bone Allografts Following Processing for Clinical Use
Source: Cells. 2026 May 4;15(9):842. doi: 10.3390/cells15090842 (PMC13163088; doi:10.3390/cells15090842)
Supplement: Supplementary file 1 [file cells-15-00842-s001.zip › RStudio_Scripts/GO_TERM_FDR.R]

# --- Set working directory ---
setwd("/Users/adrianlendvai/Library/CloudStorage/OneDrive-IMC/Adrian Lendvai/Experiments/REGIMOPROT/20250403_R039_CTBA_Publication 1/R Analysis NEW/STRING")

library(readxl)
library(dplyr)
library(stringr)
library(ggplot2)

# ---- Input ----
infile <- "Biological Processes_all Data.xlsx"  # ggf. Pfad anpassen
outdir <- "GO_DOTPLOT"
dir.create(outdir, showWarnings = FALSE)

max_term_width <- 42

# ---- The exact GO terms used in heatmaps (by GO ID = robust) ----
terms_keep <- tibble::tibble(
  GO_ID = c(
    "GO:0007596", # Blood coagulation
    "GO:0071345", # Cellular response to cytokine stimulus
    "GO:0006954", # Inflammatory response
    "GO:0002376", # Immune system process
    "GO:0001525", # Angiogenesis
    "GO:0030198", # Extracellular matrix organization
    "GO:0001649", # Osteoblast differentiation
    "GO:0001503", # Ossification
    "GO:0060348"  # Bone development
  ),
  Label = c(
    "Blood coagulation",
    "Cellular response to cytokine stimulus",
    "Inflammatory response",
    "Immune system process",
    "Angiogenesis",
    "Extracellular matrix organization",
    "Osteoblast differentiation",
    "Ossification",
    "Bone development"
  )
)

# ---- Read all sheets (DBG/PHT/PGI) ----
sheets <- excel_sheets(infile)

go_all <- lapply(sheets, function(sh) {
  df <- read_excel(infile, sheet = sh) |> as.data.frame()
  
  needed <- c("#term ID", "term description", "observed gene count", "false discovery rate")
  miss <- setdiff(needed, names(df))
  if (length(miss) > 0) {
    stop(sprintf("Sheet '%s' is missing columns: %s", sh, paste(miss, collapse = ", ")))
  }
  
  df |>
    transmute(
      Group = sh,
      GO_ID = as.character(`#term ID`),
      Term  = as.character(`term description`),
      GeneCount = suppressWarnings(as.numeric(`observed gene count`)),
      FDR   = suppressWarnings(as.numeric(`false discovery rate`))
    ) |>
    filter(!is.na(GO_ID), GO_ID != "", !is.na(Term), Term != "", is.finite(FDR), FDR > 0)
}) |>
  bind_rows()

# ---- Filter to your heatmap terms (by GO ID) ----
go_keep <- go_all |>
  inner_join(terms_keep, by = "GO_ID") |>
  mutate(
    mlog10FDR = -log10(FDR),
    TermLabel = str_wrap(Label, width = max_term_width)
  )

# enforce facet order: DBG -> PHT -> PGI
go_keep$Group <- factor(go_keep$Group, levels = c("DBG", "PHT", "PGI"))

# Report if any requested terms are missing in the excel
missing_ids <- setdiff(terms_keep$GO_ID, unique(go_all$GO_ID))
if (length(missing_ids) > 0) {
  message("Requested GO IDs NOT found in the Excel (check):")
  print(missing_ids)
}

if (nrow(go_keep) == 0) stop("No rows left after filtering. GO IDs not matching?")

# ---- Order GO terms by highest significance (top = strongest) ----
term_order <- go_keep |>
  group_by(TermLabel) |>
  summarise(maxScore = max(mlog10FDR, na.rm = TRUE), .groups = "drop") |>
  arrange(desc(maxScore)) |>
  pull(TermLabel)

go_keep$TermLabel <- factor(go_keep$TermLabel, levels = term_order)


# ---- Plot ----
x_max <- ceiling(max(go_keep$mlog10FDR, na.rm = TRUE) / 2) * 2 

p <- ggplot(go_keep, aes(x = mlog10FDR, y = TermLabel)) +
  
  geom_segment(
    aes(x = 0, xend = mlog10FDR, yend = TermLabel),
    linewidth = 0.6, alpha = 0.4
  ) +
  
  geom_point(
    aes(size = GeneCount, color = FDR),
    alpha = 0.5, stroke = 0.5
  ) +
  
  facet_grid(Group ~ ., scales = "free_y", space = "free_y") +
  
  scale_x_continuous(
    limits = c(0, x_max),
    breaks = seq(0, x_max, by = 2),
    minor_breaks = NULL,
    expand = expansion(mult = c(0, 0.02))
  ) +
  
  scale_color_viridis_c(
    option = "viridis",
    direction = -1,
    trans = "log10"
  ) +
  
  scale_size_continuous(range = c(2.5, 7)) +
  
  labs(
    title = "Biological Process (Gene Ontology) enrichment",
    x = expression(-log[10](FDR)),
    y = NULL,
    color = "FDR",
    size = "Gene count"
  ) +
  
  theme_minimal(base_size = 13) +
  theme(
    panel.grid.major.x = element_line(linewidth = 0.5, linetype = "dashed"),
    panel.grid.minor = element_blank(),
    panel.grid.major.y = element_blank(),
    strip.text.y = element_text(face = "bold"),
    legend.title = element_text(face = "bold"),
    axis.text.x = element_text(color = "black"),
    axis.text.y = element_text(color = "black")
  
  )


ggsave(file.path(outdir, "GO_BP_Dotplot_HeatmapTerms.png"), p, width = 12, height = 6.5, dpi = 600)
