# Supplementary material for: Distinct Extracellular Matrix Protein Signatures of Cortical and Cancellous Bone Allografts Following Processing for Clinical Use
Source: Cells. 2026 May 4;15(9):842. doi: 10.3390/cells15090842 (PMC13163088; doi:10.3390/cells15090842)
Supplement: Supplementary file 1 [file cells-15-00842-s001.zip › RStudio_Scripts/HEATMAP.R]

# --- Working directory ---
setwd("/Users/adrianlendvai/Library/CloudStorage/OneDrive-IMC/Adrian Lendvai/Experiments/REGIMOPROT/20250403_R039_CTBA_Publication 1/R Analysis NEW")

library(readxl)
library(dplyr)
library(pheatmap)
library(grid)

# ------------------------------------------------------------
# 1) Load data
# ------------------------------------------------------------
counts_raw  <- readxl::read_excel("Counts.xlsx")
meta        <- readxl::read_excel("Meta Data.xlsx")
annotations <- readxl::read_excel("Annotations.xlsx")  # columns: ProteinID, GeneID

# ------------------------------------------------------------
# 2) Prepare structure
# ------------------------------------------------------------
counts_raw <- as.data.frame(counts_raw)
rownames(counts_raw) <- counts_raw$ProteinID
counts_raw$ProteinID <- NULL

# All columns numeric (NAs = non-detected)
counts_numeric <- data.frame(lapply(counts_raw, as.numeric), check.names = FALSE)
rownames(counts_numeric) <- rownames(counts_raw)

meta <- as.data.frame(meta)

# ------------------------------------------------------------
# 3) Robust log2 transform (same as RDA)
# ------------------------------------------------------------
pseudo <- quantile(counts_numeric[counts_numeric > 0], probs = 0.01, na.rm = TRUE)
log2_counts <- log2(counts_numeric + 0.1 * pseudo)

# ------------------------------------------------------------
# 4) Align metadata to available samples
# ------------------------------------------------------------
missing_in_counts <- setdiff(meta$SampleID, colnames(log2_counts))
if (length(missing_in_counts) > 0) {
  message("Warning: these SampleIDs are missing in counts and will be ignored:")
  print(missing_in_counts)
}

meta <- meta[meta$SampleID %in% colnames(log2_counts), , drop = FALSE]

# ------------------------------------------------------------
# 5) Stratum-based detection filter (RDA-consistent; 4-of-6 style)
# ------------------------------------------------------------
# Retain proteins detected in >= threshold replicates within at least one
# ProcessStep × BoneType stratum.
min_detect_n <- 4
min_prop_bt  <- 0.67

process_steps <- unique(meta$ProcessStep)
bone_types    <- unique(meta$BoneType)

keep_by_bt_step <- rep(FALSE, nrow(log2_counts))
names(keep_by_bt_step) <- rownames(log2_counts)

for (step in process_steps) {
  for (bt in bone_types) {
    
    samples <- meta$SampleID[meta$ProcessStep == step & meta$BoneType == bt]
    samples <- intersect(samples, colnames(log2_counts))
    if (length(samples) == 0) next
    
    threshold <- max(min_detect_n, ceiling(min_prop_bt * length(samples)))
    
    keep_by_bt_step <- keep_by_bt_step |
      (rowSums(!is.na(log2_counts[, samples, drop = FALSE])) >= threshold)
  }
}

log2_counts_filt <- log2_counts[keep_by_bt_step, , drop = FALSE]

message(sprintf(
  "Filtering retained %d/%d proteins (%.1f%%).",
  nrow(log2_counts_filt), nrow(log2_counts),
  100 * nrow(log2_counts_filt) / nrow(log2_counts)
))

if (nrow(log2_counts_filt) < 40) {
  stop("Fewer than 40 proteins passed the filter; reduce strictness or increase N.")
}

# ------------------------------------------------------------
# 6) Top 40 proteins by mean abundance (log2 scale; NA excluded)
# ------------------------------------------------------------
protein_means <- rowMeans(log2_counts_filt, na.rm = TRUE)
protein_means[is.nan(protein_means)] <- NA_real_

top_40_ids <- names(sort(protein_means, decreasing = TRUE, na.last = NA))[1:40]
top_40_df  <- log2_counts_filt[top_40_ids, , drop = FALSE]

# ------------------------------------------------------------
# 7) Manual sample order (kept exactly as before)
# ------------------------------------------------------------
meta$SortKey <- paste(meta$BoneType, meta$ProcessStep, sep = "_")
sort_order <- c(
  "Cortical_DBM", "Cortical_Putty", "Cortical_Endproduct",
  "Cancellous_DBM", "Cancellous_Putty", "Cancellous_Endproduct"
)

meta_sorted <- meta %>%
  dplyr::filter(SampleID %in% colnames(top_40_df)) %>%
  dplyr::mutate(SortKey = factor(SortKey, levels = sort_order)) %>%
  dplyr::arrange(SortKey)

ordered_columns <- meta_sorted$SampleID

# ------------------------------------------------------------
# 8) Column annotations (match the RDA legend text)
# ------------------------------------------------------------
meta_sorted$Group <- dplyr::case_when(
  meta_sorted$BoneType == "Cancellous" & meta_sorted$ProcessStep == "DBM"        ~ "DBM cancellous",
  meta_sorted$BoneType == "Cancellous" & meta_sorted$ProcessStep == "Putty"      ~ "PHT cancellous",
  meta_sorted$BoneType == "Cancellous" & meta_sorted$ProcessStep == "Endproduct" ~ "PGI cancellous",
  meta_sorted$BoneType == "Cortical"   & meta_sorted$ProcessStep == "DBM"        ~ "DBM cortical",
  meta_sorted$BoneType == "Cortical"   & meta_sorted$ProcessStep == "Putty"      ~ "PHT cortical",
  meta_sorted$BoneType == "Cortical"   & meta_sorted$ProcessStep == "Endproduct" ~ "PGI cortical",
  TRUE ~ NA_character_
)

group_levels <- c(
  "DBG cancellous",
  "PHT cancellous",
  "PGI cancellous",
  "DBG cortical",
  "PHT cortical",
  "PGI cortical"
)
meta_sorted$Group <- factor(meta_sorted$Group, levels = group_levels)

col_annot <- data.frame(
  Group = meta_sorted$Group,
  row.names = meta_sorted$SampleID
)

group_colors <- c(
  "DBG cancellous" = "steelblue4",
  "PHT cancellous" = "steelblue3",
  "PGI cancellous" = "steelblue1",
  "DBG cortical"   = "lightgoldenrod4",
  "PHT cortical"   = "lightgoldenrod3",
  "PGI cortical"   = "lightgoldenrod1"
)
ann_colors <- list(Group = group_colors)

# Group sizes & gap positions (via SortKey order)
group_counts <- meta_sorted %>%
  dplyr::group_by(SortKey) %>%
  dplyr::tally() %>%
  dplyr::pull(n)
gaps_col <- if (length(group_counts) > 1) cumsum(group_counts)[-length(group_counts)] else NULL

# ------------------------------------------------------------
# 9) Gene mapping (ProteinID -> GeneID) with correct fallback
# ------------------------------------------------------------
gene_map <- annotations %>%
  dplyr::filter(ProteinID %in% top_40_ids) %>%
  dplyr::distinct(ProteinID, GeneID)

gene_map <- gene_map[match(top_40_ids, gene_map$ProteinID), , drop = FALSE]

gene_ids <- gene_map$GeneID
gene_ids[gene_ids == ""] <- NA

# Fallback label = ProteinID
gene_labels <- ifelse(is.na(gene_ids), top_40_ids, gene_ids)
gene_labels <- make.unique(gene_labels)

# ------------------------------------------------------------
# 10) Heatmap matrix (log2; column order preserved)
# ------------------------------------------------------------
heatmap_data_named <- top_40_df[, ordered_columns, drop = FALSE]
rownames(heatmap_data_named) <- gene_labels
colnames(heatmap_data_named) <- ordered_columns

# ------------------------------------------------------------
# 11) Draw heatmap
# ------------------------------------------------------------
heat <- pheatmap::pheatmap(
  mat               = heatmap_data_named,
  annotation_col    = col_annot,
  annotation_colors = ann_colors,
  cluster_rows      = FALSE,
  cluster_cols      = FALSE,
  show_rownames     = TRUE,
  show_colnames     = FALSE,
  fontsize          = 6,
  fontsize_row      = 5,
  main              = "",
  gaps_col          = gaps_col,
  border_color      = NA,
  silent            = TRUE
)

grid::grid.newpage(); grid::grid.draw(heat$gtable)

# ------------------------------------------------------------
# 12) Save (high-resolution PNG)
# ------------------------------------------------------------
w_in <- 180 / 25.4
h_in <- 140 / 25.4

png("Top40_heatmap.png", width = w_in, height = h_in, units = "in", res = 600)
grid::grid.newpage(); grid::grid.draw(heat$gtable)
dev.off()
