# Supplementary material for: Distinct Extracellular Matrix Protein Signatures of Cortical and Cancellous Bone Allografts Following Processing for Clinical Use
Source: Cells. 2026 May 4;15(9):842. doi: 10.3390/cells15090842 (PMC13163088; doi:10.3390/cells15090842)
Supplement: Supplementary file 1 [file cells-15-00842-s001.zip › RStudio_Scripts/HEATMAP_GO_TERM_Range adapted.R]

# --- Set working directory ---
setwd("/Users/adrianlendvai/Library/CloudStorage/OneDrive-IMC/Adrian Lendvai/Experiments/REGIMOPROT/20250403_R039_CTBA_Publication 1/R Analysis NEW")

library(readxl)
library(dplyr)
library(tidyr)
library(stringr)
library(pheatmap)
library(grid)

# ------------------------------------------------------------
# 1) Load data
# ------------------------------------------------------------
counts_raw <- read_excel("Counts.xlsx") |> as.data.frame()
rownames(counts_raw) <- counts_raw$ProteinID
counts_raw$ProteinID <- NULL

counts_numeric <- data.frame(lapply(counts_raw, as.numeric), check.names = FALSE)
rownames(counts_numeric) <- rownames(counts_raw)

# Robust log2 transformation (consistent with RDA / Volcano)
pseudo <- quantile(counts_numeric[counts_numeric > 0], probs = 0.01, na.rm = TRUE)
log2_counts <- log2(counts_numeric + 0.1 * pseudo)

meta <- read_excel("Meta Data.xlsx") |> as.data.frame()
annotations <- read_excel("Annotations.xlsx") |> as.data.frame()

# ------------------------------------------------------------
# 2) Align metadata to available samples
# ------------------------------------------------------------
missing_in_counts <- setdiff(meta$SampleID, colnames(log2_counts))
if (length(missing_in_counts) > 0) {
  message("Warning: these SampleIDs are missing in counts and will be ignored:")
  print(missing_in_counts)
}
meta <- meta[meta$SampleID %in% colnames(log2_counts), , drop = FALSE]

# ------------------------------------------------------------
# 3) Stratum-based detection filter (4-of-6 style)
# ------------------------------------------------------------
# Retain proteins detected in >= threshold replicates within at least one
# ProcessStep × BoneType stratum. No global detection threshold is applied.
min_detect_n <- 4
min_prop_bt  <- 0.67

process_steps <- unique(meta$ProcessStep)
bone_types    <- unique(meta$BoneType)

keep_by_bt_step <- rep(FALSE, nrow(log2_counts))
names(keep_by_bt_step) <- rownames(log2_counts)

for (step in process_steps) {
  for (bt in bone_types) {
    samples <- meta$SampleID[meta$ProcessStep == step & meta$BoneType == bt]
    samples <- intersect(samples, colnames(log2_counts))
    if (length(samples) == 0) next
    
    threshold <- max(min_detect_n, ceiling(min_prop_bt * length(samples)))
    
    keep_by_bt_step <- keep_by_bt_step |
      (rowSums(!is.na(log2_counts[, samples, drop = FALSE])) >= threshold)
  }
}

log2_counts_filtered <- log2_counts[keep_by_bt_step, , drop = FALSE]

message(sprintf(
  "Filtering retained %d/%d proteins (%.1f%%).",
  nrow(log2_counts_filtered), nrow(log2_counts),
  100 * nrow(log2_counts_filtered) / nrow(log2_counts)
))

if (nrow(log2_counts_filtered) == 0L) {
  stop("No proteins passed the filter. Thresholds may be too strict or metadata/sample alignment may be incorrect.")
}

# ------------------------------------------------------------
# 4) Prepare annotation mapping (GeneID -> ProteinID and ProteinID -> label)
# ------------------------------------------------------------
annotation_long <- annotations %>%
  mutate(GeneID = as.character(GeneID)) %>%
  separate_rows(GeneID, sep = ";") %>%
  mutate(GeneID = str_trim(GeneID)) %>%
  filter(!is.na(GeneID), GeneID != "")

protein_to_gene <- annotation_long %>%
  distinct(ProteinID, GeneID) %>%
  group_by(ProteinID) %>%
  summarise(GeneID = sort(unique(GeneID))[1], .groups = "drop")

protein_to_gene_vec <- setNames(protein_to_gene$GeneID, protein_to_gene$ProteinID)

# Panels from STRING / GO analysis
sheet_names <- excel_sheets("GO_Term_Analysis.xlsx")

# ------------------------------------------------------------
# 5) Sorting logic for samples
# ------------------------------------------------------------
meta$SortKey <- paste(meta$BoneType, meta$ProcessStep, sep = "_")
sort_order <- c(
  "Cortical_DBM", "Cortical_Putty", "Cortical_Endproduct",
  "Cancellous_DBM", "Cancellous_Putty", "Cancellous_Endproduct"
)

# ------------------------------------------------------------
# 6) Group levels & colors
# ------------------------------------------------------------
group_levels <- c(
  "DBG cancellous",
  "PHT cancellous",
  "PGI cancellous",
  "DBG cortical",
  "PHT cortical",
  "PGI cortical"
)

group_colors <- c(
  "DBG cancellous" = "steelblue4",
  "PHT cancellous" = "steelblue3",
  "PGI cancellous" = "steelblue1",
  "DBG cortical" = "lightgoldenrod4",
  "PHT cortical" = "lightgoldenrod3",
  "PGI cortical" = "lightgoldenrod1"
)

ann_colors <- list(Group = group_colors)

# Row height (points) for consistent appearance across panels
row_height_pt <- 12

# Output layout
w_mm <- 180
top_bottom_margin_in <- 0.6

dir.create("HEATMAP", showWarnings = FALSE)

# ------------------------------------------------------------
# 7) Loop through GO panels and create heatmaps
#    B1: each panel has its own scale (min/max)
# ------------------------------------------------------------
for (sheet in sheet_names) {
  
  go_panel <- read_excel("GO_Term_Analysis.xlsx", sheet = sheet) |> as.data.frame()
  if (!"GeneID" %in% names(go_panel)) {
    warning(sprintf("Sheet '%s' is missing column 'GeneID' – skipping.", sheet))
    next
  }
  
  panel_gene_ids <- unique(na.omit(as.character(go_panel$GeneID)))
  panel_gene_ids <- str_trim(panel_gene_ids)
  panel_gene_ids <- panel_gene_ids[panel_gene_ids != ""]
  
  matching_protein_ids <- annotation_long %>%
    filter(GeneID %in% panel_gene_ids) %>%
    pull(ProteinID) %>%
    unique()
  
  matching_protein_ids <- intersect(matching_protein_ids, rownames(log2_counts_filtered))
  
  if (length(matching_protein_ids) < 2) {
    message(sprintf("Sheet '%s': too few proteins after filtering – skipping.", sheet))
    next
  }
  
  panel_df <- log2_counts_filtered[matching_protein_ids, , drop = FALSE]
  
  # Sample ordering
  meta_sorted <- meta %>%
    filter(SampleID %in% colnames(panel_df)) %>%
    mutate(SortKey = factor(SortKey, levels = sort_order)) %>%
    arrange(SortKey)
  
  if (nrow(meta_sorted) == 0) {
    warning(sprintf("Sheet '%s': no matching samples in metadata – skipping.", sheet))
    next
  }
  
  meta_sorted$Group <- dplyr::case_when(
    meta_sorted$BoneType == "Cancellous" & meta_sorted$ProcessStep == "DBM"        ~ "DBG cancellous",
    meta_sorted$BoneType == "Cancellous" & meta_sorted$ProcessStep == "Putty"      ~ "PHT cancellous",
    meta_sorted$BoneType == "Cancellous" & meta_sorted$ProcessStep == "Endproduct" ~ "PGI cancellous",
    meta_sorted$BoneType == "Cortical"   & meta_sorted$ProcessStep == "DBM"        ~ "DBG cortical",
    meta_sorted$BoneType == "Cortical"   & meta_sorted$ProcessStep == "Putty"      ~ "PHT cortical",
    meta_sorted$BoneType == "Cortical"   & meta_sorted$ProcessStep == "Endproduct" ~ "PGI cortical",
    TRUE ~ NA_character_
  )
  meta_sorted$Group <- factor(meta_sorted$Group, levels = group_levels)
  
  ordered_columns <- meta_sorted$SampleID
  panel_df <- panel_df[, ordered_columns, drop = FALSE]
  
  # Column annotation
  col_annot <- data.frame(
    Group = meta_sorted$Group,
    row.names = meta_sorted$SampleID
  )
  
  # Column gaps between groups
  group_counts <- meta_sorted %>%
    group_by(SortKey) %>%
    tally() %>%
    pull(n)
  gaps_col <- if (length(group_counts) > 1) cumsum(group_counts)[-length(group_counts)] else NULL
  
  # Row labels = GeneID (fallback to ProteinID if missing)
  final_labels <- protein_to_gene_vec[rownames(panel_df)]
  final_labels[is.na(final_labels) | final_labels == ""] <- rownames(panel_df)[is.na(final_labels) | final_labels == ""]
  
  # Sort rows alphabetically by labels
  ord <- order(final_labels)
  panel_df <- panel_df[ord, , drop = FALSE]
  final_labels <- final_labels[ord]
  
  heatmap_data_named <- panel_df
  rownames(heatmap_data_named) <- final_labels
  colnames(heatmap_data_named) <- ordered_columns
  
  # ------------------------------------------------------------
  # B1: Panel-specific color scale (min/max of THIS panel)
  # ------------------------------------------------------------
  n_breaks <- 101
  panel_min <- min(heatmap_data_named, na.rm = TRUE)
  panel_max <- max(heatmap_data_named, na.rm = TRUE)
  
  panel_breaks <- seq(panel_min, panel_max, length.out = n_breaks)
  panel_colors <- colorRampPalette(c("#2c7bb6", "#ffffbf", "#d7191c"))(n_breaks - 1)
  
  heat <- pheatmap::pheatmap(
    mat               = heatmap_data_named,
    annotation_col    = col_annot,
    annotation_colors = ann_colors,
    cluster_rows      = FALSE,
    cluster_cols      = FALSE,
    show_rownames     = TRUE,
    show_colnames     = FALSE,
    fontsize          = 9,
    fontsize_row      = 9,
    main              = "",
    gaps_col          = gaps_col,
    border_color      = NA,
    cellheight        = row_height_pt,
    silent            = TRUE,
    legend            = TRUE,
    annotation_legend = FALSE,
    color             = panel_colors,
    breaks            = panel_breaks
  )
  
  # Save: fixed width, dynamic height to keep row height constant
  n_rows <- nrow(heatmap_data_named)
  h_in <- (n_rows * row_height_pt) / 72 + top_bottom_margin_in
  w_in <- w_mm / 25.4
  
  png_filename <- file.path(
    "HEATMAP",
    paste0(str_replace_all(sheet, "[^a-zA-Z0-9_]", "_"), ".png")
  )
  
  png(png_filename, width = w_in, height = h_in, units = "in", res = 600)
  grid::grid.newpage()
  grid::grid.draw(heat$gtable)
  dev.off()
  
  message(sprintf("Saved: %s", png_filename))
}
