# Supplementary material for: Distinct Extracellular Matrix Protein Signatures of Cortical and Cancellous Bone Allografts Following Processing for Clinical Use
Source: Cells. 2026 May 4;15(9):842. doi: 10.3390/cells15090842 (PMC13163088; doi:10.3390/cells15090842)
Supplement: Supplementary file 1 [file cells-15-00842-s001.zip › RStudio_Scripts/RDA_GO TERM.R]

# ============================================================
# RDA (publication-ready) + GO term overlays and export
# ============================================================

# --- Libraries ---
library(readxl)
library(ggplot2)
library(vegan)
library(purrr)
library(stringr)
library(ragg)
library(dplyr)
library(grid)

# --- Working directory ---
setwd("/Users/adrianlendvai/Library/CloudStorage/OneDrive-IMC/Adrian Lendvai/Experiments/REGIMOPROT/20250403_R039_CTBA_Publication 1/R Analysis NEW")

# ------------------------------------------------------------
# 1) Load data
# ------------------------------------------------------------
counts_raw <- read_excel("Counts.xlsx")
counts_raw <- as.data.frame(counts_raw)
rownames(counts_raw) <- counts_raw$ProteinID
counts_raw$ProteinID <- NULL

# Ensure numeric matrix
counts_numeric <- data.frame(lapply(counts_raw, as.numeric), check.names = FALSE)
rownames(counts_numeric) <- rownames(counts_raw)

# --- Robust log2 transform with stable pseudocount ---
pseudo <- quantile(counts_numeric[counts_numeric > 0], probs = 0.01, na.rm = TRUE)
log2_counts <- log2(counts_numeric + 0.1 * pseudo)

# --- Load metadata ---
meta <- read_excel("Meta Data.xlsx")
meta <- as.data.frame(meta)

# --- SampleID consistency check ---
missing_in_counts <- setdiff(meta$SampleID, colnames(log2_counts))
if (length(missing_in_counts) > 0) {
  message("Warning: these SampleIDs are missing in counts and will be ignored:")
  print(missing_in_counts)
}
meta <- meta[meta$SampleID %in% colnames(log2_counts), , drop = FALSE]

# ------------------------------------------------------------
# 2) Filter (RDA-consistent; stratum-based 4-of-6 style)
# ------------------------------------------------------------
min_detect_n <- 4
min_prop_bt  <- 0.67

process_steps <- unique(meta$ProcessStep)
bone_types    <- unique(meta$BoneType)

keep_by_bt_step <- rep(FALSE, nrow(log2_counts))
names(keep_by_bt_step) <- rownames(log2_counts)

for (step in process_steps) {
  for (bt in bone_types) {
    
    samples <- meta$SampleID[meta$ProcessStep == step & meta$BoneType == bt]
    samples <- intersect(samples, colnames(log2_counts))
    if (length(samples) == 0) next
    
    threshold <- max(min_detect_n, ceiling(min_prop_bt * length(samples)))
    
    keep_by_bt_step <- keep_by_bt_step |
      (rowSums(!is.na(log2_counts[, samples, drop = FALSE])) >= threshold)
  }
}

log2_counts_filtered <- log2_counts[keep_by_bt_step, , drop = FALSE]

message(sprintf(
  "Filtering retained %d/%d proteins (%.1f%%).",
  nrow(log2_counts_filtered), nrow(log2_counts),
  100 * nrow(log2_counts_filtered) / nrow(log2_counts)
))

if (nrow(log2_counts_filtered) == 0L) {
  stop("No proteins passed the filter. Thresholds may be too strict or metadata/sample alignment may be incorrect.")
}

# QC: missingness after filtering (before imputation)
miss_frac <- rowMeans(is.na(log2_counts_filtered))
message(sprintf("Median missingness per protein: %.1f%%", 100 * median(miss_frac)))
message(sprintf("Proteins with >50%% missing: %.1f%%", 100 * mean(miss_frac > 0.5)))
message(sprintf("Proteins with >70%% missing: %.1f%%", 100 * mean(miss_frac > 0.7)))

# ------------------------------------------------------------
# 3) Perseus-style columnwise imputation (required for vegan::rda)
# ------------------------------------------------------------
# Includes a fallback for columns with <5 observed values to guarantee completeness.
perseus_impute_columnwise <- function(data) {
  imputed <- data
  set.seed(42)
  
  # Global fallback distribution (low-intensity) for sparse columns
  all_obs <- as.vector(as.matrix(imputed))
  all_obs <- all_obs[is.finite(all_obs)]
  global_mu <- mean(all_obs, na.rm = TRUE)
  global_sd <- sd(all_obs, na.rm = TRUE)
  if (!is.finite(global_sd) || global_sd == 0) global_sd <- 1
  
  for (j in seq_len(ncol(imputed))) {
    col_values <- imputed[, j]
    observed   <- col_values[!is.na(col_values)]
    
    na_idx <- which(is.na(col_values))
    if (length(na_idx) == 0) next
    
    if (length(observed) >= 5) {
      col_mean  <- mean(observed)
      col_sd    <- sd(observed)
      if (!is.finite(col_sd) || col_sd == 0) col_sd <- global_sd
      
      impute_mu <- col_mean - 1.96 * col_sd
      impute_sd <- 0.3 * col_sd
    } else {
      # Fallback: global low-intensity distribution
      impute_mu <- global_mu - 1.96 * global_sd
      impute_sd <- 0.3 * global_sd
    }
    
    imputed[na_idx, j] <- rnorm(length(na_idx), mean = impute_mu, sd = impute_sd)
  }
  
  imputed
}

log2_counts_imputed <- perseus_impute_columnwise(log2_counts_filtered)

if (anyNA(log2_counts_imputed)) {
  stop("Imputation left NAs in the matrix. Check filtering thresholds and sample alignment.")
}

# ------------------------------------------------------------
# 4) Prepare RDA input and align metadata
# ------------------------------------------------------------
rda_input <- t(log2_counts_imputed)

meta_rda <- meta[match(rownames(rda_input), meta$SampleID), , drop = FALSE]
stopifnot(all(rownames(rda_input) == as.character(meta_rda$SampleID)))

contrast_levels <- c(
  "CancellousDBM", "CancellousPutty", "CancellousEndproduct",
  "CorticalDBM",   "CorticalPutty",   "CorticalEndproduct"
)
meta_rda$ContrastID <- factor(meta_rda$ContrastID, levels = contrast_levels)

# --- Colors ---
my_colors <- c(
  "CancellousDBM"        = "steelblue4",
  "CancellousPutty"      = "steelblue3",
  "CancellousEndproduct" = "steelblue1",
  "CorticalDBM"          = "lightgoldenrod4",
  "CorticalPutty"        = "lightgoldenrod3",
  "CorticalEndproduct"   = "lightgoldenrod1"
)

legend_labels <- c(
  "DBG cancellous",
  "PHT cancellous",
  "PGI cancellous",
  "DBG cortical",
  "PHT cortical",
  "PGI cortical"
)

# ------------------------------------------------------------
# 5) Run RDA
# ------------------------------------------------------------
rda_model   <- rda(rda_input ~ ContrastID, data = meta_rda)
summary_rda <- summary(rda_model)

plot_df <- cbind(meta_rda, rda_model$CCA$wa)
plot_df$ContrastID <- factor(plot_df$ContrastID, levels = contrast_levels)

centroids <- as.data.frame(rda_model$CCA$centroids)
centroids$Group <- sub("^ContrastID", "", rownames(centroids))
centroids$Group <- factor(centroids$Group, levels = contrast_levels)

full <- ggplot(plot_df) +
  geom_point(aes(RDA1, RDA2, color = ContrastID), size = 2, alpha = 0.6) +
  geom_point(data = centroids, aes(RDA1, RDA2, color = Group), size = 4) +
  stat_ellipse(
    aes(RDA1, RDA2, color = ContrastID),
    size = 0.4, type = "norm", level = 0.2, linetype = "solid"
  ) +
  scale_color_manual(
    values = my_colors,
    breaks = contrast_levels,
    labels = legend_labels
  ) +
  xlab(paste0("RDA1 (", round(summary_rda$cont$importance[2, 1] * 100, 1), " %)")) +
  ylab(paste0("RDA2 (", round(summary_rda$cont$importance[2, 2] * 100, 1), " %)")) +
  theme_minimal(base_size = 9) +
  theme(
    panel.grid       = element_blank(),
    axis.line        = element_line(colour = "black"),
    legend.position  = "none",
    axis.ticks       = element_blank(),
    axis.title       = element_text(face = "plain")
  ) +
  guides(
    color = guide_legend(
      nrow = 2, ncol = 3, byrow = TRUE,
      override.aes = list(size = 2, alpha = 1)
    )
  )

print(full)

# =========================================================
# RDA with GO term panels: species overlays and export
# =========================================================

# --- File paths ---
protein_file    <- "GO_Term_Analysis.xlsx"
annotation_file <- "Annotations.xlsx"

# --- Load annotation (GeneID -> ProteinID mapping) ---
annotations <- read_excel(annotation_file) |>
  mutate(
    GeneID    = as.character(GeneID),
    ProteinID = as.character(ProteinID)
  )

# Expand GeneID list for mapping
annotation_long <- annotations |>
  mutate(GeneID = as.character(GeneID)) |>
  tidyr::separate_rows(GeneID, sep = ";") |>
  mutate(GeneID = stringr::str_trim(GeneID)) |>
  filter(!is.na(GeneID), GeneID != "")

# --- Read all GO-term sheets and map GeneID -> ProteinID ---
sheet_names <- excel_sheets(protein_file)

go_lists <- map(
  set_names(sheet_names, make.names(sheet_names)),
  function(sh) {
    read_excel(protein_file, sheet = sh) |>
      mutate(GeneID = as.character(GeneID)) |>
      mutate(GeneID = stringr::str_trim(GeneID)) |>
      left_join(annotation_long, by = "GeneID") |>
      filter(!is.na(ProteinID)) |>
      distinct(ProteinID, GeneID)
  }
)

# --- Extract species scores (proteins) from the fitted RDA model ---
species_scores_mat <- vegan::scores(rda_model, display = "species", choices = 1:2)
species_scores <- as.data.frame(species_scores_mat)
species_scores$ProteinID <- rownames(species_scores)

# Join GeneID for labeling
species_df <- species_scores |>
  left_join(annotation_long |> distinct(ProteinID, GeneID), by = "ProteinID")

# --- Base RDA plot ---
base_rda_plot <- full

# --- Function to overlay GO-term proteins as vectors & labels ---
plot_go_term_vectors <- function(vectors_df, plot_title) {
  vectordata <- species_df |>
    filter(ProteinID %in% vectors_df$ProteinID) |>
    distinct(ProteinID, GeneID, RDA1, RDA2)
  
  if (nrow(vectordata) == 0) {
    message(paste("No matching proteins found for GO term panel:", plot_title))
    return(NULL)
  }
  
  vectordata$Label <- ifelse(
    is.na(vectordata$GeneID) | vectordata$GeneID == "",
    vectordata$ProteinID,
    vectordata$GeneID
  )
  
  base_rda_plot +
    geom_segment(
      data = vectordata,
      aes(x = 0, y = 0, xend = RDA1, yend = RDA2),
      arrow     = arrow(length = unit(0.15, "cm")),
      linewidth = 0.4
    ) +
    geom_text(
      data = vectordata,
      aes(x = RDA1, y = RDA2, label = Label),
      size = 3,
      vjust = -0.6,
      hjust = 0.5
    ) +
    theme(plot.title = element_blank())
}

# --- Build plots for all GO-term sheets ---
go_term_plots <- imap(go_lists, ~ plot_go_term_vectors(.x, .y)) |>
  discard(is.null)

# --- Helper: high-quality PNG export ---
save_png <- function(plot_obj, filename, w_mm = 180, h_mm = 140, dpi = 600) {
  ggplot2::ggsave(
    filename = filename,
    plot     = plot_obj,
    width    = w_mm,
    height   = h_mm,
    units    = "mm",
    dpi      = dpi,
    device   = ragg::agg_png
  )
}

# --- Export GO-term overlay plots ---
out_dir <- "RDA_GO"
if (!dir.exists(out_dir)) dir.create(out_dir, recursive = TRUE)

iwalk(go_term_plots, function(p, nm) {
  file_path <- file.path(out_dir, paste0("RDA_GO_", nm, ".png"))
  save_png(p, file_path)
  cat("Saved:", file_path, "\n")
})
