# Supplementary material for: Distinct Extracellular Matrix Protein Signatures of Cortical and Cancellous Bone Allografts Following Processing for Clinical Use
Source: Cells. 2026 May 4;15(9):842. doi: 10.3390/cells15090842 (PMC13163088; doi:10.3390/cells15090842)
Supplement: Supplementary file 1 [file cells-15-00842-s001.zip › RStudio_Scripts/VOLCANO.R]

suppressPackageStartupMessages({
  if (!requireNamespace("EnhancedVolcano", quietly = TRUE)) install.packages("EnhancedVolcano")
  if (!requireNamespace("readxl", quietly = TRUE)) install.packages("readxl")
  if (!requireNamespace("openxlsx", quietly = TRUE)) install.packages("openxlsx")
  if (!requireNamespace("dplyr", quietly = TRUE)) install.packages("dplyr")
  if (!requireNamespace("ggplot2", quietly = TRUE)) install.packages("ggplot2")
  if (!requireNamespace("ragg", quietly = TRUE)) install.packages("ragg")
  if (!requireNamespace("limma", quietly = TRUE)) install.packages("limma")
})

library(readxl)
library(openxlsx)
library(dplyr)
library(ggplot2)
library(EnhancedVolcano)
library(limma)
library(ragg)

# --- Working directory ---
setwd("/Users/adrianlendvai/Library/CloudStorage/OneDrive-IMC/Adrian Lendvai/Experiments/REGIMOPROT/20250403_R039_CTBA_Publication 1/R Analysis NEW")

# ------------------------------------------------------------
# 1) Load data
# ------------------------------------------------------------
counts_raw <- read_excel("Counts.xlsx")
counts_raw <- as.data.frame(counts_raw)
rownames(counts_raw) <- counts_raw$ProteinID
counts_raw$ProteinID <- NULL

# Ensure numeric matrix (NAs represent missing/non-detected proteins)
counts_numeric <- data.frame(lapply(counts_raw, as.numeric), check.names = FALSE)
rownames(counts_numeric) <- rownames(counts_raw)

# --- Robust log2 transform with stable pseudocount ---
pseudo <- quantile(counts_numeric[counts_numeric > 0], probs = 0.01, na.rm = TRUE)
log2_counts <- log2(counts_numeric + 0.1 * pseudo)

# --- Load metadata ---
meta <- read_excel("Meta Data.xlsx")
meta <- as.data.frame(meta)

# --- SampleID consistency check ---
missing_in_counts <- setdiff(meta$SampleID, colnames(log2_counts))
if (length(missing_in_counts) > 0) {
  message("Warning: these SampleIDs are missing in counts and will be ignored:")
  print(missing_in_counts)
}
meta <- meta[meta$SampleID %in% colnames(log2_counts), , drop = FALSE]

# ------------------------------------------------------------
# 2) Filter (stratum-based; 4-of-6 style; keeps condition-specific proteins)
# ------------------------------------------------------------
# Proteins are retained if detected in >= threshold replicates within at least
# one ProcessStep × BoneType stratum.
# Threshold uses max(min_detect_n, ceiling(min_prop_bt * n_stratum)) to remain
# fair if stratum sizes vary.

min_detect_n <- 4
min_prop_bt  <- 0.67

process_steps <- unique(meta$ProcessStep)
bone_types    <- unique(meta$BoneType)

keep_by_bt_step <- rep(FALSE, nrow(log2_counts))
names(keep_by_bt_step) <- rownames(log2_counts)

for (step in process_steps) {
  for (bt in bone_types) {
    
    samples <- meta$SampleID[meta$ProcessStep == step & meta$BoneType == bt]
    samples <- intersect(samples, colnames(log2_counts))
    if (length(samples) == 0) next
    
    threshold <- max(min_detect_n, ceiling(min_prop_bt * length(samples)))
    
    keep_by_bt_step <- keep_by_bt_step |
      (rowSums(!is.na(log2_counts[, samples, drop = FALSE])) >= threshold)
  }
}

keep_proteins <- keep_by_bt_step
log2_counts_filtered <- log2_counts[keep_proteins, , drop = FALSE]

message(sprintf(
  "Filtering retained %d/%d proteins (%.1f%%).",
  nrow(log2_counts_filtered), nrow(log2_counts),
  100 * nrow(log2_counts_filtered) / nrow(log2_counts)
))

if (nrow(log2_counts_filtered) == 0L) {
  stop("No proteins passed the filter. Thresholds may be too strict or metadata/sample alignment may be incorrect.")
}

# QC: missingness after filtering (before modeling)
miss_frac <- rowMeans(is.na(log2_counts_filtered))
message(sprintf("Median missingness per protein: %.1f%%", 100 * median(miss_frac)))
message(sprintf("Proteins with >50%% missing: %.1f%%", 100 * mean(miss_frac > 0.5)))
message(sprintf("Proteins with >70%% missing: %.1f%%", 100 * mean(miss_frac > 0.7)))

# Use filtered log2 data for limma (no imputation)
log2_counts_for_stats <- log2_counts_filtered

# Step-specific minimum observations per group for limma
min_valid <- 2   # set to 3 for stricter testing

# --- Determine proteins above 70th percentile (per ProcessStep) on RAW means (for coloring) ---
valid_meta <- meta[meta$SampleID %in% colnames(counts_numeric), ]
process_steps <- unique(valid_meta$ProcessStep)
proteins_above_q70 <- vector("list", length(process_steps)); names(proteins_above_q70) <- process_steps

for (step in process_steps) {
  samples_step <- intersect(valid_meta$SampleID[valid_meta$ProcessStep == step], colnames(counts_numeric))
  if (length(samples_step) == 0) next
  data_step <- counts_numeric[, samples_step, drop = FALSE]
  mean_vector <- apply(data_step, 1, function(x) if (all(is.na(x))) NA_real_ else mean(x, na.rm = TRUE))
  mean_vector <- mean_vector[!is.na(mean_vector)]
  p70 <- quantile(mean_vector, 0.70, na.rm = TRUE)
  proteins_above_q70[[step]] <- names(mean_vector[mean_vector > p70])
}

# --- Helper: high-quality PNG save ---
save_png <- function(plot_obj, filename, w_mm = 180, h_mm = 140, dpi = 600) {
  ggplot2::ggsave(
    filename = filename,
    plot     = plot_obj,
    width    = w_mm, height = h_mm, units = "mm",
    dpi      = dpi,
    device   = ragg::agg_png
  )
}

# --- Mapping: Original -> Display ---
step_map <- c(
  "DBM"        = "DBG",
  "Putty"      = "PHT",
  "Endproduct" = "PGI"
)
rev_map <- setNames(names(step_map), step_map)

normalize_step <- function(label) {
  if (label %in% names(step_map)) {
    list(orig = label, disp = step_map[[label]])
  } else if (label %in% step_map) {
    list(orig = rev_map[[label]], disp = label)
  } else {
    stop(sprintf(
      "Unknown step label '%s'. Allowed: %s",
      label, paste(c(names(step_map), unname(step_map)), collapse = ", ")
    ))
  }
}

# ------------------------------------------------------------
# Global y-axis limit (shared across volcano plots)
# ------------------------------------------------------------
compute_global_ymax <- function(steps = c("DBM", "Putty", "Endproduct")) {
  all_y <- c()
  
  for (st in steps) {
    meta_step <- meta[meta$ProcessStep == st, , drop = FALSE]
    cort <- intersect(meta_step$SampleID[meta_step$BoneType == "Cortical"],   colnames(log2_counts_for_stats))
    canc <- intersect(meta_step$SampleID[meta_step$BoneType == "Cancellous"], colnames(log2_counts_for_stats))
    
    if (length(cort) < 2 || length(canc) < 2) next
    
    samp <- c(cort, canc)
    data_step <- log2_counts_for_stats[, samp, drop = FALSE]
    
    keep_contrast <- apply(data_step, 1, function(x) {
      sum(!is.na(x[cort])) >= min_valid &&
        sum(!is.na(x[canc])) >= min_valid
    })
    data_step <- data_step[keep_contrast, , drop = FALSE]
    if (nrow(data_step) == 0L) next
    
    group <- factor(c(rep("Cortical", length(cort)),
                      rep("Cancellous", length(canc))),
                    levels = c("Cancellous", "Cortical"))
    
    design <- model.matrix(~ 0 + group)
    colnames(design) <- c("Cancellous", "Cortical")
    
    fit <- lmFit(data_step, design, na.action = na.exclude)
    fit <- contrasts.fit(fit, makeContrasts(Cortical - Cancellous, levels = design))
    fit <- eBayes(fit)
    
    padj <- p.adjust(fit$p.value[, 1], method = "BH")
    yvals <- -log10(padj)
    yvals <- yvals[is.finite(yvals)]
    all_y <- c(all_y, yvals)
  }
  
  if (length(all_y) == 0) return(8)
  ceiling(max(all_y, na.rm = TRUE))
}

ymax_global <- compute_global_ymax()
message(sprintf("Global volcano y-axis max (-log10 FDR) set to: %d", ymax_global))

# --- limma Volcano for ProcessStep (Cortical vs Cancellous) ---
make_volcano_for_step <- function(step_label) {
  nl <- normalize_step(step_label)
  original_step_label <- nl$orig
  display_label       <- nl$disp
  
  meta_step    <- meta[meta$ProcessStep == original_step_label, ]
  cort_samples <- intersect(meta_step$SampleID[meta_step$BoneType == "Cortical"],   colnames(log2_counts_for_stats))
  canc_samples <- intersect(meta_step$SampleID[meta_step$BoneType == "Cancellous"], colnames(log2_counts_for_stats))
  
  if (length(cort_samples) < 2 || length(canc_samples) < 2) {
    msg <- sprintf("Not enough samples for %s (%s): Cortical=%d, Cancellous=%d",
                   display_label, original_step_label, length(cort_samples), length(canc_samples))
    warning(msg)
    return(
      ggplot() + theme_void() +
        annotate("text", x = 0, y = 0, label = msg, size = 3.5, hjust = 0.5)
    )
  }
  
  sample_ids_step <- c(cort_samples, canc_samples)
  data_step <- log2_counts_for_stats[, sample_ids_step, drop = FALSE]
  
  keep_contrast <- apply(data_step, 1, function(x) {
    sum(!is.na(x[cort_samples])) >= min_valid &&
      sum(!is.na(x[canc_samples])) >= min_valid
  })
  data_step <- data_step[keep_contrast, , drop = FALSE]
  
  if (nrow(data_step) == 0L) {
    msg <- sprintf("No proteins with >=%d observed values per group in %s.", min_valid, display_label)
    warning(msg)
    return(ggplot() + theme_void() +
             annotate("text", x = 0, y = 0, label = msg, size = 3.5, hjust = 0.5))
  }
  
  group <- factor(c(rep("Cortical",   length(cort_samples)),
                    rep("Cancellous", length(canc_samples))),
                  levels = c("Cancellous", "Cortical"))
  
  design <- model.matrix(~ 0 + group)
  colnames(design) <- c("Cancellous", "Cortical")
  
  fit <- lmFit(data_step, design, na.action = na.exclude)
  contrast.matrix <- makeContrasts(Cortical - Cancellous, levels = design)
  fit2 <- contrasts.fit(fit, contrast.matrix)
  fit2 <- eBayes(fit2)
  
  logFC  <- fit2$coefficients[, 1]
  p_vals <- fit2$p.value[, 1]
  padj   <- p.adjust(p_vals, method = "BH")
  
  volcano_df <- data.frame(
    log2FC = logFC,
    pvalue = p_vals,
    padj   = padj,
    row.names = rownames(data_step)
  )
  
  keep_idx <- is.finite(volcano_df$log2FC) & !is.na(volcano_df$padj)
  volcano_df_plot <- volcano_df[keep_idx, , drop = FALSE]
  
  if (nrow(volcano_df_plot) == 0L) {
    warning(sprintf("No valid data points for volcano in %s.", display_label))
    return(
      ggplot() + theme_void() +
        annotate("text", x = 0, y = 0,
                 label = "No valid points after limma/per-group filtering",
                 size = 3.5, hjust = 0.5)
    )
  }
  
  q70 <- proteins_above_q70[[original_step_label]]
  if (is.null(q70)) q70 <- character(0)
  
  custom_colors <- rep("grey", nrow(volcano_df_plot))
  names(custom_colors) <- rownames(volcano_df_plot)
  
  up_ids   <- rownames(volcano_df_plot)[volcano_df_plot$log2FC >  1 & volcano_df_plot$padj < 0.05]
  down_ids <- rownames(volcano_df_plot)[volcano_df_plot$log2FC < -1 & volcano_df_plot$padj < 0.05]
  custom_colors[up_ids]   <- "lightgreen"
  custom_colors[down_ids] <- "lightblue"
  custom_colors[intersect(up_ids,   q70)] <- "darkgreen"
  custom_colors[intersect(down_ids, q70)] <- "darkblue"
  
  p <- EnhancedVolcano::EnhancedVolcano(
    volcano_df_plot,
    lab = NA,
    x = "log2FC",
    y = "padj",
    title = NULL,
    pCutoff = 0.05,
    FCcutoff = 1,
    pointSize = 1.0,
    labSize = 3.0,
    colCustom = custom_colors,
    colAlpha = 0.9,
    legendPosition = "none",
    xlab = bquote(Log[2]~Fold~Change),
    ylab = bquote(-Log[10]~adj.~p)
  )
  
  p <- p +
    coord_cartesian(xlim = c(-7.5, 7.5), ylim = c(0, ymax_global), expand = FALSE) +
    theme(
      axis.text  = ggplot2::element_text(size = 8),
      axis.title = ggplot2::element_text(size = 8, face = "bold"),
      plot.margin = ggplot2::margin(4, 4, 4, 4)
    )
  
  return(p)
}

p_dbm <- make_volcano_for_step("DBG"); print(p_dbm); save_png(p_dbm, "Volcano_DBG_limma.png")
p_pht <- make_volcano_for_step("PHT"); print(p_pht); save_png(p_pht, "Volcano_PHT_limma.png")
p_pgi <- make_volcano_for_step("PGI"); print(p_pgi); save_png(p_pgi, "Volcano_PGI_limma.png")

# =========================================================
# Export significant proteins (one sheet per step) – limma-based
# =========================================================
annotations <- readxl::read_excel("Annotations.xlsx")
annotations$ProteinID_short <- sub(";.*", "", annotations$ProteinID)

results_list <- list()

for (step in c("DBM", "Putty", "Endproduct")) {
  meta_step    <- meta[meta$ProcessStep == step, ]
  cort_samples <- intersect(meta_step$SampleID[meta_step$BoneType == "Cortical"],   colnames(log2_counts_for_stats))
  canc_samples <- intersect(meta_step$SampleID[meta_step$BoneType == "Cancellous"], colnames(log2_counts_for_stats))
  
  if (length(cort_samples) < 2 || length(canc_samples) < 2) {
    message("Not enough samples in ", step, " (Cortical=", length(cort_samples),
            ", Cancellous=", length(canc_samples), ") – skipped.")
    next
  }
  
  sample_ids_step <- c(cort_samples, canc_samples)
  data_step <- log2_counts_for_stats[, sample_ids_step, drop = FALSE]
  
  keep_contrast <- apply(data_step, 1, function(x) {
    sum(!is.na(x[cort_samples])) >= min_valid &&
      sum(!is.na(x[canc_samples])) >= min_valid
  })
  data_step <- data_step[keep_contrast, , drop = FALSE]
  
  if (nrow(data_step) == 0L) {
    message("No testable proteins in ", step, " after per-group filtering – skipped.")
    next
  }
  
  group <- factor(c(rep("Cortical",   length(cort_samples)),
                    rep("Cancellous", length(canc_samples))),
                  levels = c("Cancellous", "Cortical"))
  
  design <- model.matrix(~ 0 + group)
  colnames(design) <- c("Cancellous", "Cortical")
  
  fit <- lmFit(data_step, design, na.action = na.exclude)
  contrast.matrix <- makeContrasts(Cortical - Cancellous, levels = design)
  fit2 <- contrasts.fit(fit, contrast.matrix)
  fit2 <- eBayes(fit2)
  
  logFC  <- fit2$coefficients[, 1]
  p_vals <- fit2$p.value[, 1]
  padj   <- p.adjust(p_vals, method = "BH")
  
  df <- data.frame(
    ProteinID    = rownames(data_step),
    log2FC       = logFC,
    adj_p_value  = padj,
    stringsAsFactors = FALSE
  )
  
  df <- df[is.finite(df$log2FC) & !is.na(df$adj_p_value), , drop = FALSE]
  
  df_sig <- df[abs(df$log2FC) > 1 & df$adj_p_value < 0.05, , drop = FALSE]
  if (nrow(df_sig) == 0L) {
    message("No significant proteins in ", step, " at |log2FC|>1 & FDR<0.05.")
    results_list[[step]] <- df_sig
    next
  }
  
  q70_prots <- proteins_above_q70[[step]]
  df_sig$in_q70 <- ifelse(df_sig$ProteinID %in% q70_prots, "yes", "no")
  
  df_sig <- dplyr::left_join(
    df_sig,
    annotations[, c("ProteinID","ProteinDescription","GeneID")],
    by = "ProteinID"
  )
  
  df_sig <- df_sig[, c("ProteinID","log2FC","adj_p_value",
                       "ProteinDescription","GeneID","in_q70")]
  
  results_list[[step]] <- df_sig
}

openxlsx::write.xlsx(
  results_list,
  file = "Volcano_Significant_Proteins_limma_with_Q70_and_Descriptions.xlsx"
)
